# Supplementary material for: Analyses of Transcriptomics upon IL-1β-Stimulated Mouse Chondrocytes and the Protective Effect of Catalpol through the NOD2/NF-κB/MAPK Signaling Pathway
Source: Molecules. 2023 Feb 7;28(4):1606. doi: 10.3390/molecules28041606 (PMC9962284; doi:10.3390/molecules28041606)
Supplement: Supplementary file 1 [file molecules-28-01606-s001.zip]

Archive with 629 entries (621 files):
- raw data/GO/
- raw data/GO/IL-1b_vs_N/
- raw data/GO/IL-1b_vs_N/DAG/
- raw data/GO/IL-1b_vs_N/DAG/IL-1b_vs_N.DEG_bp_DAG.pdf
- raw data/GO/IL-1b_vs_N/DAG/IL-1b_vs_N.DEG_bp_DAG.png
- raw data/GO/IL-1b_vs_N/DAG/IL-1b_vs_N.DEG_cc_DAG.pdf
- raw data/GO/IL-1b_vs_N/DAG/IL-1b_vs_N.DEG_cc_DAG.png
- raw data/GO/IL-1b_vs_N/DAG/IL-1b_vs_N.DEG_down_bp_DAG.pdf
- raw data/GO/IL-1b_vs_N/DAG/IL-1b_vs_N.DEG_down_bp_DAG.png
- raw data/GO/IL-1b_vs_N/DAG/IL-1b_vs_N.DEG_down_cc_DAG.pdf
- raw data/GO/IL-1b_vs_N/DAG/IL-1b_vs_N.DEG_down_cc_DAG.png
- raw data/GO/IL-1b_vs_N/DAG/IL-1b_vs_N.DEG_down_mf_DAG.pdf
- raw data/GO/IL-1b_vs_N/DAG/IL-1b_vs_N.DEG_down_mf_DAG.png
- raw data/GO/IL-1b_vs_N/DAG/IL-1b_vs_N.DEG_mf_DAG.pdf
- raw data/GO/IL-1b_vs_N/DAG/IL-1b_vs_N.DEG_mf_DAG.png
- raw data/GO/IL-1b_vs_N/DAG/IL-1b_vs_N.DEG_up_bp_DAG.pdf
- raw data/GO/IL-1b_vs_N/DAG/IL-1b_vs_N.DEG_up_bp_DAG.png
- raw data/GO/IL-1b_vs_N/DAG/IL-1b_vs_N.DEG_up_cc_DAG.pdf
- raw data/GO/IL-1b_vs_N/DAG/IL-1b_vs_N.DEG_up_cc_DAG.png
- raw data/GO/IL-1b_vs_N/DAG/IL-1b_vs_N.DEG_up_mf_DAG.pdf
- raw data/GO/IL-1b_vs_N/DAG/IL-1b_vs_N.DEG_up_mf_DAG.png
- raw data/GO/IL-1b_vs_N/Enrich_bar/
- raw data/GO/IL-1b_vs_N/Enrich_bar/IL-1b_vs_N.DEG_down_GO_Enriched_bar.pdf
- raw data/GO/IL-1b_vs_N/Enrich_bar/IL-1b_vs_N.DEG_down_GO_Enriched_bar.png
- raw data/GO/IL-1b_vs_N/Enrich_bar/IL-1b_vs_N.DEG_GO_Enriched_bar.pdf
- raw data/GO/IL-1b_vs_N/Enrich_bar/IL-1b_vs_N.DEG_GO_Enriched_bar.png
- raw data/GO/IL-1b_vs_N/Enrich_bar/IL-1b_vs_N.DEG_up_GO_Enriched_bar.pdf
- raw data/GO/IL-1b_vs_N/Enrich_bar/IL-1b_vs_N.DEG_up_GO_Enriched_bar.png
- raw data/GO/IL-1b_vs_N/IL-1b_vs_N.DEG_down_GO_enriched_result.xls
- raw data/GO/IL-1b_vs_N/IL-1b_vs_N.DEG_GO_enriched_result.xls
- raw data/GO/IL-1b_vs_N/IL-1b_vs_N.DEG_up_GO_enriched_result.xls
- raw data/KEGG/
- raw data/KEGG/IL-1b_vs_N/
- raw data/KEGG/IL-1b_vs_N/DEG_pathway/
- raw data/KEGG/IL-1b_vs_N/DEG_pathway/legend.png
- raw data/KEGG/IL-1b_vs_N/DEG_pathway/mmu00010.html
- raw data/KEGG/IL-1b_vs_N/DEG_pathway/mmu00010.png
- raw data/KEGG/IL-1b_vs_N/DEG_pathway/mmu00030.html
- raw data/KEGG/IL-1b_vs_N/DEG_pathway/mmu00030.png
- raw data/KEGG/IL-1b_vs_N/DEG_pathway/mmu00040.html
- raw data/KEGG/IL-1b_vs_N/DEG_pathway/mmu00040.png
- raw data/KEGG/IL-1b_vs_N/DEG_pathway/mmu00051.html
- raw data/KEGG/IL-1b_vs_N/DEG_pathway/mmu00051.png
- raw data/KEGG/IL-1b_vs_N/DEG_pathway/mmu00052.html
- raw data/KEGG/IL-1b_vs_N/DEG_pathway/mmu00052.png
- raw data/KEGG/IL-1b_vs_N/DEG_pathway/mmu00053.html
- raw data/KEGG/IL-1b_vs_N/DEG_pathway/mmu00053.png
- raw data/KEGG/IL-1b_vs_N/DEG_pathway/mmu00061.html
- raw data/KEGG/IL-1b_vs_N/DEG_pathway/mmu00061.png
- raw data/KEGG/IL-1b_vs_N/DEG_pathway/mmu00062.html
- raw data/KEGG/IL-1b_vs_N/DEG_pathway/mmu00062.png
- raw data/KEGG/IL-1b_vs_N/DEG_pathway/mmu00071.html
- raw data/KEGG/IL-1b_vs_N/DEG_pathway/mmu00071.png
- raw data/KEGG/IL-1b_vs_N/DEG_pathway/mmu00072.html
- raw data/KEGG/IL-1b_vs_N/DEG_pathway/mmu00072.png
- raw data/KEGG/IL-1b_vs_N/DEG_pathway/mmu00120.html
- raw data/KEGG/IL-1b_vs_N/DEG_pathway/mmu00120.png
- raw data/KEGG/IL-1b_vs_N/DEG_pathway/mmu00140.html
- raw data/KEGG/IL-1b_vs_N/DEG_pathway/mmu00140.png
- raw data/KEGG/IL-1b_vs_N/DEG_pathway/mmu00190.html
- raw data/KEGG/IL-1b_vs_N/DEG_pathway/mmu00190.png
- raw data/KEGG/IL-1b_vs_N/DEG_pathway/mmu00220.html
- raw data/KEGG/IL-1b_vs_N/DEG_pathway/mmu00220.png
- raw data/KEGG/IL-1b_vs_N/DEG_pathway/mmu00230.html
- raw data/KEGG/IL-1b_vs_N/DEG_pathway/mmu00230.png
- raw data/KEGG/IL-1b_vs_N/DEG_pathway/mmu00232.html
- raw data/KEGG/IL-1b_vs_N/DEG_pathway/mmu00232.png
- raw data/KEGG/IL-1b_vs_N/DEG_pathway/mmu00240.html
- raw data/KEGG/IL-1b_vs_N/DEG_pathway/mmu00240.png
- raw data/KEGG/IL-1b_vs_N/DEG_pathway/mmu00250.html
- raw data/KEGG/IL-1b_vs_N/DEG_pathway/mmu00250.png
- raw data/KEGG/IL-1b_vs_N/DEG_pathway/mmu00260.html
- raw data/KEGG/IL-1b_vs_N/DEG_pathway/mmu00260.png
- raw data/KEGG/IL-1b_vs_N/DEG_pathway/mmu00280.html
- raw data/KEGG/IL-1b_vs_N/DEG_pathway/mmu00280.png
- raw data/KEGG/IL-1b_vs_N/DEG_pathway/mmu00310.html
- raw data/KEGG/IL-1b_vs_N/DEG_pathway/mmu00310.png
- raw data/KEGG/IL-1b_vs_N/DEG_pathway/mmu00330.html
- raw data/KEGG/IL-1b_vs_N/DEG_pathway/mmu00330.png
- raw data/KEGG/IL-1b_vs_N/DEG_pathway/mmu00350.html
- raw data/KEGG/IL-1b_vs_N/DEG_pathway/mmu00350.png
- raw data/KEGG/IL-1b_vs_N/DEG_pathway/mmu00360.html
- raw data/KEGG/IL-1b_vs_N/DEG_pathway/mmu00360.png
- raw data/KEGG/IL-1b_vs_N/DEG_pathway/mmu00380.html
- raw data/KEGG/IL-1b_vs_N/DEG_pathway/mmu00380.png
- raw data/KEGG/IL-1b_vs_N/DEG_pathway/mmu00410.html
- raw data/KEGG/IL-1b_vs_N/DEG_pathway/mmu00410.png
- raw data/KEGG/IL-1b_vs_N/DEG_pathway/mmu00480.html
- raw data/KEGG/IL-1b_vs_N/DEG_pathway/mmu00480.png
- raw data/KEGG/IL-1b_vs_N/DEG_pathway/mmu00500.html
- raw data/KEGG/IL-1b_vs_N/DEG_pathway/mmu00500.png
- raw data/KEGG/IL-1b_vs_N/DEG_pathway/mmu00512.html
- raw data/KEGG/IL-1b_vs_N/DEG_pathway/mmu00512.png
- raw data/KEGG/IL-1b_vs_N/DEG_pathway/mmu00514.html
- raw data/KEGG/IL-1b_vs_N/DEG_pathway/mmu00514.png
- raw data/KEGG/IL-1b_vs_N/DEG_pathway/mmu00531.html
- raw data/KEGG/IL-1b_vs_N/DEG_pathway/mmu00531.png
- raw data/KEGG/IL-1b_vs_N/DEG_pathway/mmu00532.html
- raw data/KEGG/IL-1b_vs_N/DEG_pathway/mmu00532.png
- raw data/KEGG/IL-1b_vs_N/DEG_pathway/mmu00534.html
- raw data/KEGG/IL-1b_vs_N/DEG_pathway/mmu00534.png
- raw data/KEGG/IL-1b_vs_N/DEG_pathway/mmu00561.html
- raw data/KEGG/IL-1b_vs_N/DEG_pathway/mmu00561.png
- raw data/KEGG/IL-1b_vs_N/DEG_pathway/mmu00564.html
- raw data/KEGG/IL-1b_vs_N/DEG_pathway/mmu00564.png
- raw data/KEGG/IL-1b_vs_N/DEG_pathway/mmu00565.html
- raw data/KEGG/IL-1b_vs_N/DEG_pathway/mmu00565.png
- raw data/KEGG/IL-1b_vs_N/DEG_pathway/mmu00590.html
- raw data/KEGG/IL-1b_vs_N/DEG_pathway/mmu00590.png
- raw data/KEGG/IL-1b_vs_N/DEG_pathway/mmu00592.html
- raw data/KEGG/IL-1b_vs_N/DEG_pathway/mmu00592.png
- raw data/KEGG/IL-1b_vs_N/DEG_pathway/mmu00600.html
- raw data/KEGG/IL-1b_vs_N/DEG_pathway/mmu00600.png
- raw data/KEGG/IL-1b_vs_N/DEG_pathway/mmu00601.html
- raw data/KEGG/IL-1b_vs_N/DEG_pathway/mmu00601.png
- raw data/KEGG/IL-1b_vs_N/DEG_pathway/mmu00603.html
- raw data/KEGG/IL-1b_vs_N/DEG_pathway/mmu00603.png
- raw data/KEGG/IL-1b_vs_N/DEG_pathway/mmu00620.html
- raw data/KEGG/IL-1b_vs_N/DEG_pathway/mmu00620.png
- raw data/KEGG/IL-1b_vs_N/DEG_pathway/mmu00630.html
- raw data/KEGG/IL-1b_vs_N/DEG_pathway/mmu00630.png
- raw data/KEGG/IL-1b_vs_N/DEG_pathway/mmu00640.html
- raw data/KEGG/IL-1b_vs_N/DEG_pathway/mmu00640.png
- raw data/KEGG/IL-1b_vs_N/DEG_pathway/mmu00650.html
- raw data/KEGG/IL-1b_vs_N/DEG_pathway/mmu00650.png
- raw data/KEGG/IL-1b_vs_N/DEG_pathway/mmu00730.html
- raw data/KEGG/IL-1b_vs_N/DEG_pathway/mmu00730.png
- raw data/KEGG/IL-1b_vs_N/DEG_pathway/mmu00760.html
- raw data/KEGG/IL-1b_vs_N/DEG_pathway/mmu00760.png
- raw data/KEGG/IL-1b_vs_N/DEG_pathway/mmu00770.html
- raw data/KEGG/IL-1b_vs_N/DEG_pathway/mmu00770.png
- raw data/KEGG/IL-1b_vs_N/DEG_pathway/mmu00790.html
- raw data/KEGG/IL-1b_vs_N/DEG_pathway/mmu00790.png
- raw data/KEGG/IL-1b_vs_N/DEG_pathway/mmu00830.html
- raw data/KEGG/IL-1b_vs_N/DEG_pathway/mmu00830.png
- raw data/KEGG/IL-1b_vs_N/DEG_pathway/mmu00860.html
- raw data/KEGG/IL-1b_vs_N/DEG_pathway/mmu00860.png
- raw data/KEGG/IL-1b_vs_N/DEG_pathway/mmu00900.html
- raw data/KEGG/IL-1b_vs_N/DEG_pathway/mmu00900.png
- raw data/KEGG/IL-1b_vs_N/DEG_pathway/mmu00910.html
- raw data/KEGG/IL-1b_vs_N/DEG_pathway/mmu00910.png
- raw data/KEGG/IL-1b_vs_N/DEG_pathway/mmu00920.html
- raw data/KEGG/IL-1b_vs_N/DEG_pathway/mmu00920.png
- raw data/KEGG/IL-1b_vs_N/DEG_pathway/mmu00980.html
- raw data/KEGG/IL-1b_vs_N/DEG_pathway/mmu00980.png
- raw data/KEGG/IL-1b_vs_N/DEG_pathway/mmu00982.html
- raw data/KEGG/IL-1b_vs_N/DEG_pathway/mmu00982.png
- raw data/KEGG/IL-1b_vs_N/DEG_pathway/mmu00983.html
- raw data/KEGG/IL-1b_vs_N/DEG_pathway/mmu00983.png
- raw data/KEGG/IL-1b_vs_N/DEG_pathway/mmu01040.html
- raw data/KEGG/IL-1b_vs_N/DEG_pathway/mmu01040.png
- raw data/KEGG/IL-1b_vs_N/DEG_pathway/mmu01100.html
- raw data/KEGG/IL-1b_vs_N/DEG_pathway/mmu01100.png
- raw data/KEGG/IL-1b_vs_N/DEG_pathway/mmu01200.html
- raw data/KEGG/IL-1b_vs_N/DEG_pathway/mmu01200.png
- raw data/KEGG/IL-1b_vs_N/DEG_pathway/mmu01212.html
- raw data/KEGG/IL-1b_vs_N/DEG_pathway/mmu01212.png
- raw data/KEGG/IL-1b_vs_N/DEG_pathway/mmu01230.html
- raw data/KEGG/IL-1b_vs_N/DEG_pathway/mmu01230.png
- raw data/KEGG/IL-1b_vs_N/DEG_pathway/mmu01240.html
- raw data/KEGG/IL-1b_vs_N/DEG_pathway/mmu01240.png
- raw data/KEGG/IL-1b_vs_N/DEG_pathway/mmu01521.html
- raw data/KEGG/IL-1b_vs_N/DEG_pathway/mmu01521.png
- raw data/KEGG/IL-1b_vs_N/DEG_pathway/mmu01522.html
- raw data/KEGG/IL-1b_vs_N/DEG_pathway/mmu01522.png
- raw data/KEGG/IL-1b_vs_N/DEG_pathway/mmu01523.html
- raw data/KEGG/IL-1b_vs_N/DEG_pathway/mmu01523.png
- raw data/KEGG/IL-1b_vs_N/DEG_pathway/mmu01524.html
- raw data/KEGG/IL-1b_vs_N/DEG_pathway/mmu01524.png
- raw data/KEGG/IL-1b_vs_N/DEG_pathway/mmu02010.html
- raw data/KEGG/IL-1b_vs_N/DEG_pathway/mmu02010.png
- raw data/KEGG/IL-1b_vs_N/DEG_pathway/mmu03008.html
- raw data/KEGG/IL-1b_vs_N/DEG_pathway/mmu03008.png
- raw data/KEGG/IL-1b_vs_N/DEG_pathway/mmu03013.html
- raw data/KEGG/IL-1b_vs_N/DEG_pathway/mmu03013.png
- raw data/KEGG/IL-1b_vs_N/DEG_pathway/mmu03018.html
- raw data/KEGG/IL-1b_vs_N/DEG_pathway/mmu03018.png
- raw data/KEGG/IL-1b_vs_N/DEG_pathway/mmu03030.html
- raw data/KEGG/IL-1b_vs_N/DEG_pathway/mmu03030.png
- raw data/KEGG/IL-1b_vs_N/DEG_pathway/mmu03320.html
- raw data/KEGG/IL-1b_vs_N/DEG_pathway/mmu03320.png
- raw data/KEGG/IL-1b_vs_N/DEG_pathway/mmu03410.html
- raw data/KEGG/IL-1b_vs_N/DEG_pathway/mmu03410.png
- raw data/KEGG/IL-1b_vs_N/DEG_pathway/mmu03420.html
- raw data/KEGG/IL-1b_vs_N/DEG_pathway/mmu03420.png
- raw data/KEGG/IL-1b_vs_N/DEG_pathway/mmu03430.html
- raw data/KEGG/IL-1b_vs_N/DEG_pathway/mmu03430.png
- raw data/KEGG/IL-1b_vs_N/DEG_pathway/mmu03440.html
- raw data/KEGG/IL-1b_vs_N/DEG_pathway/mmu03440.png
- raw data/KEGG/IL-1b_vs_N/DEG_pathway/mmu03450.html
- raw data/KEGG/IL-1b_vs_N/DEG_pathway/mmu03450.png
- raw data/KEGG/IL-1b_vs_N/DEG_pathway/mmu03460.html
- raw data/KEGG/IL-1b_vs_N/DEG_pathway/mmu03460.png
- raw data/KEGG/IL-1b_vs_N/DEG_pathway/mmu04010.html
- raw data/KEGG/IL-1b_vs_N/DEG_pathway/mmu04010.png
- raw data/KEGG/IL-1b_vs_N/DEG_pathway/mmu04012.html
- raw data/KEGG/IL-1b_vs_N/DEG_pathway/mmu04012.png
- raw data/KEGG/IL-1b_vs_N/DEG_pathway/mmu04014.html
- raw data/KEGG/IL-1b_vs_N/DEG_pathway/mmu04014.png
- raw data/KEGG/IL-1b_vs_N/DEG_pathway/mmu04015.html
- raw data/KEGG/IL-1b_vs_N/DEG_pathway/mmu04015.png
- raw data/KEGG/IL-1b_vs_N/DEG_pathway/mmu04020.html
- raw data/KEGG/IL-1b_vs_N/DEG_pathway/mmu04020.png
- raw data/KEGG/IL-1b_vs_N/DEG_pathway/mmu04022.html
- raw data/KEGG/IL-1b_vs_N/DEG_pathway/mmu04022.png
- raw data/KEGG/IL-1b_vs_N/DEG_pathway/mmu04024.html
- raw data/KEGG/IL-1b_vs_N/DEG_pathway/mmu04024.png
- raw data/KEGG/IL-1b_vs_N/DEG_pathway/mmu04060.html
- raw data/KEGG/IL-1b_vs_N/DEG_pathway/mmu04060.png
- raw data/KEGG/IL-1b_vs_N/DEG_pathway/mmu04061.html
- raw data/KEGG/IL-1b_vs_N/DEG_pathway/mmu04061.png
- raw data/KEGG/IL-1b_vs_N/DEG_pathway/mmu04062.html
- raw data/KEGG/IL-1b_vs_N/DEG_pathway/mmu04062.png
- raw data/KEGG/IL-1b_vs_N/DEG_pathway/mmu04064.html
- raw data/KEGG/IL-1b_vs_N/DEG_pathway/mmu04064.png
- raw data/KEGG/IL-1b_vs_N/DEG_pathway/mmu04066.html
- raw data/KEGG/IL-1b_vs_N/DEG_pathway/mmu04066.png
- raw data/KEGG/IL-1b_vs_N/DEG_pathway/mmu04068.html
- raw data/KEGG/IL-1b_vs_N/DEG_pathway/mmu04068.png
- raw data/KEGG/IL-1b_vs_N/DEG_pathway/mmu04071.html
- raw data/KEGG/IL-1b_vs_N/DEG_pathway/mmu04071.png
- raw data/KEGG/IL-1b_vs_N/DEG_pathway/mmu04072.html
- raw data/KEGG/IL-1b_vs_N/DEG_pathway/mmu04072.png
- raw data/KEGG/IL-1b_vs_N/DEG_pathway/mmu04080.html
- raw data/KEGG/IL-1b_vs_N/DEG_pathway/mmu04080.png
- raw data/KEGG/IL-1b_vs_N/DEG_pathway/mmu04110.html
- raw data/KEGG/IL-1b_vs_N/DEG_pathway/mmu04110.png
- raw data/KEGG/IL-1b_vs_N/DEG_pathway/mmu04114.html
- raw data/KEGG/IL-1b_vs_N/DEG_pathway/mmu04114.png
- raw data/KEGG/IL-1b_vs_N/DEG_pathway/mmu04115.html
- raw data/KEGG/IL-1b_vs_N/DEG_pathway/mmu04115.png
- raw data/KEGG/IL-1b_vs_N/DEG_pathway/mmu04120.html
- raw data/KEGG/IL-1b_vs_N/DEG_pathway/mmu04120.png
- raw data/KEGG/IL-1b_vs_N/DEG_pathway/mmu04137.html
- raw data/KEGG/IL-1b_vs_N/DEG_pathway/mmu04137.png
- raw data/KEGG/IL-1b_vs_N/DEG_pathway/mmu04140.html
- raw data/KEGG/IL-1b_vs_N/DEG_pathway/mmu04140.png
- raw data/KEGG/IL-1b_vs_N/DEG_pathway/mmu04142.html
- raw data/KEGG/IL-1b_vs_N/DEG_pathway/mmu04142.png
- raw data/KEGG/IL-1b_vs_N/DEG_pathway/mmu04144.html
- raw data/KEGG/IL-1b_vs_N/DEG_pathway/mmu04144.png
- raw data/KEGG/IL-1b_vs_N/DEG_pathway/mmu04145.html
- raw data/KEGG/IL-1b_vs_N/DEG_pathway/mmu04145.png
- raw data/KEGG/IL-1b_vs_N/DEG_pathway/mmu04146.html
- raw data/KEGG/IL-1b_vs_N/DEG_pathway/mmu04146.png
- raw data/KEGG/IL-1b_vs_N/DEG_pathway/mmu04150.html
- raw data/KEGG/IL-1b_vs_N/DEG_pathway/mmu04150.png
- raw data/KEGG/IL-1b_vs_N/DEG_pathway/mmu04151.html
- raw data/KEGG/IL-1b_vs_N/DEG_pathway/mmu04151.png
- raw data/KEGG/IL-1b_vs_N/DEG_pathway/mmu04152.html
- raw data/KEGG/IL-1b_vs_N/DEG_pathway/mmu04152.png
- raw data/KEGG/IL-1b_vs_N/DEG_pathway/mmu04210.html
- raw data/KEGG/IL-1b_vs_N/DEG_pathway/mmu04210.png
- raw data/KEGG/IL-1b_vs_N/DEG_pathway/mmu04211.html
- raw data/KEGG/IL-1b_vs_N/DEG_pathway/mmu04211.png
- raw data/KEGG/IL-1b_vs_N/DEG_pathway/mmu04213.html
- raw data/KEGG/IL-1b_vs_N/DEG_pathway/mmu04213.png
- raw data/KEGG/IL-1b_vs_N/DEG_pathway/mmu04215.html
- raw data/KEGG/IL-1b_vs_N/DEG_pathway/mmu04215.png
- raw data/KEGG/IL-1b_vs_N/DEG_pathway/mmu04216.html
- raw data/KEGG/IL-1b_vs_N/DEG_pathway/mmu04216.png
- raw data/KEGG/IL-1b_vs_N/DEG_pathway/mmu04217.html
- raw data/KEGG/IL-1b_vs_N/DEG_pathway/mmu04217.png
- raw data/KEGG/IL-1b_vs_N/DEG_pathway/mmu04218.html
- raw data/KEGG/IL-1b_vs_N/DEG_pathway/mmu04218.png
- raw data/KEGG/IL-1b_vs_N/DEG_pathway/mmu04260.html
- raw data/KEGG/IL-1b_vs_N/DEG_pathway/mmu04260.png
- raw data/KEGG/IL-1b_vs_N/DEG_pathway/mmu04261.html
- raw data/KEGG/IL-1b_vs_N/DEG_pathway/mmu04261.png
- raw data/KEGG/IL-1b_vs_N/DEG_pathway/mmu04270.html
- raw data/KEGG/IL-1b_vs_N/DEG_pathway/mmu04270.png
- raw data/KEGG/IL-1b_vs_N/DEG_pathway/mmu04310.html
- raw data/KEGG/IL-1b_vs_N/DEG_pathway/mmu04310.png
- raw data/KEGG/IL-1b_vs_N/DEG_pathway/mmu04330.html
- raw data/KEGG/IL-1b_vs_N/DEG_pathway/mmu04330.png
- raw data/KEGG/IL-1b_vs_N/DEG_pathway/mmu04340.html
- raw data/KEGG/IL-1b_vs_N/DEG_pathway/mmu04340.png
- raw data/KEGG/IL-1b_vs_N/DEG_pathway/mmu04350.html
- raw data/KEGG/IL-1b_vs_N/DEG_pathway/mmu04350.png
- raw data/KEGG/IL-1b_vs_N/DEG_pathway/mmu04360.html
- raw data/KEGG/IL-1b_vs_N/DEG_pathway/mmu04360.png
- raw data/KEGG/IL-1b_vs_N/DEG_pathway/mmu04370.html
- raw data/KEGG/IL-1b_vs_N/DEG_pathway/mmu04370.png
- raw data/KEGG/IL-1b_vs_N/DEG_pathway/mmu04371.html
- raw data/KEGG/IL-1b_vs_N/DEG_pathway/mmu04371.png
- raw data/KEGG/IL-1b_vs_N/DEG_pathway/mmu04380.html
- raw data/KEGG/IL-1b_vs_N/DEG_pathway/mmu04380.png
- raw data/KEGG/IL-1b_vs_N/DEG_pathway/mmu04390.html
- raw data/KEGG/IL-1b_vs_N/DEG_pathway/mmu04390.png
- raw data/KEGG/IL-1b_vs_N/DEG_pathway/mmu04392.html
- raw data/KEGG/IL-1b_vs_N/DEG_pathway/mmu04392.png
- raw data/KEGG/IL-1b_vs_N/DEG_pathway/mmu04510.html
- raw data/KEGG/IL-1b_vs_N/DEG_pathway/mmu04510.png
- raw data/KEGG/IL-1b_vs_N/DEG_pathway/mmu04512.html
- raw data/KEGG/IL-1b_vs_N/DEG_pathway/mmu04512.png
- raw data/KEGG/IL-1b_vs_N/DEG_pathway/mmu04514.html
- raw data/KEGG/IL-1b_vs_N/DEG_pathway/mmu04514.png
- raw data/KEGG/IL-1b_vs_N/DEG_pathway/mmu04520.html
- raw data/KEGG/IL-1b_vs_N/DEG_pathway/mmu04520.png
- raw data/KEGG/IL-1b_vs_N/DEG_pathway/mmu04530.html
[truncated: 329 more entries]
