# Supplementary material for: Analyses of Transcriptomics upon IL-1β-Stimulated Mouse Chondrocytes and the Protective Effect of Catalpol through the NOD2/NF-κB/MAPK Signaling Pathway
Source: Molecules. 2023 Feb 7;28(4):1606. doi: 10.3390/molecules28041606 (PMC9962284; doi:10.3390/molecules28041606)
Supplement: Supplementary file 1 [file molecules-28-01606-s001.zip › raw data/GO/IL-1b_vs_N/IL-1b_vs_N.DEG_down_GO_enriched_result.xls]

GO_ID	Term	Category	Test	Ref	TestAll	RefAll	geneID	Pvalue	FDR	richFactor
GO:0048731	system development	BP	143	4432	341	21568	ENSMUSG00000022483,ENSMUSG00000046714,ENSMUSG00000048402,ENSMUSG00000022206,ENSMUSG00000039239,ENSMUSG00000030607,ENSMUSG00000019997,ENSMUSG00000045005,ENSMUSG00000062960,ENSMUSG00000037362,ENSMUSG00000020154,ENSMUSG00000045216,ENSMUSG00000034353,ENSMUSG00000032135,ENSMUSG00000032911,ENSMUSG00000056174,ENSMUSG00000031870,ENSMUSG00000074676,ENSMUSG00000040289,ENSMUSG00000019789,ENSMUSG00000034486,…	1.45225153731408e-19	9.04317032285475e-16	0.0322653429602888
GO:0032502	developmental process	BP	169	5840	341	21568	ENSMUSG00000045005,ENSMUSG00000028718,ENSMUSG00000027699,ENSMUSG00000039239,ENSMUSG00000074505,ENSMUSG00000022483,ENSMUSG00000046714,ENSMUSG00000048402,ENSMUSG00000022206,ENSMUSG00000030607,ENSMUSG00000019997,ENSMUSG00000062960,ENSMUSG00000037362,ENSMUSG00000020154,ENSMUSG00000045216,ENSMUSG00000034353,ENSMUSG00000032135,ENSMUSG00000032911,ENSMUSG00000056174,ENSMUSG00000031870,ENSMUSG00000019773,…	5.02653109666486e-19	1.5650104569466e-15	0.0289383561643836
GO:0007275	multicellular organism development	BP	152	4999	341	21568	ENSMUSG00000045005,ENSMUSG00000028718,ENSMUSG00000022483,ENSMUSG00000046714,ENSMUSG00000048402,ENSMUSG00000022206,ENSMUSG00000039239,ENSMUSG00000030607,ENSMUSG00000019997,ENSMUSG00000062960,ENSMUSG00000037362,ENSMUSG00000020154,ENSMUSG00000045216,ENSMUSG00000034353,ENSMUSG00000032135,ENSMUSG00000032911,ENSMUSG00000056174,ENSMUSG00000031870,ENSMUSG00000074676,ENSMUSG00000040289,ENSMUSG00000019789,…	1.43988963328805e-18	2.59966360723042e-15	0.0304060812162432
GO:0048856	anatomical structure development	BP	160	5424	341	21568	ENSMUSG00000045005,ENSMUSG00000028718,ENSMUSG00000027699,ENSMUSG00000039239,ENSMUSG00000074505,ENSMUSG00000022483,ENSMUSG00000046714,ENSMUSG00000048402,ENSMUSG00000022206,ENSMUSG00000030607,ENSMUSG00000019997,ENSMUSG00000062960,ENSMUSG00000037362,ENSMUSG00000020154,ENSMUSG00000045216,ENSMUSG00000034353,ENSMUSG00000032135,ENSMUSG00000032911,ENSMUSG00000056174,ENSMUSG00000031870,ENSMUSG00000019773,…	1.66993005121594e-18	2.59966360723042e-15	0.0294985250737463
GO:0009653	anatomical structure morphogenesis	BP	98	2522	341	21568	ENSMUSG00000027699,ENSMUSG00000039239,ENSMUSG00000074505,ENSMUSG00000030607,ENSMUSG00000022483,ENSMUSG00000019997,ENSMUSG00000045005,ENSMUSG00000062960,ENSMUSG00000037362,ENSMUSG00000020154,ENSMUSG00000045216,ENSMUSG00000034353,ENSMUSG00000032135,ENSMUSG00000032911,ENSMUSG00000056174,ENSMUSG00000046714,ENSMUSG00000034486,ENSMUSG00000027985,ENSMUSG00000040289,ENSMUSG00000019789,ENSMUSG00000032220,…	7.48524763566589e-18	9.3221274054583e-15	0.0388580491673275
GO:0007049	cell cycle	BP	74	1572	341	21568	ENSMUSG00000030867,ENSMUSG00000058290,ENSMUSG00000062510,ENSMUSG00000042489,ENSMUSG00000032113,ENSMUSG00000007080,ENSMUSG00000027715,ENSMUSG00000048782,ENSMUSG00000017499,ENSMUSG00000022033,ENSMUSG00000036223,ENSMUSG00000026683,ENSMUSG00000021965,ENSMUSG00000027699,ENSMUSG00000032254,ENSMUSG00000024989,ENSMUSG00000020900,ENSMUSG00000020914,ENSMUSG00000038943,ENSMUSG00000021453,ENSMUSG00000035455,…	1.05464993971851e-17	1.09455086243786e-14	0.0470737913486005
GO:0048513	animal organ development	BP	111	3226	341	21568	ENSMUSG00000030607,ENSMUSG00000022483,ENSMUSG00000019997,ENSMUSG00000039239,ENSMUSG00000062960,ENSMUSG00000031870,ENSMUSG00000046714,ENSMUSG00000024134,ENSMUSG00000026768,ENSMUSG00000027358,ENSMUSG00000022122,ENSMUSG00000034486,ENSMUSG00000027985,ENSMUSG00000048402,ENSMUSG00000032220,ENSMUSG00000020846,ENSMUSG00000022528,ENSMUSG00000020185,ENSMUSG00000046179,ENSMUSG00000092035,ENSMUSG00000020140,…	1.7103759568234e-16	1.52150158330562e-13	0.0344079355238686
GO:0016043	cellular component organization	BP	154	5502	341	21568	ENSMUSG00000041064,ENSMUSG00000030867,ENSMUSG00000058290,ENSMUSG00000062510,ENSMUSG00000048782,ENSMUSG00000053024,ENSMUSG00000038943,ENSMUSG00000019992,ENSMUSG00000020914,ENSMUSG00000027323,ENSMUSG00000027699,ENSMUSG00000039239,ENSMUSG00000074505,ENSMUSG00000032254,ENSMUSG00000019997,ENSMUSG00000039323,ENSMUSG00000037362,ENSMUSG00000041498,ENSMUSG00000020542,ENSMUSG00000015222,ENSMUSG00000020900,…	1.9799135744201e-15	1.38352796434469e-12	0.0279898218829517
GO:0071840	cellular component organization or biogenesis	BP	157	5664	341	21568	ENSMUSG00000041064,ENSMUSG00000028287,ENSMUSG00000030867,ENSMUSG00000058290,ENSMUSG00000062510,ENSMUSG00000048782,ENSMUSG00000053024,ENSMUSG00000038943,ENSMUSG00000019992,ENSMUSG00000020914,ENSMUSG00000027323,ENSMUSG00000027699,ENSMUSG00000039239,ENSMUSG00000074505,ENSMUSG00000032254,ENSMUSG00000019997,ENSMUSG00000039323,ENSMUSG00000037362,ENSMUSG00000041498,ENSMUSG00000020542,ENSMUSG00000015222,…	1.9996389399554e-15	1.38352796434469e-12	0.0277189265536723
GO:0030154	cell differentiation	BP	122	3966	341	21568	ENSMUSG00000074505,ENSMUSG00000019773,ENSMUSG00000040289,ENSMUSG00000019789,ENSMUSG00000062960,ENSMUSG00000032220,ENSMUSG00000020542,ENSMUSG00000027358,ENSMUSG00000008136,ENSMUSG00000048402,ENSMUSG00000020053,ENSMUSG00000027985,ENSMUSG00000035455,ENSMUSG00000032243,ENSMUSG00000022122,ENSMUSG00000034486,ENSMUSG00000033952,ENSMUSG00000028883,ENSMUSG00000053024,ENSMUSG00000032036,ENSMUSG00000020900,…	1.43887437838283e-14	8.95987075418988e-12	0.0307614725163893
GO:0022402	cell cycle process	BP	52	987	341	21568	ENSMUSG00000030867,ENSMUSG00000058290,ENSMUSG00000062510,ENSMUSG00000007080,ENSMUSG00000027715,ENSMUSG00000032113,ENSMUSG00000048782,ENSMUSG00000027699,ENSMUSG00000032254,ENSMUSG00000024989,ENSMUSG00000020900,ENSMUSG00000020914,ENSMUSG00000038943,ENSMUSG00000000028,ENSMUSG00000039239,ENSMUSG00000020493,ENSMUSG00000033952,ENSMUSG00000012443,ENSMUSG00000028718,ENSMUSG00000037020,ENSMUSG00000019773,…	2.01703847043839e-14	1.1418271414018e-11	0.0526849037487335
GO:0048869	cellular developmental process	BP	125	4170	341	21568	ENSMUSG00000027699,ENSMUSG00000039239,ENSMUSG00000074505,ENSMUSG00000019773,ENSMUSG00000040289,ENSMUSG00000019789,ENSMUSG00000062960,ENSMUSG00000032220,ENSMUSG00000020542,ENSMUSG00000027358,ENSMUSG00000008136,ENSMUSG00000048402,ENSMUSG00000020053,ENSMUSG00000027985,ENSMUSG00000035455,ENSMUSG00000032243,ENSMUSG00000022122,ENSMUSG00000034486,ENSMUSG00000033952,ENSMUSG00000028883,ENSMUSG00000053024,…	3.96798458380835e-14	2.05905333361455e-11	0.0299760191846523
GO:0009888	tissue development	BP	72	1786	341	21568	ENSMUSG00000030607,ENSMUSG00000022483,ENSMUSG00000019997,ENSMUSG00000039239,ENSMUSG00000046714,ENSMUSG00000034486,ENSMUSG00000027985,ENSMUSG00000027358,ENSMUSG00000034765,ENSMUSG00000031530,ENSMUSG00000022297,ENSMUSG00000021994,ENSMUSG00000022122,ENSMUSG00000020846,ENSMUSG00000028718,ENSMUSG00000031250,ENSMUSG00000020140,ENSMUSG00000039706,ENSMUSG00000048402,ENSMUSG00000021823,ENSMUSG00000027276,…	9.56731005969963e-14	4.58274151859612e-11	0.0403135498320269
GO:0050789	regulation of biological process	BP	241	11081	341	21568	ENSMUSG00000042489,ENSMUSG00000032113,ENSMUSG00000027358,ENSMUSG00000070691,ENSMUSG00000022122,ENSMUSG00000008136,ENSMUSG00000046714,ENSMUSG00000074676,ENSMUSG00000048402,ENSMUSG00000022528,ENSMUSG00000040289,ENSMUSG00000019789,ENSMUSG00000027985,ENSMUSG00000028613,ENSMUSG00000021485,ENSMUSG00000001228,ENSMUSG00000030867,ENSMUSG00000020185,ENSMUSG00000046179,ENSMUSG00000018849,ENSMUSG00000020542,…	2.11948440161538e-13	9.42716383489927e-11	0.0217489396263875
GO:0032501	multicellular organismal process	BP	190	7869	341	21568	ENSMUSG00000045005,ENSMUSG00000028718,ENSMUSG00000022483,ENSMUSG00000046714,ENSMUSG00000048402,ENSMUSG00000022206,ENSMUSG00000039239,ENSMUSG00000030607,ENSMUSG00000019997,ENSMUSG00000027358,ENSMUSG00000070691,ENSMUSG00000030218,ENSMUSG00000029838,ENSMUSG00000039883,ENSMUSG00000062960,ENSMUSG00000037362,ENSMUSG00000020154,ENSMUSG00000045216,ENSMUSG00000034353,ENSMUSG00000032135,ENSMUSG00000032911,…	2.64946661199062e-13	1.09988190619104e-10	0.0241453806074469
GO:0006259	DNA metabolic process	BP	46	860	341	21568	ENSMUSG00000033717,ENSMUSG00000000028,ENSMUSG00000041859,ENSMUSG00000002870,ENSMUSG00000005410,ENSMUSG00000026355,ENSMUSG00000007080,ENSMUSG00000020649,ENSMUSG00000017499,ENSMUSG00000026669,ENSMUSG00000022422,ENSMUSG00000037474,ENSMUSG00000046591,ENSMUSG00000034206,ENSMUSG00000041064,ENSMUSG00000020914,ENSMUSG00000027323,ENSMUSG00000017146,ENSMUSG00000030346,ENSMUSG00000022034,ENSMUSG00000026196,…	4.51905508820579e-13	1.75875975214109e-10	0.0534883720930233
GO:0065007	biological regulation	BP	248	11630	341	21568	ENSMUSG00000042489,ENSMUSG00000032113,ENSMUSG00000027358,ENSMUSG00000070691,ENSMUSG00000022122,ENSMUSG00000008136,ENSMUSG00000046714,ENSMUSG00000074676,ENSMUSG00000048402,ENSMUSG00000022528,ENSMUSG00000040289,ENSMUSG00000019789,ENSMUSG00000027985,ENSMUSG00000028613,ENSMUSG00000021485,ENSMUSG00000001228,ENSMUSG00000030867,ENSMUSG00000020185,ENSMUSG00000046179,ENSMUSG00000018849,ENSMUSG00000020542,…	5.26057487115967e-13	1.92691763074772e-10	0.0213241616509028
GO:0050794	regulation of cellular process	BP	230	10444	341	21568	ENSMUSG00000042489,ENSMUSG00000032113,ENSMUSG00000027358,ENSMUSG00000070691,ENSMUSG00000022122,ENSMUSG00000008136,ENSMUSG00000046714,ENSMUSG00000074676,ENSMUSG00000048402,ENSMUSG00000022528,ENSMUSG00000040289,ENSMUSG00000019789,ENSMUSG00000027985,ENSMUSG00000028613,ENSMUSG00000021485,ENSMUSG00000001228,ENSMUSG00000030867,ENSMUSG00000020185,ENSMUSG00000046179,ENSMUSG00000018849,ENSMUSG00000020542,…	6.81204274981744e-13	2.3565883446174e-10	0.0220222137112218
GO:0008015	blood circulation	BP	32	449	341	21568	ENSMUSG00000027335,ENSMUSG00000050541,ENSMUSG00000045103,ENSMUSG00000028883,ENSMUSG00000071317,ENSMUSG00000022803,ENSMUSG00000040086,ENSMUSG00000021678,ENSMUSG00000019326,ENSMUSG00000022122,ENSMUSG00000022206,ENSMUSG00000033717,ENSMUSG00000020155,ENSMUSG00000062960,ENSMUSG00000053647,ENSMUSG00000019789,ENSMUSG00000031906,ENSMUSG00000049511,ENSMUSG00000070687,ENSMUSG00000030247,ENSMUSG00000042284,…	1.3515522973756e-12	4.29619092066575e-10	0.0712694877505568
GO:0072359	circulatory system development	BP	50	1028	341	21568	ENSMUSG00000019997,ENSMUSG00000045005,ENSMUSG00000062960,ENSMUSG00000037362,ENSMUSG00000020154,ENSMUSG00000045216,ENSMUSG00000034353,ENSMUSG00000032135,ENSMUSG00000032911,ENSMUSG00000056174,ENSMUSG00000046714,ENSMUSG00000074676,ENSMUSG00000040289,ENSMUSG00000019789,ENSMUSG00000039239,ENSMUSG00000034486,ENSMUSG00000027985,ENSMUSG00000032220,ENSMUSG00000020542,ENSMUSG00000028718,ENSMUSG00000021994,…	1.37985897564341e-12	4.29619092066575e-10	0.0486381322957198
GO:0003013	circulatory system process	BP	32	453	341	21568	ENSMUSG00000027335,ENSMUSG00000050541,ENSMUSG00000045103,ENSMUSG00000028883,ENSMUSG00000071317,ENSMUSG00000022803,ENSMUSG00000040086,ENSMUSG00000021678,ENSMUSG00000019326,ENSMUSG00000022122,ENSMUSG00000022206,ENSMUSG00000033717,ENSMUSG00000020155,ENSMUSG00000062960,ENSMUSG00000053647,ENSMUSG00000019789,ENSMUSG00000031906,ENSMUSG00000049511,ENSMUSG00000070687,ENSMUSG00000030247,ENSMUSG00000042284,…	1.71354089129987e-12	5.08105672863062e-10	0.0706401766004415
GO:0048468	cell development	BP	78	2153	341	21568	ENSMUSG00000074505,ENSMUSG00000019773,ENSMUSG00000022122,ENSMUSG00000034486,ENSMUSG00000027985,ENSMUSG00000031250,ENSMUSG00000033952,ENSMUSG00000031778,ENSMUSG00000030607,ENSMUSG00000031870,ENSMUSG00000048402,ENSMUSG00000040289,ENSMUSG00000021994,ENSMUSG00000034329,ENSMUSG00000015222,ENSMUSG00000068748,ENSMUSG00000053024,ENSMUSG00000020900,ENSMUSG00000044667,ENSMUSG00000070691,ENSMUSG00000028883,…	1.79834263520666e-12	5.09012708610541e-10	0.0362285183464933
GO:0007155	cell adhesion	BP	54	1210	341	21568	ENSMUSG00000071424,ENSMUSG00000032135,ENSMUSG00000045103,ENSMUSG00000039239,ENSMUSG00000061048,ENSMUSG00000039385,ENSMUSG00000032036,ENSMUSG00000037995,ENSMUSG00000074505,ENSMUSG00000019997,ENSMUSG00000053024,ENSMUSG00000042284,ENSMUSG00000026768,ENSMUSG00000032243,ENSMUSG00000029838,ENSMUSG00000022665,ENSMUSG00000068748,ENSMUSG00000027985,ENSMUSG00000021994,ENSMUSG00000041498,ENSMUSG00000030707,…	4.50341996240256e-12	1.21925200460351e-09	0.0446280991735537
GO:0022610	biological adhesion	BP	54	1222	341	21568	ENSMUSG00000071424,ENSMUSG00000032135,ENSMUSG00000045103,ENSMUSG00000039239,ENSMUSG00000030607,ENSMUSG00000019326,ENSMUSG00000061048,ENSMUSG00000039385,ENSMUSG00000028339,ENSMUSG00000025650,ENSMUSG00000019997,ENSMUSG00000022528,ENSMUSG00000001552,ENSMUSG00000037362,ENSMUSG00000022240,ENSMUSG00000031778,ENSMUSG00000053024,ENSMUSG00000021823,ENSMUSG00000071317,ENSMUSG00000021186,ENSMUSG00000032036,…	6.57905230042777e-12	1.70698994478182e-09	0.044189852700491
GO:0016477	cell migration	BP	55	1266	341	21568	ENSMUSG00000021994,ENSMUSG00000022122,ENSMUSG00000034486,ENSMUSG00000027985,ENSMUSG00000033952,ENSMUSG00000028883,ENSMUSG00000053024,ENSMUSG00000032036,ENSMUSG00000020900,ENSMUSG00000074505,ENSMUSG00000033730,ENSMUSG00000062960,ENSMUSG00000019326,ENSMUSG00000031778,ENSMUSG00000021678,ENSMUSG00000032243,ENSMUSG00000039239,ENSMUSG00000032911,ENSMUSG00000046714,ENSMUSG00000042190,ENSMUSG00000037362,…	7.88834605272063e-12	1.96482923481165e-09	0.0434439178515008
GO:0071944	cell periphery	CC	130	4755	341	21568	ENSMUSG00000024030,ENSMUSG00000031659,ENSMUSG00000022376,ENSMUSG00000029778,ENSMUSG00000050541,ENSMUSG00000027335,ENSMUSG00000033717,ENSMUSG00000022265,ENSMUSG00000019326,ENSMUSG00000017146,ENSMUSG00000017412,ENSMUSG00000061048,ENSMUSG00000039385,ENSMUSG00000030707,ENSMUSG00000045103,ENSMUSG00000022122,ENSMUSG00000030208,ENSMUSG00000052504,ENSMUSG00000021678,ENSMUSG00000020140,ENSMUSG00000023092,…	9.40693312345666e-12	2.25296048306787e-09	0.0273396424815983
GO:0006928	movement of cell or subcellular component	BP	67	1775	341	21568	ENSMUSG00000021994,ENSMUSG00000022122,ENSMUSG00000034486,ENSMUSG00000027985,ENSMUSG00000033952,ENSMUSG00000028883,ENSMUSG00000053024,ENSMUSG00000032036,ENSMUSG00000020900,ENSMUSG00000074505,ENSMUSG00000033730,ENSMUSG00000062960,ENSMUSG00000019326,ENSMUSG00000031778,ENSMUSG00000021678,ENSMUSG00000018581,ENSMUSG00000032243,ENSMUSG00000012443,ENSMUSG00000024301,ENSMUSG00000032254,ENSMUSG00000041498,…	1.63069277053525e-11	3.76086069708259e-09	0.0377464788732394
GO:0000278	mitotic cell cycle	BP	40	749	341	21568	ENSMUSG00000030867,ENSMUSG00000058290,ENSMUSG00000062510,ENSMUSG00000007080,ENSMUSG00000027715,ENSMUSG00000032113,ENSMUSG00000048782,ENSMUSG00000027699,ENSMUSG00000032254,ENSMUSG00000024989,ENSMUSG00000020900,ENSMUSG00000028718,ENSMUSG00000037020,ENSMUSG00000022422,ENSMUSG00000015880,ENSMUSG00000041498,ENSMUSG00000031004,ENSMUSG00000019773,ENSMUSG00000029414,ENSMUSG00000012443,ENSMUSG00000027692,…	1.8333040159836e-11	4.07713718126068e-09	0.0534045393858478
GO:0009887	animal organ morphogenesis	BP	47	1006	341	21568	ENSMUSG00000030607,ENSMUSG00000022483,ENSMUSG00000019997,ENSMUSG00000039239,ENSMUSG00000027358,ENSMUSG00000028718,ENSMUSG00000021994,ENSMUSG00000015134,ENSMUSG00000046714,ENSMUSG00000022528,ENSMUSG00000019789,ENSMUSG00000040289,ENSMUSG00000032744,ENSMUSG00000027276,ENSMUSG00000054889,ENSMUSG00000024134,ENSMUSG00000075012,ENSMUSG00000074505,ENSMUSG00000037446,ENSMUSG00000022297,ENSMUSG00000034486,…	2.81340870604821e-11	6.0410675905387e-09	0.0467196819085487
GO:0048646	anatomical structure formation involved in morphogenesis	BP	48	1049	341	21568	ENSMUSG00000019997,ENSMUSG00000045005,ENSMUSG00000062960,ENSMUSG00000037362,ENSMUSG00000020154,ENSMUSG00000045216,ENSMUSG00000034353,ENSMUSG00000032135,ENSMUSG00000032911,ENSMUSG00000056174,ENSMUSG00000046714,ENSMUSG00000034486,ENSMUSG00000027985,ENSMUSG00000034765,ENSMUSG00000031530,ENSMUSG00000021994,ENSMUSG00000022297,ENSMUSG00000028718,ENSMUSG00000039239,ENSMUSG00000020185,ENSMUSG00000046179,…	3.46607474703042e-11	7.19441581658614e-09	0.0457578646329838
GO:0009987	cellular process	BP	291	15137	341	21568	ENSMUSG00000041064,ENSMUSG00000033717,ENSMUSG00000000028,ENSMUSG00000041859,ENSMUSG00000002870,ENSMUSG00000005410,ENSMUSG00000026355,ENSMUSG00000007080,ENSMUSG00000020649,ENSMUSG00000017499,ENSMUSG00000026669,ENSMUSG00000022422,ENSMUSG00000037474,ENSMUSG00000046591,ENSMUSG00000034206,ENSMUSG00000017146,ENSMUSG00000012443,ENSMUSG00000020914,ENSMUSG00000036223,ENSMUSG00000026039,ENSMUSG00000022034,…	3.78313076777714e-11	7.36173602842132e-09	0.0192244169914778
GO:0005886	plasma membrane	CC	126	4635	341	21568	ENSMUSG00000054215,ENSMUSG00000054889,ENSMUSG00000048126,ENSMUSG00000045103,ENSMUSG00000030247,ENSMUSG00000030249,ENSMUSG00000021823,ENSMUSG00000071317,ENSMUSG00000022803,ENSMUSG00000054477,ENSMUSG00000022840,ENSMUSG00000050541,ENSMUSG00000021253,ENSMUSG00000030707,ENSMUSG00000021998,ENSMUSG00000024593,ENSMUSG00000027335,ENSMUSG00000033717,ENSMUSG00000022265,ENSMUSG00000052504,ENSMUSG00000021678,…	3.69132739092853e-11	7.36173602842132e-09	0.0271844660194175
GO:0005515	protein binding	MF	193	8463	341	21568	ENSMUSG00000025867,ENSMUSG00000010461,ENSMUSG00000008136,ENSMUSG00000048402,ENSMUSG00000022528,ENSMUSG00000019789,ENSMUSG00000027985,ENSMUSG00000025006,ENSMUSG00000024134,ENSMUSG00000042109,ENSMUSG00000020542,ENSMUSG00000037868,ENSMUSG00000017861,ENSMUSG00000021057,ENSMUSG00000024593,ENSMUSG00000021678,ENSMUSG00000038530,ENSMUSG00000019997,ENSMUSG00000022665,ENSMUSG00000045103,ENSMUSG00000015222,…	5.00699221427315e-11	9.44804258129664e-09	0.0228051518374099
GO:0040011	locomotion	BP	62	1617	341	21568	ENSMUSG00000021994,ENSMUSG00000022122,ENSMUSG00000034486,ENSMUSG00000027985,ENSMUSG00000033952,ENSMUSG00000028883,ENSMUSG00000053024,ENSMUSG00000032036,ENSMUSG00000020900,ENSMUSG00000074505,ENSMUSG00000033730,ENSMUSG00000062960,ENSMUSG00000019326,ENSMUSG00000031778,ENSMUSG00000021678,ENSMUSG00000032243,ENSMUSG00000042190,ENSMUSG00000070691,ENSMUSG00000048402,ENSMUSG00000039239,ENSMUSG00000059921,…	5.77680988834388e-11	1.05800574043286e-08	0.0383426097711812
GO:0043583	ear development	BP	21	227	341	21568	ENSMUSG00000022483,ENSMUSG00000022297,ENSMUSG00000034486,ENSMUSG00000021994,ENSMUSG00000015134,ENSMUSG00000035916,ENSMUSG00000026768,ENSMUSG00000010461,ENSMUSG00000024134,ENSMUSG00000022528,ENSMUSG00000027276,ENSMUSG00000040289,ENSMUSG00000019789,ENSMUSG00000027358,ENSMUSG00000020140,ENSMUSG00000020053,ENSMUSG00000039239,ENSMUSG00000044667,ENSMUSG00000054196,ENSMUSG00000002870,ENSMUSG00000048402	9.63708379734353e-11	1.71405519510638e-08	0.092511013215859
GO:0048870	cell motility	BP	56	1394	341	21568	ENSMUSG00000021994,ENSMUSG00000022122,ENSMUSG00000034486,ENSMUSG00000027985,ENSMUSG00000033952,ENSMUSG00000028883,ENSMUSG00000053024,ENSMUSG00000032036,ENSMUSG00000020900,ENSMUSG00000074505,ENSMUSG00000033730,ENSMUSG00000062960,ENSMUSG00000019326,ENSMUSG00000031778,ENSMUSG00000021678,ENSMUSG00000032243,ENSMUSG00000039239,ENSMUSG00000032911,ENSMUSG00000046714,ENSMUSG00000042190,ENSMUSG00000037362,…	1.01846864009854e-10	1.71405519510638e-08	0.0401721664275466
GO:0051674	localization of cell	BP	56	1394	341	21568	ENSMUSG00000021994,ENSMUSG00000022122,ENSMUSG00000034486,ENSMUSG00000027985,ENSMUSG00000033952,ENSMUSG00000028883,ENSMUSG00000053024,ENSMUSG00000032036,ENSMUSG00000020900,ENSMUSG00000074505,ENSMUSG00000033730,ENSMUSG00000062960,ENSMUSG00000019326,ENSMUSG00000031778,ENSMUSG00000021678,ENSMUSG00000032243,ENSMUSG00000039239,ENSMUSG00000032911,ENSMUSG00000046714,ENSMUSG00000042190,ENSMUSG00000037362,…	1.01846864009854e-10	1.71405519510638e-08	0.0401721664275466
GO:0006260	DNA replication	BP	22	253	341	21568	ENSMUSG00000034206,ENSMUSG00000000028,ENSMUSG00000002870,ENSMUSG00000026355,ENSMUSG00000027323,ENSMUSG00000041859,ENSMUSG00000005410,ENSMUSG00000017499,ENSMUSG00000026669,ENSMUSG00000007080,ENSMUSG00000022034,ENSMUSG00000022422,ENSMUSG00000021253,ENSMUSG00000046591,ENSMUSG00000020185,ENSMUSG00000046179,ENSMUSG00000048402,ENSMUSG00000020053,ENSMUSG00000033717,ENSMUSG00000020649,ENSMUSG00000037474,…	1.140710425571e-10	1.82133431282837e-08	0.0869565217391304
GO:0007059	chromosome segregation	BP	24	303	341	21568	ENSMUSG00000030867,ENSMUSG00000058290,ENSMUSG00000062510,ENSMUSG00000020914,ENSMUSG00000022422,ENSMUSG00000015880,ENSMUSG00000041498,ENSMUSG00000009628,ENSMUSG00000034023,ENSMUSG00000034329,ENSMUSG00000026683,ENSMUSG00000023940,ENSMUSG00000027326,ENSMUSG00000026039,ENSMUSG00000017499,ENSMUSG00000032254,ENSMUSG00000031004,ENSMUSG00000027699,ENSMUSG00000028718,ENSMUSG00000017146,ENSMUSG00000012443,…	1.11605196155051e-10	1.82133431282837e-08	0.0792079207920792
GO:0098687	chromosomal region	CC	25	337	341	21568	ENSMUSG00000025001,ENSMUSG00000031004,ENSMUSG00000030867,ENSMUSG00000021391,ENSMUSG00000036223,ENSMUSG00000026683,ENSMUSG00000026039,ENSMUSG00000022422,ENSMUSG00000023940,ENSMUSG00000027326,ENSMUSG00000029414,ENSMUSG00000047534,ENSMUSG00000037572,ENSMUSG00000021965,ENSMUSG00000051220,ENSMUSG00000062510,ENSMUSG00000032113,ENSMUSG00000022034,ENSMUSG00000015880,ENSMUSG00000041859,ENSMUSG00000002870,…	1.82328409451754e-10	2.83839751414018e-08	0.0741839762611276
GO:0050880	regulation of blood vessel size	BP	18	168	341	21568	ENSMUSG00000050541,ENSMUSG00000027335,ENSMUSG00000033717,ENSMUSG00000021678,ENSMUSG00000020155,ENSMUSG00000062960,ENSMUSG00000053647,ENSMUSG00000031906,ENSMUSG00000022122,ENSMUSG00000049511,ENSMUSG00000070687,ENSMUSG00000030247,ENSMUSG00000042284,ENSMUSG00000031778,ENSMUSG00000005611,ENSMUSG00000033174,ENSMUSG00000046714,ENSMUSG00000027931	1.96471789752207e-10	2.98397520679754e-08	0.107142857142857
GO:0035150	regulation of tube size	BP	18	169	341	21568	ENSMUSG00000050541,ENSMUSG00000027335,ENSMUSG00000033717,ENSMUSG00000021678,ENSMUSG00000020155,ENSMUSG00000062960,ENSMUSG00000053647,ENSMUSG00000031906,ENSMUSG00000022122,ENSMUSG00000049511,ENSMUSG00000070687,ENSMUSG00000030247,ENSMUSG00000042284,ENSMUSG00000031778,ENSMUSG00000046714,ENSMUSG00000027931,ENSMUSG00000005611,ENSMUSG00000033174	2.16770253242305e-10	3.15432644304798e-08	0.106508875739645
GO:1903047	mitotic cell cycle process	BP	33	578	341	21568	ENSMUSG00000030867,ENSMUSG00000058290,ENSMUSG00000062510,ENSMUSG00000007080,ENSMUSG00000027715,ENSMUSG00000032113,ENSMUSG00000048782,ENSMUSG00000027699,ENSMUSG00000032254,ENSMUSG00000024989,ENSMUSG00000020900,ENSMUSG00000028718,ENSMUSG00000037020,ENSMUSG00000022422,ENSMUSG00000015880,ENSMUSG00000041498,ENSMUSG00000031004,ENSMUSG00000019773,ENSMUSG00000029414,ENSMUSG00000012443,ENSMUSG00000037474,…	2.21180630785572e-10	3.15432644304798e-08	0.0570934256055363
GO:0044464	cell part	CC	288	15057	341	21568	ENSMUSG00000024030,ENSMUSG00000031659,ENSMUSG00000022376,ENSMUSG00000029778,ENSMUSG00000050541,ENSMUSG00000027335,ENSMUSG00000033717,ENSMUSG00000022265,ENSMUSG00000019326,ENSMUSG00000017146,ENSMUSG00000017412,ENSMUSG00000061048,ENSMUSG00000039385,ENSMUSG00000030707,ENSMUSG00000045103,ENSMUSG00000022122,ENSMUSG00000030208,ENSMUSG00000052504,ENSMUSG00000021678,ENSMUSG00000020140,ENSMUSG00000023092,…	2.22884797645914e-10	3.15432644304798e-08	0.0191273161984459
GO:0048762	mesenchymal cell differentiation	BP	19	192	341	21568	ENSMUSG00000022122,ENSMUSG00000034486,ENSMUSG00000027985,ENSMUSG00000027358,ENSMUSG00000039239,ENSMUSG00000020846,ENSMUSG00000040289,ENSMUSG00000032744,ENSMUSG00000019789,ENSMUSG00000052504,ENSMUSG00000021253,ENSMUSG00000020542,ENSMUSG00000030031,ENSMUSG00000046714,ENSMUSG00000028883,ENSMUSG00000021994,ENSMUSG00000022528,ENSMUSG00000027276,ENSMUSG00000024134	2.42479890453771e-10	3.28243973446876e-08	0.0989583333333333
GO:0005623	cell	CC	288	15063	341	21568	ENSMUSG00000024030,ENSMUSG00000031659,ENSMUSG00000022376,ENSMUSG00000029778,ENSMUSG00000050541,ENSMUSG00000027335,ENSMUSG00000033717,ENSMUSG00000022265,ENSMUSG00000019326,ENSMUSG00000017146,ENSMUSG00000017412,ENSMUSG00000061048,ENSMUSG00000039385,ENSMUSG00000030707,ENSMUSG00000045103,ENSMUSG00000022122,ENSMUSG00000030208,ENSMUSG00000052504,ENSMUSG00000021678,ENSMUSG00000020140,ENSMUSG00000023092,…	2.38498050257502e-10	3.28243973446876e-08	0.0191196972714599
GO:0051716	cellular response to stimulus	BP	169	7172	341	21568	ENSMUSG00000032113,ENSMUSG00000042489,ENSMUSG00000027784,ENSMUSG00000021453,ENSMUSG00000025610,ENSMUSG00000027358,ENSMUSG00000020053,ENSMUSG00000021253,ENSMUSG00000021994,ENSMUSG00000042284,ENSMUSG00000032911,ENSMUSG00000031530,ENSMUSG00000017146,ENSMUSG00000027323,ENSMUSG00000030346,ENSMUSG00000000028,ENSMUSG00000007080,ENSMUSG00000020542,ENSMUSG00000026278,ENSMUSG00000022840,ENSMUSG00000031778,…	2.68300890656753e-10	3.55470137472256e-08	0.02356385945343
GO:0051301	cell division	BP	32	555	341	21568	ENSMUSG00000027699,ENSMUSG00000030867,ENSMUSG00000032254,ENSMUSG00000024989,ENSMUSG00000020900,ENSMUSG00000038943,ENSMUSG00000034329,ENSMUSG00000033952,ENSMUSG00000027985,ENSMUSG00000020185,ENSMUSG00000046179,ENSMUSG00000017499,ENSMUSG00000060735,ENSMUSG00000041498,ENSMUSG00000020914,ENSMUSG00000039239,ENSMUSG00000029838,ENSMUSG00000021253,ENSMUSG00000027715,ENSMUSG00000025001,ENSMUSG00000012443,…	3.29728250818617e-10	4.27753712051569e-08	0.0576576576576577
GO:0048285	organelle fission	BP	28	436	341	21568	ENSMUSG00000030867,ENSMUSG00000058290,ENSMUSG00000062510,ENSMUSG00000019992,ENSMUSG00000020914,ENSMUSG00000019773,ENSMUSG00000022422,ENSMUSG00000015880,ENSMUSG00000041498,ENSMUSG00000031004,ENSMUSG00000012443,ENSMUSG00000009628,ENSMUSG00000034023,ENSMUSG00000034329,ENSMUSG00000027323,ENSMUSG00000032815,ENSMUSG00000035455,ENSMUSG00000026039,ENSMUSG00000017499,ENSMUSG00000023940,ENSMUSG00000021994,…	4.01131031483777e-10	5.09763863887649e-08	0.0642201834862385
GO:0048839	inner ear development	BP	19	198	341	21568	ENSMUSG00000022483,ENSMUSG00000022297,ENSMUSG00000034486,ENSMUSG00000021994,ENSMUSG00000015134,ENSMUSG00000035916,ENSMUSG00000026768,ENSMUSG00000022528,ENSMUSG00000027276,ENSMUSG00000040289,ENSMUSG00000019789,ENSMUSG00000054196,ENSMUSG00000002870,ENSMUSG00000048402,ENSMUSG00000027358,ENSMUSG00000020140,ENSMUSG00000020053,ENSMUSG00000039239,ENSMUSG00000044667	4.1099298408404e-10	5.11850662378263e-08	0.095959595959596
GO:0090066	regulation of anatomical structure size	BP	30	505	341	21568	ENSMUSG00000050541,ENSMUSG00000027335,ENSMUSG00000030707,ENSMUSG00000015342,ENSMUSG00000033717,ENSMUSG00000021678,ENSMUSG00000020155,ENSMUSG00000062960,ENSMUSG00000053647,ENSMUSG00000030109,ENSMUSG00000031906,ENSMUSG00000022122,ENSMUSG00000033174,ENSMUSG00000028883,ENSMUSG00000029675,ENSMUSG00000048096,ENSMUSG00000053024,ENSMUSG00000049511,ENSMUSG00000070687,ENSMUSG00000030247,ENSMUSG00000042284,…	5.99235912472393e-10	7.31655299405018e-08	0.0594059405940594
GO:0000280	nuclear division	BP	26	387	341	21568	ENSMUSG00000030867,ENSMUSG00000058290,ENSMUSG00000062510,ENSMUSG00000020914,ENSMUSG00000019773,ENSMUSG00000022422,ENSMUSG00000015880,ENSMUSG00000041498,ENSMUSG00000031004,ENSMUSG00000012443,ENSMUSG00000009628,ENSMUSG00000034023,ENSMUSG00000034329,ENSMUSG00000027323,ENSMUSG00000032815,ENSMUSG00000035455,ENSMUSG00000026039,ENSMUSG00000017499,ENSMUSG00000023940,ENSMUSG00000021994,ENSMUSG00000032113,…	6.66817967782656e-10	7.98514516419731e-08	0.0671834625322997
GO:0035295	tube development	BP	45	1036	341	21568	ENSMUSG00000019997,ENSMUSG00000045005,ENSMUSG00000062960,ENSMUSG00000037362,ENSMUSG00000020154,ENSMUSG00000045216,ENSMUSG00000034353,ENSMUSG00000032135,ENSMUSG00000032911,ENSMUSG00000056174,ENSMUSG00000046714,ENSMUSG00000034486,ENSMUSG00000027985,ENSMUSG00000040289,ENSMUSG00000019789,ENSMUSG00000032220,ENSMUSG00000020542,ENSMUSG00000027358,ENSMUSG00000022297,ENSMUSG00000028718,ENSMUSG00000039239,…	8.03152483340297e-10	9.43628398822647e-08	0.0434362934362934
GO:0005694	chromosome	CC	45	1037	341	21568	ENSMUSG00000027323,ENSMUSG00000020914,ENSMUSG00000035455,ENSMUSG00000017146,ENSMUSG00000031004,ENSMUSG00000015880,ENSMUSG00000034023,ENSMUSG00000032113,ENSMUSG00000025758,ENSMUSG00000022034,ENSMUSG00000030867,ENSMUSG00000026039,ENSMUSG00000023940,ENSMUSG00000062510,ENSMUSG00000025001,ENSMUSG00000021391,ENSMUSG00000036223,ENSMUSG00000026683,ENSMUSG00000022422,ENSMUSG00000027326,ENSMUSG00000029414,…	8.27872481395433e-10	9.54659618823956e-08	0.0433944069431051
GO:0035239	tube morphogenesis	BP	39	822	341	21568	ENSMUSG00000019997,ENSMUSG00000045005,ENSMUSG00000062960,ENSMUSG00000037362,ENSMUSG00000020154,ENSMUSG00000045216,ENSMUSG00000034353,ENSMUSG00000032135,ENSMUSG00000032911,ENSMUSG00000056174,ENSMUSG00000046714,ENSMUSG00000034486,ENSMUSG00000027985,ENSMUSG00000040289,ENSMUSG00000019789,ENSMUSG00000032220,ENSMUSG00000020542,ENSMUSG00000027358,ENSMUSG00000022297,ENSMUSG00000028718,ENSMUSG00000039239,…	1.04066109443289e-09	1.17821757000611e-07	0.0474452554744526
GO:0050896	response to stimulus	BP	191	8613	341	21568	ENSMUSG00000032113,ENSMUSG00000042489,ENSMUSG00000027784,ENSMUSG00000021453,ENSMUSG00000025610,ENSMUSG00000027358,ENSMUSG00000020053,ENSMUSG00000021253,ENSMUSG00000021994,ENSMUSG00000042284,ENSMUSG00000032911,ENSMUSG00000031530,ENSMUSG00000017146,ENSMUSG00000027323,ENSMUSG00000030346,ENSMUSG00000000028,ENSMUSG00000007080,ENSMUSG00000020542,ENSMUSG00000026981,ENSMUSG00000062960,ENSMUSG00000039239,…	1.12435997548275e-09	1.24264364349688e-07	0.0221757807964705
GO:0000775	chromosome, centromeric region	CC	18	187	341	21568	ENSMUSG00000030867,ENSMUSG00000036223,ENSMUSG00000026683,ENSMUSG00000026039,ENSMUSG00000023940,ENSMUSG00000027326,ENSMUSG00000029414,ENSMUSG00000021965,ENSMUSG00000051220,ENSMUSG00000062510,ENSMUSG00000015880,ENSMUSG00000025001,ENSMUSG00000047534,ENSMUSG00000022034,ENSMUSG00000031004,ENSMUSG00000021391,ENSMUSG00000022422,ENSMUSG00000037572	1.13747691792713e-09	1.24264364349688e-07	0.0962566844919786
GO:0007399	nervous system development	BP	72	2195	341	21568	ENSMUSG00000033952,ENSMUSG00000028883,ENSMUSG00000053024,ENSMUSG00000032036,ENSMUSG00000020900,ENSMUSG00000074505,ENSMUSG00000022297,ENSMUSG00000028718,ENSMUSG00000039239,ENSMUSG00000021994,ENSMUSG00000031778,ENSMUSG00000015222,ENSMUSG00000068748,ENSMUSG00000044667,ENSMUSG00000070691,ENSMUSG00000034486,ENSMUSG00000048402,ENSMUSG00000059921,ENSMUSG00000029765,ENSMUSG00000030607,ENSMUSG00000022483,…	1.40239649795684e-09	1.50564189530642e-07	0.0328018223234624
GO:0003018	vascular process in circulatory system	BP	18	193	341	21568	ENSMUSG00000050541,ENSMUSG00000027335,ENSMUSG00000033717,ENSMUSG00000021678,ENSMUSG00000020155,ENSMUSG00000062960,ENSMUSG00000053647,ENSMUSG00000031906,ENSMUSG00000022122,ENSMUSG00000049511,ENSMUSG00000070687,ENSMUSG00000030247,ENSMUSG00000042284,ENSMUSG00000031778,ENSMUSG00000046714,ENSMUSG00000027931,ENSMUSG00000005611,ENSMUSG00000033174	1.89384680827917e-09	1.99881086019566e-07	0.0932642487046632
GO:0007423	sensory organ development	BP	31	568	341	21568	ENSMUSG00000039239,ENSMUSG00000015134,ENSMUSG00000075012,ENSMUSG00000074505,ENSMUSG00000045005,ENSMUSG00000037446,ENSMUSG00000022483,ENSMUSG00000022297,ENSMUSG00000034486,ENSMUSG00000021994,ENSMUSG00000035916,ENSMUSG00000026768,ENSMUSG00000010461,ENSMUSG00000024134,ENSMUSG00000022528,ENSMUSG00000027276,ENSMUSG00000046714,ENSMUSG00000027985,ENSMUSG00000040289,ENSMUSG00000019789,ENSMUSG00000056174,…	2.36253674793339e-09	2.4519193882302e-07	0.0545774647887324
GO:0001944	vasculature development	BP	34	675	341	21568	ENSMUSG00000019997,ENSMUSG00000045005,ENSMUSG00000062960,ENSMUSG00000037362,ENSMUSG00000020154,ENSMUSG00000045216,ENSMUSG00000034353,ENSMUSG00000032135,ENSMUSG00000032911,ENSMUSG00000056174,ENSMUSG00000046714,ENSMUSG00000074676,ENSMUSG00000040289,ENSMUSG00000019789,ENSMUSG00000039239,ENSMUSG00000034486,ENSMUSG00000027985,ENSMUSG00000032220,ENSMUSG00000020542,ENSMUSG00000020185,ENSMUSG00000046179,…	2.97617619333848e-09	3.03813920588832e-07	0.0503703703703704
GO:0008283	cell proliferation	BP	65	1924	341	21568	ENSMUSG00000032113,ENSMUSG00000062960,ENSMUSG00000031250,ENSMUSG00000027358,ENSMUSG00000033730,ENSMUSG00000021994,ENSMUSG00000033952,ENSMUSG00000031778,ENSMUSG00000022206,ENSMUSG00000022528,ENSMUSG00000022122,ENSMUSG00000019997,ENSMUSG00000048402,ENSMUSG00000020053,ENSMUSG00000027985,ENSMUSG00000031870,ENSMUSG00000029838,ENSMUSG00000039239,ENSMUSG00000053647,ENSMUSG00000020542,ENSMUSG00000038943,…	3.38373050591871e-09	3.398466106509e-07	0.0337837837837838
GO:0001568	blood vessel development	BP	33	645	341	21568	ENSMUSG00000019997,ENSMUSG00000045005,ENSMUSG00000062960,ENSMUSG00000037362,ENSMUSG00000020154,ENSMUSG00000045216,ENSMUSG00000034353,ENSMUSG00000032135,ENSMUSG00000032911,ENSMUSG00000056174,ENSMUSG00000046714,ENSMUSG00000034486,ENSMUSG00000027985,ENSMUSG00000040289,ENSMUSG00000019789,ENSMUSG00000032220,ENSMUSG00000020542,ENSMUSG00000020185,ENSMUSG00000046179,ENSMUSG00000033730,ENSMUSG00000029838,…	3.51251330144852e-09	3.47181275049523e-07	0.0511627906976744
GO:0035296	regulation of tube diameter	BP	16	157	341	21568	ENSMUSG00000050541,ENSMUSG00000027335,ENSMUSG00000033717,ENSMUSG00000021678,ENSMUSG00000020155,ENSMUSG00000062960,ENSMUSG00000053647,ENSMUSG00000031906,ENSMUSG00000022122,ENSMUSG00000049511,ENSMUSG00000070687,ENSMUSG00000030247,ENSMUSG00000042284,ENSMUSG00000031778,ENSMUSG00000005611,ENSMUSG00000033174	4.22632456171559e-09	4.04881893012353e-07	0.101910828025478
GO:0097746	regulation of blood vessel diameter	BP	16	157	341	21568	ENSMUSG00000050541,ENSMUSG00000027335,ENSMUSG00000033717,ENSMUSG00000021678,ENSMUSG00000020155,ENSMUSG00000062960,ENSMUSG00000053647,ENSMUSG00000031906,ENSMUSG00000022122,ENSMUSG00000049511,ENSMUSG00000070687,ENSMUSG00000030247,ENSMUSG00000042284,ENSMUSG00000031778,ENSMUSG00000005611,ENSMUSG00000033174	4.22632456171559e-09	4.04881893012353e-07	0.101910828025478
GO:0072358	cardiovascular system development	BP	34	688	341	21568	ENSMUSG00000019997,ENSMUSG00000045005,ENSMUSG00000062960,ENSMUSG00000037362,ENSMUSG00000020154,ENSMUSG00000045216,ENSMUSG00000034353,ENSMUSG00000032135,ENSMUSG00000032911,ENSMUSG00000056174,ENSMUSG00000046714,ENSMUSG00000074676,ENSMUSG00000040289,ENSMUSG00000019789,ENSMUSG00000039239,ENSMUSG00000034486,ENSMUSG00000027985,ENSMUSG00000032220,ENSMUSG00000020542,ENSMUSG00000020185,ENSMUSG00000046179,…	4.80963759029401e-09	4.53782019314557e-07	0.0494186046511628
GO:0006936	muscle contraction	BP	21	282	341	21568	ENSMUSG00000050541,ENSMUSG00000070687,ENSMUSG00000018830,ENSMUSG00000022836,ENSMUSG00000024049,ENSMUSG00000027335,ENSMUSG00000020542,ENSMUSG00000045103,ENSMUSG00000031906,ENSMUSG00000022122,ENSMUSG00000005611,ENSMUSG00000040086,ENSMUSG00000019997,ENSMUSG00000033717,ENSMUSG00000053647,ENSMUSG00000001552,ENSMUSG00000054889,ENSMUSG00000054477,ENSMUSG00000030247,ENSMUSG00000056328,ENSMUSG00000048096	5.05514803068576e-09	4.69826966971347e-07	0.074468085106383
GO:0030054	cell junction	CC	48	1220	341	21568	ENSMUSG00000030707,ENSMUSG00000027699,ENSMUSG00000001552,ENSMUSG00000021823,ENSMUSG00000032220,ENSMUSG00000022836,ENSMUSG00000054889,ENSMUSG00000045103,ENSMUSG00000055322,ENSMUSG00000061048,ENSMUSG00000025006,ENSMUSG00000048582,ENSMUSG00000037362,ENSMUSG00000027276,ENSMUSG00000029778,ENSMUSG00000045005,ENSMUSG00000071317,ENSMUSG00000050541,ENSMUSG00000056328,ENSMUSG00000001349,ENSMUSG00000026421,…	5.19892517571935e-09	4.760839274883e-07	0.039344262295082
GO:0006281	DNA repair	BP	26	433	341	21568	ENSMUSG00000017146,ENSMUSG00000027323,ENSMUSG00000030346,ENSMUSG00000000028,ENSMUSG00000007080,ENSMUSG00000029591,ENSMUSG00000034206,ENSMUSG00000039396,ENSMUSG00000039748,ENSMUSG00000022034,ENSMUSG00000032113,ENSMUSG00000035455,ENSMUSG00000009628,ENSMUSG00000034329,ENSMUSG00000037474,ENSMUSG00000046449,ENSMUSG00000010461,ENSMUSG00000047757,ENSMUSG00000035365,ENSMUSG00000026196,ENSMUSG00000032815,…	7.03260182764151e-09	6.34666834503242e-07	0.0600461893764434
GO:0048519	negative regulation of biological process	BP	124	4916	341	21568	ENSMUSG00000042489,ENSMUSG00000032113,ENSMUSG00000027358,ENSMUSG00000070691,ENSMUSG00000022122,ENSMUSG00000008136,ENSMUSG00000046714,ENSMUSG00000074676,ENSMUSG00000048402,ENSMUSG00000022528,ENSMUSG00000040289,ENSMUSG00000019789,ENSMUSG00000027985,ENSMUSG00000028613,ENSMUSG00000021485,ENSMUSG00000001228,ENSMUSG00000030867,ENSMUSG00000020185,ENSMUSG00000046179,ENSMUSG00000018849,ENSMUSG00000020542,…	7.8564941816739e-09	6.98891275275476e-07	0.0252237591537836
GO:0048583	regulation of response to stimulus	BP	93	3309	341	21568	ENSMUSG00000021453,ENSMUSG00000025610,ENSMUSG00000027358,ENSMUSG00000020053,ENSMUSG00000021253,ENSMUSG00000021994,ENSMUSG00000042284,ENSMUSG00000032911,ENSMUSG00000031530,ENSMUSG00000049511,ENSMUSG00000019326,ENSMUSG00000021678,ENSMUSG00000045005,ENSMUSG00000052229,ENSMUSG00000033717,ENSMUSG00000027692,ENSMUSG00000034353,ENSMUSG00000048402,ENSMUSG00000033174,ENSMUSG00000038530,ENSMUSG00000026678,…	9.06418729254144e-09	7.9496752493881e-07	0.028105167724388
GO:0065008	regulation of biological quality	BP	97	3519	341	21568	ENSMUSG00000027323,ENSMUSG00000041064,ENSMUSG00000023945,ENSMUSG00000026981,ENSMUSG00000022483,ENSMUSG00000019997,ENSMUSG00000061048,ENSMUSG00000037446,ENSMUSG00000027335,ENSMUSG00000050541,ENSMUSG00000045103,ENSMUSG00000028883,ENSMUSG00000071317,ENSMUSG00000022803,ENSMUSG00000040086,ENSMUSG00000015134,ENSMUSG00000026532,ENSMUSG00000025993,ENSMUSG00000022122,ENSMUSG00000022206,ENSMUSG00000021678,…	1.02774681212804e-08	8.71473183510327e-07	0.027564649048025
GO:0043228	non-membrane-bounded organelle	CC	104	3878	341	21568	ENSMUSG00000030867,ENSMUSG00000036223,ENSMUSG00000026683,ENSMUSG00000026039,ENSMUSG00000023940,ENSMUSG00000027326,ENSMUSG00000029414,ENSMUSG00000021965,ENSMUSG00000051220,ENSMUSG00000062510,ENSMUSG00000021998,ENSMUSG00000021823,ENSMUSG00000017146,ENSMUSG00000031004,ENSMUSG00000021391,ENSMUSG00000022034,ENSMUSG00000037474,ENSMUSG00000034206,ENSMUSG00000047534,ENSMUSG00000042489,ENSMUSG00000070691,…	1.03563538750224e-08	8.71473183510327e-07	0.0268179473955647
GO:0043232	intracellular non-membrane-bounded organelle	CC	104	3878	341	21568	ENSMUSG00000030867,ENSMUSG00000036223,ENSMUSG00000026683,ENSMUSG00000026039,ENSMUSG00000023940,ENSMUSG00000027326,ENSMUSG00000029414,ENSMUSG00000021965,ENSMUSG00000051220,ENSMUSG00000062510,ENSMUSG00000021998,ENSMUSG00000021823,ENSMUSG00000017146,ENSMUSG00000031004,ENSMUSG00000021391,ENSMUSG00000022034,ENSMUSG00000037474,ENSMUSG00000034206,ENSMUSG00000047534,ENSMUSG00000042489,ENSMUSG00000070691,…	1.03563538750224e-08	8.71473183510327e-07	0.0268179473955647
GO:0010569	regulation of double-strand break repair via homologous recombination	BP	8	29	341	21568	ENSMUSG00000047757,ENSMUSG00000035365,ENSMUSG00000034206,ENSMUSG00000032113,ENSMUSG00000027323,ENSMUSG00000030346,ENSMUSG00000035455,ENSMUSG00000009628	1.15600890480083e-08	9.47166769762467e-07	0.275862068965517
GO:0031012	extracellular matrix	CC	24	382	341	21568	ENSMUSG00000030607,ENSMUSG00000028339,ENSMUSG00000022483,ENSMUSG00000025650,ENSMUSG00000029838,ENSMUSG00000039239,ENSMUSG00000020019,ENSMUSG00000022665,ENSMUSG00000056174,ENSMUSG00000020053,ENSMUSG00000068748,ENSMUSG00000042436,ENSMUSG00000029675,ENSMUSG00000021186,ENSMUSG00000048126,ENSMUSG00000001552,ENSMUSG00000030218,ENSMUSG00000037362,ENSMUSG00000021253,ENSMUSG00000021388,ENSMUSG00000028776,…	1.14207357018914e-08	9.47166769762467e-07	0.06282722513089
GO:0006261	DNA-dependent DNA replication	BP	14	125	341	21568	ENSMUSG00000000028,ENSMUSG00000002870,ENSMUSG00000026355,ENSMUSG00000027323,ENSMUSG00000041859,ENSMUSG00000005410,ENSMUSG00000017499,ENSMUSG00000026669,ENSMUSG00000007080,ENSMUSG00000046591,ENSMUSG00000020185,ENSMUSG00000046179,ENSMUSG00000022422,ENSMUSG00000034206	1.17815726761407e-08	9.52777312393876e-07	0.112
GO:0030182	neuron differentiation	BP	51	1379	341	21568	ENSMUSG00000015222,ENSMUSG00000068748,ENSMUSG00000053024,ENSMUSG00000021994,ENSMUSG00000020900,ENSMUSG00000044667,ENSMUSG00000070691,ENSMUSG00000034486,ENSMUSG00000048402,ENSMUSG00000028883,ENSMUSG00000039239,ENSMUSG00000059921,ENSMUSG00000029765,ENSMUSG00000037868,ENSMUSG00000071424,ENSMUSG00000024501,ENSMUSG00000022860,ENSMUSG00000045103,ENSMUSG00000052504,ENSMUSG00000029838,ENSMUSG00000031778,…	1.26255407915454e-08	1.00793900652504e-06	0.0369833212472806
GO:0060485	mesenchyme development	BP	19	244	341	21568	ENSMUSG00000022122,ENSMUSG00000034486,ENSMUSG00000027985,ENSMUSG00000027358,ENSMUSG00000039239,ENSMUSG00000020846,ENSMUSG00000052504,ENSMUSG00000040289,ENSMUSG00000032744,ENSMUSG00000019789,ENSMUSG00000021253,ENSMUSG00000020542,ENSMUSG00000030031,ENSMUSG00000046714,ENSMUSG00000028883,ENSMUSG00000021994,ENSMUSG00000022528,ENSMUSG00000027276,ENSMUSG00000024134	1.33911337537428e-08	1.05552645423489e-06	0.0778688524590164
GO:0048514	blood vessel morphogenesis	BP	29	547	341	21568	ENSMUSG00000019997,ENSMUSG00000045005,ENSMUSG00000062960,ENSMUSG00000037362,ENSMUSG00000020154,ENSMUSG00000045216,ENSMUSG00000034353,ENSMUSG00000032135,ENSMUSG00000032911,ENSMUSG00000056174,ENSMUSG00000046714,ENSMUSG00000034486,ENSMUSG00000027985,ENSMUSG00000040289,ENSMUSG00000019789,ENSMUSG00000032220,ENSMUSG00000020542,ENSMUSG00000020185,ENSMUSG00000046179,ENSMUSG00000033730,ENSMUSG00000029838,…	1.50848200497256e-08	1.1495868078828e-06	0.0530164533820841
GO:0048522	positive regulation of cellular process	BP	123	4914	341	21568	ENSMUSG00000021453,ENSMUSG00000025610,ENSMUSG00000027358,ENSMUSG00000020053,ENSMUSG00000021253,ENSMUSG00000021994,ENSMUSG00000042284,ENSMUSG00000032911,ENSMUSG00000071317,ENSMUSG00000022122,ENSMUSG00000019997,ENSMUSG00000062960,ENSMUSG00000036295,ENSMUSG00000027347,ENSMUSG00000032841,ENSMUSG00000053647,ENSMUSG00000020614,ENSMUSG00000021057,ENSMUSG00000027692,ENSMUSG00000033730,ENSMUSG00000033952,…	1.51382878185947e-08	1.1495868078828e-06	0.025030525030525
GO:0050793	regulation of developmental process	BP	75	2462	341	21568	ENSMUSG00000033952,ENSMUSG00000031778,ENSMUSG00000027358,ENSMUSG00000022528,ENSMUSG00000021994,ENSMUSG00000030707,ENSMUSG00000062960,ENSMUSG00000029838,ENSMUSG00000026532,ENSMUSG00000071317,ENSMUSG00000020900,ENSMUSG00000033377,ENSMUSG00000052504,ENSMUSG00000027985,ENSMUSG00000039239,ENSMUSG00000021253,ENSMUSG00000020542,ENSMUSG00000024030,ENSMUSG00000053024,ENSMUSG00000037362,ENSMUSG00000071424,…	1.48136638640707e-08	1.1495868078828e-06	0.0304630381803412
GO:0045787	positive regulation of cell cycle	BP	22	330	341	21568	ENSMUSG00000037474,ENSMUSG00000027699,ENSMUSG00000017499,ENSMUSG00000032254,ENSMUSG00000060735,ENSMUSG00000041498,ENSMUSG00000020185,ENSMUSG00000046179,ENSMUSG00000028718,ENSMUSG00000021994,ENSMUSG00000020053,ENSMUSG00000022528,ENSMUSG00000025758,ENSMUSG00000019773,ENSMUSG00000019997,ENSMUSG00000053647,ENSMUSG00000017146,ENSMUSG00000027985,ENSMUSG00000000028,ENSMUSG00000026039,ENSMUSG00000032113,…	1.6396574369009e-08	1.23013817585324e-06	0.0666666666666667
GO:0014031	mesenchymal cell development	BP	11	72	341	21568	ENSMUSG00000022122,ENSMUSG00000034486,ENSMUSG00000027985,ENSMUSG00000046714,ENSMUSG00000030031,ENSMUSG00000028883,ENSMUSG00000022528,ENSMUSG00000027276,ENSMUSG00000040289,ENSMUSG00000019789,ENSMUSG00000032744	1.68019957879296e-08	1.24554794965997e-06	0.152777777777778
GO:0007166	cell surface receptor signaling pathway	BP	70	2238	341	21568	ENSMUSG00000022840,ENSMUSG00000027358,ENSMUSG00000021994,ENSMUSG00000045005,ENSMUSG00000022297,ENSMUSG00000027985,ENSMUSG00000035305,ENSMUSG00000027692,ENSMUSG00000052504,ENSMUSG00000062960,ENSMUSG00000033544,ENSMUSG00000032911,ENSMUSG00000046245,ENSMUSG00000027784,ENSMUSG00000033717,ENSMUSG00000027931,ENSMUSG00000039239,ENSMUSG00000021253,ENSMUSG00000039385,ENSMUSG00000046714,ENSMUSG00000022528,…	1.78797274956611e-08	1.29461701297072e-06	0.031277926720286
GO:0051239	regulation of multicellular organismal process	BP	83	2858	341	21568	ENSMUSG00000033717,ENSMUSG00000021994,ENSMUSG00000027335,ENSMUSG00000050541,ENSMUSG00000045103,ENSMUSG00000028883,ENSMUSG00000071317,ENSMUSG00000022803,ENSMUSG00000040086,ENSMUSG00000033952,ENSMUSG00000031778,ENSMUSG00000045005,ENSMUSG00000021678,ENSMUSG00000022122,ENSMUSG00000027358,ENSMUSG00000022528,ENSMUSG00000020542,ENSMUSG00000019789,ENSMUSG00000017146,ENSMUSG00000046714,ENSMUSG00000062960,…	1.78218732084376e-08	1.29461701297072e-06	0.0290412876137159
GO:0048523	negative regulation of cellular process	BP	113	4393	341	21568	ENSMUSG00000042489,ENSMUSG00000032113,ENSMUSG00000027358,ENSMUSG00000070691,ENSMUSG00000022122,ENSMUSG00000008136,ENSMUSG00000046714,ENSMUSG00000074676,ENSMUSG00000048402,ENSMUSG00000022528,ENSMUSG00000040289,ENSMUSG00000019789,ENSMUSG00000027985,ENSMUSG00000028613,ENSMUSG00000021485,ENSMUSG00000001228,ENSMUSG00000030867,ENSMUSG00000020185,ENSMUSG00000046179,ENSMUSG00000018849,ENSMUSG00000020542,…	1.8535653029065e-08	1.32668403921825e-06	0.0257227407238789
GO:0061061	muscle structure development	BP	32	658	341	21568	ENSMUSG00000019789,ENSMUSG00000040289,ENSMUSG00000039239,ENSMUSG00000054889,ENSMUSG00000020542,ENSMUSG00000045103,ENSMUSG00000024593,ENSMUSG00000029675,ENSMUSG00000071317,ENSMUSG00000035168,ENSMUSG00000037362,ENSMUSG00000020053,ENSMUSG00000020900,ENSMUSG00000048096,ENSMUSG00000022122,ENSMUSG00000037868,ENSMUSG00000032744,ENSMUSG00000021200,ENSMUSG00000024049,ENSMUSG00000027985,ENSMUSG00000018830,…	2.04184387799951e-08	1.42860245261831e-06	0.0486322188449848
GO:2000026	regulation of multicellular organismal development	BP	63	1924	341	21568	ENSMUSG00000033952,ENSMUSG00000031778,ENSMUSG00000027358,ENSMUSG00000022528,ENSMUSG00000021994,ENSMUSG00000052504,ENSMUSG00000027985,ENSMUSG00000039239,ENSMUSG00000021253,ENSMUSG00000020542,ENSMUSG00000071424,ENSMUSG00000024501,ENSMUSG00000022860,ENSMUSG00000045103,ENSMUSG00000029838,ENSMUSG00000068748,ENSMUSG00000087247,ENSMUSG00000028883,ENSMUSG00000032911,ENSMUSG00000022122,ENSMUSG00000031250,…	2.03274622265296e-08	1.42860245261831e-06	0.0327442827442827
GO:0042692	muscle cell differentiation	BP	23	368	341	21568	ENSMUSG00000035168,ENSMUSG00000037362,ENSMUSG00000020542,ENSMUSG00000045103,ENSMUSG00000020053,ENSMUSG00000020900,ENSMUSG00000048096,ENSMUSG00000022122,ENSMUSG00000024049,ENSMUSG00000018830,ENSMUSG00000015342,ENSMUSG00000017412,ENSMUSG00000027985,ENSMUSG00000024593,ENSMUSG00000027358,ENSMUSG00000008136,ENSMUSG00000019789,ENSMUSG00000071317,ENSMUSG00000022803,ENSMUSG00000022528,ENSMUSG00000026768,…	2.55944786385944e-08	1.77085353869475e-06	0.0625
GO:0006270	DNA replication initiation	BP	8	32	341	21568	ENSMUSG00000046591,ENSMUSG00000000028,ENSMUSG00000041859,ENSMUSG00000002870,ENSMUSG00000005410,ENSMUSG00000026355,ENSMUSG00000017499,ENSMUSG00000026669	2.71816343315746e-08	1.86000040640346e-06	0.25
GO:0048666	neuron development	BP	44	1123	341	21568	ENSMUSG00000015222,ENSMUSG00000068748,ENSMUSG00000053024,ENSMUSG00000021994,ENSMUSG00000020900,ENSMUSG00000044667,ENSMUSG00000070691,ENSMUSG00000034486,ENSMUSG00000048402,ENSMUSG00000028883,ENSMUSG00000039239,ENSMUSG00000059921,ENSMUSG00000029765,ENSMUSG00000037868,ENSMUSG00000071424,ENSMUSG00000024501,ENSMUSG00000022860,ENSMUSG00000045103,ENSMUSG00000052504,ENSMUSG00000029838,ENSMUSG00000031778,…	2.75234145936224e-08	1.86291633341833e-06	0.0391807658058771
GO:0003012	muscle system process	BP	23	371	341	21568	ENSMUSG00000019789,ENSMUSG00000056328,ENSMUSG00000024049,ENSMUSG00000048096,ENSMUSG00000050541,ENSMUSG00000070687,ENSMUSG00000018830,ENSMUSG00000022836,ENSMUSG00000027335,ENSMUSG00000020542,ENSMUSG00000020053,ENSMUSG00000045103,ENSMUSG00000031906,ENSMUSG00000022122,ENSMUSG00000005611,ENSMUSG00000040086,ENSMUSG00000019997,ENSMUSG00000033717,ENSMUSG00000053647,ENSMUSG00000001552,ENSMUSG00000054889,…	2.9724625445414e-08	1.99027142632896e-06	0.0619946091644205
GO:0048518	positive regulation of biological process	BP	132	5471	341	21568	ENSMUSG00000021453,ENSMUSG00000025610,ENSMUSG00000027358,ENSMUSG00000020053,ENSMUSG00000021253,ENSMUSG00000021994,ENSMUSG00000042284,ENSMUSG00000032911,ENSMUSG00000033717,ENSMUSG00000071317,ENSMUSG00000022122,ENSMUSG00000019997,ENSMUSG00000062960,ENSMUSG00000036295,ENSMUSG00000027347,ENSMUSG00000032841,ENSMUSG00000053647,ENSMUSG00000020614,ENSMUSG00000021057,ENSMUSG00000027692,ENSMUSG00000033730,…	3.21540306132404e-08	2.13003349604944e-06	0.0241272162310364
GO:0032879	regulation of localization	BP	76	2564	341	21568	ENSMUSG00000055761,ENSMUSG00000019326,ENSMUSG00000021678,ENSMUSG00000021994,ENSMUSG00000022122,ENSMUSG00000018581,ENSMUSG00000021057,ENSMUSG00000029778,ENSMUSG00000046714,ENSMUSG00000062960,ENSMUSG00000028883,ENSMUSG00000039239,ENSMUSG00000042190,ENSMUSG00000031778,ENSMUSG00000032841,ENSMUSG00000020810,ENSMUSG00000024030,ENSMUSG00000045103,ENSMUSG00000026981,ENSMUSG00000022935,ENSMUSG00000049511,…	3.69503514017732e-08	2.39676914769627e-06	0.0296411856474259
GO:0000779	condensed chromosome, centromeric region	CC	9	46	341	21568	ENSMUSG00000027326,ENSMUSG00000062510,ENSMUSG00000030867,ENSMUSG00000026039,ENSMUSG00000023940,ENSMUSG00000047534,ENSMUSG00000036223,ENSMUSG00000021965,ENSMUSG00000015880	3.65775906509253e-08	2.39676914769627e-06	0.195652173913043
GO:0005856	cytoskeleton	CC	63	1961	341	21568	ENSMUSG00000026532,ENSMUSG00000030707,ENSMUSG00000026421,ENSMUSG00000001552,ENSMUSG00000015222,ENSMUSG00000021998,ENSMUSG00000021823,ENSMUSG00000020846,ENSMUSG00000029414,ENSMUSG00000002870,ENSMUSG00000030867,ENSMUSG00000036223,ENSMUSG00000038943,ENSMUSG00000022840,ENSMUSG00000048096,ENSMUSG00000056328,ENSMUSG00000018830,ENSMUSG00000032220,ENSMUSG00000020900,ENSMUSG00000024989,ENSMUSG00000012443,…	4.12154029895398e-08	2.64585891150376e-06	0.0321264660887302
GO:0007507	heart development	BP	29	575	341	21568	ENSMUSG00000028718,ENSMUSG00000021994,ENSMUSG00000022483,ENSMUSG00000046714,ENSMUSG00000039239,ENSMUSG00000022528,ENSMUSG00000019789,ENSMUSG00000040289,ENSMUSG00000032744,ENSMUSG00000062960,ENSMUSG00000027358,ENSMUSG00000027276,ENSMUSG00000052504,ENSMUSG00000054889,ENSMUSG00000020542,ENSMUSG00000020900,ENSMUSG00000046169,ENSMUSG00000050541,ENSMUSG00000018830,ENSMUSG00000008136,ENSMUSG00000071317,…	4.46517655534264e-08	2.80855095051703e-06	0.0504347826086957
GO:0055001	muscle cell development	BP	16	185	341	21568	ENSMUSG00000045103,ENSMUSG00000020053,ENSMUSG00000020900,ENSMUSG00000048096,ENSMUSG00000024049,ENSMUSG00000018830,ENSMUSG00000015342,ENSMUSG00000017412,ENSMUSG00000027985,ENSMUSG00000008136,ENSMUSG00000019789,ENSMUSG00000071317,ENSMUSG00000022803,ENSMUSG00000020542,ENSMUSG00000022528,ENSMUSG00000024593	4.4296394063163e-08	2.80855095051703e-06	0.0864864864864865
GO:0023051	regulation of signaling	BP	85	3022	341	21568	ENSMUSG00000021453,ENSMUSG00000025610,ENSMUSG00000027358,ENSMUSG00000020053,ENSMUSG00000021253,ENSMUSG00000021994,ENSMUSG00000042284,ENSMUSG00000032911,ENSMUSG00000031530,ENSMUSG00000071317,ENSMUSG00000049511,ENSMUSG00000033717,ENSMUSG00000027692,ENSMUSG00000034353,ENSMUSG00000048402,ENSMUSG00000033174,ENSMUSG00000038530,ENSMUSG00000026678,ENSMUSG00000032841,ENSMUSG00000021057,ENSMUSG00000021678,…	4.89587378562922e-08	3.04866060631131e-06	0.028127068166777
GO:0031175	neuron projection development	BP	40	990	341	21568	ENSMUSG00000015222,ENSMUSG00000068748,ENSMUSG00000053024,ENSMUSG00000021994,ENSMUSG00000020900,ENSMUSG00000044667,ENSMUSG00000070691,ENSMUSG00000034486,ENSMUSG00000048402,ENSMUSG00000028883,ENSMUSG00000039239,ENSMUSG00000059921,ENSMUSG00000029765,ENSMUSG00000037868,ENSMUSG00000071424,ENSMUSG00000024501,ENSMUSG00000022860,ENSMUSG00000045103,ENSMUSG00000052504,ENSMUSG00000029838,ENSMUSG00000031778,…	5.54626895366825e-08	3.41946700737547e-06	0.0404040404040404
GO:0048699	generation of neurons	BP	53	1531	341	21568	ENSMUSG00000033952,ENSMUSG00000028883,ENSMUSG00000053024,ENSMUSG00000032036,ENSMUSG00000020900,ENSMUSG00000074505,ENSMUSG00000031778,ENSMUSG00000015222,ENSMUSG00000068748,ENSMUSG00000021994,ENSMUSG00000044667,ENSMUSG00000070691,ENSMUSG00000034486,ENSMUSG00000048402,ENSMUSG00000039239,ENSMUSG00000059921,ENSMUSG00000029765,ENSMUSG00000037868,ENSMUSG00000071424,ENSMUSG00000024501,ENSMUSG00000022860,…	5.62158462144035e-08	3.43192229781461e-06	0.0346178967994775
GO:0098813	nuclear chromosome segregation	BP	18	240	341	21568	ENSMUSG00000030867,ENSMUSG00000058290,ENSMUSG00000062510,ENSMUSG00000020914,ENSMUSG00000022422,ENSMUSG00000015880,ENSMUSG00000041498,ENSMUSG00000009628,ENSMUSG00000034023,ENSMUSG00000034329,ENSMUSG00000026683,ENSMUSG00000023940,ENSMUSG00000027326,ENSMUSG00000026039,ENSMUSG00000017499,ENSMUSG00000032254,ENSMUSG00000027699,ENSMUSG00000028718	5.76354954175756e-08	3.48442941713828e-06	0.075
GO:0051270	regulation of cellular component movement	BP	37	876	341	21568	ENSMUSG00000019326,ENSMUSG00000021678,ENSMUSG00000018581,ENSMUSG00000046714,ENSMUSG00000062960,ENSMUSG00000021994,ENSMUSG00000028883,ENSMUSG00000039239,ENSMUSG00000042190,ENSMUSG00000031778,ENSMUSG00000032841,ENSMUSG00000020810,ENSMUSG00000020053,ENSMUSG00000031870,ENSMUSG00000052504,ENSMUSG00000039706,ENSMUSG00000024501,ENSMUSG00000059921,ENSMUSG00000021823,ENSMUSG00000041498,ENSMUSG00000033717,…	5.99887306671446e-08	3.59182524869528e-06	0.0422374429223744
GO:0060429	epithelium development	BP	43	1116	341	21568	ENSMUSG00000046714,ENSMUSG00000034486,ENSMUSG00000027985,ENSMUSG00000027358,ENSMUSG00000022297,ENSMUSG00000021994,ENSMUSG00000028718,ENSMUSG00000039239,ENSMUSG00000031250,ENSMUSG00000020140,ENSMUSG00000039706,ENSMUSG00000048402,ENSMUSG00000021823,ENSMUSG00000027276,ENSMUSG00000031870,ENSMUSG00000015134,ENSMUSG00000022528,ENSMUSG00000062960,ENSMUSG00000025993,ENSMUSG00000024134,ENSMUSG00000045103,…	6.45535044730053e-08	3.82833021288956e-06	0.0385304659498208
GO:0051726	regulation of cell cycle	BP	38	918	341	21568	ENSMUSG00000042489,ENSMUSG00000032113,ENSMUSG00000039239,ENSMUSG00000020493,ENSMUSG00000031004,ENSMUSG00000019773,ENSMUSG00000029414,ENSMUSG00000030867,ENSMUSG00000027692,ENSMUSG00000041498,ENSMUSG00000053647,ENSMUSG00000037474,ENSMUSG00000023092,ENSMUSG00000017499,ENSMUSG00000017146,ENSMUSG00000020185,ENSMUSG00000046179,ENSMUSG00000027699,ENSMUSG00000032254,ENSMUSG00000060735,ENSMUSG00000046591,…	6.6033900995643e-08	3.87918020282895e-06	0.0413943355119826
GO:0022008	neurogenesis	BP	55	1631	341	21568	ENSMUSG00000033952,ENSMUSG00000028883,ENSMUSG00000053024,ENSMUSG00000032036,ENSMUSG00000020900,ENSMUSG00000074505,ENSMUSG00000031778,ENSMUSG00000015222,ENSMUSG00000068748,ENSMUSG00000021994,ENSMUSG00000044667,ENSMUSG00000070691,ENSMUSG00000034486,ENSMUSG00000048402,ENSMUSG00000039239,ENSMUSG00000059921,ENSMUSG00000029765,ENSMUSG00000037868,ENSMUSG00000032911,ENSMUSG00000020053,ENSMUSG00000071424,…	7.2696935951078e-08	4.2306899081062e-06	0.0337216431637032
GO:0044427	chromosomal part	CC	38	924	341	21568	ENSMUSG00000062510,ENSMUSG00000030867,ENSMUSG00000036223,ENSMUSG00000026683,ENSMUSG00000026039,ENSMUSG00000023940,ENSMUSG00000027326,ENSMUSG00000029414,ENSMUSG00000021965,ENSMUSG00000051220,ENSMUSG00000032113,ENSMUSG00000022528,ENSMUSG00000002870,ENSMUSG00000027323,ENSMUSG00000005470,ENSMUSG00000022034,ENSMUSG00000022422,ENSMUSG00000035365,ENSMUSG00000015880,ENSMUSG00000001228,ENSMUSG00000041064,…	7.80694447028976e-08	4.50128177930503e-06	0.0411255411255411
GO:0031325	positive regulation of cellular metabolic process	BP	82	2905	341	21568	ENSMUSG00000021453,ENSMUSG00000025610,ENSMUSG00000027358,ENSMUSG00000020053,ENSMUSG00000021253,ENSMUSG00000021994,ENSMUSG00000042284,ENSMUSG00000032911,ENSMUSG00000071317,ENSMUSG00000022122,ENSMUSG00000019997,ENSMUSG00000062960,ENSMUSG00000036295,ENSMUSG00000027347,ENSMUSG00000032841,ENSMUSG00000053647,ENSMUSG00000020614,ENSMUSG00000021057,ENSMUSG00000027692,ENSMUSG00000020542,ENSMUSG00000033717,…	7.88329142613752e-08	4.50360144133563e-06	0.0282271944922547
GO:0044430	cytoskeletal part	CC	50	1419	341	21568	ENSMUSG00000033952,ENSMUSG00000012443,ENSMUSG00000030867,ENSMUSG00000017499,ENSMUSG00000023940,ENSMUSG00000029414,ENSMUSG00000037020,ENSMUSG00000021998,ENSMUSG00000021823,ENSMUSG00000018581,ENSMUSG00000048402,ENSMUSG00000032221,ENSMUSG00000024989,ENSMUSG00000019773,ENSMUSG00000032254,ENSMUSG00000020900,ENSMUSG00000038943,ENSMUSG00000048096,ENSMUSG00000028613,ENSMUSG00000015222,ENSMUSG00000026532,…	8.20436234650388e-08	4.64441493924361e-06	0.0352360817477097
GO:0001503	ossification	BP	23	393	341	21568	ENSMUSG00000027358,ENSMUSG00000008136,ENSMUSG00000048402,ENSMUSG00000020053,ENSMUSG00000027985,ENSMUSG00000035455,ENSMUSG00000032243,ENSMUSG00000022483,ENSMUSG00000040289,ENSMUSG00000037868,ENSMUSG00000024134,ENSMUSG00000029838,ENSMUSG00000021388,ENSMUSG00000022265,ENSMUSG00000030218,ENSMUSG00000054196,ENSMUSG00000027276,ENSMUSG00000021994,ENSMUSG00000020846,ENSMUSG00000070691,ENSMUSG00000019997,…	8.49281831481089e-08	4.7643945627322e-06	0.0585241730279898
GO:0009893	positive regulation of metabolic process	BP	86	3129	341	21568	ENSMUSG00000021453,ENSMUSG00000025610,ENSMUSG00000027358,ENSMUSG00000020053,ENSMUSG00000021253,ENSMUSG00000021994,ENSMUSG00000042284,ENSMUSG00000032911,ENSMUSG00000071317,ENSMUSG00000022122,ENSMUSG00000019997,ENSMUSG00000062960,ENSMUSG00000036295,ENSMUSG00000027347,ENSMUSG00000032841,ENSMUSG00000053647,ENSMUSG00000020614,ENSMUSG00000021057,ENSMUSG00000027692,ENSMUSG00000020542,ENSMUSG00000033717,…	1.12692588621319e-07	6.26550669057993e-06	0.0274848194311282
GO:0090068	positive regulation of cell cycle process	BP	17	224	341	21568	ENSMUSG00000037474,ENSMUSG00000027699,ENSMUSG00000017499,ENSMUSG00000032254,ENSMUSG00000060735,ENSMUSG00000041498,ENSMUSG00000020185,ENSMUSG00000046179,ENSMUSG00000021994,ENSMUSG00000020053,ENSMUSG00000025758,ENSMUSG00000019773,ENSMUSG00000019997,ENSMUSG00000017146,ENSMUSG00000000028,ENSMUSG00000026039,ENSMUSG00000027985	1.13929219630439e-07	6.27820575786498e-06	0.0758928571428571
GO:0030030	cell projection organization	BP	50	1437	341	21568	ENSMUSG00000020900,ENSMUSG00000015222,ENSMUSG00000068748,ENSMUSG00000053024,ENSMUSG00000021994,ENSMUSG00000044667,ENSMUSG00000070691,ENSMUSG00000034486,ENSMUSG00000048402,ENSMUSG00000028883,ENSMUSG00000039239,ENSMUSG00000059921,ENSMUSG00000029765,ENSMUSG00000037868,ENSMUSG00000071424,ENSMUSG00000024501,ENSMUSG00000022860,ENSMUSG00000045103,ENSMUSG00000052504,ENSMUSG00000029838,ENSMUSG00000031778,…	1.209484588275e-07	6.6065443256039e-06	0.034794711203897
GO:0010562	positive regulation of phosphorus metabolic process	BP	40	1023	341	21568	ENSMUSG00000021453,ENSMUSG00000025610,ENSMUSG00000027358,ENSMUSG00000020053,ENSMUSG00000021253,ENSMUSG00000021994,ENSMUSG00000042284,ENSMUSG00000032911,ENSMUSG00000022122,ENSMUSG00000019997,ENSMUSG00000062960,ENSMUSG00000036295,ENSMUSG00000027347,ENSMUSG00000032841,ENSMUSG00000053647,ENSMUSG00000020614,ENSMUSG00000021057,ENSMUSG00000027692,ENSMUSG00000033717,ENSMUSG00000030867,ENSMUSG00000039239,…	1.32322324755506e-07	7.10319927803909e-06	0.0391006842619746
GO:0045937	positive regulation of phosphate metabolic process	BP	40	1023	341	21568	ENSMUSG00000021453,ENSMUSG00000025610,ENSMUSG00000027358,ENSMUSG00000020053,ENSMUSG00000021253,ENSMUSG00000021994,ENSMUSG00000042284,ENSMUSG00000032911,ENSMUSG00000022122,ENSMUSG00000019997,ENSMUSG00000062960,ENSMUSG00000036295,ENSMUSG00000027347,ENSMUSG00000032841,ENSMUSG00000053647,ENSMUSG00000020614,ENSMUSG00000021057,ENSMUSG00000027692,ENSMUSG00000033717,ENSMUSG00000030867,ENSMUSG00000039239,…	1.32322324755506e-07	7.10319927803909e-06	0.0391006842619746
GO:0060537	muscle tissue development	BP	24	436	341	21568	ENSMUSG00000040289,ENSMUSG00000019789,ENSMUSG00000039239,ENSMUSG00000054889,ENSMUSG00000045103,ENSMUSG00000029675,ENSMUSG00000071317,ENSMUSG00000024593,ENSMUSG00000037868,ENSMUSG00000032744,ENSMUSG00000021200,ENSMUSG00000027985,ENSMUSG00000018830,ENSMUSG00000015342,ENSMUSG00000026768,ENSMUSG00000020900,ENSMUSG00000027358,ENSMUSG00000020542,ENSMUSG00000046714,ENSMUSG00000008136,ENSMUSG00000022836,…	1.38245432291026e-07	7.35772911860015e-06	0.055045871559633
GO:0006468	protein phosphorylation	BP	57	1754	341	21568	ENSMUSG00000027784,ENSMUSG00000021453,ENSMUSG00000025610,ENSMUSG00000027358,ENSMUSG00000020053,ENSMUSG00000021253,ENSMUSG00000021994,ENSMUSG00000042284,ENSMUSG00000032911,ENSMUSG00000031530,ENSMUSG00000027323,ENSMUSG00000022033,ENSMUSG00000032841,ENSMUSG00000022122,ENSMUSG00000019997,ENSMUSG00000062960,ENSMUSG00000036295,ENSMUSG00000027347,ENSMUSG00000053647,ENSMUSG00000020614,ENSMUSG00000021057,…	1.41119410598629e-07	7.44703872709885e-06	0.032497149372862
GO:0030334	regulation of cell migration	BP	33	754	341	21568	ENSMUSG00000019326,ENSMUSG00000021678,ENSMUSG00000046714,ENSMUSG00000062960,ENSMUSG00000021994,ENSMUSG00000028883,ENSMUSG00000039239,ENSMUSG00000042190,ENSMUSG00000031778,ENSMUSG00000032841,ENSMUSG00000020810,ENSMUSG00000020053,ENSMUSG00000031870,ENSMUSG00000033717,ENSMUSG00000027358,ENSMUSG00000030707,ENSMUSG00000027985,ENSMUSG00000068748,ENSMUSG00000053647,ENSMUSG00000032135,ENSMUSG00000022836,…	1.4521839503867e-07	7.535624549215e-06	0.0437665782493369
GO:0120036	plasma membrane bounded cell projection organization	BP	49	1402	341	21568	ENSMUSG00000020900,ENSMUSG00000015222,ENSMUSG00000068748,ENSMUSG00000053024,ENSMUSG00000021994,ENSMUSG00000044667,ENSMUSG00000070691,ENSMUSG00000034486,ENSMUSG00000048402,ENSMUSG00000028883,ENSMUSG00000039239,ENSMUSG00000059921,ENSMUSG00000029765,ENSMUSG00000037868,ENSMUSG00000071424,ENSMUSG00000024501,ENSMUSG00000022860,ENSMUSG00000045103,ENSMUSG00000052504,ENSMUSG00000029838,ENSMUSG00000031778,…	1.44031995546645e-07	7.535624549215e-06	0.0349500713266762
GO:0010646	regulation of cell communication	BP	83	2999	341	21568	ENSMUSG00000021453,ENSMUSG00000025610,ENSMUSG00000027358,ENSMUSG00000020053,ENSMUSG00000021253,ENSMUSG00000021994,ENSMUSG00000042284,ENSMUSG00000032911,ENSMUSG00000031530,ENSMUSG00000049511,ENSMUSG00000033717,ENSMUSG00000027692,ENSMUSG00000034353,ENSMUSG00000048402,ENSMUSG00000033174,ENSMUSG00000038530,ENSMUSG00000026678,ENSMUSG00000032841,ENSMUSG00000021057,ENSMUSG00000021678,ENSMUSG00000039239,…	1.51199979149547e-07	7.76139350169074e-06	0.027675891963988
GO:0051128	regulation of cellular component organization	BP	70	2363	341	21568	ENSMUSG00000019997,ENSMUSG00000039323,ENSMUSG00000037362,ENSMUSG00000041498,ENSMUSG00000020542,ENSMUSG00000015222,ENSMUSG00000031004,ENSMUSG00000019773,ENSMUSG00000030867,ENSMUSG00000030707,ENSMUSG00000062960,ENSMUSG00000029838,ENSMUSG00000026532,ENSMUSG00000071317,ENSMUSG00000020900,ENSMUSG00000033377,ENSMUSG00000053024,ENSMUSG00000071424,ENSMUSG00000024501,ENSMUSG00000022860,ENSMUSG00000045103,…	1.5206198927353e-07	7.76139350169074e-06	0.0296233601354211
GO:0040012	regulation of locomotion	BP	36	871	341	21568	ENSMUSG00000019326,ENSMUSG00000021678,ENSMUSG00000046714,ENSMUSG00000062960,ENSMUSG00000021994,ENSMUSG00000028883,ENSMUSG00000039239,ENSMUSG00000042190,ENSMUSG00000031778,ENSMUSG00000032841,ENSMUSG00000020810,ENSMUSG00000020053,ENSMUSG00000031870,ENSMUSG00000052504,ENSMUSG00000039706,ENSMUSG00000024501,ENSMUSG00000059921,ENSMUSG00000021823,ENSMUSG00000041498,ENSMUSG00000033717,ENSMUSG00000027358,…	1.5599457211242e-07	7.89738374426049e-06	0.0413318025258324
GO:0006974	cellular response to DNA damage stimulus	BP	31	687	341	21568	ENSMUSG00000032113,ENSMUSG00000042489,ENSMUSG00000017146,ENSMUSG00000027323,ENSMUSG00000030346,ENSMUSG00000000028,ENSMUSG00000007080,ENSMUSG00000026196,ENSMUSG00000010461,ENSMUSG00000032815,ENSMUSG00000001228,ENSMUSG00000029591,ENSMUSG00000039748,ENSMUSG00000035365,ENSMUSG00000046591,ENSMUSG00000034206,ENSMUSG00000009628,ENSMUSG00000041064,ENSMUSG00000034023,ENSMUSG00000039396,ENSMUSG00000047757,…	1.82242864378916e-07	9.15182513296379e-06	0.0451237263464338
GO:0048568	embryonic organ development	BP	25	476	341	21568	ENSMUSG00000028718,ENSMUSG00000021994,ENSMUSG00000015134,ENSMUSG00000022528,ENSMUSG00000022483,ENSMUSG00000045005,ENSMUSG00000046714,ENSMUSG00000062960,ENSMUSG00000022297,ENSMUSG00000034486,ENSMUSG00000035916,ENSMUSG00000026768,ENSMUSG00000010461,ENSMUSG00000024134,ENSMUSG00000048402,ENSMUSG00000039239,ENSMUSG00000021253,ENSMUSG00000025758,ENSMUSG00000020185,ENSMUSG00000046179,ENSMUSG00000027985,…	1.83938184342753e-07	9.16306459121858e-06	0.0525210084033613
GO:0001934	positive regulation of protein phosphorylation	BP	37	917	341	21568	ENSMUSG00000021453,ENSMUSG00000025610,ENSMUSG00000027358,ENSMUSG00000020053,ENSMUSG00000021253,ENSMUSG00000021994,ENSMUSG00000042284,ENSMUSG00000032911,ENSMUSG00000033717,ENSMUSG00000027692,ENSMUSG00000030867,ENSMUSG00000039239,ENSMUSG00000027699,ENSMUSG00000042489,ENSMUSG00000041498,ENSMUSG00000022528,ENSMUSG00000027347,ENSMUSG00000050541,ENSMUSG00000062960,ENSMUSG00000053647,ENSMUSG00000018849,…	1.88371084400782e-07	9.30941859177518e-06	0.0403489640130862
GO:0006796	phosphate-containing compound metabolic process	BP	79	2824	341	21568	ENSMUSG00000027784,ENSMUSG00000021453,ENSMUSG00000025610,ENSMUSG00000027358,ENSMUSG00000020053,ENSMUSG00000021253,ENSMUSG00000021994,ENSMUSG00000042284,ENSMUSG00000032911,ENSMUSG00000031530,ENSMUSG00000027323,ENSMUSG00000022033,ENSMUSG00000032841,ENSMUSG00000022122,ENSMUSG00000019997,ENSMUSG00000062960,ENSMUSG00000036295,ENSMUSG00000027347,ENSMUSG00000053647,ENSMUSG00000020614,ENSMUSG00000021057,…	2.14976714319955e-07	1.05406299218139e-05	0.0279745042492918
GO:0045664	regulation of neuron differentiation	BP	31	693	341	21568	ENSMUSG00000071424,ENSMUSG00000024501,ENSMUSG00000022860,ENSMUSG00000045103,ENSMUSG00000052504,ENSMUSG00000029838,ENSMUSG00000068748,ENSMUSG00000031778,ENSMUSG00000021994,ENSMUSG00000087247,ENSMUSG00000022528,ENSMUSG00000028883,ENSMUSG00000032911,ENSMUSG00000022122,ENSMUSG00000033174,ENSMUSG00000053024,ENSMUSG00000015342,ENSMUSG00000040289,ENSMUSG00000019789,ENSMUSG00000033952,ENSMUSG00000027276,…	2.20357098050438e-07	1.07200285121881e-05	0.0447330447330447
GO:0042327	positive regulation of phosphorylation	BP	38	963	341	21568	ENSMUSG00000021453,ENSMUSG00000025610,ENSMUSG00000027358,ENSMUSG00000020053,ENSMUSG00000021253,ENSMUSG00000021994,ENSMUSG00000042284,ENSMUSG00000032911,ENSMUSG00000022122,ENSMUSG00000019997,ENSMUSG00000062960,ENSMUSG00000036295,ENSMUSG00000027347,ENSMUSG00000032841,ENSMUSG00000053647,ENSMUSG00000020614,ENSMUSG00000021057,ENSMUSG00000027692,ENSMUSG00000033717,ENSMUSG00000030867,ENSMUSG00000039239,…	2.2270496008077e-07	1.07502619102554e-05	0.039460020768432
GO:0010564	regulation of cell cycle process	BP	26	517	341	21568	ENSMUSG00000031004,ENSMUSG00000019773,ENSMUSG00000030867,ENSMUSG00000041498,ENSMUSG00000053647,ENSMUSG00000037474,ENSMUSG00000032113,ENSMUSG00000023092,ENSMUSG00000017499,ENSMUSG00000020185,ENSMUSG00000046179,ENSMUSG00000027699,ENSMUSG00000032254,ENSMUSG00000060735,ENSMUSG00000046591,ENSMUSG00000042489,ENSMUSG00000017146,ENSMUSG00000021994,ENSMUSG00000020053,ENSMUSG00000028718,ENSMUSG00000025758,…	2.41159043305188e-07	1.15515181743185e-05	0.0502901353965184
GO:0090596	sensory organ morphogenesis	BP	19	293	341	21568	ENSMUSG00000015134,ENSMUSG00000075012,ENSMUSG00000074505,ENSMUSG00000037446,ENSMUSG00000022483,ENSMUSG00000022297,ENSMUSG00000034486,ENSMUSG00000021994,ENSMUSG00000035916,ENSMUSG00000026768,ENSMUSG00000010461,ENSMUSG00000024134,ENSMUSG00000056174,ENSMUSG00000045005,ENSMUSG00000062960,ENSMUSG00000029838,ENSMUSG00000027276,ENSMUSG00000048402,ENSMUSG00000054196	2.43208815315909e-07	1.15607732287951e-05	0.0648464163822526
GO:0097755	positive regulation of blood vessel diameter	BP	10	74	341	21568	ENSMUSG00000022122,ENSMUSG00000030247,ENSMUSG00000042284,ENSMUSG00000031778,ENSMUSG00000005611,ENSMUSG00000033717,ENSMUSG00000021678,ENSMUSG00000020155,ENSMUSG00000062960,ENSMUSG00000053647	2.50713318515066e-07	1.1827210866616e-05	0.135135135135135
GO:0006793	phosphorus metabolic process	BP	79	2839	341	21568	ENSMUSG00000027784,ENSMUSG00000021453,ENSMUSG00000025610,ENSMUSG00000027358,ENSMUSG00000020053,ENSMUSG00000021253,ENSMUSG00000021994,ENSMUSG00000042284,ENSMUSG00000032911,ENSMUSG00000031530,ENSMUSG00000027323,ENSMUSG00000022033,ENSMUSG00000032841,ENSMUSG00000022122,ENSMUSG00000019997,ENSMUSG00000062960,ENSMUSG00000036295,ENSMUSG00000027347,ENSMUSG00000053647,ENSMUSG00000020614,ENSMUSG00000021057,…	2.67556751969026e-07	1.25268864248957e-05	0.0278266995420923
GO:0023052	signaling	BP	142	6235	341	21568	ENSMUSG00000027784,ENSMUSG00000021453,ENSMUSG00000025610,ENSMUSG00000027358,ENSMUSG00000020053,ENSMUSG00000021253,ENSMUSG00000021994,ENSMUSG00000042284,ENSMUSG00000032911,ENSMUSG00000031530,ENSMUSG00000026278,ENSMUSG00000071317,ENSMUSG00000022840,ENSMUSG00000050541,ENSMUSG00000027335,ENSMUSG00000033717,ENSMUSG00000019997,ENSMUSG00000075012,ENSMUSG00000045005,ENSMUSG00000022297,ENSMUSG00000027985,…	2.82258432669256e-07	1.31165914942646e-05	0.0227746591820369
GO:0048729	tissue morphogenesis	BP	29	632	341	21568	ENSMUSG00000046714,ENSMUSG00000034486,ENSMUSG00000027985,ENSMUSG00000027358,ENSMUSG00000022297,ENSMUSG00000021994,ENSMUSG00000028718,ENSMUSG00000039239,ENSMUSG00000048402,ENSMUSG00000021823,ENSMUSG00000027276,ENSMUSG00000015134,ENSMUSG00000022528,ENSMUSG00000019789,ENSMUSG00000040289,ENSMUSG00000032744,ENSMUSG00000054889,ENSMUSG00000024134,ENSMUSG00000070691,ENSMUSG00000020053,ENSMUSG00000062960,…	3.27346357866381e-07	1.50991538550663e-05	0.0458860759493671
GO:0051052	regulation of DNA metabolic process	BP	22	396	341	21568	ENSMUSG00000022034,ENSMUSG00000022422,ENSMUSG00000021253,ENSMUSG00000032113,ENSMUSG00000027323,ENSMUSG00000030346,ENSMUSG00000035455,ENSMUSG00000009628,ENSMUSG00000046591,ENSMUSG00000041064,ENSMUSG00000020185,ENSMUSG00000046179,ENSMUSG00000017146,ENSMUSG00000010461,ENSMUSG00000048402,ENSMUSG00000020053,ENSMUSG00000029591,ENSMUSG00000053647,ENSMUSG00000001228,ENSMUSG00000047757,ENSMUSG00000035365,…	3.97427803107537e-07	1.81969333084606e-05	0.0555555555555556
GO:0019220	regulation of phosphate metabolic process	BP	52	1585	341	21568	ENSMUSG00000021453,ENSMUSG00000025610,ENSMUSG00000027358,ENSMUSG00000020053,ENSMUSG00000021253,ENSMUSG00000021994,ENSMUSG00000042284,ENSMUSG00000032911,ENSMUSG00000031530,ENSMUSG00000027323,ENSMUSG00000022033,ENSMUSG00000032841,ENSMUSG00000022122,ENSMUSG00000019997,ENSMUSG00000062960,ENSMUSG00000036295,ENSMUSG00000027347,ENSMUSG00000053647,ENSMUSG00000020614,ENSMUSG00000021057,ENSMUSG00000027692,…	4.08609673220357e-07	1.8572353541191e-05	0.032807570977918
GO:0051174	regulation of phosphorus metabolic process	BP	52	1586	341	21568	ENSMUSG00000021453,ENSMUSG00000025610,ENSMUSG00000027358,ENSMUSG00000020053,ENSMUSG00000021253,ENSMUSG00000021994,ENSMUSG00000042284,ENSMUSG00000032911,ENSMUSG00000031530,ENSMUSG00000027323,ENSMUSG00000022033,ENSMUSG00000032841,ENSMUSG00000022122,ENSMUSG00000019997,ENSMUSG00000062960,ENSMUSG00000036295,ENSMUSG00000027347,ENSMUSG00000053647,ENSMUSG00000020614,ENSMUSG00000021057,ENSMUSG00000027692,…	4.16556193392445e-07	1.8796343596049e-05	0.0327868852459016
GO:0009966	regulation of signal transduction	BP	72	2525	341	21568	ENSMUSG00000021453,ENSMUSG00000025610,ENSMUSG00000027358,ENSMUSG00000020053,ENSMUSG00000021253,ENSMUSG00000021994,ENSMUSG00000042284,ENSMUSG00000032911,ENSMUSG00000031530,ENSMUSG00000049511,ENSMUSG00000033717,ENSMUSG00000027692,ENSMUSG00000034353,ENSMUSG00000048402,ENSMUSG00000038530,ENSMUSG00000026678,ENSMUSG00000032841,ENSMUSG00000021057,ENSMUSG00000021678,ENSMUSG00000039239,ENSMUSG00000027347,…	4.23107879273386e-07	1.89546242031322e-05	0.0285148514851485
GO:0010604	positive regulation of macromolecule metabolic process	BP	80	2923	341	21568	ENSMUSG00000021453,ENSMUSG00000025610,ENSMUSG00000027358,ENSMUSG00000020053,ENSMUSG00000021253,ENSMUSG00000021994,ENSMUSG00000042284,ENSMUSG00000032911,ENSMUSG00000071317,ENSMUSG00000022122,ENSMUSG00000019997,ENSMUSG00000062960,ENSMUSG00000036295,ENSMUSG00000027347,ENSMUSG00000032841,ENSMUSG00000053647,ENSMUSG00000020614,ENSMUSG00000021057,ENSMUSG00000027692,ENSMUSG00000020542,ENSMUSG00000033717,…	4.349636073532e-07	1.93465598784884e-05	0.0273691412931919
GO:0051173	positive regulation of nitrogen compound metabolic process	BP	77	2775	341	21568	ENSMUSG00000021453,ENSMUSG00000025610,ENSMUSG00000027358,ENSMUSG00000020053,ENSMUSG00000021253,ENSMUSG00000021994,ENSMUSG00000042284,ENSMUSG00000032911,ENSMUSG00000022122,ENSMUSG00000019997,ENSMUSG00000062960,ENSMUSG00000036295,ENSMUSG00000027347,ENSMUSG00000032841,ENSMUSG00000053647,ENSMUSG00000020614,ENSMUSG00000021057,ENSMUSG00000027692,ENSMUSG00000020542,ENSMUSG00000033717,ENSMUSG00000032113,…	4.46233071999993e-07	1.97070449598862e-05	0.0277477477477477
GO:2000145	regulation of cell motility	BP	33	795	341	21568	ENSMUSG00000019326,ENSMUSG00000021678,ENSMUSG00000046714,ENSMUSG00000062960,ENSMUSG00000021994,ENSMUSG00000028883,ENSMUSG00000039239,ENSMUSG00000042190,ENSMUSG00000031778,ENSMUSG00000032841,ENSMUSG00000020810,ENSMUSG00000020053,ENSMUSG00000031870,ENSMUSG00000052504,ENSMUSG00000039706,ENSMUSG00000024501,ENSMUSG00000059921,ENSMUSG00000021823,ENSMUSG00000041498,ENSMUSG00000033717,ENSMUSG00000027358,…	4.81869725454449e-07	2.0837519308367e-05	0.0415094339622641
GO:0004383	guanylate cyclase activity	MF	6	20	341	21568	ENSMUSG00000031659,ENSMUSG00000022376,ENSMUSG00000027931,ENSMUSG00000028005,ENSMUSG00000022840,ENSMUSG00000041624	4.80575941494026e-07	2.0837519308367e-05	0.3
GO:0008074	guanylate cyclase complex, soluble	CC	6	20	341	21568	ENSMUSG00000031659,ENSMUSG00000022376,ENSMUSG00000027931,ENSMUSG00000028005,ENSMUSG00000022840,ENSMUSG00000041624	4.80575941494026e-07	2.0837519308367e-05	0.3
GO:0055002	striated muscle cell development	BP	14	168	341	21568	ENSMUSG00000045103,ENSMUSG00000020053,ENSMUSG00000020900,ENSMUSG00000048096,ENSMUSG00000024049,ENSMUSG00000018830,ENSMUSG00000015342,ENSMUSG00000017412,ENSMUSG00000027985,ENSMUSG00000008136,ENSMUSG00000019789,ENSMUSG00000071317,ENSMUSG00000022803,ENSMUSG00000020542	4.8965784700717e-07	2.10282718159562e-05	0.0833333333333333
GO:0007154	cell communication	BP	142	6297	341	21568	ENSMUSG00000027784,ENSMUSG00000021453,ENSMUSG00000025610,ENSMUSG00000027358,ENSMUSG00000020053,ENSMUSG00000021253,ENSMUSG00000021994,ENSMUSG00000042284,ENSMUSG00000032911,ENSMUSG00000031530,ENSMUSG00000020542,ENSMUSG00000026278,ENSMUSG00000022840,ENSMUSG00000050541,ENSMUSG00000027335,ENSMUSG00000033717,ENSMUSG00000019997,ENSMUSG00000075012,ENSMUSG00000045005,ENSMUSG00000022297,ENSMUSG00000027985,…	5.28291282706537e-07	2.25319850507781e-05	0.0225504208353184
GO:0000793	condensed chromosome	CC	15	196	341	21568	ENSMUSG00000017146,ENSMUSG00000032113,ENSMUSG00000027323,ENSMUSG00000015880,ENSMUSG00000026039,ENSMUSG00000023940,ENSMUSG00000030867,ENSMUSG00000027326,ENSMUSG00000062510,ENSMUSG00000047534,ENSMUSG00000036223,ENSMUSG00000021965,ENSMUSG00000031004,ENSMUSG00000020914,ENSMUSG00000034023	5.73633175563744e-07	2.42994134982002e-05	0.076530612244898
GO:0007267	cell-cell signaling	BP	49	1471	341	21568	ENSMUSG00000027358,ENSMUSG00000021994,ENSMUSG00000045005,ENSMUSG00000022297,ENSMUSG00000027985,ENSMUSG00000035305,ENSMUSG00000027692,ENSMUSG00000049511,ENSMUSG00000070687,ENSMUSG00000020155,ENSMUSG00000028613,ENSMUSG00000051111,ENSMUSG00000062151,ENSMUSG00000023945,ENSMUSG00000033730,ENSMUSG00000025867,ENSMUSG00000048402,ENSMUSG00000031870,ENSMUSG00000031906,ENSMUSG00000026981,ENSMUSG00000040612,…	5.96581036650646e-07	2.51007440217809e-05	0.0333106730115568
GO:0050767	regulation of neurogenesis	BP	34	842	341	21568	ENSMUSG00000033952,ENSMUSG00000031778,ENSMUSG00000071424,ENSMUSG00000024501,ENSMUSG00000022860,ENSMUSG00000045103,ENSMUSG00000052504,ENSMUSG00000029838,ENSMUSG00000068748,ENSMUSG00000021994,ENSMUSG00000087247,ENSMUSG00000022528,ENSMUSG00000028883,ENSMUSG00000032911,ENSMUSG00000022122,ENSMUSG00000033174,ENSMUSG00000053024,ENSMUSG00000015342,ENSMUSG00000040289,ENSMUSG00000019789,ENSMUSG00000027276,…	6.006821838818e-07	2.51036775773958e-05	0.0403800475059382
GO:0043062	extracellular structure organization	BP	17	252	341	21568	ENSMUSG00000021998,ENSMUSG00000029675,ENSMUSG00000063727,ENSMUSG00000039239,ENSMUSG00000021186,ENSMUSG00000022665,ENSMUSG00000031825,ENSMUSG00000026768,ENSMUSG00000030607,ENSMUSG00000022483,ENSMUSG00000046714,ENSMUSG00000032220,ENSMUSG00000024030,ENSMUSG00000023913,ENSMUSG00000018830,ENSMUSG00000042436,ENSMUSG00000019997	6.0732775754649e-07	2.51859400116799e-05	0.0674603174603175
GO:1903522	regulation of blood circulation	BP	16	224	341	21568	ENSMUSG00000027335,ENSMUSG00000050541,ENSMUSG00000045103,ENSMUSG00000028883,ENSMUSG00000071317,ENSMUSG00000022803,ENSMUSG00000040086,ENSMUSG00000019789,ENSMUSG00000039239,ENSMUSG00000031778,ENSMUSG00000019997,ENSMUSG00000001552,ENSMUSG00000054889,ENSMUSG00000054477,ENSMUSG00000021678,ENSMUSG00000043366	6.10739833268614e-07	2.51859400116799e-05	0.0714285714285714
GO:0042325	regulation of phosphorylation	BP	48	1435	341	21568	ENSMUSG00000021453,ENSMUSG00000025610,ENSMUSG00000027358,ENSMUSG00000020053,ENSMUSG00000021253,ENSMUSG00000021994,ENSMUSG00000042284,ENSMUSG00000032911,ENSMUSG00000031530,ENSMUSG00000027323,ENSMUSG00000022033,ENSMUSG00000032841,ENSMUSG00000022122,ENSMUSG00000019997,ENSMUSG00000062960,ENSMUSG00000036295,ENSMUSG00000027347,ENSMUSG00000053647,ENSMUSG00000020614,ENSMUSG00000021057,ENSMUSG00000027692,…	7.01344427338392e-07	2.87320509805011e-05	0.0334494773519164
GO:0016310	phosphorylation	BP	62	2077	341	21568	ENSMUSG00000027784,ENSMUSG00000021453,ENSMUSG00000025610,ENSMUSG00000027358,ENSMUSG00000020053,ENSMUSG00000021253,ENSMUSG00000021994,ENSMUSG00000042284,ENSMUSG00000032911,ENSMUSG00000031530,ENSMUSG00000027323,ENSMUSG00000022033,ENSMUSG00000032841,ENSMUSG00000022122,ENSMUSG00000019997,ENSMUSG00000062960,ENSMUSG00000036295,ENSMUSG00000027347,ENSMUSG00000053647,ENSMUSG00000020614,ENSMUSG00000021057,…	7.10969739899962e-07	2.8936003727824e-05	0.0298507462686567
GO:0051179	localization	BP	128	5540	341	21568	ENSMUSG00000028287,ENSMUSG00000048782,ENSMUSG00000024134,ENSMUSG00000021994,ENSMUSG00000022122,ENSMUSG00000034486,ENSMUSG00000027985,ENSMUSG00000033952,ENSMUSG00000028883,ENSMUSG00000053024,ENSMUSG00000032036,ENSMUSG00000020900,ENSMUSG00000074505,ENSMUSG00000030707,ENSMUSG00000055761,ENSMUSG00000049511,ENSMUSG00000033730,ENSMUSG00000062960,ENSMUSG00000019326,ENSMUSG00000031778,ENSMUSG00000021678,…	7.94350860080156e-07	3.21196286085658e-05	0.0231046931407942
GO:0140013	meiotic nuclear division	BP	14	175	341	21568	ENSMUSG00000020914,ENSMUSG00000019773,ENSMUSG00000058290,ENSMUSG00000009628,ENSMUSG00000034023,ENSMUSG00000034329,ENSMUSG00000027323,ENSMUSG00000032815,ENSMUSG00000035455,ENSMUSG00000026039,ENSMUSG00000030867,ENSMUSG00000023940,ENSMUSG00000021994,ENSMUSG00000033952	8.03314503796852e-07	3.22725123557613e-05	0.08
GO:0014706	striated muscle tissue development	BP	22	415	341	21568	ENSMUSG00000040289,ENSMUSG00000019789,ENSMUSG00000039239,ENSMUSG00000054889,ENSMUSG00000045103,ENSMUSG00000029675,ENSMUSG00000071317,ENSMUSG00000024593,ENSMUSG00000037868,ENSMUSG00000032744,ENSMUSG00000021200,ENSMUSG00000027985,ENSMUSG00000018830,ENSMUSG00000015342,ENSMUSG00000020900,ENSMUSG00000027358,ENSMUSG00000020542,ENSMUSG00000046714,ENSMUSG00000008136,ENSMUSG00000022803,ENSMUSG00000020053,…	8.72850704869168e-07	3.48412906360276e-05	0.0530120481927711
GO:0042127	regulation of cell proliferation	BP	51	1582	341	21568	ENSMUSG00000062960,ENSMUSG00000031250,ENSMUSG00000027358,ENSMUSG00000033730,ENSMUSG00000021994,ENSMUSG00000033952,ENSMUSG00000031778,ENSMUSG00000022528,ENSMUSG00000022122,ENSMUSG00000019997,ENSMUSG00000048402,ENSMUSG00000020053,ENSMUSG00000027985,ENSMUSG00000031870,ENSMUSG00000029838,ENSMUSG00000039239,ENSMUSG00000053647,ENSMUSG00000020542,ENSMUSG00000038943,ENSMUSG00000041498,ENSMUSG00000045005,…	9.0423258231531e-07	3.5864052803041e-05	0.0322376738305942
GO:0001837	epithelial to mesenchymal transition	BP	12	128	341	21568	ENSMUSG00000040289,ENSMUSG00000032744,ENSMUSG00000019789,ENSMUSG00000052504,ENSMUSG00000027358,ENSMUSG00000027985,ENSMUSG00000039239,ENSMUSG00000021253,ENSMUSG00000020542,ENSMUSG00000030031,ENSMUSG00000021994,ENSMUSG00000020846	9.24884888547471e-07	3.64510012720576e-05	0.09375
GO:0051960	regulation of nervous system development	BP	36	939	341	21568	ENSMUSG00000033952,ENSMUSG00000031778,ENSMUSG00000071424,ENSMUSG00000024501,ENSMUSG00000022860,ENSMUSG00000045103,ENSMUSG00000052504,ENSMUSG00000029838,ENSMUSG00000068748,ENSMUSG00000021994,ENSMUSG00000087247,ENSMUSG00000022528,ENSMUSG00000028883,ENSMUSG00000032911,ENSMUSG00000022122,ENSMUSG00000048402,ENSMUSG00000020053,ENSMUSG00000033174,ENSMUSG00000053024,ENSMUSG00000015342,ENSMUSG00000041498,…	9.35404609240523e-07	3.66337390046587e-05	0.0383386581469649
GO:0030855	epithelial cell differentiation	BP	27	593	341	21568	ENSMUSG00000031250,ENSMUSG00000031870,ENSMUSG00000021994,ENSMUSG00000024134,ENSMUSG00000045103,ENSMUSG00000048402,ENSMUSG00000054215,ENSMUSG00000054889,ENSMUSG00000061048,ENSMUSG00000022528,ENSMUSG00000027276,ENSMUSG00000062960,ENSMUSG00000040289,ENSMUSG00000019789,ENSMUSG00000039239,ENSMUSG00000035916,ENSMUSG00000027358,ENSMUSG00000048782,ENSMUSG00000020053,ENSMUSG00000021678,ENSMUSG00000020185,…	9.82244162436953e-07	3.82277149968432e-05	0.045531197301855
GO:0000902	cell morphogenesis	BP	37	983	341	21568	ENSMUSG00000074505,ENSMUSG00000031250,ENSMUSG00000015222,ENSMUSG00000068748,ENSMUSG00000053024,ENSMUSG00000021994,ENSMUSG00000020900,ENSMUSG00000044667,ENSMUSG00000070691,ENSMUSG00000034486,ENSMUSG00000048402,ENSMUSG00000028883,ENSMUSG00000039239,ENSMUSG00000059921,ENSMUSG00000029765,ENSMUSG00000037868,ENSMUSG00000030707,ENSMUSG00000062960,ENSMUSG00000029838,ENSMUSG00000026532,ENSMUSG00000071317,…	1.01245600067863e-06	3.91587796038872e-05	0.0376398779247202
GO:0006310	DNA recombination	BP	16	233	341	21568	ENSMUSG00000020914,ENSMUSG00000027323,ENSMUSG00000017146,ENSMUSG00000030346,ENSMUSG00000000028,ENSMUSG00000032113,ENSMUSG00000035455,ENSMUSG00000009628,ENSMUSG00000034329,ENSMUSG00000029591,ENSMUSG00000027985,ENSMUSG00000039748,ENSMUSG00000047757,ENSMUSG00000035365,ENSMUSG00000034206,ENSMUSG00000041064	1.031138856556e-06	3.96351954307051e-05	0.0686695278969957
GO:2000779	regulation of double-strand break repair	BP	8	50	341	21568	ENSMUSG00000032113,ENSMUSG00000027323,ENSMUSG00000030346,ENSMUSG00000035455,ENSMUSG00000009628,ENSMUSG00000047757,ENSMUSG00000035365,ENSMUSG00000034206	1.08300539404632e-06	4.1373463734518e-05	0.16
GO:0003177	pulmonary valve development	BP	5	13	341	21568	ENSMUSG00000040289,ENSMUSG00000019789,ENSMUSG00000027276,ENSMUSG00000039239,ENSMUSG00000032744	1.11263718791065e-06	4.17372998139737e-05	0.384615384615385
GO:0003184	pulmonary valve morphogenesis	BP	5	13	341	21568	ENSMUSG00000040289,ENSMUSG00000019789,ENSMUSG00000027276,ENSMUSG00000039239,ENSMUSG00000032744	1.11263718791065e-06	4.17372998139737e-05	0.384615384615385
GO:0044459	plasma membrane part	CC	69	2443	341	21568	ENSMUSG00000030707,ENSMUSG00000021998,ENSMUSG00000024593,ENSMUSG00000024030,ENSMUSG00000062960,ENSMUSG00000032135,ENSMUSG00000042284,ENSMUSG00000044667,ENSMUSG00000001552,ENSMUSG00000026532,ENSMUSG00000071317,ENSMUSG00000050541,ENSMUSG00000030249,ENSMUSG00000021253,ENSMUSG00000054477,ENSMUSG00000068748,ENSMUSG00000027335,ENSMUSG00000033717,ENSMUSG00000022265,ENSMUSG00000052504,ENSMUSG00000021678,…	1.11130832020852e-06	4.17372998139737e-05	0.0282439623413835
GO:0005488	binding	MF	242	12628	341	21568	ENSMUSG00000025867,ENSMUSG00000024030,ENSMUSG00000059430,ENSMUSG00000031659,ENSMUSG00000022376,ENSMUSG00000032202,ENSMUSG00000032113,ENSMUSG00000052504,ENSMUSG00000025001,ENSMUSG00000062960,ENSMUSG00000012443,ENSMUSG00000041859,ENSMUSG00000002870,ENSMUSG00000005410,ENSMUSG00000026355,ENSMUSG00000031004,ENSMUSG00000056328,ENSMUSG00000018830,ENSMUSG00000027931,ENSMUSG00000030867,ENSMUSG00000007080,…	1.13837343122761e-06	4.24470141093074e-05	0.0191637630662021
GO:0030198	extracellular matrix organization	BP	15	207	341	21568	ENSMUSG00000021998,ENSMUSG00000030607,ENSMUSG00000022483,ENSMUSG00000046714,ENSMUSG00000039239,ENSMUSG00000032220,ENSMUSG00000018830,ENSMUSG00000021186,ENSMUSG00000042436,ENSMUSG00000019997,ENSMUSG00000029675,ENSMUSG00000063727,ENSMUSG00000022665,ENSMUSG00000031825,ENSMUSG00000026768	1.14657926673671e-06	4.24985065117233e-05	0.072463768115942
GO:0006939	smooth muscle contraction	BP	11	109	341	21568	ENSMUSG00000050541,ENSMUSG00000027335,ENSMUSG00000020542,ENSMUSG00000022836,ENSMUSG00000031906,ENSMUSG00000022122,ENSMUSG00000070687,ENSMUSG00000005611,ENSMUSG00000033717,ENSMUSG00000053647,ENSMUSG00000018830	1.26801166729736e-06	4.67213529719566e-05	0.100917431192661
GO:0044057	regulation of system process	BP	25	531	341	21568	ENSMUSG00000027335,ENSMUSG00000050541,ENSMUSG00000045103,ENSMUSG00000028883,ENSMUSG00000071317,ENSMUSG00000022803,ENSMUSG00000040086,ENSMUSG00000022122,ENSMUSG00000021678,ENSMUSG00000020542,ENSMUSG00000019789,ENSMUSG00000020053,ENSMUSG00000039239,ENSMUSG00000031778,ENSMUSG00000005611,ENSMUSG00000033174,ENSMUSG00000019997,ENSMUSG00000058914,ENSMUSG00000033717,ENSMUSG00000053647,ENSMUSG00000001552,…	1.3779188569808e-06	5.04723571907027e-05	0.0470809792843691
GO:0002009	morphogenesis of an epithelium	BP	25	532	341	21568	ENSMUSG00000046714,ENSMUSG00000034486,ENSMUSG00000027985,ENSMUSG00000027358,ENSMUSG00000022297,ENSMUSG00000021994,ENSMUSG00000028718,ENSMUSG00000039239,ENSMUSG00000027276,ENSMUSG00000015134,ENSMUSG00000022528,ENSMUSG00000024134,ENSMUSG00000070691,ENSMUSG00000048402,ENSMUSG00000020053,ENSMUSG00000062960,ENSMUSG00000030218,ENSMUSG00000054196,ENSMUSG00000028883,ENSMUSG00000020019,ENSMUSG00000045005,…	1.42530911337188e-06	5.19029230933724e-05	0.0469924812030075
GO:0032989	cellular component morphogenesis	BP	39	1082	341	21568	ENSMUSG00000027699,ENSMUSG00000039239,ENSMUSG00000074505,ENSMUSG00000031250,ENSMUSG00000015222,ENSMUSG00000068748,ENSMUSG00000053024,ENSMUSG00000021994,ENSMUSG00000020900,ENSMUSG00000044667,ENSMUSG00000070691,ENSMUSG00000034486,ENSMUSG00000048402,ENSMUSG00000028883,ENSMUSG00000059921,ENSMUSG00000029765,ENSMUSG00000037868,ENSMUSG00000030707,ENSMUSG00000062960,ENSMUSG00000029838,ENSMUSG00000026532,…	1.46706679046918e-06	5.31129354898349e-05	0.0360443622920518
GO:0035051	cardiocyte differentiation	BP	13	159	341	21568	ENSMUSG00000020542,ENSMUSG00000039239,ENSMUSG00000018830,ENSMUSG00000020900,ENSMUSG00000027358,ENSMUSG00000008136,ENSMUSG00000019789,ENSMUSG00000071317,ENSMUSG00000022803,ENSMUSG00000020053,ENSMUSG00000022528,ENSMUSG00000027276,ENSMUSG00000053647	1.55748307567516e-06	5.60603879319609e-05	0.0817610062893082
GO:0140014	mitotic nuclear division	BP	16	241	341	21568	ENSMUSG00000030867,ENSMUSG00000058290,ENSMUSG00000062510,ENSMUSG00000022422,ENSMUSG00000015880,ENSMUSG00000041498,ENSMUSG00000031004,ENSMUSG00000019773,ENSMUSG00000012443,ENSMUSG00000017499,ENSMUSG00000032113,ENSMUSG00000020053,ENSMUSG00000032254,ENSMUSG00000028718,ENSMUSG00000023940,ENSMUSG00000017861	1.60760133112738e-06	5.75318016605183e-05	0.0663900414937759
GO:0032559	adenyl ribonucleotide binding	MF	47	1435	341	21568	ENSMUSG00000024030,ENSMUSG00000059430,ENSMUSG00000031659,ENSMUSG00000022376,ENSMUSG00000070691,ENSMUSG00000032113,ENSMUSG00000052504,ENSMUSG00000025001,ENSMUSG00000030247,ENSMUSG00000062960,ENSMUSG00000012443,ENSMUSG00000041859,ENSMUSG00000002870,ENSMUSG00000005410,ENSMUSG00000026355,ENSMUSG00000031004,ENSMUSG00000056328,ENSMUSG00000018830,ENSMUSG00000027931,ENSMUSG00000030867,ENSMUSG00000029334,…	1.66486182057501e-06	5.92405403241178e-05	0.0327526132404181
GO:0005819	spindle	CC	16	242	341	21568	ENSMUSG00000033952,ENSMUSG00000012443,ENSMUSG00000030867,ENSMUSG00000017499,ENSMUSG00000023940,ENSMUSG00000029414,ENSMUSG00000037020,ENSMUSG00000036223,ENSMUSG00000021965,ENSMUSG00000041498,ENSMUSG00000027699,ENSMUSG00000032254,ENSMUSG00000058290,ENSMUSG00000019773,ENSMUSG00000020900,ENSMUSG00000038943	1.69707421799737e-06	6.00436429288046e-05	0.0661157024793388
GO:0006282	regulation of DNA repair	BP	10	91	341	21568	ENSMUSG00000032113,ENSMUSG00000027323,ENSMUSG00000030346,ENSMUSG00000035455,ENSMUSG00000009628,ENSMUSG00000017146,ENSMUSG00000010461,ENSMUSG00000047757,ENSMUSG00000035365,ENSMUSG00000034206	1.76876583428323e-06	6.22265810739077e-05	0.10989010989011
GO:0098609	cell-cell adhesion	BP	28	650	341	21568	ENSMUSG00000071424,ENSMUSG00000032135,ENSMUSG00000039239,ENSMUSG00000061048,ENSMUSG00000039385,ENSMUSG00000032036,ENSMUSG00000037995,ENSMUSG00000074505,ENSMUSG00000027985,ENSMUSG00000021994,ENSMUSG00000033730,ENSMUSG00000027347,ENSMUSG00000024593,ENSMUSG00000026981,ENSMUSG00000030707,ENSMUSG00000022528,ENSMUSG00000026532,ENSMUSG00000020053,ENSMUSG00000039323,ENSMUSG00000031778,ENSMUSG00000027358,…	1.81710594406525e-06	6.35680826612041e-05	0.0430769230769231
GO:0043410	positive regulation of MAPK cascade	BP	23	469	341	21568	ENSMUSG00000021453,ENSMUSG00000025610,ENSMUSG00000027358,ENSMUSG00000020053,ENSMUSG00000021253,ENSMUSG00000021994,ENSMUSG00000042284,ENSMUSG00000032911,ENSMUSG00000027692,ENSMUSG00000039239,ENSMUSG00000033717,ENSMUSG00000027347,ENSMUSG00000045005,ENSMUSG00000026981,ENSMUSG00000021678,ENSMUSG00000019997,ENSMUSG00000062960,ENSMUSG00000031778,ENSMUSG00000053647,ENSMUSG00000058914,ENSMUSG00000087247,…	1.85977315961314e-06	6.4697248407324e-05	0.0490405117270789
GO:0045595	regulation of cell differentiation	BP	54	1760	341	21568	ENSMUSG00000033952,ENSMUSG00000031778,ENSMUSG00000052504,ENSMUSG00000027358,ENSMUSG00000027985,ENSMUSG00000039239,ENSMUSG00000021253,ENSMUSG00000020542,ENSMUSG00000024030,ENSMUSG00000053024,ENSMUSG00000037362,ENSMUSG00000071424,ENSMUSG00000024501,ENSMUSG00000022860,ENSMUSG00000045103,ENSMUSG00000029838,ENSMUSG00000068748,ENSMUSG00000021994,ENSMUSG00000087247,ENSMUSG00000022528,ENSMUSG00000028883,…	1.87050443935975e-06	6.47090619105176e-05	0.0306818181818182
GO:0048608	reproductive structure development	BP	22	435	341	21568	ENSMUSG00000062960,ENSMUSG00000031870,ENSMUSG00000020185,ENSMUSG00000046179,ENSMUSG00000092035,ENSMUSG00000033952,ENSMUSG00000032815,ENSMUSG00000039239,ENSMUSG00000021994,ENSMUSG00000034329,ENSMUSG00000009628,ENSMUSG00000020542,ENSMUSG00000048402,ENSMUSG00000020053,ENSMUSG00000045005,ENSMUSG00000025758,ENSMUSG00000027985,ENSMUSG00000022528,ENSMUSG00000040289,ENSMUSG00000019789,ENSMUSG00000045216,…	1.89596356506242e-06	6.48690391189214e-05	0.0505747126436782
GO:1903046	meiotic cell cycle process	BP	14	188	341	21568	ENSMUSG00000058290,ENSMUSG00000020914,ENSMUSG00000019773,ENSMUSG00000009628,ENSMUSG00000034023,ENSMUSG00000034329,ENSMUSG00000027323,ENSMUSG00000032815,ENSMUSG00000035455,ENSMUSG00000026039,ENSMUSG00000030867,ENSMUSG00000023940,ENSMUSG00000021994,ENSMUSG00000033952	1.89194752625756e-06	6.48690391189214e-05	0.074468085106383
GO:0060284	regulation of cell development	BP	36	969	341	21568	ENSMUSG00000033952,ENSMUSG00000031778,ENSMUSG00000053024,ENSMUSG00000071424,ENSMUSG00000024501,ENSMUSG00000022860,ENSMUSG00000045103,ENSMUSG00000052504,ENSMUSG00000029838,ENSMUSG00000068748,ENSMUSG00000021994,ENSMUSG00000087247,ENSMUSG00000022528,ENSMUSG00000028883,ENSMUSG00000032911,ENSMUSG00000022122,ENSMUSG00000033174,ENSMUSG00000015342,ENSMUSG00000040289,ENSMUSG00000019789,ENSMUSG00000027276,…	1.93243847664521e-06	6.57557070714194e-05	0.0371517027863777
GO:0030554	adenyl nucleotide binding	MF	47	1444	341	21568	ENSMUSG00000024030,ENSMUSG00000059430,ENSMUSG00000031659,ENSMUSG00000022376,ENSMUSG00000070691,ENSMUSG00000032113,ENSMUSG00000052504,ENSMUSG00000025001,ENSMUSG00000030247,ENSMUSG00000062960,ENSMUSG00000012443,ENSMUSG00000041859,ENSMUSG00000002870,ENSMUSG00000005410,ENSMUSG00000026355,ENSMUSG00000031004,ENSMUSG00000056328,ENSMUSG00000018830,ENSMUSG00000027931,ENSMUSG00000030867,ENSMUSG00000029334,…	1.97565530922073e-06	6.68609000571601e-05	0.0325484764542936
GO:0009975	cyclase activity	MF	6	25	341	21568	ENSMUSG00000031659,ENSMUSG00000022376,ENSMUSG00000028005,ENSMUSG00000022840,ENSMUSG00000027931,ENSMUSG00000041624	2.05400010159347e-06	6.87648313581856e-05	0.24
GO:0016849	phosphorus-oxygen lyase activity	MF	6	25	341	21568	ENSMUSG00000031659,ENSMUSG00000022376,ENSMUSG00000028005,ENSMUSG00000022840,ENSMUSG00000027931,ENSMUSG00000041624	2.05400010159347e-06	6.87648313581856e-05	0.24
GO:1904706	negative regulation of vascular smooth muscle cell proliferation	BP	4	7	341	21568	ENSMUSG00000001349,ENSMUSG00000021253,ENSMUSG00000053647,ENSMUSG00000020542	2.0697380823117e-06	6.8921171329171e-05	0.571428571428571
GO:0061458	reproductive system development	BP	22	439	341	21568	ENSMUSG00000062960,ENSMUSG00000031870,ENSMUSG00000020185,ENSMUSG00000046179,ENSMUSG00000092035,ENSMUSG00000033952,ENSMUSG00000032815,ENSMUSG00000039239,ENSMUSG00000021994,ENSMUSG00000034329,ENSMUSG00000009628,ENSMUSG00000020542,ENSMUSG00000048402,ENSMUSG00000020053,ENSMUSG00000045005,ENSMUSG00000025758,ENSMUSG00000027985,ENSMUSG00000022528,ENSMUSG00000040289,ENSMUSG00000019789,ENSMUSG00000045216,…	2.20087617684709e-06	7.28981699639723e-05	0.0501138952164009
GO:0007010	cytoskeleton organization	BP	40	1145	341	21568	ENSMUSG00000048782,ENSMUSG00000058290,ENSMUSG00000053024,ENSMUSG00000038943,ENSMUSG00000032254,ENSMUSG00000015222,ENSMUSG00000030867,ENSMUSG00000021998,ENSMUSG00000024501,ENSMUSG00000020900,ENSMUSG00000030707,ENSMUSG00000026421,ENSMUSG00000026532,ENSMUSG00000022021,ENSMUSG00000020846,ENSMUSG00000024049,ENSMUSG00000025006,ENSMUSG00000048096,ENSMUSG00000033952,ENSMUSG00000012443,ENSMUSG00000028718,…	2.30027951761607e-06	7.57875161703453e-05	0.0349344978165939
GO:0007165	signal transduction	BP	128	5651	341	21568	ENSMUSG00000027784,ENSMUSG00000021453,ENSMUSG00000025610,ENSMUSG00000027358,ENSMUSG00000020053,ENSMUSG00000021253,ENSMUSG00000021994,ENSMUSG00000042284,ENSMUSG00000032911,ENSMUSG00000031530,ENSMUSG00000026278,ENSMUSG00000022840,ENSMUSG00000045005,ENSMUSG00000022297,ENSMUSG00000027985,ENSMUSG00000035305,ENSMUSG00000027692,ENSMUSG00000052504,ENSMUSG00000062960,ENSMUSG00000033544,ENSMUSG00000046245,…	2.41661909146746e-06	7.92015109608834e-05	0.0226508582551761
GO:0008016	regulation of heart contraction	BP	13	166	341	21568	ENSMUSG00000027335,ENSMUSG00000050541,ENSMUSG00000045103,ENSMUSG00000028883,ENSMUSG00000071317,ENSMUSG00000022803,ENSMUSG00000040086,ENSMUSG00000019789,ENSMUSG00000039239,ENSMUSG00000019997,ENSMUSG00000001552,ENSMUSG00000054889,ENSMUSG00000054477	2.52433219043213e-06	8.22985159676485e-05	0.0783132530120482
GO:0060840	artery development	BP	10	95	341	21568	ENSMUSG00000020900,ENSMUSG00000046169,ENSMUSG00000022528,ENSMUSG00000027276,ENSMUSG00000019789,ENSMUSG00000039239,ENSMUSG00000040289,ENSMUSG00000046714,ENSMUSG00000022836,ENSMUSG00000020542	2.63002364376585e-06	8.52976939048434e-05	0.105263157894737
GO:0031401	positive regulation of protein modification process	BP	39	1109	341	21568	ENSMUSG00000021453,ENSMUSG00000025610,ENSMUSG00000027358,ENSMUSG00000020053,ENSMUSG00000021253,ENSMUSG00000021994,ENSMUSG00000042284,ENSMUSG00000032911,ENSMUSG00000022122,ENSMUSG00000019997,ENSMUSG00000062960,ENSMUSG00000036295,ENSMUSG00000027347,ENSMUSG00000032841,ENSMUSG00000053647,ENSMUSG00000020614,ENSMUSG00000021057,ENSMUSG00000027692,ENSMUSG00000033717,ENSMUSG00000030867,ENSMUSG00000039239,…	2.65647830639925e-06	8.5709276756208e-05	0.0351668169522092
GO:0005524	ATP binding	MF	45	1372	341	21568	ENSMUSG00000024030,ENSMUSG00000059430,ENSMUSG00000031659,ENSMUSG00000022376,ENSMUSG00000070691,ENSMUSG00000032113,ENSMUSG00000052504,ENSMUSG00000025001,ENSMUSG00000030247,ENSMUSG00000062960,ENSMUSG00000012443,ENSMUSG00000041859,ENSMUSG00000002870,ENSMUSG00000005410,ENSMUSG00000026355,ENSMUSG00000031004,ENSMUSG00000056328,ENSMUSG00000018830,ENSMUSG00000027931,ENSMUSG00000030867,ENSMUSG00000029334,…	2.74027051927748e-06	8.79570336264995e-05	0.032798833819242
GO:0001932	regulation of protein phosphorylation	BP	44	1328	341	21568	ENSMUSG00000021453,ENSMUSG00000025610,ENSMUSG00000027358,ENSMUSG00000020053,ENSMUSG00000021253,ENSMUSG00000021994,ENSMUSG00000042284,ENSMUSG00000032911,ENSMUSG00000031530,ENSMUSG00000022033,ENSMUSG00000032841,ENSMUSG00000022122,ENSMUSG00000019997,ENSMUSG00000062960,ENSMUSG00000036295,ENSMUSG00000027347,ENSMUSG00000053647,ENSMUSG00000020614,ENSMUSG00000021057,ENSMUSG00000027692,ENSMUSG00000033717,…	2.75812304267884e-06	8.80760624962109e-05	0.0331325301204819
GO:0000018	regulation of DNA recombination	BP	9	76	341	21568	ENSMUSG00000032113,ENSMUSG00000027323,ENSMUSG00000030346,ENSMUSG00000035455,ENSMUSG00000009628,ENSMUSG00000029591,ENSMUSG00000047757,ENSMUSG00000035365,ENSMUSG00000034206	3.11921670393157e-06	9.90987878335811e-05	0.118421052631579
GO:0043167	ion binding	MF	121	5293	341	21568	ENSMUSG00000030867,ENSMUSG00000020914,ENSMUSG00000041064,ENSMUSG00000030607,ENSMUSG00000019326,ENSMUSG00000061048,ENSMUSG00000039385,ENSMUSG00000027276,ENSMUSG00000028613,ENSMUSG00000020583,ENSMUSG00000030218,ENSMUSG00000021998,ENSMUSG00000027347,ENSMUSG00000026532,ENSMUSG00000053626,ENSMUSG00000021186,ENSMUSG00000021388,ENSMUSG00000054453,ENSMUSG00000074505,ENSMUSG00000031659,ENSMUSG00000022376,…	3.4863972276014e-06	0.000110202007798345	0.0228603816361232
GO:0021700	developmental maturation	BP	17	287	341	21568	ENSMUSG00000019773,ENSMUSG00000031870,ENSMUSG00000022122,ENSMUSG00000020019,ENSMUSG00000032911,ENSMUSG00000027358,ENSMUSG00000020053,ENSMUSG00000039239,ENSMUSG00000053024,ENSMUSG00000070691,ENSMUSG00000045005,ENSMUSG00000022528,ENSMUSG00000062960,ENSMUSG00000061048,ENSMUSG00000021994,ENSMUSG00000020846,ENSMUSG00000041498	3.60283817707099e-06	0.000112738056927744	0.0592334494773519
GO:0051146	striated muscle cell differentiation	BP	17	287	341	21568	ENSMUSG00000035168,ENSMUSG00000037362,ENSMUSG00000020542,ENSMUSG00000045103,ENSMUSG00000020053,ENSMUSG00000020900,ENSMUSG00000048096,ENSMUSG00000024049,ENSMUSG00000018830,ENSMUSG00000015342,ENSMUSG00000017412,ENSMUSG00000027985,ENSMUSG00000027358,ENSMUSG00000008136,ENSMUSG00000019789,ENSMUSG00000071317,ENSMUSG00000022803	3.60283817707099e-06	0.000112738056927744	0.0592334494773519
GO:0060047	heart contraction	BP	14	199	341	21568	ENSMUSG00000027335,ENSMUSG00000050541,ENSMUSG00000045103,ENSMUSG00000028883,ENSMUSG00000071317,ENSMUSG00000022803,ENSMUSG00000040086,ENSMUSG00000019789,ENSMUSG00000039239,ENSMUSG00000019997,ENSMUSG00000001552,ENSMUSG00000054889,ENSMUSG00000054477,ENSMUSG00000030247	3.69062770654379e-06	0.000114907693643241	0.0703517587939698
GO:0035939	microsatellite binding	MF	3	3	341	21568	ENSMUSG00000040289,ENSMUSG00000019789,ENSMUSG00000032744	3.91799412265205e-06	0.000121379847769922	1
GO:0000904	cell morphogenesis involved in differentiation	BP	29	716	341	21568	ENSMUSG00000031250,ENSMUSG00000015222,ENSMUSG00000068748,ENSMUSG00000053024,ENSMUSG00000021994,ENSMUSG00000020900,ENSMUSG00000044667,ENSMUSG00000070691,ENSMUSG00000034486,ENSMUSG00000048402,ENSMUSG00000028883,ENSMUSG00000039239,ENSMUSG00000059921,ENSMUSG00000029765,ENSMUSG00000037868,ENSMUSG00000027985,ENSMUSG00000033174,ENSMUSG00000015342,ENSMUSG00000071317,ENSMUSG00000026768,ENSMUSG00000041498,…	3.96679213060646e-06	0.000122283240580626	0.0405027932960894
GO:0022603	regulation of anatomical structure morphogenesis	BP	35	960	341	21568	ENSMUSG00000027358,ENSMUSG00000022528,ENSMUSG00000021994,ENSMUSG00000030707,ENSMUSG00000062960,ENSMUSG00000029838,ENSMUSG00000026532,ENSMUSG00000071317,ENSMUSG00000020900,ENSMUSG00000033377,ENSMUSG00000053024,ENSMUSG00000031250,ENSMUSG00000033174,ENSMUSG00000028883,ENSMUSG00000015342,ENSMUSG00000026981,ENSMUSG00000046714,ENSMUSG00000063727,ENSMUSG00000017146,ENSMUSG00000031778,ENSMUSG00000068748,…	4.10412106278064e-06	0.000125893408167168	0.0364583333333333
GO:0000724	double-strand break repair via homologous recombination	BP	10	100	341	21568	ENSMUSG00000000028,ENSMUSG00000027323,ENSMUSG00000032113,ENSMUSG00000030346,ENSMUSG00000035455,ENSMUSG00000009628,ENSMUSG00000047757,ENSMUSG00000035365,ENSMUSG00000034206,ENSMUSG00000017146	4.20185729168781e-06	0.000127014394928835	0.1
GO:0000725	recombinational repair	BP	10	100	341	21568	ENSMUSG00000017146,ENSMUSG00000027323,ENSMUSG00000030346,ENSMUSG00000000028,ENSMUSG00000032113,ENSMUSG00000035455,ENSMUSG00000009628,ENSMUSG00000047757,ENSMUSG00000035365,ENSMUSG00000034206	4.20185729168781e-06	0.000127014394928835	0.1
GO:0062023	collagen-containing extracellular matrix	CC	11	123	341	21568	ENSMUSG00000030607,ENSMUSG00000028339,ENSMUSG00000022483,ENSMUSG00000025650,ENSMUSG00000029838,ENSMUSG00000039239,ENSMUSG00000020019,ENSMUSG00000022665,ENSMUSG00000056174,ENSMUSG00000020053,ENSMUSG00000068748	4.18452072264356e-06	0.000127014394928835	0.0894308943089431
GO:0099512	supramolecular fiber	CC	32	839	341	21568	ENSMUSG00000042436,ENSMUSG00000029675,ENSMUSG00000021186,ENSMUSG00000030247,ENSMUSG00000048096,ENSMUSG00000018830,ENSMUSG00000001552,ENSMUSG00000045545,ENSMUSG00000032221,ENSMUSG00000054889,ENSMUSG00000033952,ENSMUSG00000012443,ENSMUSG00000015222,ENSMUSG00000036223,ENSMUSG00000032254,ENSMUSG00000021965,ENSMUSG00000038943,ENSMUSG00000041498,ENSMUSG00000030707,ENSMUSG00000021998,ENSMUSG00000021823,…	4.33854826776066e-06	0.000130512753929206	0.0381406436233611
GO:0003015	heart process	BP	14	202	341	21568	ENSMUSG00000027335,ENSMUSG00000050541,ENSMUSG00000045103,ENSMUSG00000028883,ENSMUSG00000071317,ENSMUSG00000022803,ENSMUSG00000040086,ENSMUSG00000019789,ENSMUSG00000039239,ENSMUSG00000019997,ENSMUSG00000001552,ENSMUSG00000054889,ENSMUSG00000054477,ENSMUSG00000030247	4.39236732891357e-06	0.00013149649690935	0.0693069306930693
GO:0035904	aorta development	BP	8	60	341	21568	ENSMUSG00000022528,ENSMUSG00000027276,ENSMUSG00000019789,ENSMUSG00000039239,ENSMUSG00000040289,ENSMUSG00000022836,ENSMUSG00000020900,ENSMUSG00000046169	4.49906844946465e-06	0.000134046407822088	0.133333333333333
GO:0051321	meiotic cell cycle	BP	17	293	341	21568	ENSMUSG00000058290,ENSMUSG00000020914,ENSMUSG00000019773,ENSMUSG00000009628,ENSMUSG00000034023,ENSMUSG00000034329,ENSMUSG00000027323,ENSMUSG00000032815,ENSMUSG00000035455,ENSMUSG00000026039,ENSMUSG00000030867,ENSMUSG00000023940,ENSMUSG00000021994,ENSMUSG00000033952,ENSMUSG00000031004,ENSMUSG00000032221,ENSMUSG00000039748	4.74942207071837e-06	0.000140831672544587	0.0580204778156997
GO:0000910	cytokinesis	BP	11	125	341	21568	ENSMUSG00000027699,ENSMUSG00000030867,ENSMUSG00000032254,ENSMUSG00000024989,ENSMUSG00000020900,ENSMUSG00000020185,ENSMUSG00000046179,ENSMUSG00000017499,ENSMUSG00000060735,ENSMUSG00000041498,ENSMUSG00000038943	4.89570857307327e-06	0.000144481408931409	0.088
GO:0007417	central nervous system development	BP	31	804	341	21568	ENSMUSG00000048402,ENSMUSG00000033952,ENSMUSG00000059921,ENSMUSG00000020900,ENSMUSG00000035305,ENSMUSG00000027858,ENSMUSG00000028613,ENSMUSG00000027358,ENSMUSG00000022528,ENSMUSG00000027985,ENSMUSG00000034486,ENSMUSG00000037868,ENSMUSG00000029765,ENSMUSG00000028883,ENSMUSG00000041498,ENSMUSG00000071424,ENSMUSG00000032036,ENSMUSG00000015134,ENSMUSG00000053024,ENSMUSG00000021994,ENSMUSG00000020053,…	4.9603201943392e-06	0.000145697706840331	0.0385572139303483
GO:0099081	supramolecular polymer	CC	32	845	341	21568	ENSMUSG00000042436,ENSMUSG00000029675,ENSMUSG00000021186,ENSMUSG00000030247,ENSMUSG00000048096,ENSMUSG00000018830,ENSMUSG00000001552,ENSMUSG00000045545,ENSMUSG00000032221,ENSMUSG00000054889,ENSMUSG00000033952,ENSMUSG00000012443,ENSMUSG00000015222,ENSMUSG00000036223,ENSMUSG00000032254,ENSMUSG00000021965,ENSMUSG00000038943,ENSMUSG00000041498,ENSMUSG00000030707,ENSMUSG00000021998,ENSMUSG00000021823,…	5.02313590999943e-06	0.00014685008127496	0.0378698224852071
GO:1905314	semi-lunar valve development	BP	5	17	341	21568	ENSMUSG00000040289,ENSMUSG00000019789,ENSMUSG00000027276,ENSMUSG00000039239,ENSMUSG00000032744	5.0780150073019e-06	0.000147760745095649	0.294117647058824
GO:0140097	catalytic activity, acting on DNA	MF	13	177	341	21568	ENSMUSG00000027323,ENSMUSG00000002870,ENSMUSG00000005410,ENSMUSG00000026355,ENSMUSG00000041064,ENSMUSG00000007080,ENSMUSG00000034206,ENSMUSG00000039396,ENSMUSG00000020914,ENSMUSG00000034329,ENSMUSG00000029591,ENSMUSG00000039748,ENSMUSG00000000028	5.13100849121068e-06	0.000148365797272076	0.0734463276836158
GO:0099080	supramolecular complex	CC	32	846	341	21568	ENSMUSG00000042436,ENSMUSG00000029675,ENSMUSG00000021186,ENSMUSG00000001552,ENSMUSG00000045545,ENSMUSG00000032221,ENSMUSG00000054889,ENSMUSG00000033952,ENSMUSG00000012443,ENSMUSG00000015222,ENSMUSG00000036223,ENSMUSG00000032254,ENSMUSG00000021965,ENSMUSG00000038943,ENSMUSG00000041498,ENSMUSG00000030707,ENSMUSG00000021998,ENSMUSG00000021823,ENSMUSG00000048096,ENSMUSG00000030247,ENSMUSG00000018830,…	5.14646092994515e-06	0.000148365797272076	0.0378250591016548
GO:0001763	morphogenesis of a branching structure	BP	15	235	341	21568	ENSMUSG00000046714,ENSMUSG00000034486,ENSMUSG00000027985,ENSMUSG00000027358,ENSMUSG00000048402,ENSMUSG00000020053,ENSMUSG00000062960,ENSMUSG00000030218,ENSMUSG00000021994,ENSMUSG00000028883,ENSMUSG00000020019,ENSMUSG00000045005,ENSMUSG00000031870,ENSMUSG00000024134,ENSMUSG00000022240	5.5020442752138e-06	0.000157171596100904	0.0638297872340425
GO:0017111	nucleoside-triphosphatase activity	MF	30	768	341	21568	ENSMUSG00000020900,ENSMUSG00000032202,ENSMUSG00000003411,ENSMUSG00000028287,ENSMUSG00000002870,ENSMUSG00000005410,ENSMUSG00000026355,ENSMUSG00000041064,ENSMUSG00000022422,ENSMUSG00000032220,ENSMUSG00000056328,ENSMUSG00000018830,ENSMUSG00000012443,ENSMUSG00000024301,ENSMUSG00000032254,ENSMUSG00000041498,ENSMUSG00000020914,ENSMUSG00000034329,ENSMUSG00000070291,ENSMUSG00000030249,ENSMUSG00000025001,…	5.5023940822221e-06	0.000157171596100904	0.0390625
GO:0019222	regulation of metabolic process	BP	131	5911	341	21568	ENSMUSG00000027358,ENSMUSG00000070691,ENSMUSG00000022122,ENSMUSG00000008136,ENSMUSG00000046714,ENSMUSG00000074676,ENSMUSG00000048402,ENSMUSG00000022528,ENSMUSG00000040289,ENSMUSG00000019789,ENSMUSG00000027985,ENSMUSG00000028613,ENSMUSG00000021485,ENSMUSG00000001228,ENSMUSG00000030867,ENSMUSG00000020185,ENSMUSG00000046179,ENSMUSG00000018849,ENSMUSG00000020542,ENSMUSG00000021453,ENSMUSG00000025610,…	5.6122351737286e-06	0.000159577116104146	0.022162070715615
GO:0016462	pyrophosphatase activity	MF	31	811	341	21568	ENSMUSG00000020900,ENSMUSG00000032202,ENSMUSG00000003411,ENSMUSG00000028287,ENSMUSG00000002870,ENSMUSG00000005410,ENSMUSG00000026355,ENSMUSG00000041064,ENSMUSG00000022422,ENSMUSG00000032220,ENSMUSG00000056328,ENSMUSG00000018830,ENSMUSG00000012443,ENSMUSG00000024301,ENSMUSG00000032254,ENSMUSG00000041498,ENSMUSG00000020914,ENSMUSG00000034329,ENSMUSG00000070291,ENSMUSG00000030249,ENSMUSG00000025001,…	5.9012222924211e-06	0.00016703141461321	0.0382244143033292
GO:0016817	hydrolase activity, acting on acid anhydrides	MF	31	814	341	21568	ENSMUSG00000020900,ENSMUSG00000032202,ENSMUSG00000003411,ENSMUSG00000028287,ENSMUSG00000002870,ENSMUSG00000005410,ENSMUSG00000026355,ENSMUSG00000041064,ENSMUSG00000022422,ENSMUSG00000032220,ENSMUSG00000056328,ENSMUSG00000018830,ENSMUSG00000012443,ENSMUSG00000024301,ENSMUSG00000032254,ENSMUSG00000041498,ENSMUSG00000020914,ENSMUSG00000034329,ENSMUSG00000070291,ENSMUSG00000030249,ENSMUSG00000025001,…	6.3525620797212e-06	0.000178186504821729	0.0380835380835381
GO:0016818	hydrolase activity, acting on acid anhydrides, in phosphorus-containing anhydrides	MF	31	814	341	21568	ENSMUSG00000020900,ENSMUSG00000032202,ENSMUSG00000003411,ENSMUSG00000028287,ENSMUSG00000002870,ENSMUSG00000005410,ENSMUSG00000026355,ENSMUSG00000041064,ENSMUSG00000022422,ENSMUSG00000032220,ENSMUSG00000056328,ENSMUSG00000018830,ENSMUSG00000012443,ENSMUSG00000024301,ENSMUSG00000032254,ENSMUSG00000041498,ENSMUSG00000020914,ENSMUSG00000034329,ENSMUSG00000070291,ENSMUSG00000030249,ENSMUSG00000025001,…	6.3525620797212e-06	0.000178186504821729	0.0380835380835381
GO:0000777	condensed chromosome kinetochore	CC	6	30	341	21568	ENSMUSG00000062510,ENSMUSG00000047534,ENSMUSG00000036223,ENSMUSG00000021965,ENSMUSG00000030867,ENSMUSG00000027326	6.44235667786415e-06	0.000179894865619103	0.2
GO:0055006	cardiac cell development	BP	9	83	341	21568	ENSMUSG00000018830,ENSMUSG00000020900,ENSMUSG00000008136,ENSMUSG00000019789,ENSMUSG00000071317,ENSMUSG00000022803,ENSMUSG00000020542,ENSMUSG00000020053,ENSMUSG00000027276	6.53173910128477e-06	0.000181284695281884	0.108433734939759
GO:0005516	calmodulin binding	MF	13	181	341	21568	ENSMUSG00000022376,ENSMUSG00000033952,ENSMUSG00000001349,ENSMUSG00000015222,ENSMUSG00000056328,ENSMUSG00000018830,ENSMUSG00000032220,ENSMUSG00000020900,ENSMUSG00000022836,ENSMUSG00000056258,ENSMUSG00000054477,ENSMUSG00000062151,ENSMUSG00000021057	6.55035433409732e-06	0.000181284695281884	0.0718232044198895
GO:0000776	kinetochore	CC	11	130	341	21568	ENSMUSG00000027326,ENSMUSG00000062510,ENSMUSG00000026683,ENSMUSG00000029414,ENSMUSG00000047534,ENSMUSG00000036223,ENSMUSG00000021965,ENSMUSG00000030867,ENSMUSG00000026039,ENSMUSG00000023940,ENSMUSG00000051220	7.15360265990118e-06	0.000197103910456658	0.0846153846153846
GO:0033002	muscle cell proliferation	BP	14	211	341	21568	ENSMUSG00000024593,ENSMUSG00000037362,ENSMUSG00000020053,ENSMUSG00000031778,ENSMUSG00000027931,ENSMUSG00000022206,ENSMUSG00000046714,ENSMUSG00000039239,ENSMUSG00000019789,ENSMUSG00000001349,ENSMUSG00000021253,ENSMUSG00000053647,ENSMUSG00000020542,ENSMUSG00000049511	7.26236020617118e-06	0.000199219017638009	0.0663507109004739
GO:0031323	regulation of cellular metabolic process	BP	122	5435	341	21568	ENSMUSG00000027358,ENSMUSG00000070691,ENSMUSG00000022122,ENSMUSG00000008136,ENSMUSG00000046714,ENSMUSG00000074676,ENSMUSG00000048402,ENSMUSG00000022528,ENSMUSG00000040289,ENSMUSG00000019789,ENSMUSG00000027985,ENSMUSG00000028613,ENSMUSG00000021485,ENSMUSG00000001228,ENSMUSG00000030867,ENSMUSG00000020185,ENSMUSG00000046179,ENSMUSG00000018849,ENSMUSG00000020542,ENSMUSG00000021453,ENSMUSG00000025610,…	7.93074288747514e-06	0.000216599719124156	0.0224471021159154
GO:0042471	ear morphogenesis	BP	11	132	341	21568	ENSMUSG00000022483,ENSMUSG00000022297,ENSMUSG00000034486,ENSMUSG00000021994,ENSMUSG00000015134,ENSMUSG00000035916,ENSMUSG00000026768,ENSMUSG00000010461,ENSMUSG00000024134,ENSMUSG00000048402,ENSMUSG00000054196	8.28384802389735e-06	0.000225255553034099	0.0833333333333333
GO:0072132	mesenchyme morphogenesis	BP	7	47	341	21568	ENSMUSG00000040289,ENSMUSG00000032744,ENSMUSG00000027358,ENSMUSG00000039239,ENSMUSG00000046714,ENSMUSG00000027985,ENSMUSG00000021994	8.48182817128998e-06	0.000229636278359229	0.148936170212766
GO:0008144	drug binding	MF	49	1618	341	21568	ENSMUSG00000024030,ENSMUSG00000059430,ENSMUSG00000031659,ENSMUSG00000022376,ENSMUSG00000070691,ENSMUSG00000032113,ENSMUSG00000052504,ENSMUSG00000025001,ENSMUSG00000030247,ENSMUSG00000062960,ENSMUSG00000012443,ENSMUSG00000041859,ENSMUSG00000002870,ENSMUSG00000005410,ENSMUSG00000026355,ENSMUSG00000031004,ENSMUSG00000056328,ENSMUSG00000018830,ENSMUSG00000027931,ENSMUSG00000030867,ENSMUSG00000029334,…	8.53842765446809e-06	0.000230167917767848	0.0302843016069221
GO:0042802	identical protein binding	MF	52	1759	341	21568	ENSMUSG00000024030,ENSMUSG00000033717,ENSMUSG00000019326,ENSMUSG00000026196,ENSMUSG00000027358,ENSMUSG00000030707,ENSMUSG00000027699,ENSMUSG00000023019,ENSMUSG00000022935,ENSMUSG00000022528,ENSMUSG00000040289,ENSMUSG00000019789,ENSMUSG00000024049,ENSMUSG00000022206,ENSMUSG00000029334,ENSMUSG00000027347,ENSMUSG00000020649,ENSMUSG00000039239,ENSMUSG00000020914,ENSMUSG00000021186,ENSMUSG00000033174,…	8.58364338402522e-06	0.00023038942824278	0.0295622512791359
GO:0044424	intracellular part	CC	243	12947	341	21568	ENSMUSG00000021200,ENSMUSG00000027715,ENSMUSG00000059430,ENSMUSG00000029778,ENSMUSG00000050541,ENSMUSG00000033717,ENSMUSG00000019326,ENSMUSG00000026196,ENSMUSG00000027358,ENSMUSG00000017146,ENSMUSG00000033952,ENSMUSG00000027559,ENSMUSG00000070691,ENSMUSG00000061048,ENSMUSG00000032113,ENSMUSG00000030707,ENSMUSG00000022483,ENSMUSG00000025867,ENSMUSG00000045103,ENSMUSG00000027699,ENSMUSG00000037868,…	8.7586775687401e-06	0.000234078477341393	0.0187688267552329
GO:0045860	positive regulation of protein kinase activity	BP	20	408	341	21568	ENSMUSG00000021453,ENSMUSG00000025610,ENSMUSG00000027358,ENSMUSG00000020053,ENSMUSG00000021253,ENSMUSG00000021994,ENSMUSG00000042284,ENSMUSG00000032911,ENSMUSG00000033717,ENSMUSG00000027692,ENSMUSG00000027699,ENSMUSG00000039239,ENSMUSG00000042489,ENSMUSG00000041498,ENSMUSG00000027347,ENSMUSG00000045005,ENSMUSG00000026981,ENSMUSG00000028718,ENSMUSG00000017499,ENSMUSG00000028613	8.86062244362321e-06	0.000235791008360862	0.0490196078431373
GO:0060322	head development	BP	26	629	341	21568	ENSMUSG00000033952,ENSMUSG00000059921,ENSMUSG00000020900,ENSMUSG00000027358,ENSMUSG00000022528,ENSMUSG00000028613,ENSMUSG00000027985,ENSMUSG00000034486,ENSMUSG00000037868,ENSMUSG00000041498,ENSMUSG00000048402,ENSMUSG00000071424,ENSMUSG00000032036,ENSMUSG00000015134,ENSMUSG00000028883,ENSMUSG00000053024,ENSMUSG00000021994,ENSMUSG00000020053,ENSMUSG00000029765,ENSMUSG00000037020,ENSMUSG00000028718,…	8.91618403211348e-06	0.000236259906246683	0.041335453100159
GO:0001525	angiogenesis	BP	21	444	341	21568	ENSMUSG00000046714,ENSMUSG00000034486,ENSMUSG00000027985,ENSMUSG00000020185,ENSMUSG00000046179,ENSMUSG00000033730,ENSMUSG00000062960,ENSMUSG00000029838,ENSMUSG00000031250,ENSMUSG00000017146,ENSMUSG00000031778,ENSMUSG00000021994,ENSMUSG00000019997,ENSMUSG00000045005,ENSMUSG00000037362,ENSMUSG00000020154,ENSMUSG00000045216,ENSMUSG00000034353,ENSMUSG00000032135,ENSMUSG00000032911,ENSMUSG00000056174	9.11496443865335e-06	0.000240503743896163	0.0472972972972973
GO:0003205	cardiac chamber development	BP	13	187	341	21568	ENSMUSG00000039239,ENSMUSG00000019789,ENSMUSG00000040289,ENSMUSG00000032744,ENSMUSG00000027276,ENSMUSG00000054889,ENSMUSG00000020542,ENSMUSG00000020900,ENSMUSG00000046169,ENSMUSG00000022528,ENSMUSG00000046714,ENSMUSG00000008136,ENSMUSG00000021994	9.32975581162355e-06	0.00024513244489021	0.0695187165775401
GO:0051302	regulation of cell division	BP	11	134	341	21568	ENSMUSG00000020185,ENSMUSG00000046179,ENSMUSG00000027699,ENSMUSG00000017499,ENSMUSG00000032254,ENSMUSG00000060735,ENSMUSG00000041498,ENSMUSG00000033952,ENSMUSG00000029838,ENSMUSG00000039239,ENSMUSG00000021253	9.56652970967953e-06	0.00025029739706796	0.082089552238806
GO:0051347	positive regulation of transferase activity	BP	23	519	341	21568	ENSMUSG00000021453,ENSMUSG00000025610,ENSMUSG00000027358,ENSMUSG00000020053,ENSMUSG00000021253,ENSMUSG00000021994,ENSMUSG00000042284,ENSMUSG00000032911,ENSMUSG00000033717,ENSMUSG00000027692,ENSMUSG00000027699,ENSMUSG00000039239,ENSMUSG00000042489,ENSMUSG00000041498,ENSMUSG00000027347,ENSMUSG00000045005,ENSMUSG00000026981,ENSMUSG00000028718,ENSMUSG00000017499,ENSMUSG00000028613,ENSMUSG00000030867,…	9.85729354894428e-06	0.000256825803051364	0.0443159922928709
GO:0097367	carbohydrate derivative binding	MF	58	2056	341	21568	ENSMUSG00000024030,ENSMUSG00000059430,ENSMUSG00000031659,ENSMUSG00000022376,ENSMUSG00000070691,ENSMUSG00000032113,ENSMUSG00000052504,ENSMUSG00000025001,ENSMUSG00000030247,ENSMUSG00000062960,ENSMUSG00000012443,ENSMUSG00000041859,ENSMUSG00000002870,ENSMUSG00000005410,ENSMUSG00000026355,ENSMUSG00000031004,ENSMUSG00000056328,ENSMUSG00000018830,ENSMUSG00000027931,ENSMUSG00000030867,ENSMUSG00000029334,…	9.90074830099578e-06	0.00025688316529292	0.0282101167315175
GO:0048562	embryonic organ morphogenesis	BP	17	310	341	21568	ENSMUSG00000028718,ENSMUSG00000021994,ENSMUSG00000015134,ENSMUSG00000022528,ENSMUSG00000022483,ENSMUSG00000022297,ENSMUSG00000034486,ENSMUSG00000035916,ENSMUSG00000026768,ENSMUSG00000010461,ENSMUSG00000024134,ENSMUSG00000045005,ENSMUSG00000046714,ENSMUSG00000039239,ENSMUSG00000021253,ENSMUSG00000048402,ENSMUSG00000054196	9.98413406551945e-06	0.00025734851810346	0.0548387096774194
GO:0061138	morphogenesis of a branching epithelium	BP	14	217	341	21568	ENSMUSG00000046714,ENSMUSG00000034486,ENSMUSG00000027985,ENSMUSG00000027358,ENSMUSG00000048402,ENSMUSG00000020053,ENSMUSG00000062960,ENSMUSG00000030218,ENSMUSG00000021994,ENSMUSG00000028883,ENSMUSG00000020019,ENSMUSG00000045005,ENSMUSG00000031870,ENSMUSG00000024134	1.00013395505119e-05	0.00025734851810346	0.0645161290322581
GO:0014032	neural crest cell development	BP	8	67	341	21568	ENSMUSG00000022122,ENSMUSG00000034486,ENSMUSG00000027985,ENSMUSG00000028883,ENSMUSG00000022528,ENSMUSG00000027276,ENSMUSG00000046714,ENSMUSG00000030031	1.04191128739206e-05	0.000266995127020179	0.119402985074627
GO:0065009	regulation of molecular function	BP	63	2310	341	21568	ENSMUSG00000021453,ENSMUSG00000025610,ENSMUSG00000027358,ENSMUSG00000020053,ENSMUSG00000021253,ENSMUSG00000021994,ENSMUSG00000042284,ENSMUSG00000032911,ENSMUSG00000031530,ENSMUSG00000033717,ENSMUSG00000021388,ENSMUSG00000026278,ENSMUSG00000031659,ENSMUSG00000022206,ENSMUSG00000021057,ENSMUSG00000029778,ENSMUSG00000027692,ENSMUSG00000025650,ENSMUSG00000039239,ENSMUSG00000027326,ENSMUSG00000023908,…	1.11474539928921e-05	0.000284488508253029	0.0272727272727273
GO:0000819	sister chromatid segregation	BP	12	163	341	21568	ENSMUSG00000030867,ENSMUSG00000058290,ENSMUSG00000062510,ENSMUSG00000022422,ENSMUSG00000015880,ENSMUSG00000041498,ENSMUSG00000026039,ENSMUSG00000017499,ENSMUSG00000032254,ENSMUSG00000028718,ENSMUSG00000023940,ENSMUSG00000020914	1.15487417596847e-05	0.000292333394055109	0.0736196319018405
GO:0051241	negative regulation of multicellular organismal process	BP	39	1181	341	21568	ENSMUSG00000027335,ENSMUSG00000027358,ENSMUSG00000028883,ENSMUSG00000039239,ENSMUSG00000021253,ENSMUSG00000052504,ENSMUSG00000022528,ENSMUSG00000024501,ENSMUSG00000032911,ENSMUSG00000022122,ENSMUSG00000029838,ENSMUSG00000031250,ENSMUSG00000048402,ENSMUSG00000042190,ENSMUSG00000027985,ENSMUSG00000061048,ENSMUSG00000031438,ENSMUSG00000063727,ENSMUSG00000033952,ENSMUSG00000040289,ENSMUSG00000027276,…	1.15321533439754e-05	0.000292333394055109	0.0330228619813717
GO:0002027	regulation of heart rate	BP	9	89	341	21568	ENSMUSG00000050541,ENSMUSG00000019789,ENSMUSG00000001552,ENSMUSG00000054889,ENSMUSG00000045103,ENSMUSG00000028883,ENSMUSG00000071317,ENSMUSG00000022803,ENSMUSG00000040086	1.16248939632427e-05	0.000292357299509442	0.101123595505618
GO:0010648	negative regulation of cell communication	BP	40	1226	341	21568	ENSMUSG00000031530,ENSMUSG00000049511,ENSMUSG00000027358,ENSMUSG00000038530,ENSMUSG00000026678,ENSMUSG00000032841,ENSMUSG00000021678,ENSMUSG00000021253,ENSMUSG00000021388,ENSMUSG00000092035,ENSMUSG00000021994,ENSMUSG00000022935,ENSMUSG00000022033,ENSMUSG00000017146,ENSMUSG00000050541,ENSMUSG00000018849,ENSMUSG00000042284,ENSMUSG00000042254,ENSMUSG00000040289,ENSMUSG00000019789,ENSMUSG00000039239,…	1.16905359848805e-05	0.000292357299509442	0.032626427406199
GO:0048844	artery morphogenesis	BP	8	68	341	21568	ENSMUSG00000022528,ENSMUSG00000027276,ENSMUSG00000019789,ENSMUSG00000039239,ENSMUSG00000040289,ENSMUSG00000022836,ENSMUSG00000020542,ENSMUSG00000046714	1.16475984682098e-05	0.000292357299509442	0.117647058823529
GO:0005622	intracellular	CC	244	13059	341	21568	ENSMUSG00000031906,ENSMUSG00000021200,ENSMUSG00000027323,ENSMUSG00000020914,ENSMUSG00000035455,ENSMUSG00000017146,ENSMUSG00000032113,ENSMUSG00000031004,ENSMUSG00000015880,ENSMUSG00000034023,ENSMUSG00000027715,ENSMUSG00000062510,ENSMUSG00000025001,ENSMUSG00000030867,ENSMUSG00000021391,ENSMUSG00000036223,ENSMUSG00000026683,ENSMUSG00000026039,ENSMUSG00000022422,ENSMUSG00000023940,ENSMUSG00000027326,…	1.23408112635758e-05	0.000307384926953147	0.0186844321923578
GO:0023057	negative regulation of signaling	BP	40	1230	341	21568	ENSMUSG00000031530,ENSMUSG00000049511,ENSMUSG00000027358,ENSMUSG00000038530,ENSMUSG00000026678,ENSMUSG00000032841,ENSMUSG00000021678,ENSMUSG00000021253,ENSMUSG00000021388,ENSMUSG00000092035,ENSMUSG00000021994,ENSMUSG00000022935,ENSMUSG00000022033,ENSMUSG00000017146,ENSMUSG00000050541,ENSMUSG00000018849,ENSMUSG00000042284,ENSMUSG00000042254,ENSMUSG00000040289,ENSMUSG00000019789,ENSMUSG00000039239,…	1.26054041823705e-05	0.000312724509337135	0.032520325203252
GO:0006950	response to stress	BP	81	3242	341	21568	ENSMUSG00000032113,ENSMUSG00000042489,ENSMUSG00000017146,ENSMUSG00000027323,ENSMUSG00000030346,ENSMUSG00000000028,ENSMUSG00000007080,ENSMUSG00000026981,ENSMUSG00000027358,ENSMUSG00000062960,ENSMUSG00000039239,ENSMUSG00000021253,ENSMUSG00000031778,ENSMUSG00000020900,ENSMUSG00000027347,ENSMUSG00000019326,ENSMUSG00000033717,ENSMUSG00000052229,ENSMUSG00000071317,ENSMUSG00000032202,ENSMUSG00000021678,…	1.30016290815946e-05	0.000321274382107498	0.0249845774213448
GO:0035909	aorta morphogenesis	BP	6	34	341	21568	ENSMUSG00000022528,ENSMUSG00000019789,ENSMUSG00000039239,ENSMUSG00000040289,ENSMUSG00000022836,ENSMUSG00000027276	1.38348408754153e-05	0.000340512071664866	0.176470588235294
GO:0050673	epithelial cell proliferation	BP	19	386	341	21568	ENSMUSG00000062960,ENSMUSG00000031250,ENSMUSG00000027358,ENSMUSG00000033730,ENSMUSG00000021994,ENSMUSG00000061048,ENSMUSG00000037362,ENSMUSG00000022122,ENSMUSG00000022528,ENSMUSG00000040289,ENSMUSG00000031870,ENSMUSG00000020053,ENSMUSG00000070691,ENSMUSG00000029838,ENSMUSG00000039239,ENSMUSG00000024395,ENSMUSG00000031004,ENSMUSG00000020140,ENSMUSG00000056174	1.40279982949832e-05	0.000343906871586064	0.0492227979274611
GO:0043168	anion binding	MF	68	2580	341	21568	ENSMUSG00000027347,ENSMUSG00000024030,ENSMUSG00000059430,ENSMUSG00000031659,ENSMUSG00000022376,ENSMUSG00000070691,ENSMUSG00000032113,ENSMUSG00000052504,ENSMUSG00000025001,ENSMUSG00000030247,ENSMUSG00000062960,ENSMUSG00000012443,ENSMUSG00000041859,ENSMUSG00000002870,ENSMUSG00000005410,ENSMUSG00000026355,ENSMUSG00000031004,ENSMUSG00000056328,ENSMUSG00000018830,ENSMUSG00000027931,ENSMUSG00000030867,…	1.43720079257518e-05	0.00035095879746532	0.0263565891472868
GO:0097458	neuron part	CC	48	1605	341	21568	ENSMUSG00000032202,ENSMUSG00000037446,ENSMUSG00000025993,ENSMUSG00000023945,ENSMUSG00000003411,ENSMUSG00000051111,ENSMUSG00000071424,ENSMUSG00000022935,ENSMUSG00000028613,ENSMUSG00000015222,ENSMUSG00000022240,ENSMUSG00000053647,ENSMUSG00000021057,ENSMUSG00000026768,ENSMUSG00000029778,ENSMUSG00000030607,ENSMUSG00000062960,ENSMUSG00000031870,ENSMUSG00000053024,ENSMUSG00000059921,ENSMUSG00000020900,…	1.48108278714158e-05	0.000360261817012916	0.0299065420560748
GO:0009967	positive regulation of signal transduction	BP	42	1329	341	21568	ENSMUSG00000021453,ENSMUSG00000025610,ENSMUSG00000027358,ENSMUSG00000020053,ENSMUSG00000021253,ENSMUSG00000021994,ENSMUSG00000042284,ENSMUSG00000032911,ENSMUSG00000033717,ENSMUSG00000027692,ENSMUSG00000021057,ENSMUSG00000039239,ENSMUSG00000021678,ENSMUSG00000062960,ENSMUSG00000032841,ENSMUSG00000053647,ENSMUSG00000020542,ENSMUSG00000026768,ENSMUSG00000022528,ENSMUSG00000052229,ENSMUSG00000027699,…	1.49146613707016e-05	0.000361375861304898	0.0316027088036117
GO:0035905	ascending aorta development	BP	3	4	341	21568	ENSMUSG00000022528,ENSMUSG00000019789,ENSMUSG00000039239	1.54877499179039e-05	0.000369510416623707	0.75
GO:0035910	ascending aorta morphogenesis	BP	3	4	341	21568	ENSMUSG00000022528,ENSMUSG00000019789,ENSMUSG00000039239	1.54877499179039e-05	0.000369510416623707	0.75
GO:0003696	satellite DNA binding	MF	3	4	341	21568	ENSMUSG00000040289,ENSMUSG00000019789,ENSMUSG00000032744	1.54877499179039e-05	0.000369510416623707	0.75
GO:0071953	elastic fiber	CC	3	4	341	21568	ENSMUSG00000029675,ENSMUSG00000021186,ENSMUSG00000042436	1.54877499179039e-05	0.000369510416623707	0.75
GO:0035556	intracellular signal transduction	BP	63	2336	341	21568	ENSMUSG00000027784,ENSMUSG00000021453,ENSMUSG00000025610,ENSMUSG00000027358,ENSMUSG00000020053,ENSMUSG00000021253,ENSMUSG00000021994,ENSMUSG00000042284,ENSMUSG00000032911,ENSMUSG00000031530,ENSMUSG00000022376,ENSMUSG00000022840,ENSMUSG00000022122,ENSMUSG00000027692,ENSMUSG00000028005,ENSMUSG00000027347,ENSMUSG00000034936,ENSMUSG00000039716,ENSMUSG00000017146,ENSMUSG00000026278,ENSMUSG00000024049,…	1.58068275281395e-05	0.00037568364510582	0.0269691780821918
GO:0032555	purine ribonucleotide binding	MF	51	1753	341	21568	ENSMUSG00000024030,ENSMUSG00000059430,ENSMUSG00000031659,ENSMUSG00000022376,ENSMUSG00000070691,ENSMUSG00000032113,ENSMUSG00000052504,ENSMUSG00000025001,ENSMUSG00000030247,ENSMUSG00000062960,ENSMUSG00000012443,ENSMUSG00000041859,ENSMUSG00000002870,ENSMUSG00000005410,ENSMUSG00000026355,ENSMUSG00000031004,ENSMUSG00000056328,ENSMUSG00000018830,ENSMUSG00000027931,ENSMUSG00000030867,ENSMUSG00000029334,…	1.63707517477443e-05	0.00038760711457492	0.029092983456931
GO:1902742	apoptotic process involved in development	BP	6	35	341	21568	ENSMUSG00000045005,ENSMUSG00000027985,ENSMUSG00000039239,ENSMUSG00000046714,ENSMUSG00000032113,ENSMUSG00000024593	1.6476427307737e-05	0.000388631488050296	0.171428571428571
GO:0033554	cellular response to stress	BP	48	1613	341	21568	ENSMUSG00000032113,ENSMUSG00000042489,ENSMUSG00000017146,ENSMUSG00000027323,ENSMUSG00000030346,ENSMUSG00000000028,ENSMUSG00000007080,ENSMUSG00000026196,ENSMUSG00000010461,ENSMUSG00000032815,ENSMUSG00000001228,ENSMUSG00000029591,ENSMUSG00000039748,ENSMUSG00000035365,ENSMUSG00000046591,ENSMUSG00000034206,ENSMUSG00000009628,ENSMUSG00000041064,ENSMUSG00000034023,ENSMUSG00000039396,ENSMUSG00000047757,…	1.68427200467511e-05	0.000394284277184658	0.0297582145071296
GO:0048585	negative regulation of response to stimulus	BP	44	1427	341	21568	ENSMUSG00000031530,ENSMUSG00000049511,ENSMUSG00000052229,ENSMUSG00000027358,ENSMUSG00000038530,ENSMUSG00000026678,ENSMUSG00000032841,ENSMUSG00000021678,ENSMUSG00000039239,ENSMUSG00000021253,ENSMUSG00000021388,ENSMUSG00000092035,ENSMUSG00000021994,ENSMUSG00000022033,ENSMUSG00000017146,ENSMUSG00000050541,ENSMUSG00000018849,ENSMUSG00000042284,ENSMUSG00000042254,ENSMUSG00000040289,ENSMUSG00000019789,…	1.67862280680297e-05	0.000394284277184658	0.0308339173090399
GO:0008219	cell death	BP	56	2000	341	21568	ENSMUSG00000026278,ENSMUSG00000032113,ENSMUSG00000002870,ENSMUSG00000063727,ENSMUSG00000028883,ENSMUSG00000059921,ENSMUSG00000021453,ENSMUSG00000053647,ENSMUSG00000092035,ENSMUSG00000039126,ENSMUSG00000026196,ENSMUSG00000022122,ENSMUSG00000033730,ENSMUSG00000008136,ENSMUSG00000048402,ENSMUSG00000025001,ENSMUSG00000020053,ENSMUSG00000026981,ENSMUSG00000062960,ENSMUSG00000027985,ENSMUSG00000031870,…	1.79344922059551e-05	0.000418269973657239	0.028
GO:2000027	regulation of animal organ morphogenesis	BP	13	199	341	21568	ENSMUSG00000027358,ENSMUSG00000022528,ENSMUSG00000021994,ENSMUSG00000063727,ENSMUSG00000022297,ENSMUSG00000054196,ENSMUSG00000020019,ENSMUSG00000021388,ENSMUSG00000024134,ENSMUSG00000039239,ENSMUSG00000046714,ENSMUSG00000024395,ENSMUSG00000029838	1.81496466897184e-05	0.000421594184620236	0.0653266331658292
GO:0005912	adherens junction	CC	21	465	341	21568	ENSMUSG00000061048,ENSMUSG00000001552,ENSMUSG00000025006,ENSMUSG00000021823,ENSMUSG00000054889,ENSMUSG00000001349,ENSMUSG00000026421,ENSMUSG00000020186,ENSMUSG00000023092,ENSMUSG00000008136,ENSMUSG00000021998,ENSMUSG00000055322,ENSMUSG00000032254,ENSMUSG00000032135,ENSMUSG00000042284,ENSMUSG00000032911,ENSMUSG00000024395,ENSMUSG00000026768,ENSMUSG00000032243,ENSMUSG00000027276,ENSMUSG00000032220	1.82124354685793e-05	0.000421594184620236	0.0451612903225806
GO:0042555	MCM complex	CC	4	11	341	21568	ENSMUSG00000041859,ENSMUSG00000002870,ENSMUSG00000005410,ENSMUSG00000026355	1.85589886799371e-05	0.000428025268555437	0.363636363636364
GO:0071695	anatomical structure maturation	BP	12	171	341	21568	ENSMUSG00000019773,ENSMUSG00000031870,ENSMUSG00000022122,ENSMUSG00000020019,ENSMUSG00000032911,ENSMUSG00000027358,ENSMUSG00000020053,ENSMUSG00000039239,ENSMUSG00000053024,ENSMUSG00000061048,ENSMUSG00000021994,ENSMUSG00000020846	1.87067481576627e-05	0.000429841036080315	0.0701754385964912
GO:0006915	apoptotic process	BP	52	1811	341	21568	ENSMUSG00000026278,ENSMUSG00000026196,ENSMUSG00000022122,ENSMUSG00000033730,ENSMUSG00000008136,ENSMUSG00000048402,ENSMUSG00000025001,ENSMUSG00000020053,ENSMUSG00000026981,ENSMUSG00000062960,ENSMUSG00000027985,ENSMUSG00000031870,ENSMUSG00000030867,ENSMUSG00000028718,ENSMUSG00000039239,ENSMUSG00000029591,ENSMUSG00000021994,ENSMUSG00000025993,ENSMUSG00000035455,ENSMUSG00000024395,ENSMUSG00000041498,…	1.91115373623092e-05	0.000437527732187866	0.0287134180011044
GO:0017076	purine nucleotide binding	MF	51	1764	341	21568	ENSMUSG00000024030,ENSMUSG00000059430,ENSMUSG00000031659,ENSMUSG00000022376,ENSMUSG00000070691,ENSMUSG00000032113,ENSMUSG00000052504,ENSMUSG00000025001,ENSMUSG00000030247,ENSMUSG00000062960,ENSMUSG00000012443,ENSMUSG00000041859,ENSMUSG00000002870,ENSMUSG00000005410,ENSMUSG00000026355,ENSMUSG00000031004,ENSMUSG00000056328,ENSMUSG00000018830,ENSMUSG00000027931,ENSMUSG00000030867,ENSMUSG00000029334,…	1.93584026493404e-05	0.000441555946144478	0.0289115646258503
GO:0007413	axonal fasciculation	BP	5	22	341	21568	ENSMUSG00000052504,ENSMUSG00000068748,ENSMUSG00000028883,ENSMUSG00000053024,ENSMUSG00000021994	2.02495841235438e-05	0.000447142412543643	0.227272727272727
GO:0007517	muscle organ development	BP	19	396	341	21568	ENSMUSG00000019789,ENSMUSG00000040289,ENSMUSG00000039239,ENSMUSG00000054889,ENSMUSG00000045103,ENSMUSG00000029675,ENSMUSG00000071317,ENSMUSG00000024593,ENSMUSG00000037868,ENSMUSG00000032744,ENSMUSG00000021200,ENSMUSG00000027985,ENSMUSG00000015342,ENSMUSG00000027358,ENSMUSG00000046714,ENSMUSG00000022836,ENSMUSG00000020053,ENSMUSG00000021994,ENSMUSG00000020542	2.00015106891099e-05	0.000447142412543643	0.047979797979798
GO:0009790	embryo development	BP	37	1121	341	21568	ENSMUSG00000045005,ENSMUSG00000028718,ENSMUSG00000027358,ENSMUSG00000048402,ENSMUSG00000022528,ENSMUSG00000021253,ENSMUSG00000032220,ENSMUSG00000020900,ENSMUSG00000034765,ENSMUSG00000031530,ENSMUSG00000046714,ENSMUSG00000027985,ENSMUSG00000021994,ENSMUSG00000032113,ENSMUSG00000022297,ENSMUSG00000039239,ENSMUSG00000015134,ENSMUSG00000024134,ENSMUSG00000030031,ENSMUSG00000034486,ENSMUSG00000022483,…	1.98602795992037e-05	0.000447142412543643	0.0330062444246209
GO:0032147	activation of protein kinase activity	BP	14	231	341	21568	ENSMUSG00000021453,ENSMUSG00000025610,ENSMUSG00000027358,ENSMUSG00000020053,ENSMUSG00000021253,ENSMUSG00000021994,ENSMUSG00000042284,ENSMUSG00000032911,ENSMUSG00000027692,ENSMUSG00000033717,ENSMUSG00000027699,ENSMUSG00000039239,ENSMUSG00000042489,ENSMUSG00000041498	2.02122601056158e-05	0.000447142412543643	0.0606060606060606
GO:0042391	regulation of membrane potential	BP	19	396	341	21568	ENSMUSG00000023092,ENSMUSG00000017412,ENSMUSG00000026981,ENSMUSG00000029838,ENSMUSG00000022935,ENSMUSG00000062960,ENSMUSG00000026278,ENSMUSG00000071424,ENSMUSG00000045903,ENSMUSG00000031778,ENSMUSG00000056258,ENSMUSG00000045103,ENSMUSG00000001552,ENSMUSG00000054889,ENSMUSG00000054477,ENSMUSG00000030247,ENSMUSG00000071317,ENSMUSG00000022803,ENSMUSG00000041482	2.00015106891099e-05	0.000447142412543643	0.047979797979798
GO:0042981	regulation of apoptotic process	BP	45	1483	341	21568	ENSMUSG00000026278,ENSMUSG00000026196,ENSMUSG00000022122,ENSMUSG00000033730,ENSMUSG00000008136,ENSMUSG00000048402,ENSMUSG00000025001,ENSMUSG00000020053,ENSMUSG00000026981,ENSMUSG00000062960,ENSMUSG00000027985,ENSMUSG00000031870,ENSMUSG00000030867,ENSMUSG00000028718,ENSMUSG00000039239,ENSMUSG00000029591,ENSMUSG00000021994,ENSMUSG00000025993,ENSMUSG00000035455,ENSMUSG00000024395,ENSMUSG00000041498,…	1.98085183864507e-05	0.000447142412543643	0.0303438975050573
GO:0048532	anatomical structure arrangement	BP	5	22	341	21568	ENSMUSG00000037868,ENSMUSG00000028883,ENSMUSG00000029765,ENSMUSG00000045103,ENSMUSG00000041498	2.02495841235438e-05	0.000447142412543643	0.227272727272727
GO:0048864	stem cell development	BP	8	73	341	21568	ENSMUSG00000022122,ENSMUSG00000034486,ENSMUSG00000027985,ENSMUSG00000046714,ENSMUSG00000030031,ENSMUSG00000028883,ENSMUSG00000022528,ENSMUSG00000027276	1.97786315510251e-05	0.000447142412543643	0.10958904109589
GO:0106030	neuron projection fasciculation	BP	5	22	341	21568	ENSMUSG00000068748,ENSMUSG00000028883,ENSMUSG00000053024,ENSMUSG00000021994,ENSMUSG00000052504	2.02495841235438e-05	0.000447142412543643	0.227272727272727
GO:0032553	ribonucleotide binding	MF	51	1768	341	21568	ENSMUSG00000024030,ENSMUSG00000059430,ENSMUSG00000031659,ENSMUSG00000022376,ENSMUSG00000070691,ENSMUSG00000032113,ENSMUSG00000052504,ENSMUSG00000025001,ENSMUSG00000030247,ENSMUSG00000062960,ENSMUSG00000012443,ENSMUSG00000041859,ENSMUSG00000002870,ENSMUSG00000005410,ENSMUSG00000026355,ENSMUSG00000031004,ENSMUSG00000056328,ENSMUSG00000018830,ENSMUSG00000027931,ENSMUSG00000030867,ENSMUSG00000029334,…	2.05644354269126e-05	0.000452490245241642	0.0288461538461538
GO:0048584	positive regulation of response to stimulus	BP	53	1866	341	21568	ENSMUSG00000021453,ENSMUSG00000025610,ENSMUSG00000027358,ENSMUSG00000020053,ENSMUSG00000021253,ENSMUSG00000021994,ENSMUSG00000042284,ENSMUSG00000032911,ENSMUSG00000019326,ENSMUSG00000021678,ENSMUSG00000045005,ENSMUSG00000033717,ENSMUSG00000027692,ENSMUSG00000021057,ENSMUSG00000042190,ENSMUSG00000031778,ENSMUSG00000039239,ENSMUSG00000062960,ENSMUSG00000032841,ENSMUSG00000053647,ENSMUSG00000017412,…	2.11630471688022e-05	0.000464022164507505	0.0284030010718114
GO:0002062	chondrocyte differentiation	BP	9	96	341	21568	ENSMUSG00000030607,ENSMUSG00000019997,ENSMUSG00000024134,ENSMUSG00000048402,ENSMUSG00000020846,ENSMUSG00000027358,ENSMUSG00000070691,ENSMUSG00000022483,ENSMUSG00000037362	2.15253123894277e-05	0.000470309193856021	0.09375
GO:0014033	neural crest cell differentiation	BP	8	74	341	21568	ENSMUSG00000022122,ENSMUSG00000034486,ENSMUSG00000027985,ENSMUSG00000046714,ENSMUSG00000030031,ENSMUSG00000028883,ENSMUSG00000022528,ENSMUSG00000027276	2.18744845021414e-05	0.000476267185296625	0.108108108108108
GO:0001655	urogenital system development	BP	17	330	341	21568	ENSMUSG00000046714,ENSMUSG00000024134,ENSMUSG00000026768,ENSMUSG00000027358,ENSMUSG00000048402,ENSMUSG00000039239,ENSMUSG00000032220,ENSMUSG00000032744,ENSMUSG00000021994,ENSMUSG00000020542,ENSMUSG00000020053,ENSMUSG00000022528,ENSMUSG00000040289,ENSMUSG00000027276,ENSMUSG00000032036,ENSMUSG00000020140,ENSMUSG00000025001	2.23436136181768e-05	0.000484786348433404	0.0515151515151515
GO:0051050	positive regulation of transport	BP	34	997	341	21568	ENSMUSG00000021678,ENSMUSG00000021994,ENSMUSG00000022122,ENSMUSG00000029778,ENSMUSG00000021057,ENSMUSG00000019326,ENSMUSG00000024030,ENSMUSG00000022935,ENSMUSG00000020053,ENSMUSG00000025006,ENSMUSG00000053647,ENSMUSG00000017146,ENSMUSG00000027699,ENSMUSG00000001552,ENSMUSG00000023092,ENSMUSG00000032202,ENSMUSG00000024049,ENSMUSG00000039239,ENSMUSG00000021253,ENSMUSG00000058914,ENSMUSG00000037446,…	2.27926735780523e-05	0.00049281242489768	0.0341023069207623
GO:0097435	supramolecular fiber organization	BP	24	586	341	21568	ENSMUSG00000021998,ENSMUSG00000024501,ENSMUSG00000020900,ENSMUSG00000030707,ENSMUSG00000024049,ENSMUSG00000025006,ENSMUSG00000048096,ENSMUSG00000015222,ENSMUSG00000030607,ENSMUSG00000022483,ENSMUSG00000046714,ENSMUSG00000039239,ENSMUSG00000029675,ENSMUSG00000021678,ENSMUSG00000054889,ENSMUSG00000045545,ENSMUSG00000019773,ENSMUSG00000018830,ENSMUSG00000021186,ENSMUSG00000042436,ENSMUSG00000019997,…	2.30398723713078e-05	0.000494721673297013	0.0409556313993174
GO:0110111	negative regulation of animal organ morphogenesis	BP	6	37	341	21568	ENSMUSG00000063727,ENSMUSG00000021994,ENSMUSG00000021388,ENSMUSG00000046714,ENSMUSG00000039239,ENSMUSG00000024395	2.29787611143349e-05	0.000494721673297013	0.162162162162162
GO:0021537	telencephalon development	BP	14	234	341	21568	ENSMUSG00000028613,ENSMUSG00000027985,ENSMUSG00000020900,ENSMUSG00000032036,ENSMUSG00000041498,ENSMUSG00000015134,ENSMUSG00000028883,ENSMUSG00000053024,ENSMUSG00000021994,ENSMUSG00000029765,ENSMUSG00000027358,ENSMUSG00000033952,ENSMUSG00000037020,ENSMUSG00000022528	2.33299784299273e-05	0.000495649649646234	0.0598290598290598
GO:0033043	regulation of organelle organization	BP	38	1174	341	21568	ENSMUSG00000015222,ENSMUSG00000031004,ENSMUSG00000019773,ENSMUSG00000030867,ENSMUSG00000030707,ENSMUSG00000017499,ENSMUSG00000029675,ENSMUSG00000021678,ENSMUSG00000048096,ENSMUSG00000036223,ENSMUSG00000021965,ENSMUSG00000022360,ENSMUSG00000000028,ENSMUSG00000041064,ENSMUSG00000052504,ENSMUSG00000039239,ENSMUSG00000037572,ENSMUSG00000020542,ENSMUSG00000017146,ENSMUSG00000032221,ENSMUSG00000021994,…	2.34014769545516e-05	0.000495649649646234	0.0323679727427598
GO:0035639	purine ribonucleoside triphosphate binding	MF	49	1681	341	21568	ENSMUSG00000024030,ENSMUSG00000059430,ENSMUSG00000031659,ENSMUSG00000022376,ENSMUSG00000070691,ENSMUSG00000032113,ENSMUSG00000052504,ENSMUSG00000025001,ENSMUSG00000030247,ENSMUSG00000062960,ENSMUSG00000012443,ENSMUSG00000041859,ENSMUSG00000002870,ENSMUSG00000005410,ENSMUSG00000026355,ENSMUSG00000031004,ENSMUSG00000056328,ENSMUSG00000018830,ENSMUSG00000027931,ENSMUSG00000030867,ENSMUSG00000029334,…	2.33304726034242e-05	0.000495649649646234	0.0291493158834027
GO:0005604	basement membrane	CC	9	97	341	21568	ENSMUSG00000030607,ENSMUSG00000028339,ENSMUSG00000022483,ENSMUSG00000025650,ENSMUSG00000029838,ENSMUSG00000039239,ENSMUSG00000020019,ENSMUSG00000022665,ENSMUSG00000056174	2.34012078006128e-05	0.000495649649646234	0.0927835051546392
GO:0060562	epithelial tube morphogenesis	BP	18	366	341	21568	ENSMUSG00000046714,ENSMUSG00000034486,ENSMUSG00000027985,ENSMUSG00000027358,ENSMUSG00000022297,ENSMUSG00000028718,ENSMUSG00000039239,ENSMUSG00000021994,ENSMUSG00000022528,ENSMUSG00000048402,ENSMUSG00000020053,ENSMUSG00000062960,ENSMUSG00000030218,ENSMUSG00000040289,ENSMUSG00000031870,ENSMUSG00000054196,ENSMUSG00000024134,ENSMUSG00000020140	2.38618862017682e-05	0.000503688018231901	0.0491803278688525
GO:0042383	sarcolemma	CC	11	148	341	21568	ENSMUSG00000050541,ENSMUSG00000030249,ENSMUSG00000021253,ENSMUSG00000054477,ENSMUSG00000048126,ENSMUSG00000045103,ENSMUSG00000030247,ENSMUSG00000021823,ENSMUSG00000071317,ENSMUSG00000022803,ENSMUSG00000022840	2.44403454945905e-05	0.000514155511468969	0.0743243243243243
GO:0030055	cell-substrate junction	CC	18	367	341	21568	ENSMUSG00000025006,ENSMUSG00000001349,ENSMUSG00000026421,ENSMUSG00000020186,ENSMUSG00000023092,ENSMUSG00000008136,ENSMUSG00000001552,ENSMUSG00000021998,ENSMUSG00000055322,ENSMUSG00000021823,ENSMUSG00000032254,ENSMUSG00000032135,ENSMUSG00000042284,ENSMUSG00000032911,ENSMUSG00000024395,ENSMUSG00000026768,ENSMUSG00000032243,ENSMUSG00000045103	2.47373860941939e-05	0.000518652199355372	0.0490463215258856
GO:0003181	atrioventricular valve morphogenesis	BP	5	23	341	21568	ENSMUSG00000019789,ENSMUSG00000040289,ENSMUSG00000027358,ENSMUSG00000039239,ENSMUSG00000032744	2.55404528772842e-05	0.000530134666889497	0.217391304347826
GO:1904705	regulation of vascular smooth muscle cell proliferation	BP	5	23	341	21568	ENSMUSG00000001349,ENSMUSG00000021253,ENSMUSG00000053647,ENSMUSG00000020542,ENSMUSG00000049511	2.55404528772842e-05	0.000530134666889497	0.217391304347826
GO:1990874	vascular smooth muscle cell proliferation	BP	5	23	341	21568	ENSMUSG00000001349,ENSMUSG00000021253,ENSMUSG00000053647,ENSMUSG00000020542,ENSMUSG00000049511	2.55404528772842e-05	0.000530134666889497	0.217391304347826
GO:0048738	cardiac muscle tissue development	BP	14	236	341	21568	ENSMUSG00000040289,ENSMUSG00000019789,ENSMUSG00000039239,ENSMUSG00000054889,ENSMUSG00000018830,ENSMUSG00000020900,ENSMUSG00000027358,ENSMUSG00000020542,ENSMUSG00000046714,ENSMUSG00000008136,ENSMUSG00000071317,ENSMUSG00000022803,ENSMUSG00000020053,ENSMUSG00000021994	2.56365304317073e-05	0.000530361046505786	0.0593220338983051
GO:0006937	regulation of muscle contraction	BP	11	149	341	21568	ENSMUSG00000050541,ENSMUSG00000027335,ENSMUSG00000020542,ENSMUSG00000045103,ENSMUSG00000005611,ENSMUSG00000040086,ENSMUSG00000019997,ENSMUSG00000033717,ENSMUSG00000053647,ENSMUSG00000001552,ENSMUSG00000054889	2.60218590502448e-05	0.000536550053992963	0.0738255033557047
GO:0010941	regulation of cell death	BP	48	1642	341	21568	ENSMUSG00000026278,ENSMUSG00000026196,ENSMUSG00000022122,ENSMUSG00000033730,ENSMUSG00000008136,ENSMUSG00000048402,ENSMUSG00000025001,ENSMUSG00000020053,ENSMUSG00000026981,ENSMUSG00000062960,ENSMUSG00000027985,ENSMUSG00000031870,ENSMUSG00000030867,ENSMUSG00000028718,ENSMUSG00000039239,ENSMUSG00000029591,ENSMUSG00000021994,ENSMUSG00000025993,ENSMUSG00000035455,ENSMUSG00000024395,ENSMUSG00000041498,…	2.65659996678387e-05	0.000543048222068708	0.0292326431181486
GO:0031399	regulation of protein modification process	BP	48	1642	341	21568	ENSMUSG00000021453,ENSMUSG00000025610,ENSMUSG00000027358,ENSMUSG00000020053,ENSMUSG00000021253,ENSMUSG00000021994,ENSMUSG00000042284,ENSMUSG00000032911,ENSMUSG00000031530,ENSMUSG00000027323,ENSMUSG00000022033,ENSMUSG00000032841,ENSMUSG00000022122,ENSMUSG00000019997,ENSMUSG00000062960,ENSMUSG00000036295,ENSMUSG00000027347,ENSMUSG00000053647,ENSMUSG00000020614,ENSMUSG00000021057,ENSMUSG00000027692,…	2.65659996678387e-05	0.000543048222068708	0.0292326431181486
GO:0043067	regulation of programmed cell death	BP	45	1501	341	21568	ENSMUSG00000026278,ENSMUSG00000026196,ENSMUSG00000022122,ENSMUSG00000033730,ENSMUSG00000008136,ENSMUSG00000048402,ENSMUSG00000025001,ENSMUSG00000020053,ENSMUSG00000026981,ENSMUSG00000062960,ENSMUSG00000027985,ENSMUSG00000031870,ENSMUSG00000030867,ENSMUSG00000028718,ENSMUSG00000039239,ENSMUSG00000029591,ENSMUSG00000021994,ENSMUSG00000025993,ENSMUSG00000035455,ENSMUSG00000024395,ENSMUSG00000041498,…	2.65986362182361e-05	0.000543048222068708	0.0299800133244504
GO:0003179	heart valve morphogenesis	BP	6	38	341	21568	ENSMUSG00000027358,ENSMUSG00000040289,ENSMUSG00000039239,ENSMUSG00000032744,ENSMUSG00000019789,ENSMUSG00000027276	2.69267348389415e-05	0.000547950254385911	0.157894736842105
GO:0009968	negative regulation of signal transduction	BP	36	1093	341	21568	ENSMUSG00000031530,ENSMUSG00000049511,ENSMUSG00000027358,ENSMUSG00000021678,ENSMUSG00000038530,ENSMUSG00000026678,ENSMUSG00000021253,ENSMUSG00000021388,ENSMUSG00000092035,ENSMUSG00000021994,ENSMUSG00000022033,ENSMUSG00000017146,ENSMUSG00000050541,ENSMUSG00000018849,ENSMUSG00000042284,ENSMUSG00000042254,ENSMUSG00000040289,ENSMUSG00000019789,ENSMUSG00000039239,ENSMUSG00000053647,ENSMUSG00000037362,…	2.70548254714085e-05	0.000548763512086191	0.0329368709972553
GO:0004016	adenylate cyclase activity	MF	4	12	341	21568	ENSMUSG00000022376,ENSMUSG00000022840,ENSMUSG00000031659,ENSMUSG00000028005	2.74916399889825e-05	0.000555813124062968	0.333333333333333
GO:0071902	positive regulation of protein serine/threonine kinase activity	BP	15	270	341	21568	ENSMUSG00000021453,ENSMUSG00000025610,ENSMUSG00000027358,ENSMUSG00000020053,ENSMUSG00000021253,ENSMUSG00000021994,ENSMUSG00000042284,ENSMUSG00000032911,ENSMUSG00000027692,ENSMUSG00000033717,ENSMUSG00000027347,ENSMUSG00000045005,ENSMUSG00000026981,ENSMUSG00000028718,ENSMUSG00000017499	2.85362873210679e-05	0.000575066217308382	0.0555555555555556
GO:0051781	positive regulation of cell division	BP	8	77	341	21568	ENSMUSG00000027699,ENSMUSG00000017499,ENSMUSG00000032254,ENSMUSG00000060735,ENSMUSG00000041498,ENSMUSG00000029838,ENSMUSG00000039239,ENSMUSG00000021253	2.93114904536866e-05	0.000583139460239956	0.103896103896104
GO:0055013	cardiac muscle cell development	BP	8	77	341	21568	ENSMUSG00000018830,ENSMUSG00000020900,ENSMUSG00000008136,ENSMUSG00000019789,ENSMUSG00000071317,ENSMUSG00000022803,ENSMUSG00000020542,ENSMUSG00000020053	2.93114904536866e-05	0.000583139460239956	0.103896103896104
GO:0000166	nucleotide binding	MF	55	1986	341	21568	ENSMUSG00000024030,ENSMUSG00000059430,ENSMUSG00000031659,ENSMUSG00000022376,ENSMUSG00000070691,ENSMUSG00000032113,ENSMUSG00000052504,ENSMUSG00000025001,ENSMUSG00000030247,ENSMUSG00000062960,ENSMUSG00000012443,ENSMUSG00000041859,ENSMUSG00000002870,ENSMUSG00000005410,ENSMUSG00000026355,ENSMUSG00000031004,ENSMUSG00000056328,ENSMUSG00000018830,ENSMUSG00000027931,ENSMUSG00000030867,ENSMUSG00000029334,…	2.92931965858598e-05	0.000583139460239956	0.027693856998993
GO:1901265	nucleoside phosphate binding	MF	55	1986	341	21568	ENSMUSG00000024030,ENSMUSG00000059430,ENSMUSG00000031659,ENSMUSG00000022376,ENSMUSG00000032202,ENSMUSG00000032113,ENSMUSG00000052504,ENSMUSG00000025001,ENSMUSG00000062960,ENSMUSG00000012443,ENSMUSG00000041859,ENSMUSG00000002870,ENSMUSG00000005410,ENSMUSG00000026355,ENSMUSG00000031004,ENSMUSG00000056328,ENSMUSG00000018830,ENSMUSG00000027931,ENSMUSG00000030867,ENSMUSG00000007080,ENSMUSG00000029334,…	2.92931965858598e-05	0.000583139460239956	0.027693856998993
GO:1902533	positive regulation of intracellular signal transduction	BP	31	881	341	21568	ENSMUSG00000021453,ENSMUSG00000025610,ENSMUSG00000027358,ENSMUSG00000020053,ENSMUSG00000021253,ENSMUSG00000021994,ENSMUSG00000042284,ENSMUSG00000032911,ENSMUSG00000027692,ENSMUSG00000021057,ENSMUSG00000021678,ENSMUSG00000062960,ENSMUSG00000039239,ENSMUSG00000032841,ENSMUSG00000053647,ENSMUSG00000052229,ENSMUSG00000022528,ENSMUSG00000027699,ENSMUSG00000033717,ENSMUSG00000027347,ENSMUSG00000050541,…	2.95532979848565e-05	0.000586077664177393	0.0351872871736663
GO:0033674	positive regulation of kinase activity	BP	20	444	341	21568	ENSMUSG00000021453,ENSMUSG00000025610,ENSMUSG00000027358,ENSMUSG00000020053,ENSMUSG00000021253,ENSMUSG00000021994,ENSMUSG00000042284,ENSMUSG00000032911,ENSMUSG00000033717,ENSMUSG00000027692,ENSMUSG00000027699,ENSMUSG00000039239,ENSMUSG00000042489,ENSMUSG00000041498,ENSMUSG00000027347,ENSMUSG00000045005,ENSMUSG00000026981,ENSMUSG00000028718,ENSMUSG00000017499,ENSMUSG00000028613	2.98839106996775e-05	0.000588157503510752	0.045045045045045
GO:0051093	negative regulation of developmental process	BP	33	967	341	21568	ENSMUSG00000027358,ENSMUSG00000024030,ENSMUSG00000037362,ENSMUSG00000020542,ENSMUSG00000052504,ENSMUSG00000022528,ENSMUSG00000028883,ENSMUSG00000024501,ENSMUSG00000032911,ENSMUSG00000022122,ENSMUSG00000029838,ENSMUSG00000031250,ENSMUSG00000048402,ENSMUSG00000063727,ENSMUSG00000027276,ENSMUSG00000024134,ENSMUSG00000021994,ENSMUSG00000053647,ENSMUSG00000039239,ENSMUSG00000033952,ENSMUSG00000040289,…	2.98215885482995e-05	0.000588157503510752	0.0341261633919338
GO:0070161	anchoring junction	CC	21	481	341	21568	ENSMUSG00000027276,ENSMUSG00000021823,ENSMUSG00000032220,ENSMUSG00000001552,ENSMUSG00000054889,ENSMUSG00000061048,ENSMUSG00000025006,ENSMUSG00000001349,ENSMUSG00000026421,ENSMUSG00000020186,ENSMUSG00000023092,ENSMUSG00000008136,ENSMUSG00000021998,ENSMUSG00000055322,ENSMUSG00000032254,ENSMUSG00000032135,ENSMUSG00000042284,ENSMUSG00000032911,ENSMUSG00000024395,ENSMUSG00000026768,ENSMUSG00000032243	2.99415334210548e-05	0.000588157503510752	0.0436590436590437
GO:0051216	cartilage development	BP	12	180	341	21568	ENSMUSG00000030607,ENSMUSG00000022483,ENSMUSG00000019997,ENSMUSG00000039239,ENSMUSG00000027358,ENSMUSG00000070691,ENSMUSG00000048402,ENSMUSG00000037362,ENSMUSG00000024134,ENSMUSG00000021994,ENSMUSG00000020846,ENSMUSG00000030218	3.11275357906944e-05	0.000609531966568094	0.0666666666666667
GO:0012501	programmed cell death	BP	52	1845	341	21568	ENSMUSG00000026278,ENSMUSG00000032113,ENSMUSG00000002870,ENSMUSG00000063727,ENSMUSG00000028883,ENSMUSG00000059921,ENSMUSG00000021453,ENSMUSG00000053647,ENSMUSG00000092035,ENSMUSG00000039126,ENSMUSG00000026196,ENSMUSG00000022122,ENSMUSG00000033730,ENSMUSG00000008136,ENSMUSG00000048402,ENSMUSG00000025001,ENSMUSG00000020053,ENSMUSG00000026981,ENSMUSG00000062960,ENSMUSG00000027985,ENSMUSG00000031870,…	3.1469285814186e-05	0.000612993277500988	0.0281842818428184
GO:0043408	regulation of MAPK cascade	BP	26	677	341	21568	ENSMUSG00000021453,ENSMUSG00000025610,ENSMUSG00000027358,ENSMUSG00000020053,ENSMUSG00000021253,ENSMUSG00000021994,ENSMUSG00000042284,ENSMUSG00000032911,ENSMUSG00000031530,ENSMUSG00000027692,ENSMUSG00000022033,ENSMUSG00000039239,ENSMUSG00000033717,ENSMUSG00000027347,ENSMUSG00000050541,ENSMUSG00000062960,ENSMUSG00000053647,ENSMUSG00000018849,ENSMUSG00000045005,ENSMUSG00000026981,ENSMUSG00000021678,…	3.15011801510063e-05	0.000612993277500988	0.0384047267355982
GO:0043567	regulation of insulin-like growth factor receptor signaling pathway	BP	5	24	341	21568	ENSMUSG00000061048,ENSMUSG00000020053,ENSMUSG00000027358,ENSMUSG00000042254,ENSMUSG00000039323	3.18453051794569e-05	0.000617759237858186	0.208333333333333
GO:0043406	positive regulation of MAP kinase activity	BP	13	210	341	21568	ENSMUSG00000021453,ENSMUSG00000025610,ENSMUSG00000027358,ENSMUSG00000020053,ENSMUSG00000021253,ENSMUSG00000021994,ENSMUSG00000042284,ENSMUSG00000032911,ENSMUSG00000027692,ENSMUSG00000045005,ENSMUSG00000026981,ENSMUSG00000033717,ENSMUSG00000027347	3.19547204237301e-05	0.000617956658629091	0.0619047619047619
GO:0000086	G2/M transition of mitotic cell cycle	BP	9	101	341	21568	ENSMUSG00000041498,ENSMUSG00000037474,ENSMUSG00000032113,ENSMUSG00000023092,ENSMUSG00000046591,ENSMUSG00000042489,ENSMUSG00000017146,ENSMUSG00000027715,ENSMUSG00000030867	3.23568491189229e-05	0.000623795973571309	0.0891089108910891
GO:0043009	chordate embryonic development	BP	27	722	341	21568	ENSMUSG00000027358,ENSMUSG00000048402,ENSMUSG00000022528,ENSMUSG00000028718,ENSMUSG00000021253,ENSMUSG00000032220,ENSMUSG00000020900,ENSMUSG00000046714,ENSMUSG00000027985,ENSMUSG00000021994,ENSMUSG00000032113,ENSMUSG00000022297,ENSMUSG00000039239,ENSMUSG00000030031,ENSMUSG00000034486,ENSMUSG00000024134,ENSMUSG00000022483,ENSMUSG00000045005,ENSMUSG00000025758,ENSMUSG00000020185,ENSMUSG00000046179,…	3.50888448344433e-05	0.000674377274024933	0.0373961218836565
GO:0034330	cell junction organization	BP	13	212	341	21568	ENSMUSG00000001552,ENSMUSG00000054889,ENSMUSG00000055322,ENSMUSG00000021823,ENSMUSG00000039239,ENSMUSG00000021253,ENSMUSG00000024395,ENSMUSG00000021678,ENSMUSG00000025006,ENSMUSG00000052504,ENSMUSG00000062960,ENSMUSG00000027699,ENSMUSG00000045005	3.52685133176186e-05	0.000675318738450905	0.0613207547169811
GO:0051338	regulation of transferase activity	BP	29	805	341	21568	ENSMUSG00000021453,ENSMUSG00000025610,ENSMUSG00000027358,ENSMUSG00000020053,ENSMUSG00000021253,ENSMUSG00000021994,ENSMUSG00000042284,ENSMUSG00000032911,ENSMUSG00000031530,ENSMUSG00000033717,ENSMUSG00000021388,ENSMUSG00000027692,ENSMUSG00000027699,ENSMUSG00000039239,ENSMUSG00000042489,ENSMUSG00000041498,ENSMUSG00000027347,ENSMUSG00000045005,ENSMUSG00000026981,ENSMUSG00000039706,ENSMUSG00000030867,…	3.53547308069688e-05	0.000675318738450905	0.0360248447204969
GO:0051049	regulation of transport	BP	51	1806	341	21568	ENSMUSG00000055761,ENSMUSG00000021678,ENSMUSG00000021994,ENSMUSG00000022122,ENSMUSG00000021057,ENSMUSG00000029778,ENSMUSG00000019326,ENSMUSG00000024030,ENSMUSG00000045103,ENSMUSG00000026981,ENSMUSG00000022935,ENSMUSG00000049511,ENSMUSG00000020053,ENSMUSG00000025006,ENSMUSG00000003411,ENSMUSG00000054453,ENSMUSG00000030707,ENSMUSG00000053647,ENSMUSG00000021998,ENSMUSG00000017146,ENSMUSG00000017412,…	3.60229047381234e-05	0.000685977455059004	0.0282392026578073
GO:0006935	chemotaxis	BP	22	526	341	21568	ENSMUSG00000031778,ENSMUSG00000021678,ENSMUSG00000070691,ENSMUSG00000034486,ENSMUSG00000048402,ENSMUSG00000028883,ENSMUSG00000053024,ENSMUSG00000039239,ENSMUSG00000059921,ENSMUSG00000021994,ENSMUSG00000020900,ENSMUSG00000029765,ENSMUSG00000037868,ENSMUSG00000042190,ENSMUSG00000042284,ENSMUSG00000030707,ENSMUSG00000033730,ENSMUSG00000037362,ENSMUSG00000062960,ENSMUSG00000022122,ENSMUSG00000027985,…	3.70167901884972e-05	0.000702754733243208	0.0418250950570342
GO:0019935	cyclic-nucleotide-mediated signaling	BP	9	103	341	21568	ENSMUSG00000022376,ENSMUSG00000022840,ENSMUSG00000029778,ENSMUSG00000022122,ENSMUSG00000005611,ENSMUSG00000028005,ENSMUSG00000050541,ENSMUSG00000027335,ENSMUSG00000033717	3.78269394411816e-05	0.00071595243738674	0.087378640776699
GO:0006302	double-strand break repair	BP	12	184	341	21568	ENSMUSG00000017146,ENSMUSG00000027323,ENSMUSG00000030346,ENSMUSG00000000028,ENSMUSG00000032113,ENSMUSG00000035455,ENSMUSG00000009628,ENSMUSG00000034329,ENSMUSG00000034206,ENSMUSG00000047757,ENSMUSG00000035365,ENSMUSG00000022034	3.86277383244593e-05	0.000726691620986128	0.0652173913043478
GO:0048667	cell morphogenesis involved in neuron differentiation	BP	23	566	341	21568	ENSMUSG00000015222,ENSMUSG00000068748,ENSMUSG00000053024,ENSMUSG00000021994,ENSMUSG00000020900,ENSMUSG00000044667,ENSMUSG00000070691,ENSMUSG00000034486,ENSMUSG00000048402,ENSMUSG00000028883,ENSMUSG00000039239,ENSMUSG00000059921,ENSMUSG00000029765,ENSMUSG00000037868,ENSMUSG00000033174,ENSMUSG00000015342,ENSMUSG00000021823,ENSMUSG00000028613,ENSMUSG00000027692,ENSMUSG00000021057,ENSMUSG00000035916,…	3.85138426574333e-05	0.000726691620986128	0.0406360424028269
GO:0003151	outflow tract morphogenesis	BP	8	80	341	21568	ENSMUSG00000039239,ENSMUSG00000022528,ENSMUSG00000027276,ENSMUSG00000021994,ENSMUSG00000046714,ENSMUSG00000040289,ENSMUSG00000019789,ENSMUSG00000032744	3.87558173567027e-05	0.000726905044217432	0.1
GO:0021604	cranial nerve structural organization	BP	4	13	341	21568	ENSMUSG00000037868,ENSMUSG00000028883,ENSMUSG00000029765,ENSMUSG00000045103	3.92156412339033e-05	0.000728209314084648	0.307692307692308
GO:0032508	DNA duplex unwinding	BP	5	25	341	21568	ENSMUSG00000002870,ENSMUSG00000026355,ENSMUSG00000027323,ENSMUSG00000020914,ENSMUSG00000041064	3.92931314489227e-05	0.000728209314084648	0.2
GO:0042330	taxis	BP	22	528	341	21568	ENSMUSG00000031778,ENSMUSG00000021678,ENSMUSG00000042190,ENSMUSG00000070691,ENSMUSG00000034486,ENSMUSG00000048402,ENSMUSG00000028883,ENSMUSG00000053024,ENSMUSG00000039239,ENSMUSG00000059921,ENSMUSG00000021994,ENSMUSG00000020900,ENSMUSG00000029765,ENSMUSG00000037868,ENSMUSG00000042284,ENSMUSG00000030707,ENSMUSG00000033730,ENSMUSG00000037362,ENSMUSG00000062960,ENSMUSG00000022122,ENSMUSG00000027985,…	3.91721629412533e-05	0.000728209314084648	0.0416666666666667
GO:0003688	DNA replication origin binding	MF	4	13	341	21568	ENSMUSG00000000028,ENSMUSG00000002870,ENSMUSG00000005410,ENSMUSG00000026669	3.92156412339033e-05	0.000728209314084648	0.307692307692308
GO:0010975	regulation of neuron projection development	BP	22	529	341	21568	ENSMUSG00000045103,ENSMUSG00000052504,ENSMUSG00000029838,ENSMUSG00000068748,ENSMUSG00000031778,ENSMUSG00000024501,ENSMUSG00000021994,ENSMUSG00000087247,ENSMUSG00000022528,ENSMUSG00000028883,ENSMUSG00000032911,ENSMUSG00000033174,ENSMUSG00000053024,ENSMUSG00000015342,ENSMUSG00000027692,ENSMUSG00000029765,ENSMUSG00000015222,ENSMUSG00000021057,ENSMUSG00000028613,ENSMUSG00000074505,ENSMUSG00000071424,…	4.02915004065194e-05	0.000744496062407705	0.0415879017013233
GO:0060541	respiratory system development	BP	14	246	341	21568	ENSMUSG00000019997,ENSMUSG00000048402,ENSMUSG00000022528,ENSMUSG00000020053,ENSMUSG00000062960,ENSMUSG00000030218,ENSMUSG00000021994,ENSMUSG00000015134,ENSMUSG00000031870,ENSMUSG00000021253,ENSMUSG00000045216,ENSMUSG00000020542,ENSMUSG00000048782,ENSMUSG00000027985	4.04414802554306e-05	0.000745056501628894	0.0569105691056911
GO:0045202	synapse	CC	32	939	341	21568	ENSMUSG00000029838,ENSMUSG00000023945,ENSMUSG00000020900,ENSMUSG00000021057,ENSMUSG00000037995,ENSMUSG00000062151,ENSMUSG00000071424,ENSMUSG00000022935,ENSMUSG00000028613,ENSMUSG00000015222,ENSMUSG00000022240,ENSMUSG00000053647,ENSMUSG00000026768,ENSMUSG00000025993,ENSMUSG00000003411,ENSMUSG00000051111,ENSMUSG00000025867,ENSMUSG00000031870,ENSMUSG00000068748,ENSMUSG00000033377,ENSMUSG00000054477,…	4.06141603232705e-05	0.000746030608651934	0.0340788072417465
GO:0003678	DNA helicase activity	MF	6	41	341	21568	ENSMUSG00000026355,ENSMUSG00000034329,ENSMUSG00000041064,ENSMUSG00000000028,ENSMUSG00000002870,ENSMUSG00000005410	4.21415966415159e-05	0.000771810947902116	0.146341463414634
GO:0061448	connective tissue development	BP	14	247	341	21568	ENSMUSG00000030607,ENSMUSG00000022483,ENSMUSG00000019997,ENSMUSG00000039239,ENSMUSG00000027358,ENSMUSG00000070691,ENSMUSG00000048402,ENSMUSG00000037362,ENSMUSG00000024134,ENSMUSG00000030218,ENSMUSG00000021994,ENSMUSG00000020053,ENSMUSG00000020846,ENSMUSG00000046714	4.22694974761486e-05	0.00077188316945448	0.0566801619433198
GO:0007167	enzyme linked receptor protein signaling pathway	BP	30	856	341	21568	ENSMUSG00000027358,ENSMUSG00000052504,ENSMUSG00000062960,ENSMUSG00000035305,ENSMUSG00000033544,ENSMUSG00000032911,ENSMUSG00000046245,ENSMUSG00000027784,ENSMUSG00000033717,ENSMUSG00000027931,ENSMUSG00000039239,ENSMUSG00000021253,ENSMUSG00000046714,ENSMUSG00000025006,ENSMUSG00000019997,ENSMUSG00000027985,ENSMUSG00000020542,ENSMUSG00000026768,ENSMUSG00000021388,ENSMUSG00000092035,ENSMUSG00000022528,…	4.29111301736617e-05	0.000781308794126875	0.0350467289719626
GO:0009792	embryo development ending in birth or egg hatching	BP	27	731	341	21568	ENSMUSG00000027358,ENSMUSG00000048402,ENSMUSG00000022528,ENSMUSG00000028718,ENSMUSG00000021253,ENSMUSG00000032220,ENSMUSG00000020900,ENSMUSG00000046714,ENSMUSG00000027985,ENSMUSG00000021994,ENSMUSG00000032113,ENSMUSG00000022297,ENSMUSG00000039239,ENSMUSG00000030031,ENSMUSG00000034486,ENSMUSG00000017146,ENSMUSG00000024134,ENSMUSG00000022483,ENSMUSG00000045005,ENSMUSG00000025758,ENSMUSG00000020185,…	4.33615777751498e-05	0.000787208585439819	0.0369357045143639
GO:0048812	neuron projection morphogenesis	BP	24	611	341	21568	ENSMUSG00000015222,ENSMUSG00000068748,ENSMUSG00000053024,ENSMUSG00000021994,ENSMUSG00000020900,ENSMUSG00000044667,ENSMUSG00000070691,ENSMUSG00000034486,ENSMUSG00000048402,ENSMUSG00000028883,ENSMUSG00000039239,ENSMUSG00000059921,ENSMUSG00000029765,ENSMUSG00000037868,ENSMUSG00000033174,ENSMUSG00000015342,ENSMUSG00000021823,ENSMUSG00000028613,ENSMUSG00000027692,ENSMUSG00000021057,ENSMUSG00000022240,…	4.47793923102049e-05	0.000810585104405948	0.0392798690671031
GO:0080135	regulation of cellular response to stress	BP	23	572	341	21568	ENSMUSG00000027692,ENSMUSG00000021994,ENSMUSG00000032113,ENSMUSG00000027323,ENSMUSG00000030346,ENSMUSG00000035455,ENSMUSG00000009628,ENSMUSG00000022033,ENSMUSG00000039239,ENSMUSG00000045005,ENSMUSG00000026981,ENSMUSG00000017146,ENSMUSG00000010461,ENSMUSG00000021678,ENSMUSG00000019997,ENSMUSG00000027347,ENSMUSG00000021453,ENSMUSG00000027358,ENSMUSG00000026278,ENSMUSG00000047757,ENSMUSG00000035365,…	4.52636458853537e-05	0.000816976008487239	0.0402097902097902
GO:0000165	MAPK cascade	BP	27	733	341	21568	ENSMUSG00000021453,ENSMUSG00000025610,ENSMUSG00000027358,ENSMUSG00000020053,ENSMUSG00000021253,ENSMUSG00000021994,ENSMUSG00000042284,ENSMUSG00000032911,ENSMUSG00000031530,ENSMUSG00000027692,ENSMUSG00000022033,ENSMUSG00000039239,ENSMUSG00000033717,ENSMUSG00000027347,ENSMUSG00000050541,ENSMUSG00000062960,ENSMUSG00000053647,ENSMUSG00000018849,ENSMUSG00000045005,ENSMUSG00000026981,ENSMUSG00000021678,…	4.54237730452809e-05	0.000817496632234001	0.0368349249658936
GO:0030335	positive regulation of cell migration	BP	20	458	341	21568	ENSMUSG00000019326,ENSMUSG00000021678,ENSMUSG00000046714,ENSMUSG00000062960,ENSMUSG00000021994,ENSMUSG00000039239,ENSMUSG00000042190,ENSMUSG00000031778,ENSMUSG00000020053,ENSMUSG00000031870,ENSMUSG00000023913,ENSMUSG00000068748,ENSMUSG00000028883,ENSMUSG00000033717,ENSMUSG00000027358,ENSMUSG00000030707,ENSMUSG00000027985,ENSMUSG00000053647,ENSMUSG00000032135,ENSMUSG00000022836	4.61419054266063e-05	0.000828027795652673	0.0436681222707424
GO:0032270	positive regulation of cellular protein metabolic process	BP	42	1396	341	21568	ENSMUSG00000021453,ENSMUSG00000025610,ENSMUSG00000027358,ENSMUSG00000020053,ENSMUSG00000021253,ENSMUSG00000021994,ENSMUSG00000042284,ENSMUSG00000032911,ENSMUSG00000022122,ENSMUSG00000019997,ENSMUSG00000062960,ENSMUSG00000036295,ENSMUSG00000027347,ENSMUSG00000032841,ENSMUSG00000053647,ENSMUSG00000020614,ENSMUSG00000021057,ENSMUSG00000027692,ENSMUSG00000033717,ENSMUSG00000026278,ENSMUSG00000030867,…	4.6714067573945e-05	0.000835886490755619	0.0300859598853868
GO:0003171	atrioventricular valve development	BP	5	26	341	21568	ENSMUSG00000027358,ENSMUSG00000040289,ENSMUSG00000039239,ENSMUSG00000032744,ENSMUSG00000019789	4.80213036591293e-05	0.000849513232628972	0.192307692307692
GO:0006182	cGMP biosynthetic process	BP	5	26	341	21568	ENSMUSG00000031659,ENSMUSG00000022376,ENSMUSG00000027931,ENSMUSG00000028005,ENSMUSG00000022840	4.80213036591293e-05	0.000849513232628972	0.192307692307692
GO:0060716	labyrinthine layer blood vessel development	BP	5	26	341	21568	ENSMUSG00000045005,ENSMUSG00000022528,ENSMUSG00000040289,ENSMUSG00000019789,ENSMUSG00000045216	4.80213036591293e-05	0.000849513232628972	0.192307692307692
GO:0061311	cell surface receptor signaling pathway involved in heart development	BP	5	26	341	21568	ENSMUSG00000027358,ENSMUSG00000040289,ENSMUSG00000019789,ENSMUSG00000027276,ENSMUSG00000021994	4.80213036591293e-05	0.000849513232628972	0.192307692307692
GO:0003197	endocardial cushion development	BP	6	42	341	21568	ENSMUSG00000040289,ENSMUSG00000032744,ENSMUSG00000027358,ENSMUSG00000039239,ENSMUSG00000027276,ENSMUSG00000052504	4.85162790742853e-05	0.000854016506486963	0.142857142857143
GO:0032465	regulation of cytokinesis	BP	7	61	341	21568	ENSMUSG00000020185,ENSMUSG00000046179,ENSMUSG00000027699,ENSMUSG00000017499,ENSMUSG00000032254,ENSMUSG00000060735,ENSMUSG00000041498	4.86873068576958e-05	0.000854016506486963	0.114754098360656
GO:0061035	regulation of cartilage development	BP	7	61	341	21568	ENSMUSG00000019997,ENSMUSG00000024134,ENSMUSG00000048402,ENSMUSG00000027358,ENSMUSG00000021994,ENSMUSG00000039239,ENSMUSG00000020846	4.86873068576958e-05	0.000854016506486963	0.114754098360656
GO:0043085	positive regulation of catalytic activity	BP	33	992	341	21568	ENSMUSG00000021453,ENSMUSG00000025610,ENSMUSG00000027358,ENSMUSG00000020053,ENSMUSG00000021253,ENSMUSG00000021994,ENSMUSG00000042284,ENSMUSG00000032911,ENSMUSG00000033717,ENSMUSG00000026278,ENSMUSG00000029778,ENSMUSG00000027692,ENSMUSG00000027699,ENSMUSG00000039239,ENSMUSG00000042489,ENSMUSG00000041498,ENSMUSG00000061048,ENSMUSG00000021678,ENSMUSG00000027347,ENSMUSG00000038530,ENSMUSG00000031778,…	4.90903134101903e-05	0.000856261573123963	0.0332661290322581
GO:0045786	negative regulation of cell cycle	BP	19	423	341	21568	ENSMUSG00000042489,ENSMUSG00000032113,ENSMUSG00000039239,ENSMUSG00000020493,ENSMUSG00000029414,ENSMUSG00000030867,ENSMUSG00000053647,ENSMUSG00000023092,ENSMUSG00000017146,ENSMUSG00000037474,ENSMUSG00000020185,ENSMUSG00000046179,ENSMUSG00000046591,ENSMUSG00000020914,ENSMUSG00000020542,ENSMUSG00000019773,ENSMUSG00000028718,ENSMUSG00000027358,ENSMUSG00000070691	4.90150679899789e-05	0.000856261573123963	0.0449172576832151
GO:0071900	regulation of protein serine/threonine kinase activity	BP	18	387	341	21568	ENSMUSG00000021453,ENSMUSG00000025610,ENSMUSG00000027358,ENSMUSG00000020053,ENSMUSG00000021253,ENSMUSG00000021994,ENSMUSG00000042284,ENSMUSG00000032911,ENSMUSG00000031530,ENSMUSG00000027692,ENSMUSG00000033717,ENSMUSG00000027347,ENSMUSG00000045005,ENSMUSG00000026981,ENSMUSG00000030867,ENSMUSG00000020542,ENSMUSG00000028718,ENSMUSG00000017499	4.94335186054469e-05	0.000859839442335525	0.0465116279069767
GO:0060415	muscle tissue morphogenesis	BP	8	83	341	21568	ENSMUSG00000019789,ENSMUSG00000040289,ENSMUSG00000039239,ENSMUSG00000054889,ENSMUSG00000027358,ENSMUSG00000046714,ENSMUSG00000022836,ENSMUSG00000021994	5.06154622512248e-05	0.000875506898439936	0.0963855421686747
GO:0032432	actin filament bundle	CC	8	83	341	21568	ENSMUSG00000018830,ENSMUSG00000021998,ENSMUSG00000025006,ENSMUSG00000021823,ENSMUSG00000035305,ENSMUSG00000020900,ENSMUSG00000022836,ENSMUSG00000020846	5.06154622512248e-05	0.000875506898439936	0.0963855421686747
GO:0051129	negative regulation of cellular component organization	BP	25	657	341	21568	ENSMUSG00000015222,ENSMUSG00000030867,ENSMUSG00000052504,ENSMUSG00000022528,ENSMUSG00000028883,ENSMUSG00000024501,ENSMUSG00000032911,ENSMUSG00000030707,ENSMUSG00000022360,ENSMUSG00000041064,ENSMUSG00000041498,ENSMUSG00000017146,ENSMUSG00000019773,ENSMUSG00000032113,ENSMUSG00000021994,ENSMUSG00000026532,ENSMUSG00000048096,ENSMUSG00000019789,ENSMUSG00000028718,ENSMUSG00000020053,ENSMUSG00000026278,…	5.19728833007108e-05	0.000896496244635806	0.0380517503805175
GO:0016887	ATPase activity	MF	19	425	341	21568	ENSMUSG00000022422,ENSMUSG00000032220,ENSMUSG00000020914,ENSMUSG00000026355,ENSMUSG00000034329,ENSMUSG00000070291,ENSMUSG00000030249,ENSMUSG00000027323,ENSMUSG00000018581,ENSMUSG00000012443,ENSMUSG00000041498,ENSMUSG00000041064,ENSMUSG00000020900,ENSMUSG00000024030,ENSMUSG00000034206,ENSMUSG00000024301,ENSMUSG00000035455,ENSMUSG00000022360,ENSMUSG00000032254	5.22050005754313e-05	0.000898012537522682	0.0447058823529412
GO:0000070	mitotic sister chromatid segregation	BP	10	134	341	21568	ENSMUSG00000022422,ENSMUSG00000015880,ENSMUSG00000041498,ENSMUSG00000030867,ENSMUSG00000017499,ENSMUSG00000032254,ENSMUSG00000028718,ENSMUSG00000023940,ENSMUSG00000058290,ENSMUSG00000062510	5.51387255674701e-05	0.000945864584321312	0.0746268656716418
GO:0060548	negative regulation of cell death	BP	33	1001	341	21568	ENSMUSG00000026196,ENSMUSG00000022122,ENSMUSG00000033730,ENSMUSG00000008136,ENSMUSG00000048402,ENSMUSG00000025001,ENSMUSG00000020053,ENSMUSG00000026981,ENSMUSG00000062960,ENSMUSG00000027985,ENSMUSG00000031870,ENSMUSG00000030867,ENSMUSG00000028718,ENSMUSG00000039239,ENSMUSG00000029591,ENSMUSG00000021994,ENSMUSG00000025993,ENSMUSG00000035455,ENSMUSG00000024395,ENSMUSG00000041498,ENSMUSG00000019789,…	5.84229120415332e-05	0.0009994491024248	0.032967032967033
GO:0098742	cell-cell adhesion via plasma-membrane adhesion molecules	BP	11	163	341	21568	ENSMUSG00000071424,ENSMUSG00000032135,ENSMUSG00000039239,ENSMUSG00000061048,ENSMUSG00000039385,ENSMUSG00000032036,ENSMUSG00000037995,ENSMUSG00000074505,ENSMUSG00000026981,ENSMUSG00000031778,ENSMUSG00000027358	5.93972664053529e-05	0.00101333363809899	0.0674846625766871
GO:0072001	renal system development	BP	15	288	341	21568	ENSMUSG00000046714,ENSMUSG00000024134,ENSMUSG00000026768,ENSMUSG00000027358,ENSMUSG00000048402,ENSMUSG00000039239,ENSMUSG00000032220,ENSMUSG00000032744,ENSMUSG00000021994,ENSMUSG00000020542,ENSMUSG00000022528,ENSMUSG00000040289,ENSMUSG00000027276,ENSMUSG00000032036,ENSMUSG00000020140	5.9696493998276e-05	0.00101506881972104	0.0520833333333333
GO:0005925	focal adhesion	CC	17	357	341	21568	ENSMUSG00000001349,ENSMUSG00000026421,ENSMUSG00000020186,ENSMUSG00000023092,ENSMUSG00000008136,ENSMUSG00000001552,ENSMUSG00000021998,ENSMUSG00000025006,ENSMUSG00000055322,ENSMUSG00000021823,ENSMUSG00000032254,ENSMUSG00000032135,ENSMUSG00000042284,ENSMUSG00000032911,ENSMUSG00000024395,ENSMUSG00000026768,ENSMUSG00000032243	5.98249970832857e-05	0.00101506881972104	0.0476190476190476
GO:0008092	cytoskeletal protein binding	MF	30	872	341	21568	ENSMUSG00000030707,ENSMUSG00000001349,ENSMUSG00000045103,ENSMUSG00000015222,ENSMUSG00000056328,ENSMUSG00000018830,ENSMUSG00000021998,ENSMUSG00000026532,ENSMUSG00000055322,ENSMUSG00000021823,ENSMUSG00000022021,ENSMUSG00000032220,ENSMUSG00000020900,ENSMUSG00000048096,ENSMUSG00000022836,ENSMUSG00000021057,ENSMUSG00000024049,ENSMUSG00000037446,ENSMUSG00000012443,ENSMUSG00000030867,ENSMUSG00000036223,…	6.00404620409841e-05	0.00101595640524241	0.0344036697247706
GO:0036477	somatodendritic compartment	CC	31	916	341	21568	ENSMUSG00000030607,ENSMUSG00000025867,ENSMUSG00000022935,ENSMUSG00000020053,ENSMUSG00000062960,ENSMUSG00000028613,ENSMUSG00000015222,ENSMUSG00000037362,ENSMUSG00000068748,ENSMUSG00000053024,ENSMUSG00000039239,ENSMUSG00000021253,ENSMUSG00000023945,ENSMUSG00000035168,ENSMUSG00000020900,ENSMUSG00000056258,ENSMUSG00000020810,ENSMUSG00000054477,ENSMUSG00000021057,ENSMUSG00000022240,ENSMUSG00000031870,…	6.11424073341737e-05	0.00103179883596179	0.0338427947598253
GO:0042472	inner ear morphogenesis	BP	9	110	341	21568	ENSMUSG00000035916,ENSMUSG00000048402,ENSMUSG00000021994,ENSMUSG00000054196,ENSMUSG00000022483,ENSMUSG00000022297,ENSMUSG00000034486,ENSMUSG00000015134,ENSMUSG00000026768	6.35422284916133e-05	0.00106420027646963	0.0818181818181818
GO:0044839	cell cycle G2/M phase transition	BP	9	110	341	21568	ENSMUSG00000027715,ENSMUSG00000032113,ENSMUSG00000030867,ENSMUSG00000041498,ENSMUSG00000037474,ENSMUSG00000023092,ENSMUSG00000046591,ENSMUSG00000042489,ENSMUSG00000017146	6.35422284916133e-05	0.00106420027646963	0.0818181818181818
GO:0048662	negative regulation of smooth muscle cell proliferation	BP	6	44	341	21568	ENSMUSG00000001349,ENSMUSG00000021253,ENSMUSG00000053647,ENSMUSG00000020542,ENSMUSG00000027931,ENSMUSG00000022206	6.35751570333549e-05	0.00106420027646963	0.136363636363636
GO:0040017	positive regulation of locomotion	BP	21	507	341	21568	ENSMUSG00000019326,ENSMUSG00000021678,ENSMUSG00000046714,ENSMUSG00000062960,ENSMUSG00000021994,ENSMUSG00000039239,ENSMUSG00000042190,ENSMUSG00000031778,ENSMUSG00000020053,ENSMUSG00000031870,ENSMUSG00000033717,ENSMUSG00000027358,ENSMUSG00000030707,ENSMUSG00000027985,ENSMUSG00000068748,ENSMUSG00000053647,ENSMUSG00000032135,ENSMUSG00000022836,ENSMUSG00000023913,ENSMUSG00000028883,ENSMUSG00000071317	6.38266736652167e-05	0.00106554610432521	0.0414201183431953
GO:0007420	brain development	BP	23	586	341	21568	ENSMUSG00000027358,ENSMUSG00000022528,ENSMUSG00000028613,ENSMUSG00000027985,ENSMUSG00000034486,ENSMUSG00000037868,ENSMUSG00000020900,ENSMUSG00000041498,ENSMUSG00000048402,ENSMUSG00000071424,ENSMUSG00000032036,ENSMUSG00000015134,ENSMUSG00000028883,ENSMUSG00000053024,ENSMUSG00000033952,ENSMUSG00000021994,ENSMUSG00000020053,ENSMUSG00000029765,ENSMUSG00000037020,ENSMUSG00000028718,ENSMUSG00000022297,…	6.53123892142766e-05	0.00108288131870489	0.0392491467576792
GO:0023014	signal transduction by protein phosphorylation	BP	27	749	341	21568	ENSMUSG00000027784,ENSMUSG00000021453,ENSMUSG00000025610,ENSMUSG00000027358,ENSMUSG00000020053,ENSMUSG00000021253,ENSMUSG00000021994,ENSMUSG00000042284,ENSMUSG00000032911,ENSMUSG00000031530,ENSMUSG00000027692,ENSMUSG00000022033,ENSMUSG00000039239,ENSMUSG00000033717,ENSMUSG00000027347,ENSMUSG00000050541,ENSMUSG00000062960,ENSMUSG00000053647,ENSMUSG00000018849,ENSMUSG00000045005,ENSMUSG00000026981,…	6.53867634226819e-05	0.00108288131870489	0.0360480640854473
GO:0120039	plasma membrane bounded cell projection morphogenesis	BP	24	626	341	21568	ENSMUSG00000015222,ENSMUSG00000068748,ENSMUSG00000053024,ENSMUSG00000021994,ENSMUSG00000020900,ENSMUSG00000044667,ENSMUSG00000070691,ENSMUSG00000034486,ENSMUSG00000048402,ENSMUSG00000028883,ENSMUSG00000039239,ENSMUSG00000059921,ENSMUSG00000029765,ENSMUSG00000037868,ENSMUSG00000033174,ENSMUSG00000015342,ENSMUSG00000021823,ENSMUSG00000062960,ENSMUSG00000032036,ENSMUSG00000042284,ENSMUSG00000027692,…	6.53791813447883e-05	0.00108288131870489	0.0383386581469649
GO:0003779	actin binding	MF	18	396	341	21568	ENSMUSG00000030707,ENSMUSG00000024049,ENSMUSG00000021998,ENSMUSG00000037446,ENSMUSG00000021823,ENSMUSG00000032220,ENSMUSG00000020900,ENSMUSG00000001349,ENSMUSG00000045103,ENSMUSG00000015222,ENSMUSG00000056328,ENSMUSG00000018830,ENSMUSG00000026532,ENSMUSG00000055322,ENSMUSG00000022021,ENSMUSG00000048096,ENSMUSG00000022836,ENSMUSG00000021057	6.6385550071502e-05	0.00109650615462929	0.0454545454545455
GO:0055074	calcium ion homeostasis	BP	19	433	341	21568	ENSMUSG00000017412,ENSMUSG00000015342,ENSMUSG00000050541,ENSMUSG00000027335,ENSMUSG00000022122,ENSMUSG00000021678,ENSMUSG00000062960,ENSMUSG00000053647,ENSMUSG00000022840,ENSMUSG00000029778,ENSMUSG00000021057,ENSMUSG00000045103,ENSMUSG00000030707,ENSMUSG00000039239,ENSMUSG00000026278,ENSMUSG00000031906,ENSMUSG00000060735,ENSMUSG00000052229,ENSMUSG00000020614	6.68894718319277e-05	0.00110190672247993	0.0438799076212471
GO:0003158	endothelium development	BP	9	111	341	21568	ENSMUSG00000031250,ENSMUSG00000045103,ENSMUSG00000062960,ENSMUSG00000027276,ENSMUSG00000040289,ENSMUSG00000019789,ENSMUSG00000021678,ENSMUSG00000046714,ENSMUSG00000025993	6.8201897882543e-05	0.0011205625807773	0.0810810810810811
GO:0051480	regulation of cytosolic calcium ion concentration	BP	16	326	341	21568	ENSMUSG00000050541,ENSMUSG00000027335,ENSMUSG00000022122,ENSMUSG00000021678,ENSMUSG00000062960,ENSMUSG00000053647,ENSMUSG00000022840,ENSMUSG00000029778,ENSMUSG00000021057,ENSMUSG00000045103,ENSMUSG00000030707,ENSMUSG00000039239,ENSMUSG00000031906,ENSMUSG00000060735,ENSMUSG00000052229,ENSMUSG00000026278	6.90277952963911e-05	0.00113114758239639	0.049079754601227
GO:0005924	cell-substrate adherens junction	CC	17	362	341	21568	ENSMUSG00000001349,ENSMUSG00000026421,ENSMUSG00000020186,ENSMUSG00000023092,ENSMUSG00000008136,ENSMUSG00000001552,ENSMUSG00000021998,ENSMUSG00000025006,ENSMUSG00000055322,ENSMUSG00000021823,ENSMUSG00000032254,ENSMUSG00000032135,ENSMUSG00000042284,ENSMUSG00000032911,ENSMUSG00000024395,ENSMUSG00000026768,ENSMUSG00000032243	7.09641706417008e-05	0.00115982648447735	0.0469613259668508
GO:0048858	cell projection morphogenesis	BP	24	630	341	21568	ENSMUSG00000015222,ENSMUSG00000068748,ENSMUSG00000053024,ENSMUSG00000021994,ENSMUSG00000020900,ENSMUSG00000044667,ENSMUSG00000070691,ENSMUSG00000034486,ENSMUSG00000048402,ENSMUSG00000028883,ENSMUSG00000039239,ENSMUSG00000059921,ENSMUSG00000029765,ENSMUSG00000037868,ENSMUSG00000033174,ENSMUSG00000015342,ENSMUSG00000021823,ENSMUSG00000062960,ENSMUSG00000032036,ENSMUSG00000042284,ENSMUSG00000027692,…	7.21453709242625e-05	0.00117081405956147	0.0380952380952381
GO:0060412	ventricular septum morphogenesis	BP	6	45	341	21568	ENSMUSG00000039239,ENSMUSG00000019789,ENSMUSG00000021994,ENSMUSG00000022528,ENSMUSG00000040289,ENSMUSG00000032744	7.23885358810289e-05	0.00117081405956147	0.133333333333333
GO:0090102	cochlea development	BP	6	45	341	21568	ENSMUSG00000048402,ENSMUSG00000021994,ENSMUSG00000054196,ENSMUSG00000022528,ENSMUSG00000019789,ENSMUSG00000002870	7.23885358810289e-05	0.00117081405956147	0.133333333333333
GO:0044420	extracellular matrix component	CC	6	45	341	21568	ENSMUSG00000042436,ENSMUSG00000029675,ENSMUSG00000021186,ENSMUSG00000022483,ENSMUSG00000030607,ENSMUSG00000068748	7.23885358810289e-05	0.00117081405956147	0.133333333333333
GO:0007127	meiosis I	BP	9	112	341	21568	ENSMUSG00000020914,ENSMUSG00000019773,ENSMUSG00000009628,ENSMUSG00000034023,ENSMUSG00000034329,ENSMUSG00000027323,ENSMUSG00000026039,ENSMUSG00000030867,ENSMUSG00000058290	7.31457853246457e-05	0.00117694781709708	0.0803571428571429
GO:0043142	single-stranded DNA-dependent ATPase activity	MF	4	15	341	21568	ENSMUSG00000041064,ENSMUSG00000027323,ENSMUSG00000022422,ENSMUSG00000034206	7.3014626346767e-05	0.00117694781709708	0.266666666666667
GO:0030900	forebrain development	BP	17	364	341	21568	ENSMUSG00000027358,ENSMUSG00000022528,ENSMUSG00000028613,ENSMUSG00000027985,ENSMUSG00000020900,ENSMUSG00000032036,ENSMUSG00000041498,ENSMUSG00000015134,ENSMUSG00000028883,ENSMUSG00000034486,ENSMUSG00000053024,ENSMUSG00000033952,ENSMUSG00000021994,ENSMUSG00000029765,ENSMUSG00000048402,ENSMUSG00000037020,ENSMUSG00000028718	7.59081179132381e-05	0.00120931229791331	0.0467032967032967
GO:0044093	positive regulation of molecular function	BP	40	1333	341	21568	ENSMUSG00000021453,ENSMUSG00000025610,ENSMUSG00000027358,ENSMUSG00000020053,ENSMUSG00000021253,ENSMUSG00000021994,ENSMUSG00000042284,ENSMUSG00000032911,ENSMUSG00000033717,ENSMUSG00000026278,ENSMUSG00000029778,ENSMUSG00000027692,ENSMUSG00000026532,ENSMUSG00000054196,ENSMUSG00000027699,ENSMUSG00000039239,ENSMUSG00000042489,ENSMUSG00000041498,ENSMUSG00000061048,ENSMUSG00000028613,ENSMUSG00000021678,…	7.59340145309304e-05	0.00120931229791331	0.0300075018754689
GO:0060718	chorionic trophoblast cell differentiation	BP	3	6	341	21568	ENSMUSG00000045005,ENSMUSG00000020185,ENSMUSG00000046179	7.56308832108076e-05	0.00120931229791331	0.5
GO:0004936	alpha-adrenergic receptor activity	MF	3	6	341	21568	ENSMUSG00000050541,ENSMUSG00000027335,ENSMUSG00000033717	7.56308832108076e-05	0.00120931229791331	0.5
GO:0001892	embryonic placenta development	BP	9	113	341	21568	ENSMUSG00000045005,ENSMUSG00000025758,ENSMUSG00000020185,ENSMUSG00000046179,ENSMUSG00000027985,ENSMUSG00000022528,ENSMUSG00000040289,ENSMUSG00000019789,ENSMUSG00000045216	7.8387587856402e-05	0.00123906950419286	0.079646017699115
GO:0061982	meiosis I cell cycle process	BP	9	113	341	21568	ENSMUSG00000020914,ENSMUSG00000019773,ENSMUSG00000058290,ENSMUSG00000009628,ENSMUSG00000034023,ENSMUSG00000034329,ENSMUSG00000027323,ENSMUSG00000026039,ENSMUSG00000030867	7.8387587856402e-05	0.00123906950419286	0.079646017699115
GO:2000147	positive regulation of cell motility	BP	20	476	341	21568	ENSMUSG00000019326,ENSMUSG00000021678,ENSMUSG00000046714,ENSMUSG00000062960,ENSMUSG00000021994,ENSMUSG00000039239,ENSMUSG00000042190,ENSMUSG00000031778,ENSMUSG00000020053,ENSMUSG00000031870,ENSMUSG00000033717,ENSMUSG00000027358,ENSMUSG00000030707,ENSMUSG00000027985,ENSMUSG00000068748,ENSMUSG00000053647,ENSMUSG00000032135,ENSMUSG00000022836,ENSMUSG00000023913,ENSMUSG00000028883	7.83994515259331e-05	0.00123906950419286	0.0420168067226891
GO:0080090	regulation of primary metabolic process	BP	115	5296	341	21568	ENSMUSG00000027358,ENSMUSG00000070691,ENSMUSG00000022122,ENSMUSG00000008136,ENSMUSG00000046714,ENSMUSG00000074676,ENSMUSG00000048402,ENSMUSG00000022528,ENSMUSG00000040289,ENSMUSG00000019789,ENSMUSG00000027985,ENSMUSG00000028613,ENSMUSG00000021485,ENSMUSG00000001228,ENSMUSG00000030867,ENSMUSG00000020185,ENSMUSG00000046179,ENSMUSG00000018849,ENSMUSG00000020542,ENSMUSG00000021453,ENSMUSG00000025610,…	7.89103759505457e-05	0.00124398711656721	0.021714501510574
GO:0000228	nuclear chromosome	CC	24	634	341	21568	ENSMUSG00000017146,ENSMUSG00000032113,ENSMUSG00000027323,ENSMUSG00000030867,ENSMUSG00000026039,ENSMUSG00000023940,ENSMUSG00000047534,ENSMUSG00000041859,ENSMUSG00000002870,ENSMUSG00000005410,ENSMUSG00000026355,ENSMUSG00000041064,ENSMUSG00000070691,ENSMUSG00000001228,ENSMUSG00000030346,ENSMUSG00000005470,ENSMUSG00000020542,ENSMUSG00000007080,ENSMUSG00000019789,ENSMUSG00000000028,ENSMUSG00000026669,…	7.95320158912592e-05	0.00125062086604765	0.0378548895899054
GO:0043066	negative regulation of apoptotic process	BP	30	886	341	21568	ENSMUSG00000020053,ENSMUSG00000019789,ENSMUSG00000020542,ENSMUSG00000027985,ENSMUSG00000030707,ENSMUSG00000062960,ENSMUSG00000021253,ENSMUSG00000026278,ENSMUSG00000041498,ENSMUSG00000017146,ENSMUSG00000046714,ENSMUSG00000031870,ENSMUSG00000022483,ENSMUSG00000010461,ENSMUSG00000031778,ENSMUSG00000025001,ENSMUSG00000035455,ENSMUSG00000026196,ENSMUSG00000022122,ENSMUSG00000033730,ENSMUSG00000008136,…	7.98631024270261e-05	0.00125266382572567	0.0338600451467269
GO:0003170	heart valve development	BP	6	46	341	21568	ENSMUSG00000019789,ENSMUSG00000039239,ENSMUSG00000027358,ENSMUSG00000040289,ENSMUSG00000032744,ENSMUSG00000027276	8.21492618440719e-05	0.00128528505905285	0.130434782608696
GO:0000226	microtubule cytoskeleton organization	BP	20	478	341	21568	ENSMUSG00000048782,ENSMUSG00000058290,ENSMUSG00000015222,ENSMUSG00000030867,ENSMUSG00000038943,ENSMUSG00000033952,ENSMUSG00000012443,ENSMUSG00000028718,ENSMUSG00000037020,ENSMUSG00000019773,ENSMUSG00000017146,ENSMUSG00000025758,ENSMUSG00000023940,ENSMUSG00000036223,ENSMUSG00000021965,ENSMUSG00000032113,ENSMUSG00000032254,ENSMUSG00000052504,ENSMUSG00000017861,ENSMUSG00000053024	8.29999397015431e-05	0.00129533991108148	0.0418410041841004
GO:0060317	cardiac epithelial to mesenchymal transition	BP	5	29	341	21568	ENSMUSG00000040289,ENSMUSG00000032744,ENSMUSG00000019789,ENSMUSG00000039239,ENSMUSG00000027358	8.33861707346173e-05	0.00129811421291116	0.172413793103448
GO:0051276	chromosome organization	BP	34	1065	341	21568	ENSMUSG00000030867,ENSMUSG00000058290,ENSMUSG00000062510,ENSMUSG00000027323,ENSMUSG00000041064,ENSMUSG00000020914,ENSMUSG00000005470,ENSMUSG00000002870,ENSMUSG00000026355,ENSMUSG00000022360,ENSMUSG00000025001,ENSMUSG00000032113,ENSMUSG00000022422,ENSMUSG00000015880,ENSMUSG00000041498,ENSMUSG00000009628,ENSMUSG00000034023,ENSMUSG00000034329,ENSMUSG00000001228,ENSMUSG00000026039,ENSMUSG00000010461,…	8.4180207307029e-05	0.00130720735885504	0.031924882629108
GO:0003206	cardiac chamber morphogenesis	BP	10	141	341	21568	ENSMUSG00000039239,ENSMUSG00000019789,ENSMUSG00000040289,ENSMUSG00000032744,ENSMUSG00000027276,ENSMUSG00000054889,ENSMUSG00000046714,ENSMUSG00000008136,ENSMUSG00000022528,ENSMUSG00000021994	8.47169876681919e-05	0.0013122703537558	0.0709219858156028
GO:0045859	regulation of protein kinase activity	BP	24	637	341	21568	ENSMUSG00000021453,ENSMUSG00000025610,ENSMUSG00000027358,ENSMUSG00000020053,ENSMUSG00000021253,ENSMUSG00000021994,ENSMUSG00000042284,ENSMUSG00000032911,ENSMUSG00000031530,ENSMUSG00000033717,ENSMUSG00000021388,ENSMUSG00000027692,ENSMUSG00000027699,ENSMUSG00000039239,ENSMUSG00000042489,ENSMUSG00000041498,ENSMUSG00000027347,ENSMUSG00000045005,ENSMUSG00000026981,ENSMUSG00000030867,ENSMUSG00000020542,…	8.5508588358668e-05	0.00132124560721942	0.0376766091051805
GO:0008284	positive regulation of cell proliferation	BP	30	891	341	21568	ENSMUSG00000027358,ENSMUSG00000033730,ENSMUSG00000062960,ENSMUSG00000021994,ENSMUSG00000033952,ENSMUSG00000031778,ENSMUSG00000061048,ENSMUSG00000048402,ENSMUSG00000020053,ENSMUSG00000054196,ENSMUSG00000030707,ENSMUSG00000022528,ENSMUSG00000026532,ENSMUSG00000039323,ENSMUSG00000027715,ENSMUSG00000068748,ENSMUSG00000017499,ENSMUSG00000019789,ENSMUSG00000027985,ENSMUSG00000024134,ENSMUSG00000049511,…	8.8262106728341e-05	0.00136041618464698	0.0336700336700337
GO:0045216	cell-cell junction organization	BP	9	115	341	21568	ENSMUSG00000001552,ENSMUSG00000054889,ENSMUSG00000021823,ENSMUSG00000021678,ENSMUSG00000027699,ENSMUSG00000021253,ENSMUSG00000045005,ENSMUSG00000039239,ENSMUSG00000024395	8.98220862260566e-05	0.001375119622622	0.0782608695652174
GO:0051145	smooth muscle cell differentiation	BP	7	67	341	21568	ENSMUSG00000022122,ENSMUSG00000020542,ENSMUSG00000019789,ENSMUSG00000022528,ENSMUSG00000026768,ENSMUSG00000053647,ENSMUSG00000040289	8.95019534811453e-05	0.001375119622622	0.104477611940299
GO:0004386	helicase activity	MF	10	142	341	21568	ENSMUSG00000002870,ENSMUSG00000005410,ENSMUSG00000026355,ENSMUSG00000041064,ENSMUSG00000034329,ENSMUSG00000070291,ENSMUSG00000000028,ENSMUSG00000025001,ENSMUSG00000041859,ENSMUSG00000051220	8.98785428628799e-05	0.001375119622622	0.0704225352112676
GO:0120035	regulation of plasma membrane bounded cell projection organization	BP	25	681	341	21568	ENSMUSG00000071424,ENSMUSG00000024501,ENSMUSG00000022860,ENSMUSG00000045103,ENSMUSG00000052504,ENSMUSG00000029838,ENSMUSG00000068748,ENSMUSG00000031778,ENSMUSG00000021994,ENSMUSG00000087247,ENSMUSG00000022528,ENSMUSG00000028883,ENSMUSG00000032911,ENSMUSG00000033174,ENSMUSG00000053024,ENSMUSG00000015342,ENSMUSG00000021678,ENSMUSG00000032221,ENSMUSG00000027692,ENSMUSG00000029765,ENSMUSG00000015222,…	9.18818414151629e-05	0.00140232408453975	0.0367107195301028
GO:0045665	negative regulation of neuron differentiation	BP	13	233	341	21568	ENSMUSG00000052504,ENSMUSG00000022528,ENSMUSG00000028883,ENSMUSG00000024501,ENSMUSG00000032911,ENSMUSG00000022122,ENSMUSG00000021994,ENSMUSG00000068748,ENSMUSG00000074505,ENSMUSG00000033952,ENSMUSG00000040289,ENSMUSG00000027276,ENSMUSG00000053024	9.27063603039267e-05	0.00140943782840242	0.055793991416309
GO:0048483	autonomic nervous system development	BP	6	47	341	21568	ENSMUSG00000022528,ENSMUSG00000029765,ENSMUSG00000037868,ENSMUSG00000028883,ENSMUSG00000022122,ENSMUSG00000034486	9.29298618937473e-05	0.00140943782840242	0.127659574468085
GO:0015629	actin cytoskeleton	CC	19	444	341	21568	ENSMUSG00000021998,ENSMUSG00000021823,ENSMUSG00000048096,ENSMUSG00000030707,ENSMUSG00000056328,ENSMUSG00000018830,ENSMUSG00000032220,ENSMUSG00000020900,ENSMUSG00000020846,ENSMUSG00000024049,ENSMUSG00000025006,ENSMUSG00000035305,ENSMUSG00000022836,ENSMUSG00000024501,ENSMUSG00000026532,ENSMUSG00000026421,ENSMUSG00000001552,ENSMUSG00000015222,ENSMUSG00000029414	9.30269708484657e-05	0.00140943782840242	0.0427927927927928
GO:0031589	cell-substrate adhesion	BP	15	300	341	21568	ENSMUSG00000045103,ENSMUSG00000019997,ENSMUSG00000053024,ENSMUSG00000042284,ENSMUSG00000026768,ENSMUSG00000032243,ENSMUSG00000029838,ENSMUSG00000022665,ENSMUSG00000068748,ENSMUSG00000071317,ENSMUSG00000041498,ENSMUSG00000025006,ENSMUSG00000052504,ENSMUSG00000062960,ENSMUSG00000030707	9.4320509384866e-05	0.00142556750470767	0.05
GO:0003231	cardiac ventricle development	BP	10	143	341	21568	ENSMUSG00000039239,ENSMUSG00000019789,ENSMUSG00000040289,ENSMUSG00000032744,ENSMUSG00000027276,ENSMUSG00000054889,ENSMUSG00000022528,ENSMUSG00000046714,ENSMUSG00000021994,ENSMUSG00000020542	9.53042420064743e-05	0.00143694797814604	0.0699300699300699
GO:0036094	small molecule binding	MF	60	2328	341	21568	ENSMUSG00000024030,ENSMUSG00000059430,ENSMUSG00000031659,ENSMUSG00000022376,ENSMUSG00000032202,ENSMUSG00000032113,ENSMUSG00000052504,ENSMUSG00000025001,ENSMUSG00000062960,ENSMUSG00000012443,ENSMUSG00000041859,ENSMUSG00000002870,ENSMUSG00000005410,ENSMUSG00000026355,ENSMUSG00000031004,ENSMUSG00000056328,ENSMUSG00000018830,ENSMUSG00000027931,ENSMUSG00000030867,ENSMUSG00000007080,ENSMUSG00000029334,…	9.61082880690192e-05	0.00144557079663232	0.0257731958762887
GO:0051247	positive regulation of protein metabolic process	BP	43	1490	341	21568	ENSMUSG00000021453,ENSMUSG00000025610,ENSMUSG00000027358,ENSMUSG00000020053,ENSMUSG00000021253,ENSMUSG00000021994,ENSMUSG00000042284,ENSMUSG00000032911,ENSMUSG00000022122,ENSMUSG00000019997,ENSMUSG00000062960,ENSMUSG00000036295,ENSMUSG00000027347,ENSMUSG00000032841,ENSMUSG00000053647,ENSMUSG00000020614,ENSMUSG00000021057,ENSMUSG00000027692,ENSMUSG00000033717,ENSMUSG00000026278,ENSMUSG00000030867,…	9.72758274970996e-05	0.00145960621162515	0.0288590604026846
GO:0048644	muscle organ morphogenesis	BP	8	91	341	21568	ENSMUSG00000019789,ENSMUSG00000040289,ENSMUSG00000039239,ENSMUSG00000054889,ENSMUSG00000027358,ENSMUSG00000046714,ENSMUSG00000022836,ENSMUSG00000021994	9.77689894495831e-05	0.00146347956082345	0.0879120879120879
GO:0032392	DNA geometric change	BP	5	30	341	21568	ENSMUSG00000002870,ENSMUSG00000026355,ENSMUSG00000027323,ENSMUSG00000041064,ENSMUSG00000020914	9.87749335459679e-05	0.00147499163355094	0.166666666666667
GO:0009891	positive regulation of biosynthetic process	BP	49	1782	341	21568	ENSMUSG00000020542,ENSMUSG00000032113,ENSMUSG00000020053,ENSMUSG00000025006,ENSMUSG00000022360,ENSMUSG00000020185,ENSMUSG00000046179,ENSMUSG00000053647,ENSMUSG00000019997,ENSMUSG00000021253,ENSMUSG00000021994,ENSMUSG00000031906,ENSMUSG00000024030,ENSMUSG00000039239,ENSMUSG00000048402,ENSMUSG00000023019,ENSMUSG00000027358,ENSMUSG00000017146,ENSMUSG00000070691,ENSMUSG00000027715,ENSMUSG00000037868,…	0.000100707556675305	0.00150025348185916	0.0274971941638608
GO:0022607	cellular component assembly	BP	63	2491	341	21568	ENSMUSG00000027323,ENSMUSG00000032254,ENSMUSG00000030707,ENSMUSG00000001552,ENSMUSG00000002870,ENSMUSG00000005470,ENSMUSG00000021998,ENSMUSG00000024501,ENSMUSG00000020900,ENSMUSG00000000028,ENSMUSG00000055322,ENSMUSG00000019773,ENSMUSG00000025758,ENSMUSG00000037020,ENSMUSG00000009628,ENSMUSG00000032036,ENSMUSG00000062151,ENSMUSG00000021823,ENSMUSG00000027692,ENSMUSG00000048096,ENSMUSG00000029675,…	0.000107242129602211	0.00159378697143906	0.0252910477719791
GO:0010389	regulation of G2/M transition of mitotic cell cycle	BP	7	69	341	21568	ENSMUSG00000037474,ENSMUSG00000032113,ENSMUSG00000023092,ENSMUSG00000046591,ENSMUSG00000042489,ENSMUSG00000017146,ENSMUSG00000041498	0.000108082535418236	0.00160245225726038	0.101449275362319
GO:0043069	negative regulation of programmed cell death	BP	30	902	341	21568	ENSMUSG00000026196,ENSMUSG00000022122,ENSMUSG00000033730,ENSMUSG00000008136,ENSMUSG00000048402,ENSMUSG00000025001,ENSMUSG00000020053,ENSMUSG00000026981,ENSMUSG00000062960,ENSMUSG00000027985,ENSMUSG00000031870,ENSMUSG00000030867,ENSMUSG00000028718,ENSMUSG00000039239,ENSMUSG00000029591,ENSMUSG00000021994,ENSMUSG00000025993,ENSMUSG00000035455,ENSMUSG00000024395,ENSMUSG00000041498,ENSMUSG00000019789,…	0.000109604103708598	0.00162115143418869	0.0332594235033259
GO:0044085	cellular component biogenesis	BP	67	2702	341	21568	ENSMUSG00000028287,ENSMUSG00000027323,ENSMUSG00000032254,ENSMUSG00000030707,ENSMUSG00000001552,ENSMUSG00000002870,ENSMUSG00000005470,ENSMUSG00000021998,ENSMUSG00000024501,ENSMUSG00000020900,ENSMUSG00000000028,ENSMUSG00000055322,ENSMUSG00000019773,ENSMUSG00000025758,ENSMUSG00000037020,ENSMUSG00000009628,ENSMUSG00000032036,ENSMUSG00000062151,ENSMUSG00000021823,ENSMUSG00000027692,ENSMUSG00000048096,…	0.000111844865543855	0.0016464727606184	0.0247964470762398
GO:0032991	protein-containing complex	CC	101	4545	341	21568	ENSMUSG00000062510,ENSMUSG00000030867,ENSMUSG00000036223,ENSMUSG00000026683,ENSMUSG00000026039,ENSMUSG00000023940,ENSMUSG00000027326,ENSMUSG00000029414,ENSMUSG00000021965,ENSMUSG00000051220,ENSMUSG00000021998,ENSMUSG00000021823,ENSMUSG00000028339,ENSMUSG00000022483,ENSMUSG00000048126,ENSMUSG00000025650,ENSMUSG00000054196,ENSMUSG00000058914,ENSMUSG00000056174,ENSMUSG00000019789,ENSMUSG00000039706,…	0.000111812126776347	0.0016464727606184	0.0222222222222222
GO:0010721	negative regulation of cell development	BP	16	340	341	21568	ENSMUSG00000052504,ENSMUSG00000022528,ENSMUSG00000028883,ENSMUSG00000024501,ENSMUSG00000032911,ENSMUSG00000022122,ENSMUSG00000033952,ENSMUSG00000040289,ENSMUSG00000027276,ENSMUSG00000053024,ENSMUSG00000021994,ENSMUSG00000029838,ENSMUSG00000020053,ENSMUSG00000020846,ENSMUSG00000068748,ENSMUSG00000074505	0.000112642319991326	0.00165294720123671	0.0470588235294118
GO:0031344	regulation of cell projection organization	BP	25	690	341	21568	ENSMUSG00000071424,ENSMUSG00000024501,ENSMUSG00000022860,ENSMUSG00000045103,ENSMUSG00000052504,ENSMUSG00000029838,ENSMUSG00000068748,ENSMUSG00000031778,ENSMUSG00000021994,ENSMUSG00000087247,ENSMUSG00000022528,ENSMUSG00000028883,ENSMUSG00000032911,ENSMUSG00000033174,ENSMUSG00000053024,ENSMUSG00000015342,ENSMUSG00000021678,ENSMUSG00000032221,ENSMUSG00000027692,ENSMUSG00000029765,ENSMUSG00000015222,…	0.000112815570985322	0.00165294720123671	0.036231884057971
GO:0045132	meiotic chromosome segregation	BP	8	93	341	21568	ENSMUSG00000020914,ENSMUSG00000009628,ENSMUSG00000034023,ENSMUSG00000034329,ENSMUSG00000026039,ENSMUSG00000030867,ENSMUSG00000058290,ENSMUSG00000023940	0.000114003595151145	0.00166643283334784	0.0860215053763441
GO:0032467	positive regulation of cytokinesis	BP	5	31	341	21568	ENSMUSG00000027699,ENSMUSG00000017499,ENSMUSG00000032254,ENSMUSG00000060735,ENSMUSG00000041498	0.000116254194661898	0.00169138988355057	0.161290322580645
GO:0051272	positive regulation of cellular component movement	BP	20	490	341	21568	ENSMUSG00000019326,ENSMUSG00000021678,ENSMUSG00000046714,ENSMUSG00000062960,ENSMUSG00000021994,ENSMUSG00000039239,ENSMUSG00000042190,ENSMUSG00000031778,ENSMUSG00000020053,ENSMUSG00000031870,ENSMUSG00000033717,ENSMUSG00000027358,ENSMUSG00000030707,ENSMUSG00000027985,ENSMUSG00000068748,ENSMUSG00000053647,ENSMUSG00000032135,ENSMUSG00000022836,ENSMUSG00000023913,ENSMUSG00000028883	0.000115984000810352	0.00169138988355057	0.0408163265306122
GO:0060255	regulation of macromolecule metabolic process	BP	118	5517	341	21568	ENSMUSG00000027358,ENSMUSG00000070691,ENSMUSG00000022122,ENSMUSG00000008136,ENSMUSG00000046714,ENSMUSG00000074676,ENSMUSG00000048402,ENSMUSG00000022528,ENSMUSG00000040289,ENSMUSG00000019789,ENSMUSG00000027985,ENSMUSG00000028613,ENSMUSG00000021485,ENSMUSG00000001228,ENSMUSG00000030867,ENSMUSG00000020185,ENSMUSG00000046179,ENSMUSG00000018849,ENSMUSG00000020542,ENSMUSG00000021453,ENSMUSG00000025610,…	0.000117884568390605	0.00171111237148787	0.0213884357440638
GO:0055008	cardiac muscle tissue morphogenesis	BP	7	70	341	21568	ENSMUSG00000040289,ENSMUSG00000019789,ENSMUSG00000039239,ENSMUSG00000054889,ENSMUSG00000046714,ENSMUSG00000021994,ENSMUSG00000027358	0.000118483586411636	0.00171580765717502	0.1
GO:0032990	cell part morphogenesis	BP	24	651	341	21568	ENSMUSG00000015222,ENSMUSG00000068748,ENSMUSG00000053024,ENSMUSG00000021994,ENSMUSG00000020900,ENSMUSG00000044667,ENSMUSG00000070691,ENSMUSG00000034486,ENSMUSG00000048402,ENSMUSG00000028883,ENSMUSG00000039239,ENSMUSG00000059921,ENSMUSG00000029765,ENSMUSG00000037868,ENSMUSG00000033174,ENSMUSG00000015342,ENSMUSG00000021823,ENSMUSG00000062960,ENSMUSG00000032036,ENSMUSG00000042284,ENSMUSG00000027692,…	0.000119050123492263	0.00172001187699842	0.0368663594470046
GO:0032874	positive regulation of stress-activated MAPK cascade	BP	10	147	341	21568	ENSMUSG00000027692,ENSMUSG00000021994,ENSMUSG00000045005,ENSMUSG00000026981,ENSMUSG00000021678,ENSMUSG00000019997,ENSMUSG00000027347,ENSMUSG00000021453,ENSMUSG00000027358,ENSMUSG00000039239	0.000119869650834104	0.00172385292319623	0.0680272108843537
GO:0048659	smooth muscle cell proliferation	BP	10	147	341	21568	ENSMUSG00000020053,ENSMUSG00000031778,ENSMUSG00000027931,ENSMUSG00000022206,ENSMUSG00000001349,ENSMUSG00000021253,ENSMUSG00000053647,ENSMUSG00000020542,ENSMUSG00000049511,ENSMUSG00000037362	0.000119869650834104	0.00172385292319623	0.0680272108843537
GO:0055012	ventricular cardiac muscle cell differentiation	BP	4	17	341	21568	ENSMUSG00000008136,ENSMUSG00000019789,ENSMUSG00000020900,ENSMUSG00000020542	0.00012416214369992	0.00177737395130897	0.235294117647059
GO:0032982	myosin filament	CC	4	17	341	21568	ENSMUSG00000020900,ENSMUSG00000056328,ENSMUSG00000018830,ENSMUSG00000024049	0.00012416214369992	0.00177737395130897	0.235294117647059
GO:0001775	cell activation	BP	30	909	341	21568	ENSMUSG00000031778,ENSMUSG00000021678,ENSMUSG00000021998,ENSMUSG00000053647,ENSMUSG00000024593,ENSMUSG00000025001,ENSMUSG00000022297,ENSMUSG00000027347,ENSMUSG00000045005,ENSMUSG00000033730,ENSMUSG00000027985,ENSMUSG00000020542,ENSMUSG00000030707,ENSMUSG00000022528,ENSMUSG00000026532,ENSMUSG00000020053,ENSMUSG00000039323,ENSMUSG00000056492,ENSMUSG00000021994,ENSMUSG00000025867,ENSMUSG00000032202,…	0.000125496233977856	0.00179235102977089	0.033003300330033
GO:0007346	regulation of mitotic cell cycle	BP	20	493	341	21568	ENSMUSG00000031004,ENSMUSG00000019773,ENSMUSG00000032113,ENSMUSG00000029414,ENSMUSG00000030867,ENSMUSG00000041498,ENSMUSG00000037474,ENSMUSG00000023092,ENSMUSG00000017499,ENSMUSG00000046591,ENSMUSG00000042489,ENSMUSG00000020914,ENSMUSG00000017146,ENSMUSG00000020053,ENSMUSG00000022528,ENSMUSG00000012443,ENSMUSG00000028718,ENSMUSG00000000028,ENSMUSG00000020185,ENSMUSG00000027692	0.000125855894572288	0.00179337449771542	0.0405679513184584
GO:0070304	positive regulation of stress-activated protein kinase signaling cascade	BP	10	148	341	21568	ENSMUSG00000027692,ENSMUSG00000021994,ENSMUSG00000039239,ENSMUSG00000045005,ENSMUSG00000026981,ENSMUSG00000021678,ENSMUSG00000019997,ENSMUSG00000027347,ENSMUSG00000021453,ENSMUSG00000027358	0.000126784817887692	0.00180248644060882	0.0675675675675676
GO:0021536	diencephalon development	BP	7	71	341	21568	ENSMUSG00000034486,ENSMUSG00000028883,ENSMUSG00000027985,ENSMUSG00000048402,ENSMUSG00000022528,ENSMUSG00000021994,ENSMUSG00000027358	0.000129682992334354	0.00183948973409117	0.0985915492957746
GO:0006268	DNA unwinding involved in DNA replication	BP	3	7	341	21568	ENSMUSG00000002870,ENSMUSG00000026355,ENSMUSG00000027323	0.000130801742057179	0.00184276571898203	0.428571428571429
GO:0048251	elastic fiber assembly	BP	3	7	341	21568	ENSMUSG00000018830,ENSMUSG00000021186,ENSMUSG00000042436	0.000130801742057179	0.00184276571898203	0.428571428571429
GO:0061314	Notch signaling involved in heart development	BP	3	7	341	21568	ENSMUSG00000040289,ENSMUSG00000019789,ENSMUSG00000027276	0.000130801742057179	0.00184276571898203	0.428571428571429
GO:0006874	cellular calcium ion homeostasis	BP	18	418	341	21568	ENSMUSG00000050541,ENSMUSG00000027335,ENSMUSG00000022122,ENSMUSG00000021678,ENSMUSG00000062960,ENSMUSG00000053647,ENSMUSG00000022840,ENSMUSG00000029778,ENSMUSG00000021057,ENSMUSG00000045103,ENSMUSG00000030707,ENSMUSG00000039239,ENSMUSG00000026278,ENSMUSG00000031906,ENSMUSG00000060735,ENSMUSG00000052229,ENSMUSG00000017412,ENSMUSG00000015342	0.000131149590682178	0.00184349548798627	0.0430622009569378
GO:0044260	cellular macromolecule metabolic process	BP	143	7001	341	21568	ENSMUSG00000033717,ENSMUSG00000000028,ENSMUSG00000041859,ENSMUSG00000002870,ENSMUSG00000005410,ENSMUSG00000026355,ENSMUSG00000007080,ENSMUSG00000020649,ENSMUSG00000017499,ENSMUSG00000026669,ENSMUSG00000022422,ENSMUSG00000037474,ENSMUSG00000046591,ENSMUSG00000034206,ENSMUSG00000041064,ENSMUSG00000027358,ENSMUSG00000070691,ENSMUSG00000022122,ENSMUSG00000008136,ENSMUSG00000046714,ENSMUSG00000074676,…	0.000136738133112926	0.00191772152003196	0.0204256534780746
GO:0044877	protein-containing complex binding	MF	27	784	341	21568	ENSMUSG00000030707,ENSMUSG00000024049,ENSMUSG00000021998,ENSMUSG00000037446,ENSMUSG00000021823,ENSMUSG00000032220,ENSMUSG00000020900,ENSMUSG00000020053,ENSMUSG00000025006,ENSMUSG00000019997,ENSMUSG00000062960,ENSMUSG00000037362,ENSMUSG00000031778,ENSMUSG00000021186,ENSMUSG00000053626,ENSMUSG00000021388,ENSMUSG00000042284,ENSMUSG00000032911,ENSMUSG00000032243,ENSMUSG00000028613,ENSMUSG00000030867,…	0.000138852533035263	0.00194299937800132	0.0344387755102041
GO:0043005	neuron projection	CC	39	1325	341	21568	ENSMUSG00000030707,ENSMUSG00000028613,ENSMUSG00000037362,ENSMUSG00000031870,ENSMUSG00000068748,ENSMUSG00000028883,ENSMUSG00000026532,ENSMUSG00000053024,ENSMUSG00000039239,ENSMUSG00000033174,ENSMUSG00000023945,ENSMUSG00000032036,ENSMUSG00000053647,ENSMUSG00000020900,ENSMUSG00000037995,ENSMUSG00000032202,ENSMUSG00000025867,ENSMUSG00000022935,ENSMUSG00000015222,ENSMUSG00000035168,ENSMUSG00000056258,…	0.000140284424361976	0.00195863477691036	0.0294339622641509
GO:0003279	cardiac septum development	BP	9	122	341	21568	ENSMUSG00000039239,ENSMUSG00000019789,ENSMUSG00000022528,ENSMUSG00000040289,ENSMUSG00000027276,ENSMUSG00000032744,ENSMUSG00000021994,ENSMUSG00000020900,ENSMUSG00000046169	0.000141469291791856	0.00196635999997297	0.0737704918032787
GO:0050790	regulation of catalytic activity	BP	47	1709	341	21568	ENSMUSG00000021453,ENSMUSG00000025610,ENSMUSG00000027358,ENSMUSG00000020053,ENSMUSG00000021253,ENSMUSG00000021994,ENSMUSG00000042284,ENSMUSG00000032911,ENSMUSG00000031530,ENSMUSG00000033717,ENSMUSG00000021388,ENSMUSG00000026278,ENSMUSG00000031659,ENSMUSG00000022206,ENSMUSG00000021057,ENSMUSG00000029778,ENSMUSG00000027692,ENSMUSG00000025650,ENSMUSG00000039239,ENSMUSG00000027326,ENSMUSG00000023908,…	0.000141196463494378	0.00196635999997297	0.0275014628437683
GO:0043549	regulation of kinase activity	BP	25	701	341	21568	ENSMUSG00000021453,ENSMUSG00000025610,ENSMUSG00000027358,ENSMUSG00000020053,ENSMUSG00000021253,ENSMUSG00000021994,ENSMUSG00000042284,ENSMUSG00000032911,ENSMUSG00000031530,ENSMUSG00000033717,ENSMUSG00000021388,ENSMUSG00000027692,ENSMUSG00000027699,ENSMUSG00000039239,ENSMUSG00000042489,ENSMUSG00000041498,ENSMUSG00000027347,ENSMUSG00000045005,ENSMUSG00000026981,ENSMUSG00000030867,ENSMUSG00000020542,…	0.000144120795676153	0.00199586155847257	0.0356633380884451
GO:0048754	branching morphogenesis of an epithelial tube	BP	11	180	341	21568	ENSMUSG00000046714,ENSMUSG00000034486,ENSMUSG00000027985,ENSMUSG00000027358,ENSMUSG00000021994,ENSMUSG00000031870,ENSMUSG00000024134,ENSMUSG00000048402,ENSMUSG00000020053,ENSMUSG00000062960,ENSMUSG00000030218	0.00014423280894695	0.00199586155847257	0.0611111111111111
GO:0008544	epidermis development	BP	15	312	341	21568	ENSMUSG00000020140,ENSMUSG00000022297,ENSMUSG00000039706,ENSMUSG00000039239,ENSMUSG00000048402,ENSMUSG00000054215,ENSMUSG00000054889,ENSMUSG00000070691,ENSMUSG00000061048,ENSMUSG00000022528,ENSMUSG00000027276,ENSMUSG00000040289,ENSMUSG00000019789,ENSMUSG00000021994,ENSMUSG00000035916	0.00014533328128663	0.00200663047133447	0.0480769230769231
GO:0061564	axon development	BP	19	460	341	21568	ENSMUSG00000015222,ENSMUSG00000068748,ENSMUSG00000053024,ENSMUSG00000021994,ENSMUSG00000020900,ENSMUSG00000044667,ENSMUSG00000070691,ENSMUSG00000034486,ENSMUSG00000048402,ENSMUSG00000028883,ENSMUSG00000039239,ENSMUSG00000059921,ENSMUSG00000029765,ENSMUSG00000037868,ENSMUSG00000033174,ENSMUSG00000015342,ENSMUSG00000021823,ENSMUSG00000052504,ENSMUSG00000027858	0.000147113453499683	0.00202671565252771	0.041304347826087
GO:0055007	cardiac muscle cell differentiation	BP	9	123	341	21568	ENSMUSG00000018830,ENSMUSG00000020900,ENSMUSG00000020542,ENSMUSG00000008136,ENSMUSG00000019789,ENSMUSG00000071317,ENSMUSG00000022803,ENSMUSG00000020053,ENSMUSG00000027358	0.000150551079832934	0.00206949574860856	0.0731707317073171
GO:0007017	microtubule-based process	BP	24	663	341	21568	ENSMUSG00000048782,ENSMUSG00000058290,ENSMUSG00000053024,ENSMUSG00000038943,ENSMUSG00000015222,ENSMUSG00000030867,ENSMUSG00000018581,ENSMUSG00000012443,ENSMUSG00000024301,ENSMUSG00000032254,ENSMUSG00000041498,ENSMUSG00000033952,ENSMUSG00000028718,ENSMUSG00000037020,ENSMUSG00000019773,ENSMUSG00000017146,ENSMUSG00000025758,ENSMUSG00000023940,ENSMUSG00000036223,ENSMUSG00000021965,ENSMUSG00000032113,…	0.000156653451191244	0.00214863665323321	0.0361990950226244
GO:0021783	preganglionic parasympathetic fiber development	BP	4	18	341	21568	ENSMUSG00000022528,ENSMUSG00000029765,ENSMUSG00000037868,ENSMUSG00000028883	0.000157654135534375	0.00215760945488473	0.222222222222222
GO:0008038	neuron recognition	BP	5	33	341	21568	ENSMUSG00000068748,ENSMUSG00000028883,ENSMUSG00000053024,ENSMUSG00000021994,ENSMUSG00000052504	0.000158235553828398	0.0021608175300207	0.151515151515152
GO:0048469	cell maturation	BP	11	182	341	21568	ENSMUSG00000019773,ENSMUSG00000031870,ENSMUSG00000022122,ENSMUSG00000020019,ENSMUSG00000032911,ENSMUSG00000053024,ENSMUSG00000041498,ENSMUSG00000070691,ENSMUSG00000045005,ENSMUSG00000022528,ENSMUSG00000062960	0.000158947820900761	0.00216579448741583	0.0604395604395604
GO:0043405	regulation of MAP kinase activity	BP	14	280	341	21568	ENSMUSG00000021453,ENSMUSG00000025610,ENSMUSG00000027358,ENSMUSG00000020053,ENSMUSG00000021253,ENSMUSG00000021994,ENSMUSG00000042284,ENSMUSG00000032911,ENSMUSG00000031530,ENSMUSG00000027692,ENSMUSG00000033717,ENSMUSG00000027347,ENSMUSG00000045005,ENSMUSG00000026981	0.000160531190709285	0.0021825932850365	0.05
GO:0080134	regulation of response to stress	BP	35	1148	341	21568	ENSMUSG00000019326,ENSMUSG00000052229,ENSMUSG00000027692,ENSMUSG00000021994,ENSMUSG00000032113,ENSMUSG00000027323,ENSMUSG00000030346,ENSMUSG00000035455,ENSMUSG00000009628,ENSMUSG00000021678,ENSMUSG00000022122,ENSMUSG00000022033,ENSMUSG00000039239,ENSMUSG00000046714,ENSMUSG00000045005,ENSMUSG00000026981,ENSMUSG00000017146,ENSMUSG00000010461,ENSMUSG00000027347,ENSMUSG00000019997,ENSMUSG00000021453,…	0.000161669937509139	0.00218851891493349	0.0304878048780488
GO:0043235	receptor complex	CC	15	315	341	21568	ENSMUSG00000042284,ENSMUSG00000026768,ENSMUSG00000032243,ENSMUSG00000025006,ENSMUSG00000027358,ENSMUSG00000029211,ENSMUSG00000034353,ENSMUSG00000071424,ENSMUSG00000022935,ENSMUSG00000029778,ENSMUSG00000033717,ENSMUSG00000028613,ENSMUSG00000027931,ENSMUSG00000020154,ENSMUSG00000035305	0.000161325648524017	0.00218851891493349	0.0476190476190476
GO:0030324	lung development	BP	12	214	341	21568	ENSMUSG00000020053,ENSMUSG00000062960,ENSMUSG00000031870,ENSMUSG00000021253,ENSMUSG00000045216,ENSMUSG00000020542,ENSMUSG00000048782,ENSMUSG00000019997,ENSMUSG00000048402,ENSMUSG00000022528,ENSMUSG00000030218,ENSMUSG00000021994	0.000163679042476246	0.00221090975596438	0.0560747663551402
GO:0051962	positive regulation of nervous system development	BP	22	583	341	21568	ENSMUSG00000033952,ENSMUSG00000031778,ENSMUSG00000045103,ENSMUSG00000052504,ENSMUSG00000029838,ENSMUSG00000068748,ENSMUSG00000024501,ENSMUSG00000021994,ENSMUSG00000087247,ENSMUSG00000048402,ENSMUSG00000020053,ENSMUSG00000027358,ENSMUSG00000027699,ENSMUSG00000032744,ENSMUSG00000022528,ENSMUSG00000062960,ENSMUSG00000053647,ENSMUSG00000021057,ENSMUSG00000071424,ENSMUSG00000036295,ENSMUSG00000028613,…	0.000164666562605417	0.00221943438386132	0.0377358490566038
GO:0006996	organelle organization	BP	79	3379	341	21568	ENSMUSG00000041064,ENSMUSG00000030867,ENSMUSG00000058290,ENSMUSG00000062510,ENSMUSG00000048782,ENSMUSG00000053024,ENSMUSG00000038943,ENSMUSG00000019992,ENSMUSG00000020914,ENSMUSG00000027323,ENSMUSG00000032254,ENSMUSG00000015222,ENSMUSG00000026278,ENSMUSG00000030707,ENSMUSG00000005470,ENSMUSG00000002870,ENSMUSG00000021998,ENSMUSG00000024501,ENSMUSG00000020900,ENSMUSG00000026421,ENSMUSG00000026532,…	0.000168468250860324	0.00225689318280615	0.0233796981355431
GO:0001725	stress fiber	CC	7	74	341	21568	ENSMUSG00000018830,ENSMUSG00000021998,ENSMUSG00000025006,ENSMUSG00000021823,ENSMUSG00000035305,ENSMUSG00000020900,ENSMUSG00000022836	0.000168533054441121	0.00225689318280615	0.0945945945945946
GO:0097517	contractile actin filament bundle	CC	7	74	341	21568	ENSMUSG00000018830,ENSMUSG00000021998,ENSMUSG00000025006,ENSMUSG00000021823,ENSMUSG00000035305,ENSMUSG00000020900,ENSMUSG00000022836	0.000168533054441121	0.00225689318280615	0.0945945945945946
GO:0072507	divalent inorganic cation homeostasis	BP	19	465	341	21568	ENSMUSG00000017412,ENSMUSG00000015342,ENSMUSG00000050541,ENSMUSG00000027335,ENSMUSG00000022122,ENSMUSG00000021678,ENSMUSG00000062960,ENSMUSG00000053647,ENSMUSG00000022840,ENSMUSG00000029778,ENSMUSG00000021057,ENSMUSG00000045103,ENSMUSG00000030707,ENSMUSG00000039239,ENSMUSG00000026278,ENSMUSG00000031906,ENSMUSG00000060735,ENSMUSG00000052229,ENSMUSG00000020614	0.000168925729694102	0.00225729725065488	0.0408602150537634
GO:0051171	regulation of nitrogen compound metabolic process	BP	111	5166	341	21568	ENSMUSG00000027358,ENSMUSG00000070691,ENSMUSG00000022122,ENSMUSG00000008136,ENSMUSG00000046714,ENSMUSG00000074676,ENSMUSG00000048402,ENSMUSG00000022528,ENSMUSG00000040289,ENSMUSG00000019789,ENSMUSG00000027985,ENSMUSG00000028613,ENSMUSG00000021485,ENSMUSG00000001228,ENSMUSG00000030867,ENSMUSG00000020185,ENSMUSG00000046179,ENSMUSG00000018849,ENSMUSG00000020542,ENSMUSG00000021453,ENSMUSG00000025610,…	0.000176798479066382	0.00235743924870741	0.021486643437863
GO:0030029	actin filament-based process	BP	24	669	341	21568	ENSMUSG00000032254,ENSMUSG00000021998,ENSMUSG00000024501,ENSMUSG00000020900,ENSMUSG00000030707,ENSMUSG00000026421,ENSMUSG00000026532,ENSMUSG00000022021,ENSMUSG00000020846,ENSMUSG00000024049,ENSMUSG00000025006,ENSMUSG00000048096,ENSMUSG00000029675,ENSMUSG00000021678,ENSMUSG00000001349,ENSMUSG00000027692,ENSMUSG00000052504,ENSMUSG00000039239,ENSMUSG00000019997,ENSMUSG00000021253,ENSMUSG00000001552,…	0.000179148526890685	0.00238367067723994	0.0358744394618834
GO:0052652	cyclic purine nucleotide metabolic process	BP	5	34	341	21568	ENSMUSG00000031659,ENSMUSG00000022376,ENSMUSG00000022840,ENSMUSG00000027931,ENSMUSG00000028005	0.000183132228475465	0.00243148056869237	0.147058823529412
GO:0030323	respiratory tube development	BP	12	217	341	21568	ENSMUSG00000019997,ENSMUSG00000048402,ENSMUSG00000022528,ENSMUSG00000020053,ENSMUSG00000062960,ENSMUSG00000030218,ENSMUSG00000021994,ENSMUSG00000031870,ENSMUSG00000021253,ENSMUSG00000045216,ENSMUSG00000020542,ENSMUSG00000048782	0.00018629970560509	0.00246827290809127	0.0552995391705069
GO:0002520	immune system development	BP	31	977	341	21568	ENSMUSG00000068748,ENSMUSG00000020914,ENSMUSG00000071317,ENSMUSG00000031906,ENSMUSG00000022034,ENSMUSG00000035916,ENSMUSG00000027858,ENSMUSG00000029591,ENSMUSG00000039748,ENSMUSG00000034206,ENSMUSG00000070691,ENSMUSG00000062960,ENSMUSG00000026532,ENSMUSG00000039239,ENSMUSG00000032036,ENSMUSG00000032220,ENSMUSG00000025001,ENSMUSG00000027985,ENSMUSG00000027347,ENSMUSG00000045005,ENSMUSG00000033730,…	0.000194428007695137	0.00256504916084241	0.0317297850562948
GO:0090257	regulation of muscle system process	BP	12	218	341	21568	ENSMUSG00000050541,ENSMUSG00000027335,ENSMUSG00000020542,ENSMUSG00000020053,ENSMUSG00000045103,ENSMUSG00000005611,ENSMUSG00000040086,ENSMUSG00000019997,ENSMUSG00000033717,ENSMUSG00000053647,ENSMUSG00000001552,ENSMUSG00000054889	0.000194409838102526	0.00256504916084241	0.055045871559633
GO:0001502	cartilage condensation	BP	4	19	341	21568	ENSMUSG00000030607,ENSMUSG00000022483,ENSMUSG00000019997,ENSMUSG00000039239	0.00019721602636227	0.00259633022443522	0.210526315789474
GO:0008094	DNA-dependent ATPase activity	MF	7	76	341	21568	ENSMUSG00000022422,ENSMUSG00000020914,ENSMUSG00000026355,ENSMUSG00000034329,ENSMUSG00000041064,ENSMUSG00000027323,ENSMUSG00000034206	0.000199299620991393	0.00261822518969073	0.0921052631578947
GO:0007204	positive regulation of cytosolic calcium ion concentration	BP	14	286	341	21568	ENSMUSG00000029778,ENSMUSG00000021057,ENSMUSG00000045103,ENSMUSG00000030707,ENSMUSG00000039239,ENSMUSG00000053647,ENSMUSG00000021678,ENSMUSG00000060735,ENSMUSG00000052229,ENSMUSG00000050541,ENSMUSG00000027335,ENSMUSG00000022122,ENSMUSG00000062960,ENSMUSG00000022840	0.000199877637394034	0.00262029062747926	0.048951048951049
GO:0003774	motor activity	MF	9	128	341	21568	ENSMUSG00000020900,ENSMUSG00000012443,ENSMUSG00000024301,ENSMUSG00000032254,ENSMUSG00000041498,ENSMUSG00000018581,ENSMUSG00000056328,ENSMUSG00000018830,ENSMUSG00000032220	0.00020358670492318	0.00266330758730387	0.0703125
GO:0042063	gliogenesis	BP	14	287	341	21568	ENSMUSG00000039239,ENSMUSG00000032911,ENSMUSG00000020053,ENSMUSG00000035305,ENSMUSG00000027858,ENSMUSG00000037868,ENSMUSG00000028613,ENSMUSG00000022528,ENSMUSG00000027985,ENSMUSG00000053024,ENSMUSG00000068748,ENSMUSG00000027358,ENSMUSG00000029838,ENSMUSG00000045103	0.000207184446789161	0.0026933978082591	0.0487804878048781
GO:0060837	blood vessel endothelial cell differentiation	BP	3	8	341	21568	ENSMUSG00000040289,ENSMUSG00000019789,ENSMUSG00000062960	0.000206830107727379	0.0026933978082591	0.375
GO:0032591	dendritic spine membrane	CC	3	8	341	21568	ENSMUSG00000053647,ENSMUSG00000021057,ENSMUSG00000026768	0.000206830107727379	0.0026933978082591	0.375
GO:0009190	cyclic nucleotide biosynthetic process	BP	5	35	341	21568	ENSMUSG00000031659,ENSMUSG00000022376,ENSMUSG00000022840,ENSMUSG00000027931,ENSMUSG00000028005	0.000210908195336753	0.00273040609638661	0.142857142857143
GO:0048009	insulin-like growth factor receptor signaling pathway	BP	5	35	341	21568	ENSMUSG00000039323,ENSMUSG00000061048,ENSMUSG00000020053,ENSMUSG00000027358,ENSMUSG00000042254	0.000210908195336753	0.00273040609638661	0.142857142857143
GO:1902749	regulation of cell cycle G2/M phase transition	BP	7	77	341	21568	ENSMUSG00000041498,ENSMUSG00000037474,ENSMUSG00000032113,ENSMUSG00000023092,ENSMUSG00000046591,ENSMUSG00000042489,ENSMUSG00000017146	0.000216298434045164	0.00279437831701086	0.0909090909090909
GO:0097756	negative regulation of blood vessel diameter	BP	8	102	341	21568	ENSMUSG00000050541,ENSMUSG00000027335,ENSMUSG00000031906,ENSMUSG00000022122,ENSMUSG00000049511,ENSMUSG00000070687,ENSMUSG00000031778,ENSMUSG00000033174	0.000217133338018603	0.00279935672016944	0.0784313725490196
GO:0050678	regulation of epithelial cell proliferation	BP	15	324	341	21568	ENSMUSG00000062960,ENSMUSG00000031250,ENSMUSG00000027358,ENSMUSG00000033730,ENSMUSG00000021994,ENSMUSG00000061048,ENSMUSG00000020053,ENSMUSG00000070691,ENSMUSG00000029838,ENSMUSG00000039239,ENSMUSG00000024395,ENSMUSG00000022122,ENSMUSG00000022528,ENSMUSG00000040289,ENSMUSG00000031870	0.000218812903794629	0.00281518171886189	0.0462962962962963
GO:0050769	positive regulation of neurogenesis	BP	20	516	341	21568	ENSMUSG00000033952,ENSMUSG00000031778,ENSMUSG00000045103,ENSMUSG00000052504,ENSMUSG00000029838,ENSMUSG00000068748,ENSMUSG00000024501,ENSMUSG00000021994,ENSMUSG00000087247,ENSMUSG00000027358,ENSMUSG00000027699,ENSMUSG00000048402,ENSMUSG00000032744,ENSMUSG00000022528,ENSMUSG00000062960,ENSMUSG00000021057,ENSMUSG00000020053,ENSMUSG00000028613,ENSMUSG00000028883,ENSMUSG00000053647	0.000229655460530042	0.00294858670664036	0.0387596899224806
GO:0060411	cardiac septum morphogenesis	BP	7	78	341	21568	ENSMUSG00000039239,ENSMUSG00000019789,ENSMUSG00000022528,ENSMUSG00000040289,ENSMUSG00000032744,ENSMUSG00000021994,ENSMUSG00000027276	0.000234447255830998	0.00300391576555479	0.0897435897435897
GO:0001501	skeletal system development	BP	19	478	341	21568	ENSMUSG00000030607,ENSMUSG00000022483,ENSMUSG00000019997,ENSMUSG00000039239,ENSMUSG00000027358,ENSMUSG00000070691,ENSMUSG00000048402,ENSMUSG00000037362,ENSMUSG00000024134,ENSMUSG00000020053,ENSMUSG00000039883,ENSMUSG00000046714,ENSMUSG00000021253,ENSMUSG00000020846,ENSMUSG00000021994,ENSMUSG00000030218,ENSMUSG00000073530,ENSMUSG00000062960,ENSMUSG00000022206	0.000239462410909552	0.00306187357850879	0.0397489539748954
GO:0045944	positive regulation of transcription by RNA polymerase II	BP	34	1126	341	21568	ENSMUSG00000020542,ENSMUSG00000027358,ENSMUSG00000026768,ENSMUSG00000017146,ENSMUSG00000070691,ENSMUSG00000037868,ENSMUSG00000033730,ENSMUSG00000021678,ENSMUSG00000046714,ENSMUSG00000045005,ENSMUSG00000034486,ENSMUSG00000048402,ENSMUSG00000022528,ENSMUSG00000040289,ENSMUSG00000019789,ENSMUSG00000020053,ENSMUSG00000027276,ENSMUSG00000039706,ENSMUSG00000027985,ENSMUSG00000017861,ENSMUSG00000031870,…	0.000240280055956361	0.00306603259926283	0.0301953818827709
GO:0031572	G2 DNA damage checkpoint	BP	5	36	341	21568	ENSMUSG00000017146,ENSMUSG00000032113,ENSMUSG00000030867,ENSMUSG00000037474,ENSMUSG00000042489	0.00024177881842323	0.00307256469861522	0.138888888888889
GO:0060674	placenta blood vessel development	BP	5	36	341	21568	ENSMUSG00000045005,ENSMUSG00000022528,ENSMUSG00000040289,ENSMUSG00000019789,ENSMUSG00000045216	0.00024177881842323	0.00307256469861522	0.138888888888889
GO:0098743	cell aggregation	BP	4	20	341	21568	ENSMUSG00000030607,ENSMUSG00000022483,ENSMUSG00000019997,ENSMUSG00000039239	0.000243461065971375	0.00308764166558808	0.2
GO:0009187	cyclic nucleotide metabolic process	BP	6	56	341	21568	ENSMUSG00000031659,ENSMUSG00000022376,ENSMUSG00000022840,ENSMUSG00000027931,ENSMUSG00000028005,ENSMUSG00000017412	0.000249414469714658	0.00310000779024586	0.107142857142857
GO:0032877	positive regulation of DNA endoreduplication	BP	2	2	341	21568	ENSMUSG00000020185,ENSMUSG00000046179	0.000249249148227475	0.00310000779024586	1
GO:0036304	umbilical cord morphogenesis	BP	2	2	341	21568	ENSMUSG00000040289,ENSMUSG00000019789	0.000249249148227475	0.00310000779024586	1
GO:0051040	regulation of calcium-independent cell-cell adhesion	BP	2	2	341	21568	ENSMUSG00000031778,ENSMUSG00000027358	0.000249249148227475	0.00310000779024586	1
GO:0061027	umbilical cord development	BP	2	2	341	21568	ENSMUSG00000040289,ENSMUSG00000019789	0.000249249148227475	0.00310000779024586	1
GO:0071389	cellular response to mineralocorticoid stimulus	BP	2	2	341	21568	ENSMUSG00000045903,ENSMUSG00000053647	0.000249249148227475	0.00310000779024586	1
GO:1904700	granulosa cell apoptotic process	BP	2	2	341	21568	ENSMUSG00000026278,ENSMUSG00000031870	0.000249249148227475	0.00310000779024586	1
GO:1904708	regulation of granulosa cell apoptotic process	BP	2	2	341	21568	ENSMUSG00000031870,ENSMUSG00000026278	0.000249249148227475	0.00310000779024586	1
GO:2000724	positive regulation of cardiac vascular smooth muscle cell differentiation	BP	2	2	341	21568	ENSMUSG00000053647,ENSMUSG00000020542	0.000249249148227475	0.00310000779024586	1
GO:0031436	BRCA1-BARD1 complex	CC	2	2	341	21568	ENSMUSG00000026196,ENSMUSG00000017146	0.000249249148227475	0.00310000779024586	1
GO:0003007	heart morphogenesis	BP	13	258	341	21568	ENSMUSG00000028718,ENSMUSG00000021994,ENSMUSG00000022528,ENSMUSG00000039239,ENSMUSG00000019789,ENSMUSG00000040289,ENSMUSG00000032744,ENSMUSG00000027358,ENSMUSG00000027276,ENSMUSG00000054889,ENSMUSG00000046714,ENSMUSG00000008136,ENSMUSG00000022483	0.000253741693781024	0.00313056399489395	0.0503875968992248
GO:0003208	cardiac ventricle morphogenesis	BP	7	79	341	21568	ENSMUSG00000019789,ENSMUSG00000039239,ENSMUSG00000027276,ENSMUSG00000040289,ENSMUSG00000054889,ENSMUSG00000046714,ENSMUSG00000032744	0.000253802902481047	0.00313056399489395	0.0886075949367089
GO:0006875	cellular metal ion homeostasis	BP	20	520	341	21568	ENSMUSG00000017412,ENSMUSG00000015342,ENSMUSG00000025993,ENSMUSG00000047443,ENSMUSG00000050541,ENSMUSG00000027335,ENSMUSG00000022122,ENSMUSG00000021678,ENSMUSG00000062960,ENSMUSG00000053647,ENSMUSG00000022840,ENSMUSG00000029778,ENSMUSG00000021057,ENSMUSG00000045103,ENSMUSG00000030707,ENSMUSG00000039239,ENSMUSG00000026278,ENSMUSG00000031906,ENSMUSG00000060735,ENSMUSG00000052229	0.000253883863404761	0.00313056399489395	0.0384615384615385
GO:0007411	axon guidance	BP	11	192	341	21568	ENSMUSG00000037868,ENSMUSG00000028883,ENSMUSG00000029765,ENSMUSG00000059921,ENSMUSG00000021994,ENSMUSG00000070691,ENSMUSG00000034486,ENSMUSG00000048402,ENSMUSG00000053024,ENSMUSG00000039239,ENSMUSG00000020900	0.000253134275373862	0.00313056399489395	0.0572916666666667
GO:0072503	cellular divalent inorganic cation homeostasis	BP	18	442	341	21568	ENSMUSG00000017412,ENSMUSG00000015342,ENSMUSG00000050541,ENSMUSG00000027335,ENSMUSG00000022122,ENSMUSG00000021678,ENSMUSG00000062960,ENSMUSG00000053647,ENSMUSG00000022840,ENSMUSG00000029778,ENSMUSG00000021057,ENSMUSG00000045103,ENSMUSG00000030707,ENSMUSG00000039239,ENSMUSG00000026278,ENSMUSG00000031906,ENSMUSG00000060735,ENSMUSG00000052229	0.000259866260213598	0.00319799842361674	0.0407239819004525
GO:0045596	negative regulation of cell differentiation	BP	25	730	341	21568	ENSMUSG00000024030,ENSMUSG00000037362,ENSMUSG00000020542,ENSMUSG00000052504,ENSMUSG00000022528,ENSMUSG00000028883,ENSMUSG00000024501,ENSMUSG00000032911,ENSMUSG00000022122,ENSMUSG00000048402,ENSMUSG00000027276,ENSMUSG00000021994,ENSMUSG00000053647,ENSMUSG00000039239,ENSMUSG00000033952,ENSMUSG00000040289,ENSMUSG00000053024,ENSMUSG00000039883,ENSMUSG00000029838,ENSMUSG00000020053,ENSMUSG00000020846,…	0.000266747774195629	0.00327620984204375	0.0342465753424658
GO:0023056	positive regulation of signaling	BP	45	1660	341	21568	ENSMUSG00000021453,ENSMUSG00000025610,ENSMUSG00000027358,ENSMUSG00000020053,ENSMUSG00000021253,ENSMUSG00000021994,ENSMUSG00000042284,ENSMUSG00000032911,ENSMUSG00000071317,ENSMUSG00000033717,ENSMUSG00000027692,ENSMUSG00000021057,ENSMUSG00000039239,ENSMUSG00000021678,ENSMUSG00000062960,ENSMUSG00000032841,ENSMUSG00000053647,ENSMUSG00000020542,ENSMUSG00000026768,ENSMUSG00000022528,ENSMUSG00000022935,…	0.000272370999611083	0.00333868939877602	0.0271084337349398
GO:0046068	cGMP metabolic process	BP	5	37	341	21568	ENSMUSG00000031659,ENSMUSG00000022376,ENSMUSG00000027931,ENSMUSG00000028005,ENSMUSG00000022840	0.000275966327377746	0.00337611457874504	0.135135135135135
GO:0097485	neuron projection guidance	BP	11	194	341	21568	ENSMUSG00000070691,ENSMUSG00000034486,ENSMUSG00000048402,ENSMUSG00000028883,ENSMUSG00000053024,ENSMUSG00000039239,ENSMUSG00000059921,ENSMUSG00000021994,ENSMUSG00000020900,ENSMUSG00000029765,ENSMUSG00000037868	0.000276750318462693	0.00337906712366116	0.0567010309278351
GO:0072009	nephron epithelium development	BP	8	106	341	21568	ENSMUSG00000027358,ENSMUSG00000024134,ENSMUSG00000022528,ENSMUSG00000040289,ENSMUSG00000046714,ENSMUSG00000032744,ENSMUSG00000027276,ENSMUSG00000032220	0.000282774294205864	0.00344586209397244	0.0754716981132075
GO:0010948	negative regulation of cell cycle process	BP	11	195	341	21568	ENSMUSG00000030867,ENSMUSG00000032113,ENSMUSG00000023092,ENSMUSG00000020185,ENSMUSG00000046179,ENSMUSG00000046591,ENSMUSG00000042489,ENSMUSG00000017146,ENSMUSG00000019773,ENSMUSG00000053647,ENSMUSG00000028718	0.000289238555026879	0.00351775094170386	0.0564102564102564
GO:0030903	notochord development	BP	4	21	341	21568	ENSMUSG00000021994,ENSMUSG00000048402,ENSMUSG00000022483,ENSMUSG00000028718	0.000297016113261075	0.00359129968403245	0.19047619047619
GO:0048486	parasympathetic nervous system development	BP	4	21	341	21568	ENSMUSG00000022528,ENSMUSG00000029765,ENSMUSG00000037868,ENSMUSG00000028883	0.000297016113261075	0.00359129968403245	0.19047619047619
GO:1903524	positive regulation of blood circulation	BP	7	81	341	21568	ENSMUSG00000050541,ENSMUSG00000019789,ENSMUSG00000039239,ENSMUSG00000027335,ENSMUSG00000019997,ENSMUSG00000021678,ENSMUSG00000043366	0.000296370267047767	0.00359129968403245	0.0864197530864197
GO:0001890	placenta development	BP	10	165	341	21568	ENSMUSG00000045005,ENSMUSG00000025758,ENSMUSG00000020185,ENSMUSG00000046179,ENSMUSG00000027985,ENSMUSG00000022528,ENSMUSG00000040289,ENSMUSG00000019789,ENSMUSG00000045216,ENSMUSG00000092035	0.000307020099077362	0.0036071965225561	0.0606060606060606
GO:0006464	cellular protein modification process	BP	76	3280	341	21568	ENSMUSG00000027784,ENSMUSG00000021453,ENSMUSG00000025610,ENSMUSG00000027358,ENSMUSG00000020053,ENSMUSG00000021253,ENSMUSG00000021994,ENSMUSG00000042284,ENSMUSG00000032911,ENSMUSG00000031530,ENSMUSG00000021200,ENSMUSG00000037474,ENSMUSG00000027323,ENSMUSG00000022033,ENSMUSG00000032841,ENSMUSG00000022122,ENSMUSG00000019997,ENSMUSG00000062960,ENSMUSG00000036295,ENSMUSG00000027347,ENSMUSG00000053647,…	0.000307018491952833	0.0036071965225561	0.0231707317073171
GO:0007219	Notch signaling pathway	BP	10	165	341	21568	ENSMUSG00000040289,ENSMUSG00000019789,ENSMUSG00000022528,ENSMUSG00000027276,ENSMUSG00000037362,ENSMUSG00000027358,ENSMUSG00000039385,ENSMUSG00000046714,ENSMUSG00000032744,ENSMUSG00000034413	0.000307020099077362	0.0036071965225561	0.0606060606060606
GO:0036211	protein modification process	BP	76	3280	341	21568	ENSMUSG00000027784,ENSMUSG00000021453,ENSMUSG00000025610,ENSMUSG00000027358,ENSMUSG00000020053,ENSMUSG00000021253,ENSMUSG00000021994,ENSMUSG00000042284,ENSMUSG00000032911,ENSMUSG00000031530,ENSMUSG00000021200,ENSMUSG00000037474,ENSMUSG00000027323,ENSMUSG00000022033,ENSMUSG00000032841,ENSMUSG00000022122,ENSMUSG00000019997,ENSMUSG00000062960,ENSMUSG00000036295,ENSMUSG00000027347,ENSMUSG00000053647,…	0.000307018491952833	0.0036071965225561	0.0231707317073171
GO:0045607	regulation of inner ear auditory receptor cell differentiation	BP	3	9	341	21568	ENSMUSG00000022528,ENSMUSG00000040289,ENSMUSG00000019789	0.00030661204812645	0.0036071965225561	0.333333333333333
GO:0045631	regulation of mechanoreceptor differentiation	BP	3	9	341	21568	ENSMUSG00000022528,ENSMUSG00000040289,ENSMUSG00000019789	0.00030661204812645	0.0036071965225561	0.333333333333333
GO:0048286	lung alveolus development	BP	6	58	341	21568	ENSMUSG00000020053,ENSMUSG00000062960,ENSMUSG00000031870,ENSMUSG00000021253,ENSMUSG00000045216,ENSMUSG00000020542	0.0003028030680379	0.0036071965225561	0.103448275862069
GO:0048341	paraxial mesoderm formation	BP	3	9	341	21568	ENSMUSG00000046714,ENSMUSG00000027985,ENSMUSG00000021994	0.00030661204812645	0.0036071965225561	0.333333333333333
GO:0048819	regulation of hair follicle maturation	BP	3	9	341	21568	ENSMUSG00000039239,ENSMUSG00000061048,ENSMUSG00000021994	0.00030661204812645	0.0036071965225561	0.333333333333333
GO:0051240	positive regulation of multicellular organismal process	BP	45	1668	341	21568	ENSMUSG00000033717,ENSMUSG00000021994,ENSMUSG00000050541,ENSMUSG00000033952,ENSMUSG00000031778,ENSMUSG00000045005,ENSMUSG00000021678,ENSMUSG00000022122,ENSMUSG00000027358,ENSMUSG00000027335,ENSMUSG00000020542,ENSMUSG00000019789,ENSMUSG00000017146,ENSMUSG00000046714,ENSMUSG00000062960,ENSMUSG00000020053,ENSMUSG00000039239,ENSMUSG00000027985,ENSMUSG00000021253,ENSMUSG00000045103,ENSMUSG00000052504,…	0.000302491087124666	0.0036071965225561	0.026978417266187
GO:0060324	face development	BP	6	58	341	21568	ENSMUSG00000027985,ENSMUSG00000039239,ENSMUSG00000021253,ENSMUSG00000031825,ENSMUSG00000021994,ENSMUSG00000015134	0.0003028030680379	0.0036071965225561	0.103448275862069
GO:0060717	chorion development	BP	3	9	341	21568	ENSMUSG00000045005,ENSMUSG00000020185,ENSMUSG00000046179	0.00030661204812645	0.0036071965225561	0.333333333333333
GO:2000042	negative regulation of double-strand break repair via homologous recombination	BP	3	9	341	21568	ENSMUSG00000035365,ENSMUSG00000034206,ENSMUSG00000047757	0.00030661204812645	0.0036071965225561	0.333333333333333
GO:2000980	regulation of inner ear receptor cell differentiation	BP	3	9	341	21568	ENSMUSG00000022528,ENSMUSG00000040289,ENSMUSG00000019789	0.00030661204812645	0.0036071965225561	0.333333333333333
GO:0003682	chromatin binding	MF	21	568	341	21568	ENSMUSG00000046714,ENSMUSG00000001228,ENSMUSG00000048402,ENSMUSG00000017146,ENSMUSG00000000028,ENSMUSG00000037868,ENSMUSG00000025001,ENSMUSG00000022528,ENSMUSG00000027985,ENSMUSG00000005410,ENSMUSG00000007080,ENSMUSG00000027323,ENSMUSG00000020914,ENSMUSG00000017499,ENSMUSG00000039748,ENSMUSG00000022360,ENSMUSG00000053647,ENSMUSG00000046591,ENSMUSG00000034206,ENSMUSG00000037572,ENSMUSG00000034329	0.000303809433436287	0.0036071965225561	0.0369718309859155
GO:0098797	plasma membrane protein complex	CC	19	488	341	21568	ENSMUSG00000017412,ENSMUSG00000048582,ENSMUSG00000020155,ENSMUSG00000030249,ENSMUSG00000053024,ENSMUSG00000056258,ENSMUSG00000051726,ENSMUSG00000030247,ENSMUSG00000045103,ENSMUSG00000001552,ENSMUSG00000025006,ENSMUSG00000020053,ENSMUSG00000042284,ENSMUSG00000026768,ENSMUSG00000032243,ENSMUSG00000027358,ENSMUSG00000034353,ENSMUSG00000071424,ENSMUSG00000022935	0.000310093956588017	0.0036364502216075	0.0389344262295082
GO:0010972	negative regulation of G2/M transition of mitotic cell cycle	BP	5	38	341	21568	ENSMUSG00000046591,ENSMUSG00000042489,ENSMUSG00000017146,ENSMUSG00000032113,ENSMUSG00000023092	0.000313699598974534	0.0036718184263429	0.131578947368421
GO:0050768	negative regulation of neurogenesis	BP	14	299	341	21568	ENSMUSG00000052504,ENSMUSG00000022528,ENSMUSG00000028883,ENSMUSG00000024501,ENSMUSG00000032911,ENSMUSG00000022122,ENSMUSG00000033952,ENSMUSG00000040289,ENSMUSG00000027276,ENSMUSG00000053024,ENSMUSG00000021994,ENSMUSG00000029838,ENSMUSG00000068748,ENSMUSG00000074505	0.000314503181121372	0.00367431765261311	0.0468227424749164
GO:1901990	regulation of mitotic cell cycle phase transition	BP	12	230	341	21568	ENSMUSG00000030867,ENSMUSG00000041498,ENSMUSG00000037474,ENSMUSG00000032113,ENSMUSG00000023092,ENSMUSG00000017499,ENSMUSG00000046591,ENSMUSG00000042489,ENSMUSG00000017146,ENSMUSG00000028718,ENSMUSG00000000028,ENSMUSG00000020185	0.000317776880447512	0.00370561167518101	0.0521739130434783
GO:0005581	collagen trimer	CC	7	82	341	21568	ENSMUSG00000022483,ENSMUSG00000028339,ENSMUSG00000048126,ENSMUSG00000025650,ENSMUSG00000054196,ENSMUSG00000058914,ENSMUSG00000056174	0.000319703958627396	0.00372111504742579	0.0853658536585366
GO:0007200	phospholipase C-activating G protein-coupled receptor signaling pathway	BP	8	108	341	21568	ENSMUSG00000021678,ENSMUSG00000060735,ENSMUSG00000052229,ENSMUSG00000033717,ENSMUSG00000050541,ENSMUSG00000027335,ENSMUSG00000022122,ENSMUSG00000022206	0.000321209886307038	0.00373166783961554	0.0740740740740741
GO:0030425	dendrite	CC	22	613	341	21568	ENSMUSG00000021057,ENSMUSG00000071424,ENSMUSG00000031870,ENSMUSG00000068748,ENSMUSG00000020900,ENSMUSG00000033377,ENSMUSG00000054477,ENSMUSG00000015222,ENSMUSG00000032036,ENSMUSG00000053647,ENSMUSG00000026768,ENSMUSG00000032202,ENSMUSG00000025867,ENSMUSG00000022935,ENSMUSG00000028613,ENSMUSG00000037362,ENSMUSG00000028883,ENSMUSG00000023945,ENSMUSG00000035168,ENSMUSG00000037995,ENSMUSG00000056258,…	0.000329976167554596	0.00382637168596362	0.0358890701468189
GO:0032835	glomerulus development	BP	6	59	341	21568	ENSMUSG00000032220,ENSMUSG00000046714,ENSMUSG00000022528,ENSMUSG00000027276,ENSMUSG00000032036,ENSMUSG00000032744	0.000332654603160389	0.00384311727992531	0.101694915254237
GO:0060711	labyrinthine layer development	BP	6	59	341	21568	ENSMUSG00000045005,ENSMUSG00000027985,ENSMUSG00000022528,ENSMUSG00000040289,ENSMUSG00000019789,ENSMUSG00000045216	0.000332654603160389	0.00384311727992531	0.101694915254237
GO:0015630	microtubule cytoskeleton	CC	32	1054	341	21568	ENSMUSG00000024989,ENSMUSG00000012443,ENSMUSG00000030867,ENSMUSG00000017499,ENSMUSG00000019773,ENSMUSG00000032254,ENSMUSG00000020900,ENSMUSG00000038943,ENSMUSG00000033952,ENSMUSG00000015222,ENSMUSG00000036223,ENSMUSG00000021965,ENSMUSG00000041498,ENSMUSG00000028613,ENSMUSG00000017146,ENSMUSG00000000028,ENSMUSG00000032113,ENSMUSG00000041859,ENSMUSG00000025006,ENSMUSG00000028718,ENSMUSG00000025758,…	0.000334343909526577	0.00385548060115184	0.0303605313092979
GO:0003006	developmental process involved in reproduction	BP	24	699	341	21568	ENSMUSG00000062960,ENSMUSG00000031870,ENSMUSG00000019773,ENSMUSG00000020185,ENSMUSG00000046179,ENSMUSG00000092035,ENSMUSG00000034329,ENSMUSG00000033952,ENSMUSG00000032815,ENSMUSG00000039239,ENSMUSG00000021994,ENSMUSG00000020140,ENSMUSG00000009628,ENSMUSG00000020542,ENSMUSG00000020053,ENSMUSG00000048402,ENSMUSG00000045005,ENSMUSG00000025758,ENSMUSG00000027985,ENSMUSG00000022528,ENSMUSG00000040289,…	0.00034032716613358	0.00390999495113248	0.0343347639484979
GO:0045785	positive regulation of cell adhesion	BP	16	375	341	21568	ENSMUSG00000045103,ENSMUSG00000029838,ENSMUSG00000022665,ENSMUSG00000027985,ENSMUSG00000021994,ENSMUSG00000033730,ENSMUSG00000027347,ENSMUSG00000046714,ENSMUSG00000039239,ENSMUSG00000030707,ENSMUSG00000022528,ENSMUSG00000026532,ENSMUSG00000020053,ENSMUSG00000039323,ENSMUSG00000031778,ENSMUSG00000062960	0.000340226395991695	0.00390999495113248	0.0426666666666667
GO:0097447	dendritic tree	CC	22	615	341	21568	ENSMUSG00000032202,ENSMUSG00000025867,ENSMUSG00000022935,ENSMUSG00000028613,ENSMUSG00000015222,ENSMUSG00000037362,ENSMUSG00000031870,ENSMUSG00000068748,ENSMUSG00000028883,ENSMUSG00000023945,ENSMUSG00000035168,ENSMUSG00000032036,ENSMUSG00000053647,ENSMUSG00000037995,ENSMUSG00000056258,ENSMUSG00000033377,ENSMUSG00000021057,ENSMUSG00000074505,ENSMUSG00000071424,ENSMUSG00000020900,ENSMUSG00000054477,…	0.000344938433860549	0.0039556751890417	0.0357723577235772
GO:0072006	nephron development	BP	9	138	341	21568	ENSMUSG00000027358,ENSMUSG00000024134,ENSMUSG00000032744,ENSMUSG00000032220,ENSMUSG00000022528,ENSMUSG00000040289,ENSMUSG00000046714,ENSMUSG00000027276,ENSMUSG00000032036	0.000356719053724788	0.00408325284475047	0.0652173913043478
GO:0045597	positive regulation of cell differentiation	BP	31	1013	341	21568	ENSMUSG00000033952,ENSMUSG00000031778,ENSMUSG00000027358,ENSMUSG00000027985,ENSMUSG00000039239,ENSMUSG00000021253,ENSMUSG00000020542,ENSMUSG00000045103,ENSMUSG00000052504,ENSMUSG00000029838,ENSMUSG00000068748,ENSMUSG00000024501,ENSMUSG00000021994,ENSMUSG00000087247,ENSMUSG00000027347,ENSMUSG00000033730,ENSMUSG00000042190,ENSMUSG00000020053,ENSMUSG00000027276,ENSMUSG00000027699,ENSMUSG00000048402,…	0.000362506689465723	0.00414188835835424	0.0306021717670286
GO:0007169	transmembrane receptor protein tyrosine kinase signaling pathway	BP	20	535	341	21568	ENSMUSG00000033717,ENSMUSG00000046714,ENSMUSG00000025006,ENSMUSG00000019997,ENSMUSG00000062960,ENSMUSG00000021994,ENSMUSG00000042284,ENSMUSG00000039323,ENSMUSG00000061048,ENSMUSG00000020053,ENSMUSG00000027358,ENSMUSG00000042254,ENSMUSG00000053647,ENSMUSG00000032220,ENSMUSG00000052504,ENSMUSG00000020542,ENSMUSG00000035305,ENSMUSG00000033544,ENSMUSG00000032911,ENSMUSG00000046245	0.000365861885210757	0.00416493959635719	0.0373831775700935
GO:0019932	second-messenger-mediated signaling	BP	13	268	341	21568	ENSMUSG00000022376,ENSMUSG00000022840,ENSMUSG00000022122,ENSMUSG00000028005,ENSMUSG00000045103,ENSMUSG00000029778,ENSMUSG00000005611,ENSMUSG00000062960,ENSMUSG00000042190,ENSMUSG00000020053,ENSMUSG00000050541,ENSMUSG00000027335,ENSMUSG00000033717	0.000365708538700386	0.00416493959635719	0.0485074626865672
GO:0043025	neuronal cell body	CC	23	661	341	21568	ENSMUSG00000022240,ENSMUSG00000031870,ENSMUSG00000023945,ENSMUSG00000042284,ENSMUSG00000026768,ENSMUSG00000030607,ENSMUSG00000025867,ENSMUSG00000022935,ENSMUSG00000020053,ENSMUSG00000062960,ENSMUSG00000028613,ENSMUSG00000015222,ENSMUSG00000037362,ENSMUSG00000068748,ENSMUSG00000053024,ENSMUSG00000039239,ENSMUSG00000021253,ENSMUSG00000035168,ENSMUSG00000020900,ENSMUSG00000056258,ENSMUSG00000020810,…	0.000374912334477056	0.00426018085180407	0.0347957639939486
GO:0021872	forebrain generation of neurons	BP	7	85	341	21568	ENSMUSG00000028883,ENSMUSG00000053024,ENSMUSG00000022528,ENSMUSG00000027985,ENSMUSG00000033952,ENSMUSG00000034486,ENSMUSG00000021994	0.000398672020522658	0.00450550031178692	0.0823529411764706
GO:0021954	central nervous system neuron development	BP	7	85	341	21568	ENSMUSG00000028883,ENSMUSG00000053024,ENSMUSG00000034486,ENSMUSG00000021994,ENSMUSG00000029765,ENSMUSG00000048402,ENSMUSG00000015222	0.000398672020522658	0.00450550031178692	0.0823529411764706
GO:0042641	actomyosin	CC	7	85	341	21568	ENSMUSG00000018830,ENSMUSG00000021998,ENSMUSG00000025006,ENSMUSG00000021823,ENSMUSG00000035305,ENSMUSG00000020900,ENSMUSG00000022836	0.000398672020522658	0.00450550031178692	0.0823529411764706
GO:1902750	negative regulation of cell cycle G2/M phase transition	BP	5	40	341	21568	ENSMUSG00000032113,ENSMUSG00000023092,ENSMUSG00000046591,ENSMUSG00000042489,ENSMUSG00000017146	0.000400750800640363	0.00452078847026728	0.125
GO:0019838	growth factor binding	MF	9	141	341	21568	ENSMUSG00000026981,ENSMUSG00000019997,ENSMUSG00000039323,ENSMUSG00000037362,ENSMUSG00000021253,ENSMUSG00000068748,ENSMUSG00000062960,ENSMUSG00000029838,ENSMUSG00000022483	0.000417839406814539	0.00470503794979047	0.0638297872340425
GO:0061351	neural precursor cell proliferation	BP	10	172	341	21568	ENSMUSG00000033952,ENSMUSG00000031778,ENSMUSG00000041498,ENSMUSG00000027985,ENSMUSG00000034486,ENSMUSG00000020053,ENSMUSG00000022297,ENSMUSG00000068748,ENSMUSG00000021994,ENSMUSG00000024395	0.000427128373944151	0.00480095376272605	0.0581395348837209
GO:0022604	regulation of cell morphogenesis	BP	18	461	341	21568	ENSMUSG00000030707,ENSMUSG00000062960,ENSMUSG00000029838,ENSMUSG00000026532,ENSMUSG00000071317,ENSMUSG00000020900,ENSMUSG00000033377,ENSMUSG00000053024,ENSMUSG00000033174,ENSMUSG00000028883,ENSMUSG00000015342,ENSMUSG00000068748,ENSMUSG00000027692,ENSMUSG00000029765,ENSMUSG00000021994,ENSMUSG00000015222,ENSMUSG00000021057,ENSMUSG00000028613	0.000429336017229311	0.00480840895555201	0.0390455531453362
GO:0097150	neuronal stem cell population maintenance	BP	4	23	341	21568	ENSMUSG00000033952,ENSMUSG00000022528,ENSMUSG00000034023,ENSMUSG00000037020	0.000428620698723898	0.00480840895555201	0.173913043478261
GO:0021612	facial nerve structural organization	BP	3	10	341	21568	ENSMUSG00000037868,ENSMUSG00000028883,ENSMUSG00000029765	0.000432891778930808	0.00482221307227574	0.3
GO:0002162	dystroglycan binding	MF	3	10	341	21568	ENSMUSG00000045103,ENSMUSG00000015222,ENSMUSG00000021823	0.000432891778930808	0.00482221307227574	0.3
GO:0004935	adrenergic receptor activity	MF	3	10	341	21568	ENSMUSG00000050541,ENSMUSG00000027335,ENSMUSG00000033717	0.000432891778930808	0.00482221307227574	0.3
GO:0007098	centrosome cycle	BP	8	113	341	21568	ENSMUSG00000025758,ENSMUSG00000037020,ENSMUSG00000012443,ENSMUSG00000023940,ENSMUSG00000028718,ENSMUSG00000032113,ENSMUSG00000017146,ENSMUSG00000030867	0.0004362212278177	0.00485062426003718	0.0707964601769911
GO:0007188	adenylate cyclase-modulating G protein-coupled receptor signaling pathway	BP	9	142	341	21568	ENSMUSG00000022376,ENSMUSG00000022840,ENSMUSG00000070687,ENSMUSG00000022206,ENSMUSG00000049511,ENSMUSG00000050541,ENSMUSG00000027335,ENSMUSG00000033717,ENSMUSG00000060735	0.000440032247232319	0.00485829929701357	0.0633802816901408
GO:0048017	inositol lipid-mediated signaling	BP	9	142	341	21568	ENSMUSG00000020053,ENSMUSG00000027347,ENSMUSG00000021678,ENSMUSG00000062960,ENSMUSG00000039239,ENSMUSG00000032841,ENSMUSG00000053647,ENSMUSG00000022206,ENSMUSG00000020709	0.000440032247232319	0.00485829929701357	0.0633802816901408
GO:0048660	regulation of smooth muscle cell proliferation	BP	9	142	341	21568	ENSMUSG00000020053,ENSMUSG00000031778,ENSMUSG00000027931,ENSMUSG00000022206,ENSMUSG00000001349,ENSMUSG00000021253,ENSMUSG00000053647,ENSMUSG00000020542,ENSMUSG00000049511	0.000440032247232319	0.00485829929701357	0.0633802816901408
GO:0042623	ATPase activity, coupled	MF	15	346	341	21568	ENSMUSG00000022422,ENSMUSG00000020914,ENSMUSG00000026355,ENSMUSG00000034329,ENSMUSG00000070291,ENSMUSG00000030249,ENSMUSG00000027323,ENSMUSG00000018581,ENSMUSG00000012443,ENSMUSG00000041498,ENSMUSG00000041064,ENSMUSG00000020900,ENSMUSG00000024030,ENSMUSG00000034206,ENSMUSG00000032220	0.000438741377547985	0.00485829929701357	0.0433526011560694
GO:0014066	regulation of phosphatidylinositol 3-kinase signaling	BP	7	87	341	21568	ENSMUSG00000021678,ENSMUSG00000020053,ENSMUSG00000062960,ENSMUSG00000039239,ENSMUSG00000032841,ENSMUSG00000053647,ENSMUSG00000027347	0.000459462402205649	0.00506384491776031	0.0804597701149425
GO:0006275	regulation of DNA replication	BP	8	114	341	21568	ENSMUSG00000021253,ENSMUSG00000046591,ENSMUSG00000020185,ENSMUSG00000046179,ENSMUSG00000048402,ENSMUSG00000020053,ENSMUSG00000022422,ENSMUSG00000022034	0.000462808379137531	0.0050917098531615	0.0701754385964912
GO:2001020	regulation of response to DNA damage stimulus	BP	10	174	341	21568	ENSMUSG00000032113,ENSMUSG00000027323,ENSMUSG00000030346,ENSMUSG00000035455,ENSMUSG00000009628,ENSMUSG00000017146,ENSMUSG00000010461,ENSMUSG00000047757,ENSMUSG00000035365,ENSMUSG00000034206	0.000467854963517746	0.00513815318840389	0.0574712643678161
GO:0010647	positive regulation of cell communication	BP	44	1653	341	21568	ENSMUSG00000021453,ENSMUSG00000025610,ENSMUSG00000027358,ENSMUSG00000020053,ENSMUSG00000021253,ENSMUSG00000021994,ENSMUSG00000042284,ENSMUSG00000032911,ENSMUSG00000033717,ENSMUSG00000027692,ENSMUSG00000021057,ENSMUSG00000039239,ENSMUSG00000021678,ENSMUSG00000062960,ENSMUSG00000032841,ENSMUSG00000053647,ENSMUSG00000020542,ENSMUSG00000026768,ENSMUSG00000022528,ENSMUSG00000022935,ENSMUSG00000052229,…	0.000470985506430517	0.00516342737419512	0.0266182698124622
GO:0030424	axon	CC	22	630	341	21568	ENSMUSG00000068748,ENSMUSG00000024501,ENSMUSG00000020900,ENSMUSG00000053024,ENSMUSG00000056258,ENSMUSG00000025867,ENSMUSG00000022935,ENSMUSG00000062151,ENSMUSG00000033174,ENSMUSG00000031870,ENSMUSG00000037446,ENSMUSG00000035168,ENSMUSG00000053647,ENSMUSG00000030707,ENSMUSG00000028613,ENSMUSG00000037362,ENSMUSG00000028883,ENSMUSG00000026532,ENSMUSG00000039239,ENSMUSG00000023945,ENSMUSG00000032036,…	0.000477432188483039	0.00522490375691368	0.0349206349206349
GO:0000003	reproduction	BP	38	1361	341	21568	ENSMUSG00000058290,ENSMUSG00000020914,ENSMUSG00000062960,ENSMUSG00000031870,ENSMUSG00000019773,ENSMUSG00000020185,ENSMUSG00000046179,ENSMUSG00000092035,ENSMUSG00000009628,ENSMUSG00000034023,ENSMUSG00000034329,ENSMUSG00000027323,ENSMUSG00000032815,ENSMUSG00000035455,ENSMUSG00000026039,ENSMUSG00000029778,ENSMUSG00000033952,ENSMUSG00000032221,ENSMUSG00000033717,ENSMUSG00000039239,ENSMUSG00000021994,…	0.00048150669055	0.00524167688731161	0.0279206465833946
GO:0022414	reproductive process	BP	38	1361	341	21568	ENSMUSG00000058290,ENSMUSG00000020914,ENSMUSG00000062960,ENSMUSG00000031870,ENSMUSG00000019773,ENSMUSG00000020185,ENSMUSG00000046179,ENSMUSG00000092035,ENSMUSG00000009628,ENSMUSG00000034023,ENSMUSG00000034329,ENSMUSG00000027323,ENSMUSG00000032815,ENSMUSG00000035455,ENSMUSG00000026039,ENSMUSG00000029778,ENSMUSG00000033952,ENSMUSG00000032221,ENSMUSG00000033717,ENSMUSG00000039239,ENSMUSG00000021994,…	0.00048150669055	0.00524167688731161	0.0279206465833946
GO:0032872	regulation of stress-activated MAPK cascade	BP	11	207	341	21568	ENSMUSG00000027692,ENSMUSG00000021994,ENSMUSG00000022033,ENSMUSG00000039239,ENSMUSG00000045005,ENSMUSG00000026981,ENSMUSG00000021678,ENSMUSG00000019997,ENSMUSG00000027347,ENSMUSG00000021453,ENSMUSG00000027358	0.000480146493273156	0.00524167688731161	0.0531400966183575
GO:0048732	gland development	BP	17	426	341	21568	ENSMUSG00000022528,ENSMUSG00000048402,ENSMUSG00000020053,ENSMUSG00000027985,ENSMUSG00000031870,ENSMUSG00000021253,ENSMUSG00000017412,ENSMUSG00000021994,ENSMUSG00000027358,ENSMUSG00000028883,ENSMUSG00000020019,ENSMUSG00000020185,ENSMUSG00000046179,ENSMUSG00000015134,ENSMUSG00000031004,ENSMUSG00000024395,ENSMUSG00000029838	0.000482331918488767	0.00524167688731161	0.039906103286385
GO:0007093	mitotic cell cycle checkpoint	BP	8	115	341	21568	ENSMUSG00000030867,ENSMUSG00000046591,ENSMUSG00000042489,ENSMUSG00000020914,ENSMUSG00000017146,ENSMUSG00000028718,ENSMUSG00000032113,ENSMUSG00000029414	0.000490695204775774	0.00532327358909188	0.0695652173913043
GO:0046903	secretion	BP	32	1078	341	21568	ENSMUSG00000021678,ENSMUSG00000021994,ENSMUSG00000022122,ENSMUSG00000032202,ENSMUSG00000025867,ENSMUSG00000020900,ENSMUSG00000062151,ENSMUSG00000054453,ENSMUSG00000026981,ENSMUSG00000017412,ENSMUSG00000022935,ENSMUSG00000049511,ENSMUSG00000003411,ENSMUSG00000031906,ENSMUSG00000040612,ENSMUSG00000022206,ENSMUSG00000053647,ENSMUSG00000021057,ENSMUSG00000027347,ENSMUSG00000030707,ENSMUSG00000033717,…	0.000492391109637557	0.0053323816342836	0.0296846011131725
GO:0070302	regulation of stress-activated protein kinase signaling cascade	BP	11	208	341	21568	ENSMUSG00000027692,ENSMUSG00000021994,ENSMUSG00000022033,ENSMUSG00000039239,ENSMUSG00000045005,ENSMUSG00000026981,ENSMUSG00000021678,ENSMUSG00000019997,ENSMUSG00000027347,ENSMUSG00000021453,ENSMUSG00000027358	0.000499954674802442	0.00540489194443543	0.0528846153846154
GO:0016460	myosin II complex	CC	4	24	341	21568	ENSMUSG00000056328,ENSMUSG00000018830,ENSMUSG00000024049,ENSMUSG00000020900	0.000507975777432787	0.00548208867603806	0.166666666666667
GO:0033044	regulation of chromosome organization	BP	14	314	341	21568	ENSMUSG00000030867,ENSMUSG00000017499,ENSMUSG00000022360,ENSMUSG00000000028,ENSMUSG00000041064,ENSMUSG00000020542,ENSMUSG00000017146,ENSMUSG00000028718,ENSMUSG00000001228,ENSMUSG00000031004,ENSMUSG00000020914,ENSMUSG00000032113,ENSMUSG00000026039,ENSMUSG00000037572	0.000512833953494935	0.00552494295573176	0.0445859872611465
GO:0002376	immune system process	BP	54	2167	341	21568	ENSMUSG00000031778,ENSMUSG00000068748,ENSMUSG00000020914,ENSMUSG00000071317,ENSMUSG00000031906,ENSMUSG00000022034,ENSMUSG00000035916,ENSMUSG00000026532,ENSMUSG00000025993,ENSMUSG00000021678,ENSMUSG00000021998,ENSMUSG00000027347,ENSMUSG00000039748,ENSMUSG00000027276,ENSMUSG00000019326,ENSMUSG00000020053,ENSMUSG00000053647,ENSMUSG00000045005,ENSMUSG00000021994,ENSMUSG00000052229,ENSMUSG00000026981,…	0.000514890552975968	0.0055375189522994	0.0249192431933549
GO:0014068	positive regulation of phosphatidylinositol 3-kinase signaling	BP	6	64	341	21568	ENSMUSG00000021678,ENSMUSG00000020053,ENSMUSG00000062960,ENSMUSG00000039239,ENSMUSG00000032841,ENSMUSG00000053647	0.000518143547400018	0.00556289632699985	0.09375
GO:0060048	cardiac muscle contraction	BP	8	116	341	21568	ENSMUSG00000045103,ENSMUSG00000050541,ENSMUSG00000040086,ENSMUSG00000019997,ENSMUSG00000001552,ENSMUSG00000054889,ENSMUSG00000054477,ENSMUSG00000030247	0.000519928585806034	0.00557245319073008	0.0689655172413793
GO:0007409	axonogenesis	BP	17	430	341	21568	ENSMUSG00000070691,ENSMUSG00000034486,ENSMUSG00000048402,ENSMUSG00000028883,ENSMUSG00000053024,ENSMUSG00000039239,ENSMUSG00000059921,ENSMUSG00000021994,ENSMUSG00000020900,ENSMUSG00000029765,ENSMUSG00000037868,ENSMUSG00000033174,ENSMUSG00000015342,ENSMUSG00000021823,ENSMUSG00000015222,ENSMUSG00000068748,ENSMUSG00000044667	0.000535831835608905	0.00573303237171246	0.0395348837209302
GO:0001894	tissue homeostasis	BP	11	210	341	21568	ENSMUSG00000061048,ENSMUSG00000037446,ENSMUSG00000039706,ENSMUSG00000062960,ENSMUSG00000056492,ENSMUSG00000063727,ENSMUSG00000030707,ENSMUSG00000009628,ENSMUSG00000040612,ENSMUSG00000022483,ENSMUSG00000019997	0.000541625970073523	0.00578508561860691	0.0523809523809524
GO:0051783	regulation of nuclear division	BP	10	178	341	21568	ENSMUSG00000031004,ENSMUSG00000019773,ENSMUSG00000030867,ENSMUSG00000017499,ENSMUSG00000021994,ENSMUSG00000032113,ENSMUSG00000020053,ENSMUSG00000012443,ENSMUSG00000028718,ENSMUSG00000026039	0.00055901654017858	0.00596060958166441	0.0561797752808989
GO:0055117	regulation of cardiac muscle contraction	BP	6	65	341	21568	ENSMUSG00000045103,ENSMUSG00000019997,ENSMUSG00000001552,ENSMUSG00000054889,ENSMUSG00000050541,ENSMUSG00000040086	0.000563350370168784	0.00599655171801883	0.0923076923076923
GO:0022612	gland morphogenesis	BP	9	147	341	21568	ENSMUSG00000021994,ENSMUSG00000048402,ENSMUSG00000020053,ENSMUSG00000028883,ENSMUSG00000020019,ENSMUSG00000031870,ENSMUSG00000031004,ENSMUSG00000024395,ENSMUSG00000029838	0.000566043727505512	0.00601493906344168	0.0612244897959184
GO:0042995	cell projection	CC	54	2176	341	21568	ENSMUSG00000021998,ENSMUSG00000048402,ENSMUSG00000038725,ENSMUSG00000022840,ENSMUSG00000029778,ENSMUSG00000030607,ENSMUSG00000062960,ENSMUSG00000015222,ENSMUSG00000022240,ENSMUSG00000031870,ENSMUSG00000053024,ENSMUSG00000059921,ENSMUSG00000020900,ENSMUSG00000042284,ENSMUSG00000056258,ENSMUSG00000020810,ENSMUSG00000050447,ENSMUSG00000030707,ENSMUSG00000068748,ENSMUSG00000024501,ENSMUSG00000022836,…	0.000568022475236859	0.00602568305502542	0.0248161764705882
GO:0019900	kinase binding	MF	24	725	341	21568	ENSMUSG00000020914,ENSMUSG00000054889,ENSMUSG00000087247,ENSMUSG00000022528,ENSMUSG00000033717,ENSMUSG00000017412,ENSMUSG00000027715,ENSMUSG00000045005,ENSMUSG00000001552,ENSMUSG00000012443,ENSMUSG00000027931,ENSMUSG00000030867,ENSMUSG00000029838,ENSMUSG00000025006,ENSMUSG00000019773,ENSMUSG00000056258,ENSMUSG00000032911,ENSMUSG00000038943,ENSMUSG00000021057,ENSMUSG00000041498,ENSMUSG00000024049,…	0.00057192974445826	0.00605681380738365	0.0331034482758621
GO:0048871	multicellular organismal homeostasis	BP	14	318	341	21568	ENSMUSG00000026981,ENSMUSG00000022483,ENSMUSG00000019997,ENSMUSG00000061048,ENSMUSG00000037446,ENSMUSG00000039706,ENSMUSG00000022122,ENSMUSG00000062960,ENSMUSG00000056492,ENSMUSG00000063727,ENSMUSG00000030707,ENSMUSG00000009628,ENSMUSG00000040612,ENSMUSG00000025993	0.000580917592266794	0.00614155152299716	0.0440251572327044
GO:0055065	metal ion homeostasis	BP	21	597	341	21568	ENSMUSG00000022122,ENSMUSG00000017412,ENSMUSG00000015342,ENSMUSG00000025993,ENSMUSG00000047443,ENSMUSG00000050541,ENSMUSG00000027335,ENSMUSG00000021678,ENSMUSG00000062960,ENSMUSG00000053647,ENSMUSG00000022840,ENSMUSG00000029778,ENSMUSG00000021057,ENSMUSG00000045103,ENSMUSG00000030707,ENSMUSG00000039239,ENSMUSG00000026278,ENSMUSG00000031906,ENSMUSG00000060735,ENSMUSG00000052229,ENSMUSG00000020614	0.000582132727563698	0.00614396693989686	0.0351758793969849
GO:0035630	bone mineralization involved in bone maturation	BP	3	11	341	21568	ENSMUSG00000020846,ENSMUSG00000027358,ENSMUSG00000020053	0.000588266575274885	0.00617729504930305	0.272727272727273
GO:0055015	ventricular cardiac muscle cell development	BP	3	11	341	21568	ENSMUSG00000008136,ENSMUSG00000019789,ENSMUSG00000020900	0.000588266575274885	0.00617729504930305	0.272727272727273
GO:1903867	extraembryonic membrane development	BP	3	11	341	21568	ENSMUSG00000045005,ENSMUSG00000020185,ENSMUSG00000046179	0.000588266575274885	0.00617729504930305	0.272727272727273
GO:0007051	spindle organization	BP	9	148	341	21568	ENSMUSG00000058290,ENSMUSG00000028718,ENSMUSG00000037020,ENSMUSG00000019773,ENSMUSG00000012443,ENSMUSG00000032254,ENSMUSG00000033952,ENSMUSG00000017861,ENSMUSG00000030867	0.000594484951869254	0.00623208383045429	0.0608108108108108
GO:0000780	condensed nuclear chromosome, centromeric region	CC	4	25	341	21568	ENSMUSG00000047534,ENSMUSG00000030867,ENSMUSG00000026039,ENSMUSG00000023940	0.000597248662382094	0.00625053348008958	0.16
GO:0034705	potassium channel complex	CC	7	91	341	21568	ENSMUSG00000020155,ENSMUSG00000030249,ENSMUSG00000053024,ENSMUSG00000056258,ENSMUSG00000051726,ENSMUSG00000030247,ENSMUSG00000022935	0.00060316162642465	0.00630182457675553	0.0769230769230769
GO:0007422	peripheral nervous system development	BP	6	66	341	21568	ENSMUSG00000045103,ENSMUSG00000037868,ENSMUSG00000029765,ENSMUSG00000022122,ENSMUSG00000033730,ENSMUSG00000032744	0.000611561450470759	0.00637888300181142	0.0909090909090909
GO:0043226	organelle	CC	225	12369	341	21568	ENSMUSG00000048402,ENSMUSG00000038725,ENSMUSG00000022840,ENSMUSG00000018581,ENSMUSG00000019326,ENSMUSG00000027358,ENSMUSG00000070691,ENSMUSG00000032113,ENSMUSG00000037868,ENSMUSG00000019997,ENSMUSG00000030247,ENSMUSG00000037362,ENSMUSG00000021253,ENSMUSG00000059336,ENSMUSG00000026981,ENSMUSG00000003411,ENSMUSG00000048126,ENSMUSG00000021823,ENSMUSG00000071424,ENSMUSG00000022935,ENSMUSG00000028613,…	0.00062703350274719	0.00652932712643269	0.0181906378850352
GO:0010718	positive regulation of epithelial to mesenchymal transition	BP	5	44	341	21568	ENSMUSG00000039239,ENSMUSG00000027358,ENSMUSG00000027985,ENSMUSG00000021253,ENSMUSG00000020542	0.000628156009168265	0.00653009594172084	0.113636363636364
GO:0009719	response to endogenous stimulus	BP	37	1333	341	21568	ENSMUSG00000027358,ENSMUSG00000039239,ENSMUSG00000021253,ENSMUSG00000046714,ENSMUSG00000025006,ENSMUSG00000019997,ENSMUSG00000050541,ENSMUSG00000008136,ENSMUSG00000027985,ENSMUSG00000020542,ENSMUSG00000026768,ENSMUSG00000021388,ENSMUSG00000092035,ENSMUSG00000022528,ENSMUSG00000062960,ENSMUSG00000021994,ENSMUSG00000053647,ENSMUSG00000037868,ENSMUSG00000046275,ENSMUSG00000033717,ENSMUSG00000020053,…	0.000638281272105835	0.0066242958023384	0.0277569392348087
GO:0051094	positive regulation of developmental process	BP	38	1382	341	21568	ENSMUSG00000033952,ENSMUSG00000031778,ENSMUSG00000027358,ENSMUSG00000027985,ENSMUSG00000039239,ENSMUSG00000021253,ENSMUSG00000020542,ENSMUSG00000045103,ENSMUSG00000052504,ENSMUSG00000029838,ENSMUSG00000068748,ENSMUSG00000024501,ENSMUSG00000021994,ENSMUSG00000087247,ENSMUSG00000048402,ENSMUSG00000020053,ENSMUSG00000027347,ENSMUSG00000033730,ENSMUSG00000046714,ENSMUSG00000074676,ENSMUSG00000019997,…	0.00064275610692504	0.00665963773348124	0.0274963820549928
GO:0044454	nuclear chromosome part	CC	21	602	341	21568	ENSMUSG00000047534,ENSMUSG00000030867,ENSMUSG00000026039,ENSMUSG00000023940,ENSMUSG00000041859,ENSMUSG00000002870,ENSMUSG00000005410,ENSMUSG00000026355,ENSMUSG00000027323,ENSMUSG00000041064,ENSMUSG00000070691,ENSMUSG00000001228,ENSMUSG00000030346,ENSMUSG00000005470,ENSMUSG00000020542,ENSMUSG00000017146,ENSMUSG00000007080,ENSMUSG00000000028,ENSMUSG00000026669,ENSMUSG00000019789,ENSMUSG00000022034	0.00064775957580458	0.00670033036301515	0.0348837209302326
GO:0031023	microtubule organizing center organization	BP	8	120	341	21568	ENSMUSG00000017146,ENSMUSG00000030867,ENSMUSG00000025758,ENSMUSG00000037020,ENSMUSG00000012443,ENSMUSG00000023940,ENSMUSG00000028718,ENSMUSG00000032113	0.00065130040259561	0.00672578375947407	0.0666666666666667
GO:0051961	negative regulation of nervous system development	BP	14	322	341	21568	ENSMUSG00000052504,ENSMUSG00000022528,ENSMUSG00000028883,ENSMUSG00000024501,ENSMUSG00000032911,ENSMUSG00000022122,ENSMUSG00000033952,ENSMUSG00000040289,ENSMUSG00000027276,ENSMUSG00000053024,ENSMUSG00000021994,ENSMUSG00000029838,ENSMUSG00000068748,ENSMUSG00000074505	0.000656532279118361	0.00676858692395701	0.0434782608695652
GO:0006940	regulation of smooth muscle contraction	BP	6	67	341	21568	ENSMUSG00000050541,ENSMUSG00000027335,ENSMUSG00000020542,ENSMUSG00000005611,ENSMUSG00000033717,ENSMUSG00000053647	0.000662911564928754	0.00682305837158901	0.0895522388059701
GO:0055082	cellular chemical homeostasis	BP	24	733	341	21568	ENSMUSG00000017412,ENSMUSG00000015342,ENSMUSG00000025993,ENSMUSG00000047443,ENSMUSG00000050541,ENSMUSG00000027335,ENSMUSG00000022122,ENSMUSG00000021678,ENSMUSG00000062960,ENSMUSG00000053647,ENSMUSG00000022840,ENSMUSG00000030109,ENSMUSG00000029778,ENSMUSG00000021057,ENSMUSG00000045103,ENSMUSG00000058914,ENSMUSG00000030707,ENSMUSG00000039239,ENSMUSG00000026278,ENSMUSG00000031906,ENSMUSG00000060735,…	0.000666636412778245	0.00685007416232695	0.0327421555252387
GO:0043269	regulation of ion transport	BP	22	648	341	21568	ENSMUSG00000055761,ENSMUSG00000021057,ENSMUSG00000029778,ENSMUSG00000045103,ENSMUSG00000026981,ENSMUSG00000022935,ENSMUSG00000049511,ENSMUSG00000017412,ENSMUSG00000030247,ENSMUSG00000056258,ENSMUSG00000051726,ENSMUSG00000023092,ENSMUSG00000030707,ENSMUSG00000039239,ENSMUSG00000053647,ENSMUSG00000003411,ENSMUSG00000020053,ENSMUSG00000022836,ENSMUSG00000022528,ENSMUSG00000020155,ENSMUSG00000047443,…	0.000693391890133145	0.00711054828261377	0.0339506172839506
GO:0005737	cytoplasm	CC	193	10325	341	21568	ENSMUSG00000019997,ENSMUSG00000020900,ENSMUSG00000048782,ENSMUSG00000005611,ENSMUSG00000018581,ENSMUSG00000048402,ENSMUSG00000032221,ENSMUSG00000031906,ENSMUSG00000030249,ENSMUSG00000027326,ENSMUSG00000042284,ENSMUSG00000032202,ENSMUSG00000024030,ENSMUSG00000029675,ENSMUSG00000023019,ENSMUSG00000030247,ENSMUSG00000031870,ENSMUSG00000027323,ENSMUSG00000029591,ENSMUSG00000026278,ENSMUSG00000019992,…	0.000694269047025722	0.00711054828261377	0.0186924939467312
GO:0044772	mitotic cell cycle phase transition	BP	14	324	341	21568	ENSMUSG00000007080,ENSMUSG00000027715,ENSMUSG00000032113,ENSMUSG00000030867,ENSMUSG00000041498,ENSMUSG00000037474,ENSMUSG00000023092,ENSMUSG00000017499,ENSMUSG00000046591,ENSMUSG00000042489,ENSMUSG00000017146,ENSMUSG00000020185,ENSMUSG00000028718,ENSMUSG00000000028	0.00069736677700463	0.00711885724657021	0.0432098765432099
GO:0005887	integral component of plasma membrane	CC	36	1291	341	21568	ENSMUSG00000042284,ENSMUSG00000026768,ENSMUSG00000032243,ENSMUSG00000025006,ENSMUSG00000020155,ENSMUSG00000030249,ENSMUSG00000053024,ENSMUSG00000056258,ENSMUSG00000051726,ENSMUSG00000030247,ENSMUSG00000071424,ENSMUSG00000022935,ENSMUSG00000027358,ENSMUSG00000034353,ENSMUSG00000050541,ENSMUSG00000027335,ENSMUSG00000033717,ENSMUSG00000022265,ENSMUSG00000052504,ENSMUSG00000021678,ENSMUSG00000020140,…	0.000696393118406666	0.00711885724657021	0.0278853601859024
GO:0003275	apoptotic process involved in outflow tract morphogenesis	BP	2	3	341	21568	ENSMUSG00000039239,ENSMUSG00000046714	0.000739911456437122	0.00731337879243485	0.666666666666667
GO:0034421	post-translational protein acetylation	BP	2	3	341	21568	ENSMUSG00000022034,ENSMUSG00000022422	0.000739911456437122	0.00731337879243485	0.666666666666667
GO:0051385	response to mineralocorticoid	BP	2	3	341	21568	ENSMUSG00000045903,ENSMUSG00000053647	0.000739911456437122	0.00731337879243485	0.666666666666667
GO:0060931	sinoatrial node cell development	BP	2	3	341	21568	ENSMUSG00000071317,ENSMUSG00000022803	0.000739911456437122	0.00731337879243485	0.666666666666667
GO:0090092	regulation of transmembrane receptor protein serine/threonine kinase signaling pathway	BP	11	218	341	21568	ENSMUSG00000027358,ENSMUSG00000039239,ENSMUSG00000021253,ENSMUSG00000020542,ENSMUSG00000026768,ENSMUSG00000021388,ENSMUSG00000092035,ENSMUSG00000022528,ENSMUSG00000062960,ENSMUSG00000021994,ENSMUSG00000037362	0.000738478272589926	0.00731337879243485	0.0504587155963303
GO:1900135	positive regulation of renin secretion into blood stream	BP	2	3	341	21568	ENSMUSG00000021678,ENSMUSG00000043366	0.000739911456437122	0.00731337879243485	0.666666666666667
GO:1901987	regulation of cell cycle phase transition	BP	12	252	341	21568	ENSMUSG00000030867,ENSMUSG00000041498,ENSMUSG00000037474,ENSMUSG00000032113,ENSMUSG00000023092,ENSMUSG00000017499,ENSMUSG00000046591,ENSMUSG00000042489,ENSMUSG00000017146,ENSMUSG00000028718,ENSMUSG00000000028,ENSMUSG00000020185	0.000717611939760239	0.00731337879243485	0.0476190476190476
GO:1902256	regulation of apoptotic process involved in outflow tract morphogenesis	BP	2	3	341	21568	ENSMUSG00000046714,ENSMUSG00000039239	0.000739911456437122	0.00731337879243485	0.666666666666667
GO:2000721	positive regulation of transcription from RNA polymerase II promoter involved in smooth muscle cell differentiation	BP	2	3	341	21568	ENSMUSG00000020542,ENSMUSG00000026768	0.000739911456437122	0.00731337879243485	0.666666666666667
GO:2000722	regulation of cardiac vascular smooth muscle cell differentiation	BP	2	3	341	21568	ENSMUSG00000053647,ENSMUSG00000020542	0.000739911456437122	0.00731337879243485	0.666666666666667
GO:2000820	negative regulation of transcription from RNA polymerase II promoter involved in smooth muscle cell differentiation	BP	2	3	341	21568	ENSMUSG00000040289,ENSMUSG00000019789	0.000739911456437122	0.00731337879243485	0.666666666666667
GO:0004937	alpha1-adrenergic receptor activity	MF	2	3	341	21568	ENSMUSG00000050541,ENSMUSG00000027335	0.000739911456437122	0.00731337879243485	0.666666666666667
GO:0016941	natriuretic peptide receptor activity	MF	2	3	341	21568	ENSMUSG00000027931,ENSMUSG00000022206	0.000739911456437122	0.00731337879243485	0.666666666666667
GO:0043292	contractile fiber	CC	11	218	341	21568	ENSMUSG00000030247,ENSMUSG00000048096,ENSMUSG00000018830,ENSMUSG00000024049,ENSMUSG00000030249,ENSMUSG00000045103,ENSMUSG00000021823,ENSMUSG00000056328,ENSMUSG00000008136,ENSMUSG00000001552,ENSMUSG00000054477	0.000738478272589926	0.00731337879243485	0.0504587155963303
GO:0044297	cell body	CC	24	738	341	21568	ENSMUSG00000030607,ENSMUSG00000025867,ENSMUSG00000022935,ENSMUSG00000020053,ENSMUSG00000062960,ENSMUSG00000028613,ENSMUSG00000015222,ENSMUSG00000037362,ENSMUSG00000068748,ENSMUSG00000053024,ENSMUSG00000039239,ENSMUSG00000021253,ENSMUSG00000023945,ENSMUSG00000035168,ENSMUSG00000020900,ENSMUSG00000056258,ENSMUSG00000020810,ENSMUSG00000054477,ENSMUSG00000021057,ENSMUSG00000022240,ENSMUSG00000031870,…	0.000732539170534458	0.00731337879243485	0.032520325203252
GO:0072534	perineuronal net	CC	2	3	341	21568	ENSMUSG00000030607,ENSMUSG00000068748	0.000739911456437122	0.00731337879243485	0.666666666666667
GO:0097149	centralspindlin complex	CC	2	3	341	21568	ENSMUSG00000027699,ENSMUSG00000032254	0.000739911456437122	0.00731337879243485	0.666666666666667
GO:0098966	perisynaptic extracellular matrix	CC	2	3	341	21568	ENSMUSG00000030607,ENSMUSG00000068748	0.000739911456437122	0.00731337879243485	0.666666666666667
GO:0099535	synapse-associated extracellular matrix	CC	2	3	341	21568	ENSMUSG00000030607,ENSMUSG00000068748	0.000739911456437122	0.00731337879243485	0.666666666666667
GO:0099544	perisynaptic space	CC	2	3	341	21568	ENSMUSG00000030607,ENSMUSG00000068748	0.000739911456437122	0.00731337879243485	0.666666666666667
GO:0007187	G protein-coupled receptor signaling pathway, coupled to cyclic nucleotide second messenger	BP	9	153	341	21568	ENSMUSG00000060735,ENSMUSG00000022376,ENSMUSG00000022840,ENSMUSG00000070687,ENSMUSG00000022206,ENSMUSG00000049511,ENSMUSG00000050541,ENSMUSG00000027335,ENSMUSG00000033717	0.00075479721995424	0.00744868825460389	0.0588235294117647
GO:0030278	regulation of ossification	BP	11	219	341	21568	ENSMUSG00000022265,ENSMUSG00000030218,ENSMUSG00000027358,ENSMUSG00000040289,ENSMUSG00000020053,ENSMUSG00000027276,ENSMUSG00000054196,ENSMUSG00000021994,ENSMUSG00000020846,ENSMUSG00000037868,ENSMUSG00000024134	0.000766806389916123	0.00755522688292357	0.0502283105022831
GO:0000281	mitotic cytokinesis	BP	5	46	341	21568	ENSMUSG00000027699,ENSMUSG00000030867,ENSMUSG00000032254,ENSMUSG00000024989,ENSMUSG00000020900	0.000772685197168816	0.00756982254608077	0.108695652173913
GO:0016446	somatic hypermutation of immunoglobulin genes	BP	3	12	341	21568	ENSMUSG00000029591,ENSMUSG00000039748,ENSMUSG00000034206	0.00077519155370352	0.00756982254608077	0.25
GO:0019934	cGMP-mediated signaling	BP	3	12	341	21568	ENSMUSG00000022122,ENSMUSG00000005611,ENSMUSG00000028005	0.00077519155370352	0.00756982254608077	0.25
GO:0021561	facial nerve development	BP	3	12	341	21568	ENSMUSG00000029765,ENSMUSG00000037868,ENSMUSG00000028883	0.00077519155370352	0.00756982254608077	0.25
GO:0021610	facial nerve morphogenesis	BP	3	12	341	21568	ENSMUSG00000037868,ENSMUSG00000028883,ENSMUSG00000029765	0.00077519155370352	0.00756982254608077	0.25
GO:0060563	neuroepithelial cell differentiation	BP	6	69	341	21568	ENSMUSG00000022528,ENSMUSG00000027276,ENSMUSG00000040289,ENSMUSG00000019789,ENSMUSG00000027358,ENSMUSG00000027985	0.00077558162588719	0.00756982254608077	0.0869565217391304
GO:0009798	axis specification	BP	7	95	341	21568	ENSMUSG00000045005,ENSMUSG00000028718,ENSMUSG00000021994,ENSMUSG00000040289,ENSMUSG00000019789,ENSMUSG00000024134,ENSMUSG00000032221	0.000780444188590303	0.00760536144343007	0.0736842105263158
GO:0001701	in utero embryonic development	BP	17	445	341	21568	ENSMUSG00000032113,ENSMUSG00000045005,ENSMUSG00000025758,ENSMUSG00000020185,ENSMUSG00000046179,ENSMUSG00000027985,ENSMUSG00000022528,ENSMUSG00000040289,ENSMUSG00000019789,ENSMUSG00000045216,ENSMUSG00000020053,ENSMUSG00000027358,ENSMUSG00000048402,ENSMUSG00000028718,ENSMUSG00000021253,ENSMUSG00000032220,ENSMUSG00000020900	0.000784455628215217	0.00763250812015025	0.0382022471910112
GO:0120025	plasma membrane bounded cell projection	CC	50	2000	341	21568	ENSMUSG00000021998,ENSMUSG00000048402,ENSMUSG00000038725,ENSMUSG00000022840,ENSMUSG00000029778,ENSMUSG00000030607,ENSMUSG00000062960,ENSMUSG00000015222,ENSMUSG00000022240,ENSMUSG00000031870,ENSMUSG00000053024,ENSMUSG00000059921,ENSMUSG00000020900,ENSMUSG00000042284,ENSMUSG00000056258,ENSMUSG00000020810,ENSMUSG00000050447,ENSMUSG00000030707,ENSMUSG00000068748,ENSMUSG00000024501,ENSMUSG00000022836,…	0.000789904622958967	0.00767353523738766	0.025
GO:0033687	osteoblast proliferation	BP	4	27	341	21568	ENSMUSG00000022206,ENSMUSG00000027358,ENSMUSG00000054196,ENSMUSG00000035455	0.000808226904794019	0.00782711833996371	0.148148148148148
GO:0046330	positive regulation of JNK cascade	BP	8	124	341	21568	ENSMUSG00000027692,ENSMUSG00000021994,ENSMUSG00000045005,ENSMUSG00000026981,ENSMUSG00000021678,ENSMUSG00000019997,ENSMUSG00000027347,ENSMUSG00000021453	0.000808228214645361	0.00782711833996371	0.0645161290322581
GO:0044456	synapse part	CC	24	744	341	21568	ENSMUSG00000025993,ENSMUSG00000023945,ENSMUSG00000003411,ENSMUSG00000051111,ENSMUSG00000062151,ENSMUSG00000053647,ENSMUSG00000028005,ENSMUSG00000021057,ENSMUSG00000026768,ENSMUSG00000022935,ENSMUSG00000045103,ENSMUSG00000029211,ENSMUSG00000071424,ENSMUSG00000068748,ENSMUSG00000035168,ENSMUSG00000025867,ENSMUSG00000031870,ENSMUSG00000037446,ENSMUSG00000020900,ENSMUSG00000033377,ENSMUSG00000054477,…	0.000819054935863286	0.00791965075406938	0.032258064516129
GO:0048534	hematopoietic or lymphoid organ development	BP	28	925	341	21568	ENSMUSG00000068748,ENSMUSG00000020914,ENSMUSG00000071317,ENSMUSG00000031906,ENSMUSG00000022034,ENSMUSG00000035916,ENSMUSG00000027858,ENSMUSG00000070691,ENSMUSG00000062960,ENSMUSG00000026532,ENSMUSG00000039239,ENSMUSG00000032036,ENSMUSG00000032220,ENSMUSG00000025001,ENSMUSG00000027985,ENSMUSG00000027347,ENSMUSG00000045005,ENSMUSG00000033730,ENSMUSG00000021453,ENSMUSG00000032815,ENSMUSG00000034023,…	0.000823947642165817	0.00795460770196363	0.0302702702702703
GO:0042310	vasoconstriction	BP	7	96	341	21568	ENSMUSG00000050541,ENSMUSG00000027335,ENSMUSG00000031906,ENSMUSG00000022122,ENSMUSG00000031778,ENSMUSG00000049511,ENSMUSG00000070687	0.000830620836582387	0.00800661911671598	0.0729166666666667
GO:0030155	regulation of cell adhesion	BP	21	615	341	21568	ENSMUSG00000045103,ENSMUSG00000029838,ENSMUSG00000022665,ENSMUSG00000068748,ENSMUSG00000027985,ENSMUSG00000021994,ENSMUSG00000033730,ENSMUSG00000027347,ENSMUSG00000046714,ENSMUSG00000039239,ENSMUSG00000026981,ENSMUSG00000030707,ENSMUSG00000022528,ENSMUSG00000026532,ENSMUSG00000020053,ENSMUSG00000039323,ENSMUSG00000031778,ENSMUSG00000027358,ENSMUSG00000052504,ENSMUSG00000062960,ENSMUSG00000041498	0.000849244917975756	0.00817335037501431	0.0341463414634146
GO:0042303	molting cycle	BP	8	125	341	21568	ENSMUSG00000020140,ENSMUSG00000022297,ENSMUSG00000039706,ENSMUSG00000039239,ENSMUSG00000061048,ENSMUSG00000070691,ENSMUSG00000045545,ENSMUSG00000021994	0.000851855531296657	0.00817335037501431	0.064
GO:0042633	hair cycle	BP	8	125	341	21568	ENSMUSG00000020140,ENSMUSG00000022297,ENSMUSG00000039706,ENSMUSG00000039239,ENSMUSG00000061048,ENSMUSG00000070691,ENSMUSG00000021994,ENSMUSG00000045545	0.000851855531296657	0.00817335037501431	0.064
GO:0030902	hindbrain development	BP	9	156	341	21568	ENSMUSG00000034486,ENSMUSG00000037868,ENSMUSG00000022528,ENSMUSG00000020900,ENSMUSG00000041498,ENSMUSG00000048402,ENSMUSG00000071424,ENSMUSG00000020053,ENSMUSG00000027985	0.000866803948715957	0.00830398182869886	0.0576923076923077
GO:0043412	macromolecule modification	BP	78	3507	341	21568	ENSMUSG00000027784,ENSMUSG00000021453,ENSMUSG00000025610,ENSMUSG00000027358,ENSMUSG00000020053,ENSMUSG00000021253,ENSMUSG00000021994,ENSMUSG00000042284,ENSMUSG00000032911,ENSMUSG00000031530,ENSMUSG00000021200,ENSMUSG00000037474,ENSMUSG00000027323,ENSMUSG00000022033,ENSMUSG00000032841,ENSMUSG00000022122,ENSMUSG00000019997,ENSMUSG00000062960,ENSMUSG00000036295,ENSMUSG00000027347,ENSMUSG00000053647,…	0.000870387194530462	0.00832550086073915	0.0222412318220701
GO:0009952	anterior/posterior pattern specification	BP	11	223	341	21568	ENSMUSG00000046714,ENSMUSG00000027985,ENSMUSG00000021994,ENSMUSG00000045005,ENSMUSG00000040289,ENSMUSG00000019789,ENSMUSG00000024134,ENSMUSG00000034486,ENSMUSG00000022528,ENSMUSG00000027358,ENSMUSG00000048402	0.000889304373574688	0.00849340235314354	0.0493273542600897
GO:0003690	double-stranded DNA binding	MF	27	884	341	21568	ENSMUSG00000070691,ENSMUSG00000034486,ENSMUSG00000027985,ENSMUSG00000021485,ENSMUSG00000020185,ENSMUSG00000041886,ENSMUSG00000037868,ENSMUSG00000074676,ENSMUSG00000048402,ENSMUSG00000017861,ENSMUSG00000031870,ENSMUSG00000024134,ENSMUSG00000046179,ENSMUSG00000045903,ENSMUSG00000032744,ENSMUSG00000001228,ENSMUSG00000020542,ENSMUSG00000000028,ENSMUSG00000002870,ENSMUSG00000005410,ENSMUSG00000026669,…	0.00089257806256299	0.00851161346949424	0.0305429864253394
GO:1901991	negative regulation of mitotic cell cycle phase transition	BP	8	126	341	21568	ENSMUSG00000030867,ENSMUSG00000032113,ENSMUSG00000023092,ENSMUSG00000046591,ENSMUSG00000042489,ENSMUSG00000017146,ENSMUSG00000028718,ENSMUSG00000020185	0.000897353205387928	0.0085440648470193	0.0634920634920635
GO:0009628	response to abiotic stimulus	BP	29	977	341	21568	ENSMUSG00000027358,ENSMUSG00000062960,ENSMUSG00000039239,ENSMUSG00000021253,ENSMUSG00000041482,ENSMUSG00000050541,ENSMUSG00000035168,ENSMUSG00000048582,ENSMUSG00000030247,ENSMUSG00000020053,ENSMUSG00000037474,ENSMUSG00000042436,ENSMUSG00000017146,ENSMUSG00000027323,ENSMUSG00000046591,ENSMUSG00000034023,ENSMUSG00000032113,ENSMUSG00000022033,ENSMUSG00000045103,ENSMUSG00000017412,ENSMUSG00000037446,…	0.00090428541233203	0.00859692406502527	0.0296827021494371
GO:0006941	striated muscle contraction	BP	9	157	341	21568	ENSMUSG00000045103,ENSMUSG00000050541,ENSMUSG00000040086,ENSMUSG00000019997,ENSMUSG00000001552,ENSMUSG00000054889,ENSMUSG00000054477,ENSMUSG00000030247,ENSMUSG00000024049	0.000907008426698283	0.00860966687964971	0.0573248407643312
GO:0031226	intrinsic component of plasma membrane	CC	37	1360	341	21568	ENSMUSG00000050541,ENSMUSG00000027335,ENSMUSG00000033717,ENSMUSG00000022265,ENSMUSG00000052504,ENSMUSG00000021678,ENSMUSG00000020140,ENSMUSG00000045005,ENSMUSG00000030109,ENSMUSG00000049511,ENSMUSG00000070687,ENSMUSG00000030247,ENSMUSG00000062960,ENSMUSG00000063727,ENSMUSG00000035305,ENSMUSG00000023945,ENSMUSG00000027858,ENSMUSG00000059336,ENSMUSG00000056258,ENSMUSG00000043366,ENSMUSG00000044667,…	0.000919364257615647	0.0087136700641897	0.0272058823529412
GO:0021545	cranial nerve development	BP	5	48	341	21568	ENSMUSG00000022528,ENSMUSG00000029765,ENSMUSG00000037868,ENSMUSG00000028883,ENSMUSG00000045103	0.000940678495003363	0.00888412844471357	0.104166666666667
GO:0060326	cell chemotaxis	BP	12	260	341	21568	ENSMUSG00000031778,ENSMUSG00000021678,ENSMUSG00000042190,ENSMUSG00000021994,ENSMUSG00000042284,ENSMUSG00000030707,ENSMUSG00000033730,ENSMUSG00000037362,ENSMUSG00000062960,ENSMUSG00000022122,ENSMUSG00000023913,ENSMUSG00000027985	0.00094162915906712	0.00888412844471357	0.0461538461538462
GO:0061005	cell differentiation involved in kidney development	BP	5	48	341	21568	ENSMUSG00000024134,ENSMUSG00000027276,ENSMUSG00000032220,ENSMUSG00000046714,ENSMUSG00000022528	0.000940678495003363	0.00888412844471357	0.104166666666667
GO:0045598	regulation of fat cell differentiation	BP	8	127	341	21568	ENSMUSG00000027276,ENSMUSG00000021994,ENSMUSG00000053647,ENSMUSG00000027358,ENSMUSG00000042190,ENSMUSG00000020053,ENSMUSG00000022528,ENSMUSG00000035916	0.00094477905801105	0.00888691721183506	0.062992125984252
GO:0030496	midbody	CC	8	127	341	21568	ENSMUSG00000024989,ENSMUSG00000033952,ENSMUSG00000027699,ENSMUSG00000030867,ENSMUSG00000032254,ENSMUSG00000020900,ENSMUSG00000038943,ENSMUSG00000041498	0.00094477905801105	0.00888691721183506	0.062992125984252
GO:0007611	learning or memory	BP	12	261	341	21568	ENSMUSG00000022240,ENSMUSG00000029838,ENSMUSG00000053024,ENSMUSG00000045903,ENSMUSG00000020053,ENSMUSG00000026981,ENSMUSG00000026768,ENSMUSG00000022376,ENSMUSG00000059991,ENSMUSG00000050541,ENSMUSG00000035168,ENSMUSG00000068748	0.000973334904449735	0.00914171410257692	0.0459770114942529
GO:0002566	somatic diversification of immune receptors via somatic mutation	BP	3	13	341	21568	ENSMUSG00000029591,ENSMUSG00000039748,ENSMUSG00000034206	0.000995984327444402	0.00927054470403033	0.230769230769231
GO:0010935	regulation of macrophage cytokine production	BP	3	13	341	21568	ENSMUSG00000039239,ENSMUSG00000021253,ENSMUSG00000021994	0.000995984327444402	0.00927054470403033	0.230769230769231
GO:0048340	paraxial mesoderm morphogenesis	BP	3	13	341	21568	ENSMUSG00000046714,ENSMUSG00000027985,ENSMUSG00000021994	0.000995984327444402	0.00927054470403033	0.230769230769231
GO:2001212	regulation of vasculogenesis	BP	3	13	341	21568	ENSMUSG00000062960,ENSMUSG00000040289,ENSMUSG00000019789	0.000995984327444402	0.00927054470403033	0.230769230769231
GO:0000940	condensed chromosome outer kinetochore	CC	3	13	341	21568	ENSMUSG00000030867,ENSMUSG00000036223,ENSMUSG00000021965	0.000995984327444402	0.00927054470403033	0.230769230769231
GO:0005916	fascia adherens	CC	3	13	341	21568	ENSMUSG00000001552,ENSMUSG00000021823,ENSMUSG00000054889	0.000995984327444402	0.00927054470403033	0.230769230769231
GO:0006954	inflammatory response	BP	21	625	341	21568	ENSMUSG00000026981,ENSMUSG00000031778,ENSMUSG00000027347,ENSMUSG00000019326,ENSMUSG00000033717,ENSMUSG00000052229,ENSMUSG00000022122,ENSMUSG00000032815,ENSMUSG00000033174,ENSMUSG00000034023,ENSMUSG00000037362,ENSMUSG00000022033,ENSMUSG00000053647,ENSMUSG00000058914,ENSMUSG00000021994,ENSMUSG00000027358,ENSMUSG00000021678,ENSMUSG00000063727,ENSMUSG00000023913,ENSMUSG00000027858,ENSMUSG00000032911	0.00103908838068318	0.00964292600076627	0.0336
GO:0048598	embryonic morphogenesis	BP	21	625	341	21568	ENSMUSG00000034765,ENSMUSG00000031530,ENSMUSG00000022297,ENSMUSG00000028718,ENSMUSG00000039239,ENSMUSG00000021994,ENSMUSG00000015134,ENSMUSG00000022528,ENSMUSG00000024134,ENSMUSG00000048402,ENSMUSG00000034486,ENSMUSG00000027985,ENSMUSG00000026981,ENSMUSG00000022483,ENSMUSG00000035916,ENSMUSG00000026768,ENSMUSG00000010461,ENSMUSG00000046714,ENSMUSG00000045005,ENSMUSG00000021253,ENSMUSG00000054196	0.00103908838068318	0.00964292600076627	0.0336
GO:0030282	bone mineralization	BP	7	100	341	21568	ENSMUSG00000022265,ENSMUSG00000030218,ENSMUSG00000027358,ENSMUSG00000020053,ENSMUSG00000020846,ENSMUSG00000029838,ENSMUSG00000021388	0.0010573384121949	0.00975414265590763	0.07
GO:0045446	endothelial cell differentiation	BP	7	100	341	21568	ENSMUSG00000031250,ENSMUSG00000045103,ENSMUSG00000062960,ENSMUSG00000027276,ENSMUSG00000040289,ENSMUSG00000019789,ENSMUSG00000021678	0.0010573384121949	0.00975414265590763	0.07
GO:0061326	renal tubule development	BP	7	100	341	21568	ENSMUSG00000027358,ENSMUSG00000022528,ENSMUSG00000040289,ENSMUSG00000032744,ENSMUSG00000027276,ENSMUSG00000024134,ENSMUSG00000020140	0.0010573384121949	0.00975414265590763	0.07
GO:0042562	hormone binding	MF	7	100	341	21568	ENSMUSG00000022122,ENSMUSG00000027931,ENSMUSG00000022206,ENSMUSG00000025993,ENSMUSG00000015134,ENSMUSG00000053647,ENSMUSG00000031870	0.0010573384121949	0.00975414265590763	0.07
GO:0051054	positive regulation of DNA metabolic process	BP	11	228	341	21568	ENSMUSG00000020185,ENSMUSG00000046179,ENSMUSG00000017146,ENSMUSG00000010461,ENSMUSG00000048402,ENSMUSG00000020053,ENSMUSG00000021253,ENSMUSG00000029591,ENSMUSG00000027323,ENSMUSG00000022422,ENSMUSG00000047757	0.0010647932438388	0.00980838391920743	0.0482456140350877
GO:0035886	vascular smooth muscle cell differentiation	BP	4	29	341	21568	ENSMUSG00000019789,ENSMUSG00000022528,ENSMUSG00000053647,ENSMUSG00000020542	0.00106694273510756	0.00981366678214884	0.137931034482759
GO:0090304	nucleic acid metabolic process	BP	95	4488	341	21568	ENSMUSG00000033717,ENSMUSG00000000028,ENSMUSG00000041859,ENSMUSG00000002870,ENSMUSG00000005410,ENSMUSG00000026355,ENSMUSG00000007080,ENSMUSG00000020649,ENSMUSG00000017499,ENSMUSG00000026669,ENSMUSG00000022422,ENSMUSG00000037474,ENSMUSG00000046591,ENSMUSG00000034206,ENSMUSG00000041064,ENSMUSG00000027358,ENSMUSG00000070691,ENSMUSG00000022122,ENSMUSG00000008136,ENSMUSG00000046714,ENSMUSG00000074676,…	0.00107825247056315	0.00990306509468542	0.0211675579322638
GO:0044449	contractile fiber part	CC	10	194	341	21568	ENSMUSG00000056328,ENSMUSG00000018830,ENSMUSG00000024049,ENSMUSG00000030249,ENSMUSG00000048096,ENSMUSG00000045103,ENSMUSG00000008136,ENSMUSG00000001552,ENSMUSG00000021823,ENSMUSG00000054477	0.0010831659327313	0.0099335408882442	0.0515463917525773
GO:0019899	enzyme binding	MF	53	2186	341	21568	ENSMUSG00000020914,ENSMUSG00000054889,ENSMUSG00000027699,ENSMUSG00000027347,ENSMUSG00000037946,ENSMUSG00000039716,ENSMUSG00000087247,ENSMUSG00000029778,ENSMUSG00000022840,ENSMUSG00000021057,ENSMUSG00000022528,ENSMUSG00000021823,ENSMUSG00000022021,ENSMUSG00000054453,ENSMUSG00000024049,ENSMUSG00000017499,ENSMUSG00000023940,ENSMUSG00000018849,ENSMUSG00000033717,ENSMUSG00000017412,ENSMUSG00000027715,…	0.00109226018040686	0.0100022119755787	0.0242451967063129
GO:0003008	system process	BP	67	2932	341	21568	ENSMUSG00000027335,ENSMUSG00000050541,ENSMUSG00000045103,ENSMUSG00000028883,ENSMUSG00000071317,ENSMUSG00000022803,ENSMUSG00000040086,ENSMUSG00000022122,ENSMUSG00000032220,ENSMUSG00000022206,ENSMUSG00000021678,ENSMUSG00000019789,ENSMUSG00000056328,ENSMUSG00000024049,ENSMUSG00000048096,ENSMUSG00000070687,ENSMUSG00000018830,ENSMUSG00000022836,ENSMUSG00000017412,ENSMUSG00000022483,ENSMUSG00000037446,…	0.00109560044426825	0.0100180674984704	0.0228512960436562
GO:0051493	regulation of cytoskeleton organization	BP	17	459	341	21568	ENSMUSG00000015222,ENSMUSG00000030707,ENSMUSG00000029675,ENSMUSG00000021678,ENSMUSG00000048096,ENSMUSG00000036223,ENSMUSG00000021965,ENSMUSG00000052504,ENSMUSG00000039239,ENSMUSG00000028718,ENSMUSG00000025758,ENSMUSG00000032113,ENSMUSG00000012443,ENSMUSG00000019997,ENSMUSG00000021253,ENSMUSG00000026532,ENSMUSG00000030867	0.00109967728182869	0.0100259010745933	0.037037037037037
GO:0097306	cellular response to alcohol	BP	8	130	341	21568	ENSMUSG00000031659,ENSMUSG00000020155,ENSMUSG00000045903,ENSMUSG00000017146,ENSMUSG00000001552,ENSMUSG00000027323,ENSMUSG00000047757,ENSMUSG00000022840	0.00109921842893046	0.0100259010745933	0.0615384615384615
GO:0045682	regulation of epidermis development	BP	6	74	341	21568	ENSMUSG00000022528,ENSMUSG00000040289,ENSMUSG00000019789,ENSMUSG00000039239,ENSMUSG00000061048,ENSMUSG00000021994	0.00112213566108562	0.0102156999438306	0.0810810810810811
GO:0045935	positive regulation of nucleobase-containing compound metabolic process	BP	43	1676	341	21568	ENSMUSG00000020542,ENSMUSG00000032113,ENSMUSG00000022360,ENSMUSG00000020185,ENSMUSG00000046179,ENSMUSG00000017146,ENSMUSG00000010461,ENSMUSG00000048402,ENSMUSG00000020053,ENSMUSG00000021253,ENSMUSG00000023019,ENSMUSG00000029591,ENSMUSG00000027358,ENSMUSG00000070691,ENSMUSG00000027715,ENSMUSG00000037868,ENSMUSG00000046714,ENSMUSG00000022528,ENSMUSG00000027985,ENSMUSG00000031870,ENSMUSG00000021994,…	0.00114441754949421	0.0104033402637963	0.0256563245823389
GO:0031214	biomineral tissue development	BP	8	131	341	21568	ENSMUSG00000027358,ENSMUSG00000029838,ENSMUSG00000021388,ENSMUSG00000022265,ENSMUSG00000030218,ENSMUSG00000020053,ENSMUSG00000020614,ENSMUSG00000020846	0.00115495453440167	0.0104685616968256	0.0610687022900763
GO:0048593	camera-type eye morphogenesis	BP	8	131	341	21568	ENSMUSG00000015134,ENSMUSG00000075012,ENSMUSG00000074505,ENSMUSG00000045005,ENSMUSG00000062960,ENSMUSG00000029838,ENSMUSG00000027276,ENSMUSG00000056174	0.00115495453440167	0.0104685616968256	0.0610687022900763
GO:0009314	response to radiation	BP	15	381	341	21568	ENSMUSG00000050541,ENSMUSG00000035168,ENSMUSG00000037474,ENSMUSG00000042436,ENSMUSG00000017146,ENSMUSG00000027323,ENSMUSG00000046591,ENSMUSG00000034023,ENSMUSG00000032113,ENSMUSG00000022033,ENSMUSG00000017412,ENSMUSG00000037446,ENSMUSG00000027699,ENSMUSG00000030346,ENSMUSG00000035455	0.00116924337180943	0.0105826722038624	0.0393700787401575
GO:0042803	protein homodimerization activity	MF	26	855	341	21568	ENSMUSG00000024030,ENSMUSG00000033717,ENSMUSG00000019326,ENSMUSG00000026196,ENSMUSG00000027358,ENSMUSG00000030707,ENSMUSG00000027699,ENSMUSG00000023019,ENSMUSG00000022935,ENSMUSG00000022528,ENSMUSG00000040289,ENSMUSG00000019789,ENSMUSG00000024049,ENSMUSG00000022206,ENSMUSG00000029334,ENSMUSG00000027347,ENSMUSG00000020649,ENSMUSG00000039239,ENSMUSG00000020914,ENSMUSG00000021186,ENSMUSG00000033174,…	0.00117921769241604	0.0106574580125903	0.0304093567251462
GO:0001822	kidney development	BP	12	267	341	21568	ENSMUSG00000046714,ENSMUSG00000024134,ENSMUSG00000026768,ENSMUSG00000027358,ENSMUSG00000032744,ENSMUSG00000032220,ENSMUSG00000022528,ENSMUSG00000040289,ENSMUSG00000027276,ENSMUSG00000032036,ENSMUSG00000048402,ENSMUSG00000039239	0.0011828062432393	0.010674397792248	0.0449438202247191
GO:0007610	behavior	BP	22	676	341	21568	ENSMUSG00000032036,ENSMUSG00000068748,ENSMUSG00000022240,ENSMUSG00000029838,ENSMUSG00000053024,ENSMUSG00000045903,ENSMUSG00000020053,ENSMUSG00000026981,ENSMUSG00000026768,ENSMUSG00000022376,ENSMUSG00000037868,ENSMUSG00000050541,ENSMUSG00000015134,ENSMUSG00000022840,ENSMUSG00000017412,ENSMUSG00000049511,ENSMUSG00000022935,ENSMUSG00000059991,ENSMUSG00000035168,ENSMUSG00000019326,ENSMUSG00000070687,…	0.00119722890754626	0.010777183228067	0.0325443786982249
GO:0010720	positive regulation of cell development	BP	20	589	341	21568	ENSMUSG00000033952,ENSMUSG00000031778,ENSMUSG00000045103,ENSMUSG00000052504,ENSMUSG00000029838,ENSMUSG00000068748,ENSMUSG00000024501,ENSMUSG00000021994,ENSMUSG00000087247,ENSMUSG00000027358,ENSMUSG00000027699,ENSMUSG00000048402,ENSMUSG00000032744,ENSMUSG00000022528,ENSMUSG00000062960,ENSMUSG00000053647,ENSMUSG00000021057,ENSMUSG00000020053,ENSMUSG00000028613,ENSMUSG00000028883	0.00119938782351862	0.010777183228067	0.033955857385399
GO:0030003	cellular cation homeostasis	BP	20	589	341	21568	ENSMUSG00000017412,ENSMUSG00000015342,ENSMUSG00000025993,ENSMUSG00000047443,ENSMUSG00000050541,ENSMUSG00000027335,ENSMUSG00000022122,ENSMUSG00000021678,ENSMUSG00000062960,ENSMUSG00000053647,ENSMUSG00000022840,ENSMUSG00000029778,ENSMUSG00000021057,ENSMUSG00000045103,ENSMUSG00000030707,ENSMUSG00000039239,ENSMUSG00000026278,ENSMUSG00000031906,ENSMUSG00000060735,ENSMUSG00000052229	0.00119938782351862	0.010777183228067	0.033955857385399
GO:0003203	endocardial cushion morphogenesis	BP	4	30	341	21568	ENSMUSG00000040289,ENSMUSG00000032744,ENSMUSG00000039239,ENSMUSG00000027358	0.0012158916276555	0.0108551898502002	0.133333333333333
GO:0008608	attachment of spindle microtubules to kinetochore	BP	4	30	341	21568	ENSMUSG00000027699,ENSMUSG00000026683,ENSMUSG00000023940,ENSMUSG00000027326	0.0012158916276555	0.0108551898502002	0.133333333333333
GO:0021602	cranial nerve morphogenesis	BP	4	30	341	21568	ENSMUSG00000029765,ENSMUSG00000037868,ENSMUSG00000028883,ENSMUSG00000045103	0.0012158916276555	0.0108551898502002	0.133333333333333
GO:0042493	response to drug	BP	24	766	341	21568	ENSMUSG00000050541,ENSMUSG00000049511,ENSMUSG00000020810,ENSMUSG00000027276,ENSMUSG00000039239,ENSMUSG00000021253,ENSMUSG00000037166,ENSMUSG00000022836,ENSMUSG00000047757,ENSMUSG00000031870,ENSMUSG00000048582,ENSMUSG00000020053,ENSMUSG00000003411,ENSMUSG00000027699,ENSMUSG00000031659,ENSMUSG00000020155,ENSMUSG00000017146,ENSMUSG00000001552,ENSMUSG00000027323,ENSMUSG00000031906,ENSMUSG00000022840,…	0.00121678537264168	0.0108551898502002	0.031331592689295
GO:0060561	apoptotic process involved in morphogenesis	BP	4	30	341	21568	ENSMUSG00000039239,ENSMUSG00000046714,ENSMUSG00000027985,ENSMUSG00000045005	0.0012158916276555	0.0108551898502002	0.133333333333333
GO:0051403	stress-activated MAPK cascade	BP	11	232	341	21568	ENSMUSG00000021994,ENSMUSG00000027692,ENSMUSG00000022033,ENSMUSG00000039239,ENSMUSG00000045005,ENSMUSG00000026981,ENSMUSG00000021678,ENSMUSG00000019997,ENSMUSG00000027347,ENSMUSG00000021453,ENSMUSG00000027358	0.00122493815689067	0.0109122888454337	0.0474137931034483
GO:0000212	meiotic spindle organization	BP	3	14	341	21568	ENSMUSG00000019773,ENSMUSG00000033952,ENSMUSG00000058290	0.00125282953798819	0.0109878444127499	0.214285714285714
GO:0001974	blood vessel remodeling	BP	5	51	341	21568	ENSMUSG00000050541,ENSMUSG00000046714,ENSMUSG00000020053,ENSMUSG00000027276,ENSMUSG00000039239	0.0012416431302773	0.0109878444127499	0.0980392156862745
GO:0035988	chondrocyte proliferation	BP	3	14	341	21568	ENSMUSG00000037362,ENSMUSG00000024134,ENSMUSG00000019997	0.00125282953798819	0.0109878444127499	0.214285714285714
GO:0051782	negative regulation of cell division	BP	3	14	341	21568	ENSMUSG00000020185,ENSMUSG00000046179,ENSMUSG00000033952	0.00125282953798819	0.0109878444127499	0.214285714285714
GO:0061318	renal filtration cell differentiation	BP	3	14	341	21568	ENSMUSG00000027276,ENSMUSG00000032220,ENSMUSG00000046714	0.00125282953798819	0.0109878444127499	0.214285714285714
GO:0072112	glomerular visceral epithelial cell differentiation	BP	3	14	341	21568	ENSMUSG00000027276,ENSMUSG00000032220,ENSMUSG00000046714	0.00125282953798819	0.0109878444127499	0.214285714285714
GO:0072311	glomerular epithelial cell differentiation	BP	3	14	341	21568	ENSMUSG00000027276,ENSMUSG00000032220,ENSMUSG00000046714	0.00125282953798819	0.0109878444127499	0.214285714285714
GO:0086001	cardiac muscle cell action potential	BP	5	51	341	21568	ENSMUSG00000001552,ENSMUSG00000054889,ENSMUSG00000054477,ENSMUSG00000030247,ENSMUSG00000045103	0.0012416431302773	0.0109878444127499	0.0980392156862745
GO:0086069	bundle of His cell to Purkinje myocyte communication	BP	3	14	341	21568	ENSMUSG00000001552,ENSMUSG00000054889,ENSMUSG00000040086	0.00125282953798819	0.0109878444127499	0.214285714285714
GO:1905207	regulation of cardiocyte differentiation	BP	5	51	341	21568	ENSMUSG00000039239,ENSMUSG00000020053,ENSMUSG00000053647,ENSMUSG00000020542,ENSMUSG00000027358	0.0012416431302773	0.0109878444127499	0.0980392156862745
GO:0005876	spindle microtubule	CC	5	51	341	21568	ENSMUSG00000029414,ENSMUSG00000012443,ENSMUSG00000030867,ENSMUSG00000036223,ENSMUSG00000021965	0.0012416431302773	0.0109878444127499	0.0980392156862745
GO:0032886	regulation of microtubule-based process	BP	10	198	341	21568	ENSMUSG00000018581,ENSMUSG00000015222,ENSMUSG00000036223,ENSMUSG00000021965,ENSMUSG00000028718,ENSMUSG00000025758,ENSMUSG00000032113,ENSMUSG00000012443,ENSMUSG00000052504,ENSMUSG00000030867	0.00126323707696621	0.0110635404757645	0.0505050505050505
GO:0030036	actin cytoskeleton organization	BP	20	592	341	21568	ENSMUSG00000032254,ENSMUSG00000021998,ENSMUSG00000024501,ENSMUSG00000020900,ENSMUSG00000030707,ENSMUSG00000024049,ENSMUSG00000025006,ENSMUSG00000048096,ENSMUSG00000029675,ENSMUSG00000021678,ENSMUSG00000001349,ENSMUSG00000027692,ENSMUSG00000052504,ENSMUSG00000039239,ENSMUSG00000019997,ENSMUSG00000021253,ENSMUSG00000026532,ENSMUSG00000020846,ENSMUSG00000026421,ENSMUSG00000022021	0.00127429988976404	0.0111135369937825	0.0337837837837838
GO:0032535	regulation of cellular component size	BP	14	345	341	21568	ENSMUSG00000030707,ENSMUSG00000015342,ENSMUSG00000030109,ENSMUSG00000033174,ENSMUSG00000028883,ENSMUSG00000029675,ENSMUSG00000021678,ENSMUSG00000048096,ENSMUSG00000053024,ENSMUSG00000029334,ENSMUSG00000029765,ENSMUSG00000021994,ENSMUSG00000026532,ENSMUSG00000003411	0.00127264024169294	0.0111135369937825	0.0405797101449275
GO:1901988	negative regulation of cell cycle phase transition	BP	8	133	341	21568	ENSMUSG00000030867,ENSMUSG00000032113,ENSMUSG00000023092,ENSMUSG00000046591,ENSMUSG00000042489,ENSMUSG00000017146,ENSMUSG00000028718,ENSMUSG00000020185	0.00127318544484371	0.0111135369937825	0.0601503759398496
GO:0007268	chemical synaptic transmission	BP	23	724	341	21568	ENSMUSG00000023945,ENSMUSG00000033730,ENSMUSG00000025867,ENSMUSG00000062151,ENSMUSG00000045903,ENSMUSG00000038349,ENSMUSG00000022935,ENSMUSG00000049511,ENSMUSG00000017412,ENSMUSG00000071424,ENSMUSG00000022240,ENSMUSG00000053024,ENSMUSG00000054477,ENSMUSG00000062960,ENSMUSG00000054453,ENSMUSG00000028613,ENSMUSG00000003411,ENSMUSG00000031778,ENSMUSG00000033174,ENSMUSG00000028005,ENSMUSG00000070687,…	0.00127988305924881	0.011131050013886	0.031767955801105
GO:0098916	anterograde trans-synaptic signaling	BP	23	724	341	21568	ENSMUSG00000049511,ENSMUSG00000070687,ENSMUSG00000020155,ENSMUSG00000028613,ENSMUSG00000051111,ENSMUSG00000062151,ENSMUSG00000023945,ENSMUSG00000033730,ENSMUSG00000025867,ENSMUSG00000045903,ENSMUSG00000038349,ENSMUSG00000022935,ENSMUSG00000017412,ENSMUSG00000071424,ENSMUSG00000022240,ENSMUSG00000053024,ENSMUSG00000054477,ENSMUSG00000062960,ENSMUSG00000054453,ENSMUSG00000003411,ENSMUSG00000031778,…	0.00127988305924881	0.011131050013886	0.031767955801105
GO:0021879	forebrain neuron differentiation	BP	6	76	341	21568	ENSMUSG00000028883,ENSMUSG00000053024,ENSMUSG00000034486,ENSMUSG00000021994,ENSMUSG00000022528,ENSMUSG00000027985	0.00128986227816047	0.0111555172307017	0.0789473684210526
GO:0045913	positive regulation of carbohydrate metabolic process	BP	6	76	341	21568	ENSMUSG00000053647,ENSMUSG00000020053,ENSMUSG00000025006,ENSMUSG00000050541,ENSMUSG00000023019,ENSMUSG00000029778	0.00128986227816047	0.0111555172307017	0.0789473684210526
GO:0060113	inner ear receptor cell differentiation	BP	6	76	341	21568	ENSMUSG00000022528,ENSMUSG00000027276,ENSMUSG00000040289,ENSMUSG00000019789,ENSMUSG00000035916,ENSMUSG00000054196	0.00128986227816047	0.0111555172307017	0.0789473684210526
GO:0070507	regulation of microtubule cytoskeleton organization	BP	9	165	341	21568	ENSMUSG00000015222,ENSMUSG00000036223,ENSMUSG00000021965,ENSMUSG00000028718,ENSMUSG00000025758,ENSMUSG00000032113,ENSMUSG00000012443,ENSMUSG00000030867,ENSMUSG00000052504	0.00128626430920506	0.0111555172307017	0.0545454545454545
GO:0099537	trans-synaptic signaling	BP	23	725	341	21568	ENSMUSG00000049511,ENSMUSG00000070687,ENSMUSG00000020155,ENSMUSG00000028613,ENSMUSG00000051111,ENSMUSG00000062151,ENSMUSG00000023945,ENSMUSG00000033730,ENSMUSG00000025867,ENSMUSG00000045903,ENSMUSG00000038349,ENSMUSG00000022935,ENSMUSG00000017412,ENSMUSG00000071424,ENSMUSG00000022240,ENSMUSG00000053024,ENSMUSG00000054477,ENSMUSG00000062960,ENSMUSG00000054453,ENSMUSG00000003411,ENSMUSG00000031778,…	0.001303078110873	0.0112541850158199	0.0317241379310345
GO:0099536	synaptic signaling	BP	23	726	341	21568	ENSMUSG00000049511,ENSMUSG00000070687,ENSMUSG00000020155,ENSMUSG00000028613,ENSMUSG00000051111,ENSMUSG00000062151,ENSMUSG00000023945,ENSMUSG00000033730,ENSMUSG00000025867,ENSMUSG00000045903,ENSMUSG00000038349,ENSMUSG00000022935,ENSMUSG00000017412,ENSMUSG00000071424,ENSMUSG00000022240,ENSMUSG00000053024,ENSMUSG00000054477,ENSMUSG00000062960,ENSMUSG00000054453,ENSMUSG00000003411,ENSMUSG00000031778,…	0.0013266340792303	0.0114417595725306	0.0316804407713499
GO:0007292	female gamete generation	BP	8	134	341	21568	ENSMUSG00000031870,ENSMUSG00000019773,ENSMUSG00000026039,ENSMUSG00000020140,ENSMUSG00000030867,ENSMUSG00000033952,ENSMUSG00000020914,ENSMUSG00000020053	0.00133580826122633	0.0115049488833422	0.0597014925373134
GO:0042592	homeostatic process	BP	42	1639	341	21568	ENSMUSG00000027323,ENSMUSG00000041064,ENSMUSG00000026981,ENSMUSG00000022483,ENSMUSG00000019997,ENSMUSG00000061048,ENSMUSG00000037446,ENSMUSG00000026532,ENSMUSG00000025993,ENSMUSG00000022122,ENSMUSG00000023092,ENSMUSG00000017412,ENSMUSG00000015342,ENSMUSG00000047443,ENSMUSG00000050541,ENSMUSG00000027335,ENSMUSG00000021678,ENSMUSG00000062960,ENSMUSG00000053647,ENSMUSG00000022840,ENSMUSG00000030109,…	0.00133941708919216	0.0115200969812149	0.0256253813300793
GO:0060249	anatomical structure homeostasis	BP	14	347	341	21568	ENSMUSG00000027323,ENSMUSG00000041064,ENSMUSG00000022483,ENSMUSG00000019997,ENSMUSG00000061048,ENSMUSG00000037446,ENSMUSG00000039706,ENSMUSG00000062960,ENSMUSG00000056492,ENSMUSG00000063727,ENSMUSG00000045103,ENSMUSG00000030707,ENSMUSG00000009628,ENSMUSG00000040612	0.00134377886156843	0.0115416703048091	0.0403458213256484
GO:0035315	hair cell differentiation	BP	5	52	341	21568	ENSMUSG00000022528,ENSMUSG00000027276,ENSMUSG00000040289,ENSMUSG00000019789,ENSMUSG00000035916	0.00135619080098578	0.0116162312486086	0.0961538461538462
GO:0045933	positive regulation of muscle contraction	BP	5	52	341	21568	ENSMUSG00000050541,ENSMUSG00000027335,ENSMUSG00000020542,ENSMUSG00000019997,ENSMUSG00000053647	0.00135619080098578	0.0116162312486086	0.0961538461538462
GO:0071103	DNA conformation change	BP	10	200	341	21568	ENSMUSG00000002870,ENSMUSG00000005470,ENSMUSG00000020914,ENSMUSG00000026355,ENSMUSG00000027323,ENSMUSG00000015880,ENSMUSG00000053647,ENSMUSG00000025001,ENSMUSG00000041064,ENSMUSG00000021391	0.00136202004488306	0.0116501357410533	0.05
GO:0010639	negative regulation of organelle organization	BP	14	348	341	21568	ENSMUSG00000015222,ENSMUSG00000030867,ENSMUSG00000030707,ENSMUSG00000022360,ENSMUSG00000041064,ENSMUSG00000017146,ENSMUSG00000019773,ENSMUSG00000032113,ENSMUSG00000026532,ENSMUSG00000048096,ENSMUSG00000028718,ENSMUSG00000020053,ENSMUSG00000026278,ENSMUSG00000020914	0.00138057735324088	0.0117604038011367	0.0402298850574713
GO:0046058	cAMP metabolic process	BP	4	31	341	21568	ENSMUSG00000031659,ENSMUSG00000022376,ENSMUSG00000022840,ENSMUSG00000017412	0.00137880087698788	0.0117604038011367	0.129032258064516
GO:0017147	Wnt-protein binding	MF	4	31	341	21568	ENSMUSG00000045005,ENSMUSG00000022297,ENSMUSG00000035305,ENSMUSG00000054196	0.00137880087698788	0.0117604038011367	0.129032258064516
GO:0043197	dendritic spine	CC	9	167	341	21568	ENSMUSG00000053647,ENSMUSG00000021057,ENSMUSG00000026768,ENSMUSG00000071424,ENSMUSG00000031870,ENSMUSG00000068748,ENSMUSG00000020900,ENSMUSG00000033377,ENSMUSG00000054477	0.00139869032336545	0.0118984216442577	0.0538922155688623
GO:2000177	regulation of neural precursor cell proliferation	BP	7	105	341	21568	ENSMUSG00000033952,ENSMUSG00000031778,ENSMUSG00000048402,ENSMUSG00000020053,ENSMUSG00000068748,ENSMUSG00000021994,ENSMUSG00000024395	0.00140612053633913	0.0119290362122394	0.0666666666666667
GO:0003677	DNA binding	MF	49	2002	341	21568	ENSMUSG00000042489,ENSMUSG00000027323,ENSMUSG00000039396,ENSMUSG00000070691,ENSMUSG00000034486,ENSMUSG00000027985,ENSMUSG00000021485,ENSMUSG00000020185,ENSMUSG00000041886,ENSMUSG00000037868,ENSMUSG00000074676,ENSMUSG00000048402,ENSMUSG00000017861,ENSMUSG00000031870,ENSMUSG00000024134,ENSMUSG00000046179,ENSMUSG00000045903,ENSMUSG00000032744,ENSMUSG00000001228,ENSMUSG00000020542,ENSMUSG00000017146,…	0.00140490247921491	0.0119290362122394	0.0244755244755245
GO:0031328	positive regulation of cellular biosynthetic process	BP	44	1745	341	21568	ENSMUSG00000020542,ENSMUSG00000032113,ENSMUSG00000020053,ENSMUSG00000022360,ENSMUSG00000020185,ENSMUSG00000046179,ENSMUSG00000053647,ENSMUSG00000021994,ENSMUSG00000031906,ENSMUSG00000025006,ENSMUSG00000048402,ENSMUSG00000021253,ENSMUSG00000023019,ENSMUSG00000027358,ENSMUSG00000017146,ENSMUSG00000070691,ENSMUSG00000027715,ENSMUSG00000037868,ENSMUSG00000046714,ENSMUSG00000022528,ENSMUSG00000027985,…	0.00140943762921183	0.0119409090028599	0.025214899713467
GO:0048863	stem cell differentiation	BP	10	201	341	21568	ENSMUSG00000022122,ENSMUSG00000034486,ENSMUSG00000027985,ENSMUSG00000020542,ENSMUSG00000039239,ENSMUSG00000046714,ENSMUSG00000030031,ENSMUSG00000028883,ENSMUSG00000022528,ENSMUSG00000027276	0.0014137184846397	0.0119609035378416	0.0497512437810945
GO:0001994	norepinephrine-epinephrine vasoconstriction involved in regulation of systemic arterial blood pressure	BP	2	4	341	21568	ENSMUSG00000050541,ENSMUSG00000027335	0.00146433516295634	0.0122067136007083	0.5
GO:0008104	protein localization	BP	56	2373	341	21568	ENSMUSG00000028287,ENSMUSG00000024134,ENSMUSG00000021678,ENSMUSG00000021994,ENSMUSG00000032202,ENSMUSG00000021057,ENSMUSG00000037868,ENSMUSG00000034353,ENSMUSG00000054453,ENSMUSG00000027699,ENSMUSG00000003411,ENSMUSG00000026981,ENSMUSG00000040612,ENSMUSG00000053647,ENSMUSG00000009628,ENSMUSG00000021998,ENSMUSG00000017146,ENSMUSG00000020053,ENSMUSG00000021823,ENSMUSG00000021186,ENSMUSG00000024030,…	0.00145653458536683	0.0122067136007083	0.023598820058997
GO:0021555	midbrain-hindbrain boundary morphogenesis	BP	2	4	341	21568	ENSMUSG00000034486,ENSMUSG00000022528	0.00146433516295634	0.0122067136007083	0.5
GO:0051794	regulation of timing of catagen	BP	2	4	341	21568	ENSMUSG00000039239,ENSMUSG00000061048	0.00146433516295634	0.0122067136007083	0.5
GO:0060921	sinoatrial node cell differentiation	BP	2	4	341	21568	ENSMUSG00000071317,ENSMUSG00000022803	0.00146433516295634	0.0122067136007083	0.5
GO:0061643	chemorepulsion of axon	BP	2	4	341	21568	ENSMUSG00000029765,ENSMUSG00000021994	0.00146433516295634	0.0122067136007083	0.5
GO:0097360	chorionic trophoblast cell proliferation	BP	2	4	341	21568	ENSMUSG00000045005,ENSMUSG00000026278	0.00146433516295634	0.0122067136007083	0.5
GO:1901382	regulation of chorionic trophoblast cell proliferation	BP	2	4	341	21568	ENSMUSG00000045005,ENSMUSG00000026278	0.00146433516295634	0.0122067136007083	0.5
GO:1990414	replication-born double-strand break repair via sister chromatid exchange	BP	2	4	341	21568	ENSMUSG00000027323,ENSMUSG00000047757	0.00146433516295634	0.0122067136007083	0.5
GO:0034714	type III transforming growth factor beta receptor binding	MF	2	4	341	21568	ENSMUSG00000039239,ENSMUSG00000021253	0.00146433516295634	0.0122067136007083	0.5
GO:0008282	inward rectifying potassium channel	CC	2	4	341	21568	ENSMUSG00000030247,ENSMUSG00000030249	0.00146433516295634	0.0122067136007083	0.5
GO:0009913	epidermal cell differentiation	BP	10	202	341	21568	ENSMUSG00000054215,ENSMUSG00000054889,ENSMUSG00000061048,ENSMUSG00000022528,ENSMUSG00000027276,ENSMUSG00000040289,ENSMUSG00000019789,ENSMUSG00000039239,ENSMUSG00000035916,ENSMUSG00000048402	0.00146700187825945	0.0122125945132642	0.0495049504950495
GO:0006942	regulation of striated muscle contraction	BP	6	78	341	21568	ENSMUSG00000045103,ENSMUSG00000050541,ENSMUSG00000040086,ENSMUSG00000019997,ENSMUSG00000001552,ENSMUSG00000054889	0.00147609754391914	0.0122415718102904	0.0769230769230769
GO:0009948	anterior/posterior axis specification	BP	5	53	341	21568	ENSMUSG00000045005,ENSMUSG00000021994,ENSMUSG00000040289,ENSMUSG00000019789,ENSMUSG00000024134	0.00147834623435657	0.0122415718102904	0.0943396226415094
GO:0055010	ventricular cardiac muscle tissue morphogenesis	BP	5	53	341	21568	ENSMUSG00000040289,ENSMUSG00000019789,ENSMUSG00000039239,ENSMUSG00000054889,ENSMUSG00000046714	0.00147834623435657	0.0122415718102904	0.0943396226415094
GO:0061383	trabecula morphogenesis	BP	5	53	341	21568	ENSMUSG00000040289,ENSMUSG00000019789,ENSMUSG00000039239,ENSMUSG00000025993,ENSMUSG00000008136	0.00147834623435657	0.0122415718102904	0.0943396226415094
GO:0001942	hair follicle development	BP	7	106	341	21568	ENSMUSG00000070691,ENSMUSG00000039239,ENSMUSG00000061048,ENSMUSG00000021994,ENSMUSG00000020140,ENSMUSG00000022297,ENSMUSG00000039706	0.00148554905851017	0.0122848791332574	0.0660377358490566
GO:0044770	cell cycle phase transition	BP	14	351	341	21568	ENSMUSG00000007080,ENSMUSG00000027715,ENSMUSG00000032113,ENSMUSG00000030867,ENSMUSG00000041498,ENSMUSG00000037474,ENSMUSG00000023092,ENSMUSG00000017499,ENSMUSG00000046591,ENSMUSG00000042489,ENSMUSG00000017146,ENSMUSG00000020185,ENSMUSG00000028718,ENSMUSG00000000028	0.00149606585479674	0.012355440421511	0.0398860398860399
GO:0097305	response to alcohol	BP	10	203	341	21568	ENSMUSG00000049511,ENSMUSG00000020053,ENSMUSG00000031659,ENSMUSG00000020155,ENSMUSG00000045903,ENSMUSG00000017146,ENSMUSG00000001552,ENSMUSG00000027323,ENSMUSG00000047757,ENSMUSG00000022840	0.0015219060355419	0.0125521971964496	0.0492610837438424
GO:0010934	macrophage cytokine production	BP	3	15	341	21568	ENSMUSG00000039239,ENSMUSG00000021253,ENSMUSG00000021994	0.00154778326589854	0.0127151007872694	0.2
GO:0090136	epithelial cell-cell adhesion	BP	3	15	341	21568	ENSMUSG00000037362,ENSMUSG00000021823,ENSMUSG00000071317	0.00154778326589854	0.0127151007872694	0.2
GO:0008179	adenylate cyclase binding	MF	3	15	341	21568	ENSMUSG00000029778,ENSMUSG00000022840,ENSMUSG00000021057	0.00154778326589854	0.0127151007872694	0.2
GO:1905209	positive regulation of cardiocyte differentiation	BP	4	32	341	21568	ENSMUSG00000039239,ENSMUSG00000020053,ENSMUSG00000053647,ENSMUSG00000020542	0.00155634244774194	0.0127685697260725	0.125
GO:0002040	sprouting angiogenesis	BP	6	79	341	21568	ENSMUSG00000033730,ENSMUSG00000062960,ENSMUSG00000046714,ENSMUSG00000027985,ENSMUSG00000020185,ENSMUSG00000046179	0.00157656011718803	0.0128150135476027	0.0759493670886076
GO:0008277	regulation of G protein-coupled receptor signaling pathway	BP	7	107	341	21568	ENSMUSG00000049511,ENSMUSG00000038530,ENSMUSG00000026678,ENSMUSG00000053647,ENSMUSG00000053024,ENSMUSG00000033174,ENSMUSG00000034353	0.0015684330285696	0.0128150135476027	0.0654205607476635
GO:0038034	signal transduction in absence of ligand	BP	6	79	341	21568	ENSMUSG00000020053,ENSMUSG00000026278,ENSMUSG00000022483,ENSMUSG00000010461,ENSMUSG00000031778,ENSMUSG00000039239	0.00157656011718803	0.0128150135476027	0.0759493670886076
GO:0045930	negative regulation of mitotic cell cycle	BP	10	204	341	21568	ENSMUSG00000032113,ENSMUSG00000029414,ENSMUSG00000030867,ENSMUSG00000023092,ENSMUSG00000046591,ENSMUSG00000042489,ENSMUSG00000020914,ENSMUSG00000017146,ENSMUSG00000028718,ENSMUSG00000020185	0.00157846722193853	0.0128150135476027	0.0490196078431373
GO:0090100	positive regulation of transmembrane receptor protein serine/threonine kinase signaling pathway	BP	7	107	341	21568	ENSMUSG00000027358,ENSMUSG00000039239,ENSMUSG00000021253,ENSMUSG00000020542,ENSMUSG00000026768,ENSMUSG00000022528,ENSMUSG00000062960	0.0015684330285696	0.0128150135476027	0.0654205607476635
GO:0097192	extrinsic apoptotic signaling pathway in absence of ligand	BP	6	79	341	21568	ENSMUSG00000022483,ENSMUSG00000010461,ENSMUSG00000031778,ENSMUSG00000039239,ENSMUSG00000020053,ENSMUSG00000026278	0.00157656011718803	0.0128150135476027	0.0759493670886076
GO:0005178	integrin binding	MF	7	107	341	21568	ENSMUSG00000019997,ENSMUSG00000020053,ENSMUSG00000062960,ENSMUSG00000037362,ENSMUSG00000021998,ENSMUSG00000031778,ENSMUSG00000021186	0.0015684330285696	0.0128150135476027	0.0654205607476635
GO:0030016	myofibril	CC	10	204	341	21568	ENSMUSG00000024049,ENSMUSG00000030249,ENSMUSG00000048096,ENSMUSG00000045103,ENSMUSG00000021823,ENSMUSG00000056328,ENSMUSG00000008136,ENSMUSG00000001552,ENSMUSG00000054477,ENSMUSG00000030247	0.00157846722193853	0.0128150135476027	0.0490196078431373
GO:0044309	neuron spine	CC	9	170	341	21568	ENSMUSG00000071424,ENSMUSG00000031870,ENSMUSG00000068748,ENSMUSG00000020900,ENSMUSG00000033377,ENSMUSG00000054477,ENSMUSG00000021057,ENSMUSG00000053647,ENSMUSG00000026768	0.00158203554371399	0.0128272595451915	0.0529411764705882
GO:0006873	cellular ion homeostasis	BP	20	604	341	21568	ENSMUSG00000017412,ENSMUSG00000015342,ENSMUSG00000025993,ENSMUSG00000047443,ENSMUSG00000050541,ENSMUSG00000027335,ENSMUSG00000022122,ENSMUSG00000021678,ENSMUSG00000062960,ENSMUSG00000053647,ENSMUSG00000022840,ENSMUSG00000029778,ENSMUSG00000021057,ENSMUSG00000045103,ENSMUSG00000030707,ENSMUSG00000039239,ENSMUSG00000026278,ENSMUSG00000031906,ENSMUSG00000060735,ENSMUSG00000052229	0.00161531797826175	0.0130800845912041	0.033112582781457
GO:0008285	negative regulation of cell proliferation	BP	21	648	341	21568	ENSMUSG00000031250,ENSMUSG00000027931,ENSMUSG00000022206,ENSMUSG00000070691,ENSMUSG00000029838,ENSMUSG00000039239,ENSMUSG00000021994,ENSMUSG00000024395,ENSMUSG00000022528,ENSMUSG00000037362,ENSMUSG00000001349,ENSMUSG00000021253,ENSMUSG00000053647,ENSMUSG00000020542,ENSMUSG00000027358,ENSMUSG00000045005,ENSMUSG00000020053,ENSMUSG00000068748,ENSMUSG00000020185,ENSMUSG00000042284,ENSMUSG00000034329	0.00161888997214265	0.0130919842292627	0.0324074074074074
GO:0000075	cell cycle checkpoint	BP	9	171	341	21568	ENSMUSG00000042489,ENSMUSG00000032113,ENSMUSG00000029414,ENSMUSG00000030867,ENSMUSG00000017146,ENSMUSG00000037474,ENSMUSG00000046591,ENSMUSG00000020914,ENSMUSG00000028718	0.0016472654010978	0.0132624219695869	0.0526315789473684
GO:0000187	activation of MAPK activity	BP	7	108	341	21568	ENSMUSG00000021994,ENSMUSG00000033717,ENSMUSG00000027358,ENSMUSG00000020053,ENSMUSG00000021253,ENSMUSG00000042284,ENSMUSG00000032911	0.00165487423644917	0.0132624219695869	0.0648148148148148
GO:0022404	molting cycle process	BP	7	108	341	21568	ENSMUSG00000020140,ENSMUSG00000022297,ENSMUSG00000039706,ENSMUSG00000039239,ENSMUSG00000061048,ENSMUSG00000070691,ENSMUSG00000021994	0.00165487423644917	0.0132624219695869	0.0648148148148148
GO:0022405	hair cycle process	BP	7	108	341	21568	ENSMUSG00000020140,ENSMUSG00000022297,ENSMUSG00000039706,ENSMUSG00000039239,ENSMUSG00000070691,ENSMUSG00000061048,ENSMUSG00000021994	0.00165487423644917	0.0132624219695869	0.0648148148148148
GO:0031570	DNA integrity checkpoint	BP	7	108	341	21568	ENSMUSG00000042489,ENSMUSG00000032113,ENSMUSG00000017146,ENSMUSG00000030867,ENSMUSG00000037474,ENSMUSG00000046591,ENSMUSG00000020914	0.00165487423644917	0.0132624219695869	0.0648148148148148
GO:0048592	eye morphogenesis	BP	9	171	341	21568	ENSMUSG00000015134,ENSMUSG00000075012,ENSMUSG00000074505,ENSMUSG00000037446,ENSMUSG00000056174,ENSMUSG00000045005,ENSMUSG00000062960,ENSMUSG00000029838,ENSMUSG00000027276	0.0016472654010978	0.0132624219695869	0.0526315789473684
GO:0098773	skin epidermis development	BP	7	108	341	21568	ENSMUSG00000020140,ENSMUSG00000022297,ENSMUSG00000039706,ENSMUSG00000039239,ENSMUSG00000070691,ENSMUSG00000061048,ENSMUSG00000021994	0.00165487423644917	0.0132624219695869	0.0648148148148148
GO:0030097	hemopoiesis	BP	26	877	341	21568	ENSMUSG00000068748,ENSMUSG00000020914,ENSMUSG00000071317,ENSMUSG00000031906,ENSMUSG00000022034,ENSMUSG00000035916,ENSMUSG00000027858,ENSMUSG00000025001,ENSMUSG00000027985,ENSMUSG00000027347,ENSMUSG00000045005,ENSMUSG00000033730,ENSMUSG00000062960,ENSMUSG00000032220,ENSMUSG00000021453,ENSMUSG00000032815,ENSMUSG00000034023,ENSMUSG00000027276,ENSMUSG00000039883,ENSMUSG00000021994,ENSMUSG00000021678,…	0.001682632450911	0.0134649949668132	0.0296465222348917
GO:0048015	phosphatidylinositol-mediated signaling	BP	8	139	341	21568	ENSMUSG00000020053,ENSMUSG00000027347,ENSMUSG00000021678,ENSMUSG00000062960,ENSMUSG00000039239,ENSMUSG00000032841,ENSMUSG00000053647,ENSMUSG00000022206	0.00168663820043589	0.0134649949668132	0.0575539568345324
GO:0072073	kidney epithelium development	BP	8	139	341	21568	ENSMUSG00000046714,ENSMUSG00000027358,ENSMUSG00000024134,ENSMUSG00000022528,ENSMUSG00000040289,ENSMUSG00000032744,ENSMUSG00000027276,ENSMUSG00000032220	0.00168663820043589	0.0134649949668132	0.0575539568345324
GO:1905114	cell surface receptor signaling pathway involved in cell-cell signaling	BP	17	478	341	21568	ENSMUSG00000027358,ENSMUSG00000021994,ENSMUSG00000045005,ENSMUSG00000022297,ENSMUSG00000027985,ENSMUSG00000035305,ENSMUSG00000027692,ENSMUSG00000048402,ENSMUSG00000061048,ENSMUSG00000054196,ENSMUSG00000071424,ENSMUSG00000022935,ENSMUSG00000045903,ENSMUSG00000031778,ENSMUSG00000022240,ENSMUSG00000033952,ENSMUSG00000020140	0.00169490474900912	0.0135136643688602	0.0355648535564854
GO:0042060	wound healing	BP	14	356	341	21568	ENSMUSG00000020900,ENSMUSG00000032202,ENSMUSG00000021678,ENSMUSG00000020053,ENSMUSG00000022297,ENSMUSG00000031778,ENSMUSG00000046714,ENSMUSG00000026421,ENSMUSG00000021823,ENSMUSG00000033717,ENSMUSG00000022836,ENSMUSG00000037362,ENSMUSG00000039239,ENSMUSG00000021994	0.00170643272919314	0.0135881798013884	0.0393258426966292
GO:0070372	regulation of ERK1 and ERK2 cascade	BP	12	279	341	21568	ENSMUSG00000045103,ENSMUSG00000020053,ENSMUSG00000053647,ENSMUSG00000031530,ENSMUSG00000027358,ENSMUSG00000021678,ENSMUSG00000019997,ENSMUSG00000062960,ENSMUSG00000027347,ENSMUSG00000031778,ENSMUSG00000058914,ENSMUSG00000087247	0.0017146205285364	0.0136359412914383	0.043010752688172
GO:0006357	regulation of transcription by RNA polymerase II	BP	46	1867	341	21568	ENSMUSG00000027358,ENSMUSG00000070691,ENSMUSG00000022122,ENSMUSG00000008136,ENSMUSG00000046714,ENSMUSG00000074676,ENSMUSG00000048402,ENSMUSG00000022528,ENSMUSG00000040289,ENSMUSG00000019789,ENSMUSG00000027985,ENSMUSG00000028613,ENSMUSG00000021485,ENSMUSG00000001228,ENSMUSG00000030867,ENSMUSG00000020185,ENSMUSG00000046179,ENSMUSG00000018849,ENSMUSG00000020542,ENSMUSG00000032113,ENSMUSG00000039239,…	0.00174022312564857	0.0138218997492521	0.0246384574183182
GO:0061640	cytoskeleton-dependent cytokinesis	BP	5	55	341	21568	ENSMUSG00000027699,ENSMUSG00000030867,ENSMUSG00000032254,ENSMUSG00000024989,ENSMUSG00000020900	0.00174668528014962	0.013855553171327	0.0909090909090909
GO:0060706	cell differentiation involved in embryonic placenta development	BP	4	33	341	21568	ENSMUSG00000025758,ENSMUSG00000020185,ENSMUSG00000046179,ENSMUSG00000045005	0.00174918477793691	0.0138577272420014	0.121212121212121
GO:0016829	lyase activity	MF	9	174	341	21568	ENSMUSG00000031659,ENSMUSG00000022376,ENSMUSG00000028005,ENSMUSG00000022840,ENSMUSG00000027559,ENSMUSG00000027931,ENSMUSG00000041624,ENSMUSG00000034206,ENSMUSG00000039396	0.00185599475054839	0.0146852341952539	0.0517241379310345
GO:0003222	ventricular trabecula myocardium morphogenesis	BP	3	16	341	21568	ENSMUSG00000040289,ENSMUSG00000019789,ENSMUSG00000039239	0.0018827773237105	0.014747238232384	0.1875
GO:0006171	cAMP biosynthetic process	BP	3	16	341	21568	ENSMUSG00000031659,ENSMUSG00000022376,ENSMUSG00000022840	0.0018827773237105	0.014747238232384	0.1875
GO:0045836	positive regulation of meiotic nuclear division	BP	3	16	341	21568	ENSMUSG00000019773,ENSMUSG00000026039,ENSMUSG00000021994	0.0018827773237105	0.014747238232384	0.1875
GO:0050801	ion homeostasis	BP	23	746	341	21568	ENSMUSG00000022122,ENSMUSG00000023092,ENSMUSG00000017412,ENSMUSG00000015342,ENSMUSG00000025993,ENSMUSG00000047443,ENSMUSG00000050541,ENSMUSG00000027335,ENSMUSG00000021678,ENSMUSG00000062960,ENSMUSG00000053647,ENSMUSG00000022840,ENSMUSG00000029778,ENSMUSG00000021057,ENSMUSG00000045103,ENSMUSG00000030707,ENSMUSG00000039239,ENSMUSG00000026278,ENSMUSG00000031906,ENSMUSG00000060735,ENSMUSG00000052229,…	0.00188088644477661	0.014747238232384	0.0308310991957105
GO:0071880	adenylate cyclase-activating adrenergic receptor signaling pathway	BP	3	16	341	21568	ENSMUSG00000050541,ENSMUSG00000027335,ENSMUSG00000033717	0.0018827773237105	0.014747238232384	0.1875
GO:0072010	glomerular epithelium development	BP	3	16	341	21568	ENSMUSG00000046714,ENSMUSG00000027276,ENSMUSG00000032220	0.0018827773237105	0.014747238232384	0.1875
GO:2000780	negative regulation of double-strand break repair	BP	3	16	341	21568	ENSMUSG00000035365,ENSMUSG00000034206,ENSMUSG00000047757	0.0018827773237105	0.014747238232384	0.1875
GO:0005859	muscle myosin complex	CC	3	16	341	21568	ENSMUSG00000056328,ENSMUSG00000018830,ENSMUSG00000024049	0.0018827773237105	0.014747238232384	0.1875
GO:0051223	regulation of protein transport	BP	22	701	341	21568	ENSMUSG00000021678,ENSMUSG00000021994,ENSMUSG00000053647,ENSMUSG00000021998,ENSMUSG00000017146,ENSMUSG00000020053,ENSMUSG00000027699,ENSMUSG00000001552,ENSMUSG00000033717,ENSMUSG00000037362,ENSMUSG00000026196,ENSMUSG00000031778,ENSMUSG00000024049,ENSMUSG00000039239,ENSMUSG00000021253,ENSMUSG00000058914,ENSMUSG00000022840,ENSMUSG00000032841,ENSMUSG00000043366,ENSMUSG00000027347,ENSMUSG00000045005,…	0.00188675780500772	0.0147598503163104	0.0313837375178317
GO:0019725	cellular homeostasis	BP	25	838	341	21568	ENSMUSG00000017412,ENSMUSG00000015342,ENSMUSG00000025993,ENSMUSG00000047443,ENSMUSG00000050541,ENSMUSG00000027335,ENSMUSG00000022122,ENSMUSG00000021678,ENSMUSG00000062960,ENSMUSG00000053647,ENSMUSG00000022840,ENSMUSG00000030109,ENSMUSG00000029778,ENSMUSG00000021057,ENSMUSG00000045103,ENSMUSG00000058914,ENSMUSG00000029334,ENSMUSG00000030707,ENSMUSG00000039239,ENSMUSG00000026278,ENSMUSG00000031906,…	0.00189079475632588	0.0147728719543805	0.0298329355608592
GO:0010463	mesenchymal cell proliferation	BP	5	56	341	21568	ENSMUSG00000062960,ENSMUSG00000021994,ENSMUSG00000024134,ENSMUSG00000027358,ENSMUSG00000029838	0.00189347653607461	0.0147752862031787	0.0892857142857143
GO:0003281	ventricular septum development	BP	6	82	341	21568	ENSMUSG00000039239,ENSMUSG00000019789,ENSMUSG00000022528,ENSMUSG00000040289,ENSMUSG00000032744,ENSMUSG00000021994	0.00190931307221612	0.0148616156258623	0.0731707317073171
GO:0042490	mechanoreceptor differentiation	BP	6	82	341	21568	ENSMUSG00000022528,ENSMUSG00000027276,ENSMUSG00000040289,ENSMUSG00000019789,ENSMUSG00000035916,ENSMUSG00000054196	0.00190931307221612	0.0148616156258623	0.0731707317073171
GO:1902531	regulation of intracellular signal transduction	BP	40	1569	341	21568	ENSMUSG00000021453,ENSMUSG00000025610,ENSMUSG00000027358,ENSMUSG00000020053,ENSMUSG00000021253,ENSMUSG00000021994,ENSMUSG00000042284,ENSMUSG00000032911,ENSMUSG00000031530,ENSMUSG00000027692,ENSMUSG00000021057,ENSMUSG00000027347,ENSMUSG00000021678,ENSMUSG00000062960,ENSMUSG00000039239,ENSMUSG00000032841,ENSMUSG00000053647,ENSMUSG00000041498,ENSMUSG00000022033,ENSMUSG00000027699,ENSMUSG00000037946,…	0.00191860904325222	0.0149153289791905	0.0254939451880178
GO:0010717	regulation of epithelial to mesenchymal transition	BP	6	83	341	21568	ENSMUSG00000027358,ENSMUSG00000027985,ENSMUSG00000039239,ENSMUSG00000021253,ENSMUSG00000020542,ENSMUSG00000052504	0.00203124746027981	0.0157712941834942	0.072289156626506
GO:0032268	regulation of cellular protein metabolic process	BP	54	2302	341	21568	ENSMUSG00000021453,ENSMUSG00000025610,ENSMUSG00000027358,ENSMUSG00000020053,ENSMUSG00000021253,ENSMUSG00000021994,ENSMUSG00000042284,ENSMUSG00000032911,ENSMUSG00000031530,ENSMUSG00000027323,ENSMUSG00000022033,ENSMUSG00000032841,ENSMUSG00000022122,ENSMUSG00000019997,ENSMUSG00000062960,ENSMUSG00000036295,ENSMUSG00000027347,ENSMUSG00000053647,ENSMUSG00000020614,ENSMUSG00000021057,ENSMUSG00000027692,…	0.00203478817307145	0.0157791107767321	0.0234578627280626
GO:0003002	regionalization	BP	14	363	341	21568	ENSMUSG00000046714,ENSMUSG00000027985,ENSMUSG00000021994,ENSMUSG00000045005,ENSMUSG00000040289,ENSMUSG00000019789,ENSMUSG00000024134,ENSMUSG00000048402,ENSMUSG00000034486,ENSMUSG00000022528,ENSMUSG00000027358,ENSMUSG00000037868,ENSMUSG00000028883,ENSMUSG00000032221	0.00204183143317887	0.015814035241797	0.0385674931129477
GO:0045740	positive regulation of DNA replication	BP	5	57	341	21568	ENSMUSG00000020185,ENSMUSG00000046179,ENSMUSG00000048402,ENSMUSG00000020053,ENSMUSG00000021253	0.00204909030047283	0.0158505407466389	0.087719298245614
GO:0071495	cellular response to endogenous stimulus	BP	32	1177	341	21568	ENSMUSG00000027358,ENSMUSG00000039239,ENSMUSG00000021253,ENSMUSG00000046714,ENSMUSG00000025006,ENSMUSG00000019997,ENSMUSG00000027985,ENSMUSG00000020542,ENSMUSG00000026768,ENSMUSG00000021388,ENSMUSG00000092035,ENSMUSG00000022528,ENSMUSG00000062960,ENSMUSG00000021994,ENSMUSG00000053647,ENSMUSG00000046275,ENSMUSG00000033717,ENSMUSG00000020053,ENSMUSG00000017146,ENSMUSG00000030707,ENSMUSG00000031870,…	0.00206069062557331	0.0159204969298325	0.0271877655055225
GO:0043170	macromolecule metabolic process	BP	156	8210	341	21568	ENSMUSG00000033717,ENSMUSG00000000028,ENSMUSG00000041859,ENSMUSG00000002870,ENSMUSG00000005410,ENSMUSG00000026355,ENSMUSG00000007080,ENSMUSG00000020649,ENSMUSG00000017499,ENSMUSG00000026669,ENSMUSG00000022422,ENSMUSG00000037474,ENSMUSG00000046591,ENSMUSG00000034206,ENSMUSG00000041064,ENSMUSG00000027358,ENSMUSG00000070691,ENSMUSG00000022122,ENSMUSG00000008136,ENSMUSG00000046714,ENSMUSG00000074676,…	0.00210011437005953	0.016204971725354	0.0190012180267966
GO:0051130	positive regulation of cellular component organization	BP	33	1228	341	21568	ENSMUSG00000045103,ENSMUSG00000052504,ENSMUSG00000029838,ENSMUSG00000068748,ENSMUSG00000031778,ENSMUSG00000024501,ENSMUSG00000021994,ENSMUSG00000087247,ENSMUSG00000021678,ENSMUSG00000048096,ENSMUSG00000046714,ENSMUSG00000017146,ENSMUSG00000032221,ENSMUSG00000039239,ENSMUSG00000020053,ENSMUSG00000025758,ENSMUSG00000032202,ENSMUSG00000037446,ENSMUSG00000021057,ENSMUSG00000030707,ENSMUSG00000021253,…	0.00211739325283925	0.0163180789423639	0.0268729641693811
GO:0048545	response to steroid hormone	BP	11	249	341	21568	ENSMUSG00000053647,ENSMUSG00000039239,ENSMUSG00000021253,ENSMUSG00000020053,ENSMUSG00000017146,ENSMUSG00000031870,ENSMUSG00000043366,ENSMUSG00000026981,ENSMUSG00000032744,ENSMUSG00000045903,ENSMUSG00000050541	0.00214234754360214	0.0164899853572442	0.0441767068273092
GO:0099513	polymeric cytoskeletal fiber	CC	20	619	341	21568	ENSMUSG00000001552,ENSMUSG00000045545,ENSMUSG00000032221,ENSMUSG00000054889,ENSMUSG00000033952,ENSMUSG00000012443,ENSMUSG00000015222,ENSMUSG00000036223,ENSMUSG00000032254,ENSMUSG00000021965,ENSMUSG00000038943,ENSMUSG00000041498,ENSMUSG00000030707,ENSMUSG00000021998,ENSMUSG00000021823,ENSMUSG00000048096,ENSMUSG00000053647,ENSMUSG00000030867,ENSMUSG00000029414,ENSMUSG00000024501	0.00214819738168328	0.0165145988836319	0.0323101777059774
GO:1990837	sequence-specific double-stranded DNA binding	MF	24	800	341	21568	ENSMUSG00000070691,ENSMUSG00000034486,ENSMUSG00000027985,ENSMUSG00000021485,ENSMUSG00000020185,ENSMUSG00000041886,ENSMUSG00000037868,ENSMUSG00000074676,ENSMUSG00000048402,ENSMUSG00000017861,ENSMUSG00000031870,ENSMUSG00000024134,ENSMUSG00000046179,ENSMUSG00000045903,ENSMUSG00000032744,ENSMUSG00000001228,ENSMUSG00000020542,ENSMUSG00000000028,ENSMUSG00000002870,ENSMUSG00000005410,ENSMUSG00000026669,…	0.0021563979892999	0.016557201330913	0.03
GO:0010001	glial cell differentiation	BP	10	213	341	21568	ENSMUSG00000035305,ENSMUSG00000027858,ENSMUSG00000037868,ENSMUSG00000022528,ENSMUSG00000027985,ENSMUSG00000053024,ENSMUSG00000068748,ENSMUSG00000027358,ENSMUSG00000045103,ENSMUSG00000020053	0.00216829067559568	0.0166075597010262	0.0469483568075117
GO:0048771	tissue remodeling	BP	9	178	341	21568	ENSMUSG00000050541,ENSMUSG00000046714,ENSMUSG00000020053,ENSMUSG00000027276,ENSMUSG00000039239,ENSMUSG00000054196,ENSMUSG00000063727,ENSMUSG00000049511,ENSMUSG00000032911	0.00216664316275266	0.0166075597010262	0.050561797752809
GO:0007143	female meiotic nuclear division	BP	4	35	341	21568	ENSMUSG00000019773,ENSMUSG00000030867,ENSMUSG00000020914,ENSMUSG00000026039	0.00218342192507306	0.0166824151256809	0.114285714285714
GO:0032228	regulation of synaptic transmission, GABAergic	BP	4	35	341	21568	ENSMUSG00000022935,ENSMUSG00000049511,ENSMUSG00000045903,ENSMUSG00000038349	0.00218342192507306	0.0166824151256809	0.114285714285714
GO:0005911	cell-cell junction	CC	16	448	341	21568	ENSMUSG00000061048,ENSMUSG00000001552,ENSMUSG00000025006,ENSMUSG00000021823,ENSMUSG00000048582,ENSMUSG00000037362,ENSMUSG00000054889,ENSMUSG00000050541,ENSMUSG00000056328,ENSMUSG00000029778,ENSMUSG00000027699,ENSMUSG00000045005,ENSMUSG00000071317,ENSMUSG00000030707,ENSMUSG00000032220,ENSMUSG00000022836	0.00220159723969985	0.0168006691318762	0.0357142857142857
GO:0021953	central nervous system neuron differentiation	BP	10	214	341	21568	ENSMUSG00000048402,ENSMUSG00000071424,ENSMUSG00000028883,ENSMUSG00000053024,ENSMUSG00000027985,ENSMUSG00000034486,ENSMUSG00000021994,ENSMUSG00000015222,ENSMUSG00000029765,ENSMUSG00000022528	0.00224351534050473	0.0170995961142263	0.0467289719626168
GO:0003198	epithelial to mesenchymal transition involved in endocardial cushion formation	BP	3	17	341	21568	ENSMUSG00000039239,ENSMUSG00000040289,ENSMUSG00000032744	0.00225962343371276	0.017159359904548	0.176470588235294
GO:0007350	blastoderm segmentation	BP	3	17	341	21568	ENSMUSG00000045005,ENSMUSG00000021994,ENSMUSG00000028883	0.00225962343371276	0.017159359904548	0.176470588235294
GO:0045738	negative regulation of DNA repair	BP	3	17	341	21568	ENSMUSG00000035365,ENSMUSG00000034206,ENSMUSG00000047757	0.00225962343371276	0.017159359904548	0.176470588235294
GO:0050808	synapse organization	BP	13	328	341	21568	ENSMUSG00000032036,ENSMUSG00000017412,ENSMUSG00000037995,ENSMUSG00000021994,ENSMUSG00000071424,ENSMUSG00000036295,ENSMUSG00000022240,ENSMUSG00000028613,ENSMUSG00000035168,ENSMUSG00000053024,ENSMUSG00000020900,ENSMUSG00000029838,ENSMUSG00000045903	0.00230422752716227	0.0174767659094269	0.0396341463414634
GO:0070887	cellular response to chemical stimulus	BP	61	2693	341	21568	ENSMUSG00000031778,ENSMUSG00000021678,ENSMUSG00000027358,ENSMUSG00000039239,ENSMUSG00000021253,ENSMUSG00000046714,ENSMUSG00000025006,ENSMUSG00000019997,ENSMUSG00000042190,ENSMUSG00000021994,ENSMUSG00000026981,ENSMUSG00000021388,ENSMUSG00000029765,ENSMUSG00000027985,ENSMUSG00000020542,ENSMUSG00000026768,ENSMUSG00000092035,ENSMUSG00000022528,ENSMUSG00000062960,ENSMUSG00000053647,ENSMUSG00000042284,…	0.00233208915363856	0.0176665683208118	0.0226513182324545
GO:0001978	regulation of systemic arterial blood pressure by carotid sinus baroreceptor feedback	BP	2	5	341	21568	ENSMUSG00000027335,ENSMUSG00000050541	0.0024150488939197	0.0176715739864136	0.4
GO:0003163	sinoatrial node development	BP	2	5	341	21568	ENSMUSG00000071317,ENSMUSG00000022803	0.0024150488939197	0.0176715739864136	0.4
GO:0003199	endocardial cushion to mesenchymal transition involved in heart valve formation	BP	2	5	341	21568	ENSMUSG00000040289,ENSMUSG00000019789	0.0024150488939197	0.0176715739864136	0.4
GO:0007189	adenylate cyclase-activating G protein-coupled receptor signaling pathway	BP	5	59	341	21568	ENSMUSG00000022840,ENSMUSG00000050541,ENSMUSG00000027335,ENSMUSG00000033717,ENSMUSG00000022376	0.00238801769158257	0.0176715739864136	0.0847457627118644
GO:0007389	pattern specification process	BP	16	451	341	21568	ENSMUSG00000045005,ENSMUSG00000028718,ENSMUSG00000046714,ENSMUSG00000027985,ENSMUSG00000021994,ENSMUSG00000018581,ENSMUSG00000040289,ENSMUSG00000019789,ENSMUSG00000024134,ENSMUSG00000048402,ENSMUSG00000034486,ENSMUSG00000022528,ENSMUSG00000027358,ENSMUSG00000037868,ENSMUSG00000028883,ENSMUSG00000032221	0.00235249252073568	0.0176715739864136	0.0354767184035477
GO:0007494	midgut development	BP	2	5	341	21568	ENSMUSG00000022122,ENSMUSG00000021994	0.0024150488939197	0.0176715739864136	0.4
GO:0009611	response to wounding	BP	16	452	341	21568	ENSMUSG00000020900,ENSMUSG00000032202,ENSMUSG00000021678,ENSMUSG00000020053,ENSMUSG00000022297,ENSMUSG00000031778,ENSMUSG00000046714,ENSMUSG00000039239,ENSMUSG00000021994,ENSMUSG00000024501,ENSMUSG00000026421,ENSMUSG00000021823,ENSMUSG00000033717,ENSMUSG00000022836,ENSMUSG00000037362,ENSMUSG00000021998	0.00240466700661026	0.0176715739864136	0.0353982300884956
GO:0010936	negative regulation of macrophage cytokine production	BP	2	5	341	21568	ENSMUSG00000039239,ENSMUSG00000021253	0.0024150488939197	0.0176715739864136	0.4
GO:0021636	trigeminal nerve morphogenesis	BP	2	5	341	21568	ENSMUSG00000028883,ENSMUSG00000029765	0.0024150488939197	0.0176715739864136	0.4
GO:0021637	trigeminal nerve structural organization	BP	2	5	341	21568	ENSMUSG00000028883,ENSMUSG00000029765	0.0024150488939197	0.0176715739864136	0.4
GO:0030263	apoptotic chromosome condensation	BP	2	5	341	21568	ENSMUSG00000020914,ENSMUSG00000053647	0.0024150488939197	0.0176715739864136	0.4
GO:0042483	negative regulation of odontogenesis	BP	2	5	341	21568	ENSMUSG00000063727,ENSMUSG00000021388	0.0024150488939197	0.0176715739864136	0.4
GO:0048818	positive regulation of hair follicle maturation	BP	2	5	341	21568	ENSMUSG00000039239,ENSMUSG00000021994	0.0024150488939197	0.0176715739864136	0.4
GO:0060157	urinary bladder development	BP	2	5	341	21568	ENSMUSG00000021994,ENSMUSG00000020542	0.0024150488939197	0.0176715739864136	0.4
GO:0060926	cardiac pacemaker cell development	BP	2	5	341	21568	ENSMUSG00000071317,ENSMUSG00000022803	0.0024150488939197	0.0176715739864136	0.4
GO:0071680	response to indole-3-methanol	BP	2	5	341	21568	ENSMUSG00000017146,ENSMUSG00000001552	0.0024150488939197	0.0176715739864136	0.4
GO:0071681	cellular response to indole-3-methanol	BP	2	5	341	21568	ENSMUSG00000017146,ENSMUSG00000001552	0.0024150488939197	0.0176715739864136	0.4
GO:0072757	cellular response to camptothecin	BP	2	5	341	21568	ENSMUSG00000027323,ENSMUSG00000047757	0.0024150488939197	0.0176715739864136	0.4
GO:1900133	regulation of renin secretion into blood stream	BP	2	5	341	21568	ENSMUSG00000021678,ENSMUSG00000043366	0.0024150488939197	0.0176715739864136	0.4
GO:1902287	semaphorin-plexin signaling pathway involved in axon guidance	BP	2	5	341	21568	ENSMUSG00000028883,ENSMUSG00000029765	0.0024150488939197	0.0176715739864136	0.4
GO:1902850	microtubule cytoskeleton organization involved in mitosis	BP	7	115	341	21568	ENSMUSG00000048782,ENSMUSG00000028718,ENSMUSG00000037020,ENSMUSG00000032254,ENSMUSG00000012443,ENSMUSG00000017861,ENSMUSG00000030867	0.00236837102286626	0.0176715739864136	0.0608695652173913
GO:1905065	positive regulation of vascular smooth muscle cell differentiation	BP	2	5	341	21568	ENSMUSG00000053647,ENSMUSG00000020542	0.0024150488939197	0.0176715739864136	0.4
GO:0008294	calcium- and calmodulin-responsive adenylate cyclase activity	MF	2	5	341	21568	ENSMUSG00000022376,ENSMUSG00000022840	0.0024150488939197	0.0176715739864136	0.4
GO:0010997	anaphase-promoting complex binding	MF	2	5	341	21568	ENSMUSG00000030867,ENSMUSG00000042489	0.0024150488939197	0.0176715739864136	0.4
GO:0030284	estrogen receptor activity	MF	2	5	341	21568	ENSMUSG00000027985,ENSMUSG00000053647	0.0024150488939197	0.0176715739864136	0.4
GO:0038085	vascular endothelial growth factor binding	MF	2	5	341	21568	ENSMUSG00000062960,ENSMUSG00000029838	0.0024150488939197	0.0176715739864136	0.4
GO:0098639	collagen binding involved in cell-matrix adhesion	MF	2	5	341	21568	ENSMUSG00000042284,ENSMUSG00000032243	0.0024150488939197	0.0176715739864136	0.4
GO:0000922	spindle pole	CC	7	115	341	21568	ENSMUSG00000033952,ENSMUSG00000012443,ENSMUSG00000030867,ENSMUSG00000017499,ENSMUSG00000023940,ENSMUSG00000029414,ENSMUSG00000037020	0.00236837102286626	0.0176715739864136	0.0608695652173913
GO:0030017	sarcomere	CC	9	180	341	21568	ENSMUSG00000048096,ENSMUSG00000056328,ENSMUSG00000008136,ENSMUSG00000024049,ENSMUSG00000045103,ENSMUSG00000001552,ENSMUSG00000021823,ENSMUSG00000054477,ENSMUSG00000030249	0.00233677895630597	0.0176715739864136	0.05
GO:0032940	secretion by cell	BP	27	948	341	21568	ENSMUSG00000021678,ENSMUSG00000021994,ENSMUSG00000032202,ENSMUSG00000025867,ENSMUSG00000020900,ENSMUSG00000062151,ENSMUSG00000054453,ENSMUSG00000026981,ENSMUSG00000049511,ENSMUSG00000003411,ENSMUSG00000031906,ENSMUSG00000040612,ENSMUSG00000053647,ENSMUSG00000021057,ENSMUSG00000027347,ENSMUSG00000030707,ENSMUSG00000033717,ENSMUSG00000037362,ENSMUSG00000031778,ENSMUSG00000020053,ENSMUSG00000024049,…	0.00242252362779056	0.0176902749186985	0.0284810126582278
GO:0042311	vasodilation	BP	4	36	341	21568	ENSMUSG00000005611,ENSMUSG00000022122,ENSMUSG00000030247,ENSMUSG00000042284	0.00242612731340429	0.0176902749186985	0.111111111111111
GO:0061384	heart trabecula morphogenesis	BP	4	36	341	21568	ENSMUSG00000040289,ENSMUSG00000019789,ENSMUSG00000039239,ENSMUSG00000008136	0.00242612731340429	0.0176902749186985	0.111111111111111
GO:0008584	male gonad development	BP	7	116	341	21568	ENSMUSG00000034329,ENSMUSG00000028883,ENSMUSG00000033952,ENSMUSG00000032815,ENSMUSG00000062960,ENSMUSG00000039239,ENSMUSG00000021994	0.00248707833533802	0.018113493326491	0.0603448275862069
GO:0002244	hematopoietic progenitor cell differentiation	BP	8	148	341	21568	ENSMUSG00000062960,ENSMUSG00000022528,ENSMUSG00000068748,ENSMUSG00000020914,ENSMUSG00000071317,ENSMUSG00000031906,ENSMUSG00000022034,ENSMUSG00000035916	0.00249851206102046	0.0181331405640727	0.0540540540540541
GO:0046661	male sex differentiation	BP	8	148	341	21568	ENSMUSG00000033952,ENSMUSG00000032815,ENSMUSG00000062960,ENSMUSG00000039239,ENSMUSG00000021994,ENSMUSG00000034329,ENSMUSG00000009628,ENSMUSG00000028883	0.00249851206102046	0.0181331405640727	0.0540540540540541
GO:0050890	cognition	BP	12	292	341	21568	ENSMUSG00000068748,ENSMUSG00000022240,ENSMUSG00000029838,ENSMUSG00000053024,ENSMUSG00000045903,ENSMUSG00000020053,ENSMUSG00000026981,ENSMUSG00000026768,ENSMUSG00000022376,ENSMUSG00000059991,ENSMUSG00000050541,ENSMUSG00000035168	0.00249835155530276	0.0181331405640727	0.0410958904109589
GO:0044237	cellular metabolic process	BP	171	9171	341	21568	ENSMUSG00000033717,ENSMUSG00000000028,ENSMUSG00000041859,ENSMUSG00000002870,ENSMUSG00000005410,ENSMUSG00000026355,ENSMUSG00000007080,ENSMUSG00000020649,ENSMUSG00000017499,ENSMUSG00000026669,ENSMUSG00000022422,ENSMUSG00000037474,ENSMUSG00000046591,ENSMUSG00000034206,ENSMUSG00000041064,ENSMUSG00000027358,ENSMUSG00000070691,ENSMUSG00000022122,ENSMUSG00000008136,ENSMUSG00000046714,ENSMUSG00000074676,…	0.002538077397956	0.0183988451188265	0.0186457311089303
GO:0051222	positive regulation of protein transport	BP	16	455	341	21568	ENSMUSG00000021678,ENSMUSG00000021994,ENSMUSG00000053647,ENSMUSG00000017146,ENSMUSG00000020053,ENSMUSG00000027699,ENSMUSG00000001552,ENSMUSG00000024049,ENSMUSG00000039239,ENSMUSG00000021253,ENSMUSG00000058914,ENSMUSG00000032841,ENSMUSG00000043366,ENSMUSG00000027347,ENSMUSG00000045005,ENSMUSG00000022528	0.0025670064947073	0.0185869179564446	0.0351648351648352
GO:0003229	ventricular cardiac muscle tissue development	BP	5	60	341	21568	ENSMUSG00000040289,ENSMUSG00000019789,ENSMUSG00000039239,ENSMUSG00000054889,ENSMUSG00000046714	0.00257195001027861	0.0185937296447023	0.0833333333333333
GO:0006139	nucleobase-containing compound metabolic process	BP	102	5016	341	21568	ENSMUSG00000033717,ENSMUSG00000000028,ENSMUSG00000041859,ENSMUSG00000002870,ENSMUSG00000005410,ENSMUSG00000026355,ENSMUSG00000007080,ENSMUSG00000020649,ENSMUSG00000017499,ENSMUSG00000026669,ENSMUSG00000022422,ENSMUSG00000037474,ENSMUSG00000046591,ENSMUSG00000034206,ENSMUSG00000041064,ENSMUSG00000027358,ENSMUSG00000070691,ENSMUSG00000022122,ENSMUSG00000008136,ENSMUSG00000046714,ENSMUSG00000074676,…	0.00257391921530968	0.0185937296447023	0.0203349282296651
GO:0021761	limbic system development	BP	6	87	341	21568	ENSMUSG00000028613,ENSMUSG00000027985,ENSMUSG00000032036,ENSMUSG00000041498,ENSMUSG00000015134,ENSMUSG00000028883	0.00257865483433398	0.0186063541754319	0.0689655172413793
GO:0014065	phosphatidylinositol 3-kinase signaling	BP	7	117	341	21568	ENSMUSG00000027347,ENSMUSG00000021678,ENSMUSG00000020053,ENSMUSG00000062960,ENSMUSG00000039239,ENSMUSG00000032841,ENSMUSG00000053647	0.00261031154897112	0.0187580201555887	0.0598290598290598
GO:0046546	development of primary male sexual characteristics	BP	7	117	341	21568	ENSMUSG00000033952,ENSMUSG00000032815,ENSMUSG00000062960,ENSMUSG00000039239,ENSMUSG00000021994,ENSMUSG00000034329,ENSMUSG00000028883	0.00261031154897112	0.0187580201555887	0.0598290598290598
GO:0071772	response to BMP	BP	9	183	341	21568	ENSMUSG00000027358,ENSMUSG00000027985,ENSMUSG00000039239,ENSMUSG00000021253,ENSMUSG00000022528,ENSMUSG00000062960,ENSMUSG00000021994,ENSMUSG00000022483,ENSMUSG00000032744	0.00261172369919631	0.0187580201555887	0.0491803278688525
GO:0071773	cellular response to BMP stimulus	BP	9	183	341	21568	ENSMUSG00000027358,ENSMUSG00000027985,ENSMUSG00000039239,ENSMUSG00000021253,ENSMUSG00000022528,ENSMUSG00000062960,ENSMUSG00000021994,ENSMUSG00000022483,ENSMUSG00000032744	0.00261172369919631	0.0187580201555887	0.0491803278688525
GO:0009059	macromolecule biosynthetic process	BP	90	4327	341	21568	ENSMUSG00000033717,ENSMUSG00000000028,ENSMUSG00000041859,ENSMUSG00000002870,ENSMUSG00000005410,ENSMUSG00000026355,ENSMUSG00000007080,ENSMUSG00000020649,ENSMUSG00000017499,ENSMUSG00000026669,ENSMUSG00000022422,ENSMUSG00000037474,ENSMUSG00000046591,ENSMUSG00000034206,ENSMUSG00000041064,ENSMUSG00000027358,ENSMUSG00000070691,ENSMUSG00000022122,ENSMUSG00000008136,ENSMUSG00000046714,ENSMUSG00000074676,…	0.00262230219503707	0.0188122992724607	0.0207996302287959
GO:0055080	cation homeostasis	BP	21	675	341	21568	ENSMUSG00000022122,ENSMUSG00000017412,ENSMUSG00000015342,ENSMUSG00000025993,ENSMUSG00000047443,ENSMUSG00000050541,ENSMUSG00000027335,ENSMUSG00000021678,ENSMUSG00000062960,ENSMUSG00000053647,ENSMUSG00000022840,ENSMUSG00000029778,ENSMUSG00000021057,ENSMUSG00000045103,ENSMUSG00000030707,ENSMUSG00000039239,ENSMUSG00000026278,ENSMUSG00000031906,ENSMUSG00000060735,ENSMUSG00000052229,ENSMUSG00000020614	0.00263226103542917	0.0188620131963377	0.0311111111111111
GO:0021884	forebrain neuron development	BP	4	37	341	21568	ENSMUSG00000028883,ENSMUSG00000053024,ENSMUSG00000021994,ENSMUSG00000034486	0.00268675288746811	0.0189687190819319	0.108108108108108
GO:0022409	positive regulation of cell-cell adhesion	BP	10	219	341	21568	ENSMUSG00000033730,ENSMUSG00000027347,ENSMUSG00000030707,ENSMUSG00000022528,ENSMUSG00000026532,ENSMUSG00000020053,ENSMUSG00000039323,ENSMUSG00000031778,ENSMUSG00000021994,ENSMUSG00000027985	0.00265175536112668	0.0189687190819319	0.045662100456621
GO:0035850	epithelial cell differentiation involved in kidney development	BP	4	37	341	21568	ENSMUSG00000024134,ENSMUSG00000027276,ENSMUSG00000032220,ENSMUSG00000046714	0.00268675288746811	0.0189687190819319	0.108108108108108
GO:0043931	ossification involved in bone maturation	BP	3	18	341	21568	ENSMUSG00000027358,ENSMUSG00000020053,ENSMUSG00000020846	0.00268001729334844	0.0189687190819319	0.166666666666667
GO:0044786	cell cycle DNA replication	BP	4	37	341	21568	ENSMUSG00000000028,ENSMUSG00000020185,ENSMUSG00000046179,ENSMUSG00000027323	0.00268675288746811	0.0189687190819319	0.108108108108108
GO:0045987	positive regulation of smooth muscle contraction	BP	4	37	341	21568	ENSMUSG00000053647,ENSMUSG00000050541,ENSMUSG00000027335,ENSMUSG00000020542	0.00268675288746811	0.0189687190819319	0.108108108108108
GO:0048841	regulation of axon extension involved in axon guidance	BP	3	18	341	21568	ENSMUSG00000028883,ENSMUSG00000021994,ENSMUSG00000029765	0.00268001729334844	0.0189687190819319	0.166666666666667
GO:0060707	trophoblast giant cell differentiation	BP	3	18	341	21568	ENSMUSG00000025758,ENSMUSG00000020185,ENSMUSG00000046179	0.00268001729334844	0.0189687190819319	0.166666666666667
GO:0060947	cardiac vascular smooth muscle cell differentiation	BP	3	18	341	21568	ENSMUSG00000019789,ENSMUSG00000053647,ENSMUSG00000020542	0.00268001729334844	0.0189687190819319	0.166666666666667
GO:0070875	positive regulation of glycogen metabolic process	BP	3	18	341	21568	ENSMUSG00000020053,ENSMUSG00000025006,ENSMUSG00000050541	0.00268001729334844	0.0189687190819319	0.166666666666667
GO:0086065	cell communication involved in cardiac conduction	BP	4	37	341	21568	ENSMUSG00000040086,ENSMUSG00000001552,ENSMUSG00000054889,ENSMUSG00000054477	0.00268675288746811	0.0189687190819319	0.108108108108108
GO:2000826	regulation of heart morphogenesis	BP	4	37	341	21568	ENSMUSG00000027358,ENSMUSG00000022528,ENSMUSG00000039239,ENSMUSG00000046714	0.00268675288746811	0.0189687190819319	0.108108108108108
GO:0001891	phagocytic cup	CC	3	18	341	21568	ENSMUSG00000030707,ENSMUSG00000021998,ENSMUSG00000024593	0.00268001729334844	0.0189687190819319	0.166666666666667
GO:0051641	cellular localization	BP	53	2279	341	21568	ENSMUSG00000028287,ENSMUSG00000048782,ENSMUSG00000024134,ENSMUSG00000032202,ENSMUSG00000021057,ENSMUSG00000037868,ENSMUSG00000034353,ENSMUSG00000054453,ENSMUSG00000041498,ENSMUSG00000020900,ENSMUSG00000029778,ENSMUSG00000045103,ENSMUSG00000025867,ENSMUSG00000062151,ENSMUSG00000027347,ENSMUSG00000024030,ENSMUSG00000021998,ENSMUSG00000017146,ENSMUSG00000020053,ENSMUSG00000021823,ENSMUSG00000021186,…	0.0026965035253555	0.0190159993798287	0.0232558139534884
GO:0007088	regulation of mitotic nuclear division	BP	8	150	341	21568	ENSMUSG00000030867,ENSMUSG00000017499,ENSMUSG00000032113,ENSMUSG00000020053,ENSMUSG00000012443,ENSMUSG00000028718,ENSMUSG00000031004,ENSMUSG00000019773	0.0027147206582168	0.0190581347674363	0.0533333333333333
GO:0031032	actomyosin structure organization	BP	9	184	341	21568	ENSMUSG00000032254,ENSMUSG00000020900,ENSMUSG00000048096,ENSMUSG00000029675,ENSMUSG00000025006,ENSMUSG00000024049,ENSMUSG00000019997,ENSMUSG00000021253,ENSMUSG00000001349	0.00270885979126085	0.0190581347674363	0.0489130434782609
GO:0061572	actin filament bundle organization	BP	8	150	341	21568	ENSMUSG00000021998,ENSMUSG00000024501,ENSMUSG00000020900,ENSMUSG00000029675,ENSMUSG00000025006,ENSMUSG00000019997,ENSMUSG00000021253,ENSMUSG00000020846	0.0027147206582168	0.0190581347674363	0.0533333333333333
GO:0071897	DNA biosynthetic process	BP	8	150	341	21568	ENSMUSG00000007080,ENSMUSG00000037474,ENSMUSG00000041064,ENSMUSG00000046449,ENSMUSG00000022422,ENSMUSG00000032113,ENSMUSG00000019997,ENSMUSG00000025574	0.0027147206582168	0.0190581347674363	0.0533333333333333
GO:0060341	regulation of cellular localization	BP	24	815	341	21568	ENSMUSG00000029778,ENSMUSG00000021057,ENSMUSG00000045103,ENSMUSG00000021998,ENSMUSG00000017146,ENSMUSG00000020053,ENSMUSG00000027699,ENSMUSG00000001552,ENSMUSG00000026196,ENSMUSG00000030707,ENSMUSG00000039239,ENSMUSG00000053647,ENSMUSG00000003411,ENSMUSG00000022840,ENSMUSG00000033717,ENSMUSG00000032841,ENSMUSG00000032500,ENSMUSG00000061048,ENSMUSG00000025006,ENSMUSG00000021994,ENSMUSG00000045005,…	0.0027362226246519	0.019187453022193	0.0294478527607362
GO:0010676	positive regulation of cellular carbohydrate metabolic process	BP	5	61	341	21568	ENSMUSG00000053647,ENSMUSG00000020053,ENSMUSG00000025006,ENSMUSG00000050541,ENSMUSG00000029778	0.00276594170031915	0.0193305487855077	0.0819672131147541
GO:0051057	positive regulation of small GTPase mediated signal transduction	BP	5	61	341	21568	ENSMUSG00000021678,ENSMUSG00000052229,ENSMUSG00000020053,ENSMUSG00000027347,ENSMUSG00000029778	0.00276594170031915	0.0193305487855077	0.0819672131147541
GO:0014704	intercalated disc	CC	5	61	341	21568	ENSMUSG00000001552,ENSMUSG00000021823,ENSMUSG00000054889,ENSMUSG00000050541,ENSMUSG00000056328	0.00276594170031915	0.0193305487855077	0.0819672131147541
GO:0070371	ERK1 and ERK2 cascade	BP	12	296	341	21568	ENSMUSG00000027347,ENSMUSG00000045103,ENSMUSG00000020053,ENSMUSG00000053647,ENSMUSG00000031530,ENSMUSG00000027358,ENSMUSG00000021678,ENSMUSG00000019997,ENSMUSG00000062960,ENSMUSG00000031778,ENSMUSG00000058914,ENSMUSG00000087247	0.00279108173788389	0.0194843789033665	0.0405405405405405
GO:0070201	regulation of establishment of protein localization	BP	22	724	341	21568	ENSMUSG00000021678,ENSMUSG00000021994,ENSMUSG00000053647,ENSMUSG00000021998,ENSMUSG00000017146,ENSMUSG00000020053,ENSMUSG00000027699,ENSMUSG00000001552,ENSMUSG00000033717,ENSMUSG00000037362,ENSMUSG00000026196,ENSMUSG00000031778,ENSMUSG00000024049,ENSMUSG00000039239,ENSMUSG00000021253,ENSMUSG00000058914,ENSMUSG00000022840,ENSMUSG00000032841,ENSMUSG00000043366,ENSMUSG00000027347,ENSMUSG00000045005,…	0.00279548699672422	0.0194932783075047	0.0303867403314917
GO:0007160	cell-matrix adhesion	BP	9	185	341	21568	ENSMUSG00000045103,ENSMUSG00000025006,ENSMUSG00000052504,ENSMUSG00000062960,ENSMUSG00000019997,ENSMUSG00000053024,ENSMUSG00000042284,ENSMUSG00000026768,ENSMUSG00000032243	0.00280883451159825	0.0195425838030417	0.0486486486486487
GO:0050920	regulation of chemotaxis	BP	9	185	341	21568	ENSMUSG00000021678,ENSMUSG00000042190,ENSMUSG00000031778,ENSMUSG00000021994,ENSMUSG00000062960,ENSMUSG00000028883,ENSMUSG00000029765,ENSMUSG00000023913,ENSMUSG00000037362	0.00280883451159825	0.0195425838030417	0.0486486486486487
GO:0022411	cellular component disassembly	BP	13	336	341	21568	ENSMUSG00000026278,ENSMUSG00000015222,ENSMUSG00000021998,ENSMUSG00000020914,ENSMUSG00000053647,ENSMUSG00000021678,ENSMUSG00000021057,ENSMUSG00000030867,ENSMUSG00000026532,ENSMUSG00000048096,ENSMUSG00000039239,ENSMUSG00000045005,ENSMUSG00000021253	0.00283517216559883	0.019703813699982	0.0386904761904762
GO:0010557	positive regulation of macromolecule biosynthetic process	BP	41	1656	341	21568	ENSMUSG00000020542,ENSMUSG00000032113,ENSMUSG00000020053,ENSMUSG00000022360,ENSMUSG00000020185,ENSMUSG00000046179,ENSMUSG00000021994,ENSMUSG00000025006,ENSMUSG00000039239,ENSMUSG00000048402,ENSMUSG00000021253,ENSMUSG00000027358,ENSMUSG00000017146,ENSMUSG00000070691,ENSMUSG00000027715,ENSMUSG00000037868,ENSMUSG00000046714,ENSMUSG00000022528,ENSMUSG00000027985,ENSMUSG00000031870,ENSMUSG00000045903,…	0.00285949635120602	0.0198507065540244	0.0247584541062802
GO:0016049	cell growth	BP	17	504	341	21568	ENSMUSG00000019997,ENSMUSG00000039323,ENSMUSG00000037362,ENSMUSG00000041498,ENSMUSG00000020542,ENSMUSG00000020053,ENSMUSG00000027985,ENSMUSG00000039239,ENSMUSG00000023092,ENSMUSG00000033174,ENSMUSG00000028883,ENSMUSG00000021823,ENSMUSG00000029765,ENSMUSG00000021994,ENSMUSG00000050541,ENSMUSG00000030208,ENSMUSG00000021253	0.00293125399049021	0.0203261899763726	0.0337301587301587
GO:0010977	negative regulation of neuron projection development	BP	8	152	341	21568	ENSMUSG00000028883,ENSMUSG00000021994,ENSMUSG00000068748,ENSMUSG00000074505,ENSMUSG00000052504,ENSMUSG00000022528,ENSMUSG00000024501,ENSMUSG00000032911	0.00294527402626428	0.020378023735053	0.0526315789473684
GO:0046890	regulation of lipid biosynthetic process	BP	8	152	341	21568	ENSMUSG00000027358,ENSMUSG00000025006,ENSMUSG00000024030,ENSMUSG00000017146,ENSMUSG00000053647,ENSMUSG00000056492,ENSMUSG00000020053,ENSMUSG00000031906	0.00294527402626428	0.020378023735053	0.0526315789473684
GO:0042307	positive regulation of protein import into nucleus	BP	4	38	341	21568	ENSMUSG00000017146,ENSMUSG00000020053,ENSMUSG00000027699,ENSMUSG00000001552	0.00296593562729089	0.0204150989768219	0.105263157894737
GO:0045143	homologous chromosome segregation	BP	5	62	341	21568	ENSMUSG00000009628,ENSMUSG00000034023,ENSMUSG00000034329,ENSMUSG00000030867,ENSMUSG00000058290	0.0029703034644292	0.0204150989768219	0.0806451612903226
GO:0045823	positive regulation of heart contraction	BP	4	38	341	21568	ENSMUSG00000050541,ENSMUSG00000019789,ENSMUSG00000019997,ENSMUSG00000039239	0.00296593562729089	0.0204150989768219	0.105263157894737
GO:0060325	face morphogenesis	BP	4	38	341	21568	ENSMUSG00000027985,ENSMUSG00000039239,ENSMUSG00000021253,ENSMUSG00000031825	0.00296593562729089	0.0204150989768219	0.105263157894737
GO:0005518	collagen binding	MF	5	62	341	21568	ENSMUSG00000042284,ENSMUSG00000032243,ENSMUSG00000053626,ENSMUSG00000021388,ENSMUSG00000032911	0.0029703034644292	0.0204150989768219	0.0806451612903226
GO:0005657	replication fork	CC	5	62	341	21568	ENSMUSG00000000028,ENSMUSG00000026669,ENSMUSG00000032113,ENSMUSG00000001228,ENSMUSG00000041064	0.0029703034644292	0.0204150989768219	0.0806451612903226
GO:0009058	biosynthetic process	BP	106	5272	341	21568	ENSMUSG00000033717,ENSMUSG00000000028,ENSMUSG00000041859,ENSMUSG00000002870,ENSMUSG00000005410,ENSMUSG00000026355,ENSMUSG00000007080,ENSMUSG00000020649,ENSMUSG00000017499,ENSMUSG00000026669,ENSMUSG00000022422,ENSMUSG00000037474,ENSMUSG00000046591,ENSMUSG00000034206,ENSMUSG00000041064,ENSMUSG00000027358,ENSMUSG00000070691,ENSMUSG00000022122,ENSMUSG00000008136,ENSMUSG00000046714,ENSMUSG00000074676,…	0.0029807347766115	0.0204642066747076	0.0201062215477997
GO:0007519	skeletal muscle tissue development	BP	9	187	341	21568	ENSMUSG00000024593,ENSMUSG00000037868,ENSMUSG00000032744,ENSMUSG00000021200,ENSMUSG00000015342,ENSMUSG00000020542,ENSMUSG00000045103,ENSMUSG00000029675,ENSMUSG00000071317	0.00301753075391539	0.0206940132209594	0.0481283422459893
GO:0001649	osteoblast differentiation	BP	10	224	341	21568	ENSMUSG00000048402,ENSMUSG00000040289,ENSMUSG00000027358,ENSMUSG00000020053,ENSMUSG00000027276,ENSMUSG00000054196,ENSMUSG00000008136,ENSMUSG00000027985,ENSMUSG00000035455,ENSMUSG00000032243	0.00311744265777942	0.0213556825412458	0.0446428571428571
GO:0003215	cardiac right ventricle morphogenesis	BP	3	19	341	21568	ENSMUSG00000019789,ENSMUSG00000027276,ENSMUSG00000039239	0.00314554253090834	0.0214537714566991	0.157894736842105
GO:0007178	transmembrane receptor protein serine/threonine kinase signaling pathway	BP	13	340	341	21568	ENSMUSG00000027358,ENSMUSG00000039239,ENSMUSG00000021253,ENSMUSG00000027985,ENSMUSG00000020542,ENSMUSG00000026768,ENSMUSG00000021388,ENSMUSG00000092035,ENSMUSG00000022528,ENSMUSG00000062960,ENSMUSG00000021994,ENSMUSG00000037362,ENSMUSG00000027784	0.00313592425769853	0.0214537714566991	0.0382352941176471
GO:0070977	bone maturation	BP	3	19	341	21568	ENSMUSG00000027358,ENSMUSG00000020053,ENSMUSG00000020846	0.00314554253090834	0.0214537714566991	0.157894736842105
GO:0071875	adrenergic receptor signaling pathway	BP	3	19	341	21568	ENSMUSG00000050541,ENSMUSG00000027335,ENSMUSG00000033717	0.00314554253090834	0.0214537714566991	0.157894736842105
GO:0008227	G protein-coupled amine receptor activity	MF	5	63	341	21568	ENSMUSG00000050541,ENSMUSG00000027335,ENSMUSG00000033717,ENSMUSG00000049511,ENSMUSG00000070687	0.00318534609075722	0.0217014771412967	0.0793650793650794
GO:0044249	cellular biosynthetic process	BP	103	5108	341	21568	ENSMUSG00000033717,ENSMUSG00000000028,ENSMUSG00000041859,ENSMUSG00000002870,ENSMUSG00000005410,ENSMUSG00000026355,ENSMUSG00000007080,ENSMUSG00000020649,ENSMUSG00000017499,ENSMUSG00000026669,ENSMUSG00000022422,ENSMUSG00000037474,ENSMUSG00000046591,ENSMUSG00000034206,ENSMUSG00000041064,ENSMUSG00000027358,ENSMUSG00000070691,ENSMUSG00000022122,ENSMUSG00000008136,ENSMUSG00000046714,ENSMUSG00000074676,…	0.00319862953403629	0.0217681596813596	0.0201644479248238
GO:0051234	establishment of localization	BP	89	4299	341	21568	ENSMUSG00000028287,ENSMUSG00000048782,ENSMUSG00000024134,ENSMUSG00000030707,ENSMUSG00000055761,ENSMUSG00000049511,ENSMUSG00000021678,ENSMUSG00000021994,ENSMUSG00000022122,ENSMUSG00000032202,ENSMUSG00000037446,ENSMUSG00000071317,ENSMUSG00000021186,ENSMUSG00000021057,ENSMUSG00000054453,ENSMUSG00000037868,ENSMUSG00000024030,ENSMUSG00000022265,ENSMUSG00000017412,ENSMUSG00000025867,ENSMUSG00000027699,…	0.00320323340965414	0.0217756926221794	0.0207024889509188
GO:0051225	spindle assembly	BP	6	91	341	21568	ENSMUSG00000019773,ENSMUSG00000032254,ENSMUSG00000033952,ENSMUSG00000012443,ENSMUSG00000017861,ENSMUSG00000030867	0.00322997868226123	0.0219335629819419	0.0659340659340659
GO:1904951	positive regulation of establishment of protein localization	BP	16	466	341	21568	ENSMUSG00000021678,ENSMUSG00000021994,ENSMUSG00000053647,ENSMUSG00000017146,ENSMUSG00000020053,ENSMUSG00000027699,ENSMUSG00000001552,ENSMUSG00000024049,ENSMUSG00000039239,ENSMUSG00000021253,ENSMUSG00000058914,ENSMUSG00000032841,ENSMUSG00000043366,ENSMUSG00000027347,ENSMUSG00000045005,ENSMUSG00000022528	0.00324225751457957	0.021992960286805	0.0343347639484979
GO:0021983	pituitary gland development	BP	4	39	341	21568	ENSMUSG00000022528,ENSMUSG00000021994,ENSMUSG00000027358,ENSMUSG00000048402	0.00326430382129584	0.0221184112026216	0.102564102564103
GO:0006366	transcription by RNA polymerase II	BP	46	1929	341	21568	ENSMUSG00000027358,ENSMUSG00000070691,ENSMUSG00000022122,ENSMUSG00000008136,ENSMUSG00000046714,ENSMUSG00000074676,ENSMUSG00000048402,ENSMUSG00000022528,ENSMUSG00000040289,ENSMUSG00000019789,ENSMUSG00000027985,ENSMUSG00000028613,ENSMUSG00000021485,ENSMUSG00000001228,ENSMUSG00000030867,ENSMUSG00000020185,ENSMUSG00000046179,ENSMUSG00000018849,ENSMUSG00000020542,ENSMUSG00000017146,ENSMUSG00000039706,…	0.00327342734634136	0.0221561218322474	0.0238465526179368
GO:0051099	positive regulation of binding	BP	9	190	341	21568	ENSMUSG00000027358,ENSMUSG00000026532,ENSMUSG00000021994,ENSMUSG00000054196,ENSMUSG00000022528,ENSMUSG00000020053,ENSMUSG00000020542,ENSMUSG00000038349,ENSMUSG00000039239	0.00335332116564594	0.0226722376747853	0.0473684210526316
GO:0016311	dephosphorylation	BP	13	343	341	21568	ENSMUSG00000020154,ENSMUSG00000068748,ENSMUSG00000035916,ENSMUSG00000027784,ENSMUSG00000031530,ENSMUSG00000039239,ENSMUSG00000027358,ENSMUSG00000027326,ENSMUSG00000023908,ENSMUSG00000010461,ENSMUSG00000042284,ENSMUSG00000034765,ENSMUSG00000044667	0.00337814866731489	0.022815327279143	0.0379008746355685
GO:0002718	regulation of cytokine production involved in immune response	BP	5	64	341	21568	ENSMUSG00000045005,ENSMUSG00000021678,ENSMUSG00000021994,ENSMUSG00000039239,ENSMUSG00000021253	0.00341138020460104	0.022989896681873	0.078125
GO:0051983	regulation of chromosome segregation	BP	6	92	341	21568	ENSMUSG00000030867,ENSMUSG00000017499,ENSMUSG00000027699,ENSMUSG00000028718,ENSMUSG00000026039,ENSMUSG00000031004	0.00341038638567083	0.022989896681873	0.0652173913043478
GO:0045444	fat cell differentiation	BP	10	227	341	21568	ENSMUSG00000022528,ENSMUSG00000035916,ENSMUSG00000027276,ENSMUSG00000021994,ENSMUSG00000053647,ENSMUSG00000027358,ENSMUSG00000042190,ENSMUSG00000020053,ENSMUSG00000037868,ENSMUSG00000056492	0.00342672534031072	0.0230683445341782	0.0440528634361234
GO:0008037	cell recognition	BP	7	123	341	21568	ENSMUSG00000037446,ENSMUSG00000068748,ENSMUSG00000028883,ENSMUSG00000053024,ENSMUSG00000021994,ENSMUSG00000024593,ENSMUSG00000052504	0.00345113600046816	0.0232020667611909	0.0569105691056911
GO:0098771	inorganic ion homeostasis	BP	21	691	341	21568	ENSMUSG00000022122,ENSMUSG00000017412,ENSMUSG00000015342,ENSMUSG00000025993,ENSMUSG00000047443,ENSMUSG00000050541,ENSMUSG00000027335,ENSMUSG00000021678,ENSMUSG00000062960,ENSMUSG00000053647,ENSMUSG00000022840,ENSMUSG00000029778,ENSMUSG00000021057,ENSMUSG00000045103,ENSMUSG00000030707,ENSMUSG00000039239,ENSMUSG00000026278,ENSMUSG00000031906,ENSMUSG00000060735,ENSMUSG00000052229,ENSMUSG00000020614	0.00345404141442491	0.0232020667611909	0.0303907380607815
GO:0001667	ameboidal-type cell migration	BP	13	344	341	21568	ENSMUSG00000022122,ENSMUSG00000034486,ENSMUSG00000027985,ENSMUSG00000033730,ENSMUSG00000062960,ENSMUSG00000046714,ENSMUSG00000021994,ENSMUSG00000028883,ENSMUSG00000039239,ENSMUSG00000037362,ENSMUSG00000055322,ENSMUSG00000032841,ENSMUSG00000020810	0.00346219218860417	0.0232317572827997	0.0377906976744186
GO:0045893	positive regulation of transcription, DNA-templated	BP	36	1419	341	21568	ENSMUSG00000020542,ENSMUSG00000032113,ENSMUSG00000022360,ENSMUSG00000027358,ENSMUSG00000017146,ENSMUSG00000070691,ENSMUSG00000037868,ENSMUSG00000033730,ENSMUSG00000021678,ENSMUSG00000046714,ENSMUSG00000045005,ENSMUSG00000034486,ENSMUSG00000048402,ENSMUSG00000022528,ENSMUSG00000040289,ENSMUSG00000019789,ENSMUSG00000020053,ENSMUSG00000027276,ENSMUSG00000039706,ENSMUSG00000027985,ENSMUSG00000017861,…	0.00349075895956487	0.0233982303995807	0.025369978858351
GO:0002001	renin secretion into blood stream	BP	2	6	341	21568	ENSMUSG00000021678,ENSMUSG00000043366	0.00358475789927414	0.0235219045719495	0.333333333333333
GO:0003278	apoptotic process involved in heart morphogenesis	BP	2	6	341	21568	ENSMUSG00000039239,ENSMUSG00000046714	0.00358475789927414	0.0235219045719495	0.333333333333333
GO:0006284	base-excision repair	BP	4	40	341	21568	ENSMUSG00000007080,ENSMUSG00000029591,ENSMUSG00000034206,ENSMUSG00000039396	0.00358247637914645	0.0235219045719495	0.1
GO:0021861	forebrain radial glial cell differentiation	BP	2	6	341	21568	ENSMUSG00000022528,ENSMUSG00000027985	0.00358475789927414	0.0235219045719495	0.333333333333333
GO:0031133	regulation of axon diameter	BP	2	6	341	21568	ENSMUSG00000053024,ENSMUSG00000015342	0.00358475789927414	0.0235219045719495	0.333333333333333
GO:0032466	negative regulation of cytokinesis	BP	2	6	341	21568	ENSMUSG00000020185,ENSMUSG00000046179	0.00358475789927414	0.0235219045719495	0.333333333333333
GO:0060842	arterial endothelial cell differentiation	BP	2	6	341	21568	ENSMUSG00000040289,ENSMUSG00000019789	0.00358475789927414	0.0235219045719495	0.333333333333333
GO:0060920	cardiac pacemaker cell differentiation	BP	2	6	341	21568	ENSMUSG00000071317,ENSMUSG00000022803	0.00358475789927414	0.0235219045719495	0.333333333333333
GO:0072049	comma-shaped body morphogenesis	BP	2	6	341	21568	ENSMUSG00000022528,ENSMUSG00000040289	0.00358475789927414	0.0235219045719495	0.333333333333333
GO:0086002	cardiac muscle cell action potential involved in contraction	BP	4	40	341	21568	ENSMUSG00000001552,ENSMUSG00000054889,ENSMUSG00000054477,ENSMUSG00000030247	0.00358247637914645	0.0235219045719495	0.1
GO:0086073	bundle of His cell-Purkinje myocyte adhesion involved in cell communication	BP	2	6	341	21568	ENSMUSG00000001552,ENSMUSG00000054889	0.00358475789927414	0.0235219045719495	0.333333333333333
GO:0090087	regulation of peptide transport	BP	22	739	341	21568	ENSMUSG00000021678,ENSMUSG00000021994,ENSMUSG00000053647,ENSMUSG00000021998,ENSMUSG00000017146,ENSMUSG00000020053,ENSMUSG00000027699,ENSMUSG00000001552,ENSMUSG00000033717,ENSMUSG00000037362,ENSMUSG00000026196,ENSMUSG00000031778,ENSMUSG00000024049,ENSMUSG00000039239,ENSMUSG00000021253,ENSMUSG00000058914,ENSMUSG00000022840,ENSMUSG00000032841,ENSMUSG00000043366,ENSMUSG00000027347,ENSMUSG00000045005,…	0.00356839912668103	0.0235219045719495	0.0297699594046008
GO:0090500	endocardial cushion to mesenchymal transition	BP	2	6	341	21568	ENSMUSG00000040289,ENSMUSG00000019789	0.00358475789927414	0.0235219045719495	0.333333333333333
GO:1901563	response to camptothecin	BP	2	6	341	21568	ENSMUSG00000027323,ENSMUSG00000047757	0.00358475789927414	0.0235219045719495	0.333333333333333
GO:1902285	semaphorin-plexin signaling pathway involved in neuron projection guidance	BP	2	6	341	21568	ENSMUSG00000028883,ENSMUSG00000029765	0.00358475789927414	0.0235219045719495	0.333333333333333
GO:2000348	regulation of CD40 signaling pathway	BP	2	6	341	21568	ENSMUSG00000032815,ENSMUSG00000034023	0.00358475789927414	0.0235219045719495	0.333333333333333
GO:0019901	protein kinase binding	MF	20	647	341	21568	ENSMUSG00000020914,ENSMUSG00000054889,ENSMUSG00000087247,ENSMUSG00000022528,ENSMUSG00000033717,ENSMUSG00000017412,ENSMUSG00000027715,ENSMUSG00000045005,ENSMUSG00000001552,ENSMUSG00000012443,ENSMUSG00000027931,ENSMUSG00000030867,ENSMUSG00000029838,ENSMUSG00000025006,ENSMUSG00000019773,ENSMUSG00000056258,ENSMUSG00000032911,ENSMUSG00000038943,ENSMUSG00000021057,ENSMUSG00000041498	0.0035436739721682	0.0235219045719495	0.0309119010819165
GO:0035374	chondroitin sulfate binding	MF	2	6	341	21568	ENSMUSG00000029838,ENSMUSG00000024501	0.00358475789927414	0.0235219045719495	0.333333333333333
GO:0031298	replication fork protection complex	CC	2	6	341	21568	ENSMUSG00000000028,ENSMUSG00000026669	0.00358475789927414	0.0235219045719495	0.333333333333333
GO:0032437	cuticular plate	CC	2	6	341	21568	ENSMUSG00000026532,ENSMUSG00000032220	0.00358475789927414	0.0235219045719495	0.333333333333333
GO:0030595	leukocyte chemotaxis	BP	9	192	341	21568	ENSMUSG00000031778,ENSMUSG00000021678,ENSMUSG00000042190,ENSMUSG00000021994,ENSMUSG00000042284,ENSMUSG00000022122,ENSMUSG00000023913,ENSMUSG00000037362,ENSMUSG00000030707	0.00359304042135287	0.0235356167547662	0.046875
GO:0034332	adherens junction organization	BP	6	93	341	21568	ENSMUSG00000001552,ENSMUSG00000021823,ENSMUSG00000025006,ENSMUSG00000052504,ENSMUSG00000062960,ENSMUSG00000054889	0.00359818647029667	0.0235356167547662	0.0645161290322581
GO:0004725	protein tyrosine phosphatase activity	MF	6	93	341	21568	ENSMUSG00000010461,ENSMUSG00000020154,ENSMUSG00000068748,ENSMUSG00000035916,ENSMUSG00000034765,ENSMUSG00000031530	0.00359818647029667	0.0235356167547662	0.0645161290322581
GO:1903508	positive regulation of nucleic acid-templated transcription	BP	36	1422	341	21568	ENSMUSG00000020542,ENSMUSG00000032113,ENSMUSG00000022360,ENSMUSG00000027358,ENSMUSG00000017146,ENSMUSG00000070691,ENSMUSG00000027715,ENSMUSG00000037868,ENSMUSG00000046714,ENSMUSG00000048402,ENSMUSG00000022528,ENSMUSG00000020053,ENSMUSG00000027985,ENSMUSG00000031870,ENSMUSG00000021253,ENSMUSG00000021994,ENSMUSG00000045903,ENSMUSG00000033730,ENSMUSG00000021678,ENSMUSG00000045005,ENSMUSG00000034486,…	0.00361125889187177	0.023596336956648	0.0253164556962025
GO:0007193	adenylate cyclase-inhibiting G protein-coupled receptor signaling pathway	BP	5	65	341	21568	ENSMUSG00000022840,ENSMUSG00000049511,ENSMUSG00000033717,ENSMUSG00000070687,ENSMUSG00000022206	0.00364871602413707	0.0236269081416838	0.0769230769230769
GO:0031098	stress-activated protein kinase signaling cascade	BP	11	267	341	21568	ENSMUSG00000021994,ENSMUSG00000027692,ENSMUSG00000022033,ENSMUSG00000039239,ENSMUSG00000045005,ENSMUSG00000026981,ENSMUSG00000021678,ENSMUSG00000019997,ENSMUSG00000027347,ENSMUSG00000021453,ENSMUSG00000027358	0.00365510712454376	0.0236269081416838	0.0411985018726592
GO:0032148	activation of protein kinase B activity	BP	3	20	341	21568	ENSMUSG00000033717,ENSMUSG00000020053,ENSMUSG00000021994	0.00365767455413252	0.0236269081416838	0.15
GO:0033622	integrin activation	BP	3	20	341	21568	ENSMUSG00000041498,ENSMUSG00000046714,ENSMUSG00000031778	0.00365767455413252	0.0236269081416838	0.15
GO:0043299	leukocyte degranulation	BP	5	65	341	21568	ENSMUSG00000025867,ENSMUSG00000027347,ENSMUSG00000021678,ENSMUSG00000032202,ENSMUSG00000030707	0.00364871602413707	0.0236269081416838	0.0769230769230769
GO:0045321	leukocyte activation	BP	23	787	341	21568	ENSMUSG00000031778,ENSMUSG00000021678,ENSMUSG00000021998,ENSMUSG00000053647,ENSMUSG00000025001,ENSMUSG00000027347,ENSMUSG00000045005,ENSMUSG00000033730,ENSMUSG00000027985,ENSMUSG00000030707,ENSMUSG00000022528,ENSMUSG00000026532,ENSMUSG00000020053,ENSMUSG00000039323,ENSMUSG00000056492,ENSMUSG00000021994,ENSMUSG00000025867,ENSMUSG00000032202,ENSMUSG00000021453,ENSMUSG00000039748,ENSMUSG00000032815,…	0.00365302592536939	0.0236269081416838	0.0292249047013977
GO:0060080	inhibitory postsynaptic potential	BP	3	20	341	21568	ENSMUSG00000022935,ENSMUSG00000031778,ENSMUSG00000045903	0.00365767455413252	0.0236269081416838	0.15
GO:0085029	extracellular matrix assembly	BP	3	20	341	21568	ENSMUSG00000018830,ENSMUSG00000021186,ENSMUSG00000042436	0.00365767455413252	0.0236269081416838	0.15
GO:1902680	positive regulation of RNA biosynthetic process	BP	36	1423	341	21568	ENSMUSG00000020542,ENSMUSG00000032113,ENSMUSG00000022360,ENSMUSG00000027358,ENSMUSG00000017146,ENSMUSG00000070691,ENSMUSG00000027715,ENSMUSG00000037868,ENSMUSG00000046714,ENSMUSG00000048402,ENSMUSG00000022528,ENSMUSG00000020053,ENSMUSG00000027985,ENSMUSG00000031870,ENSMUSG00000021253,ENSMUSG00000021994,ENSMUSG00000045903,ENSMUSG00000033730,ENSMUSG00000021678,ENSMUSG00000045005,ENSMUSG00000034486,…	0.00365220931553799	0.0236269081416838	0.0252986647926915
GO:0016459	myosin complex	CC	5	65	341	21568	ENSMUSG00000020900,ENSMUSG00000056328,ENSMUSG00000018830,ENSMUSG00000024049,ENSMUSG00000032220	0.00364871602413707	0.0236269081416838	0.0769230769230769
GO:0043229	intracellular organelle	CC	204	11324	341	21568	ENSMUSG00000019326,ENSMUSG00000027358,ENSMUSG00000070691,ENSMUSG00000032113,ENSMUSG00000037868,ENSMUSG00000019997,ENSMUSG00000030247,ENSMUSG00000037362,ENSMUSG00000021253,ENSMUSG00000059336,ENSMUSG00000024030,ENSMUSG00000029675,ENSMUSG00000023019,ENSMUSG00000031870,ENSMUSG00000027323,ENSMUSG00000030249,ENSMUSG00000029591,ENSMUSG00000026278,ENSMUSG00000019992,ENSMUSG00000032841,ENSMUSG00000053647,…	0.00364361737021148	0.0236269081416838	0.0180148357470858
GO:0007015	actin filament organization	BP	13	347	341	21568	ENSMUSG00000021998,ENSMUSG00000024501,ENSMUSG00000020900,ENSMUSG00000030707,ENSMUSG00000029675,ENSMUSG00000021678,ENSMUSG00000048096,ENSMUSG00000025006,ENSMUSG00000019997,ENSMUSG00000021253,ENSMUSG00000026532,ENSMUSG00000020846,ENSMUSG00000024049	0.00372457395846206	0.0240341161029464	0.037463976945245
GO:1901576	organic substance biosynthetic process	BP	104	5191	341	21568	ENSMUSG00000033717,ENSMUSG00000000028,ENSMUSG00000041859,ENSMUSG00000002870,ENSMUSG00000005410,ENSMUSG00000026355,ENSMUSG00000007080,ENSMUSG00000020649,ENSMUSG00000017499,ENSMUSG00000026669,ENSMUSG00000022422,ENSMUSG00000037474,ENSMUSG00000046591,ENSMUSG00000034206,ENSMUSG00000041064,ENSMUSG00000027358,ENSMUSG00000070691,ENSMUSG00000022122,ENSMUSG00000008136,ENSMUSG00000046714,ENSMUSG00000074676,…	0.00373177115777655	0.0240556304342387	0.0200346753997303
GO:0019933	cAMP-mediated signaling	BP	6	94	341	21568	ENSMUSG00000022376,ENSMUSG00000022840,ENSMUSG00000050541,ENSMUSG00000027335,ENSMUSG00000033717,ENSMUSG00000029778	0.00379356096620952	0.0244034133642425	0.0638297872340425
GO:0072080	nephron tubule development	BP	6	94	341	21568	ENSMUSG00000027358,ENSMUSG00000022528,ENSMUSG00000040289,ENSMUSG00000032744,ENSMUSG00000027276,ENSMUSG00000024134	0.00379356096620952	0.0244034133642425	0.0638297872340425
GO:0098590	plasma membrane region	CC	27	980	341	21568	ENSMUSG00000025993,ENSMUSG00000054889,ENSMUSG00000021057,ENSMUSG00000032202,ENSMUSG00000039323,ENSMUSG00000027276,ENSMUSG00000023945,ENSMUSG00000027692,ENSMUSG00000022297,ENSMUSG00000001552,ENSMUSG00000071317,ENSMUSG00000027699,ENSMUSG00000020900,ENSMUSG00000022836,ENSMUSG00000045103,ENSMUSG00000015222,ENSMUSG00000068748,ENSMUSG00000018849,ENSMUSG00000029778,ENSMUSG00000028613,ENSMUSG00000053647,…	0.00380269113253397	0.0244369016329092	0.0275510204081633
GO:0045121	membrane raft	CC	13	348	341	21568	ENSMUSG00000023945,ENSMUSG00000029778,ENSMUSG00000028613,ENSMUSG00000071317,ENSMUSG00000025006,ENSMUSG00000045103,ENSMUSG00000022122,ENSMUSG00000048582,ENSMUSG00000062960,ENSMUSG00000021823,ENSMUSG00000042284,ENSMUSG00000056258,ENSMUSG00000022840	0.00381553502075423	0.0244689357098214	0.0373563218390805
GO:0098857	membrane microdomain	CC	13	348	341	21568	ENSMUSG00000045103,ENSMUSG00000022122,ENSMUSG00000048582,ENSMUSG00000062960,ENSMUSG00000025006,ENSMUSG00000021823,ENSMUSG00000042284,ENSMUSG00000056258,ENSMUSG00000022840,ENSMUSG00000023945,ENSMUSG00000029778,ENSMUSG00000028613,ENSMUSG00000071317	0.00381553502075423	0.0244689357098214	0.0373563218390805
GO:0070382	exocytic vesicle	CC	9	194	341	21568	ENSMUSG00000025993,ENSMUSG00000023945,ENSMUSG00000003411,ENSMUSG00000051111,ENSMUSG00000062151,ENSMUSG00000032202,ENSMUSG00000020053,ENSMUSG00000024501,ENSMUSG00000054453	0.00384601252521818	0.0246390123400551	0.0463917525773196
GO:0006029	proteoglycan metabolic process	BP	5	66	341	21568	ENSMUSG00000045216,ENSMUSG00000030607,ENSMUSG00000020053,ENSMUSG00000027358,ENSMUSG00000022483	0.00389766312033923	0.0248992760656273	0.0757575757575758
GO:0048747	muscle fiber development	BP	5	66	341	21568	ENSMUSG00000018830,ENSMUSG00000015342,ENSMUSG00000017412,ENSMUSG00000045103,ENSMUSG00000027985	0.00389766312033923	0.0248992760656273	0.0757575757575758
GO:0051246	regulation of protein metabolic process	BP	56	2482	341	21568	ENSMUSG00000021453,ENSMUSG00000025610,ENSMUSG00000027358,ENSMUSG00000020053,ENSMUSG00000021253,ENSMUSG00000021994,ENSMUSG00000042284,ENSMUSG00000032911,ENSMUSG00000031530,ENSMUSG00000027323,ENSMUSG00000022033,ENSMUSG00000032841,ENSMUSG00000022122,ENSMUSG00000019997,ENSMUSG00000062960,ENSMUSG00000036295,ENSMUSG00000027347,ENSMUSG00000053647,ENSMUSG00000020614,ENSMUSG00000021057,ENSMUSG00000027692,…	0.00389863403950323	0.0248992760656273	0.0225624496373892
GO:0006725	cellular aromatic compound metabolic process	BP	104	5199	341	21568	ENSMUSG00000033717,ENSMUSG00000000028,ENSMUSG00000041859,ENSMUSG00000002870,ENSMUSG00000005410,ENSMUSG00000026355,ENSMUSG00000007080,ENSMUSG00000020649,ENSMUSG00000017499,ENSMUSG00000026669,ENSMUSG00000022422,ENSMUSG00000037474,ENSMUSG00000046591,ENSMUSG00000034206,ENSMUSG00000041064,ENSMUSG00000027358,ENSMUSG00000070691,ENSMUSG00000022122,ENSMUSG00000008136,ENSMUSG00000046714,ENSMUSG00000074676,…	0.00392084059613333	0.024991253073941	0.0200038468936334
GO:1904591	positive regulation of protein import	BP	4	41	341	21568	ENSMUSG00000017146,ENSMUSG00000020053,ENSMUSG00000027699,ENSMUSG00000001552	0.00392106218937535	0.024991253073941	0.0975609756097561
GO:0046483	heterocycle metabolic process	BP	103	5141	341	21568	ENSMUSG00000033717,ENSMUSG00000000028,ENSMUSG00000041859,ENSMUSG00000002870,ENSMUSG00000005410,ENSMUSG00000026355,ENSMUSG00000007080,ENSMUSG00000020649,ENSMUSG00000017499,ENSMUSG00000026669,ENSMUSG00000022422,ENSMUSG00000037474,ENSMUSG00000046591,ENSMUSG00000034206,ENSMUSG00000041064,ENSMUSG00000027358,ENSMUSG00000070691,ENSMUSG00000022122,ENSMUSG00000008136,ENSMUSG00000046714,ENSMUSG00000074676,…	0.00393256521779657	0.0250389402977702	0.0200350126434546
GO:0051053	negative regulation of DNA metabolic process	BP	7	126	341	21568	ENSMUSG00000021253,ENSMUSG00000041064,ENSMUSG00000035365,ENSMUSG00000034206,ENSMUSG00000047757,ENSMUSG00000032113,ENSMUSG00000053647	0.00394197934893605	0.0250476585773722	0.0555555555555556
GO:0005267	potassium channel activity	MF	7	126	341	21568	ENSMUSG00000030247,ENSMUSG00000056258,ENSMUSG00000051726,ENSMUSG00000020155,ENSMUSG00000054477,ENSMUSG00000022935,ENSMUSG00000030249	0.00394197934893605	0.0250476585773722	0.0555555555555556
GO:0019219	regulation of nucleobase-containing compound metabolic process	BP	76	3591	341	21568	ENSMUSG00000027358,ENSMUSG00000070691,ENSMUSG00000022122,ENSMUSG00000008136,ENSMUSG00000046714,ENSMUSG00000074676,ENSMUSG00000048402,ENSMUSG00000022528,ENSMUSG00000040289,ENSMUSG00000019789,ENSMUSG00000027985,ENSMUSG00000028613,ENSMUSG00000021485,ENSMUSG00000001228,ENSMUSG00000030867,ENSMUSG00000020185,ENSMUSG00000046179,ENSMUSG00000018849,ENSMUSG00000020542,ENSMUSG00000022034,ENSMUSG00000022422,…	0.00396708011795706	0.025181455549968	0.0211640211640212
GO:0007052	mitotic spindle organization	BP	6	95	341	21568	ENSMUSG00000032254,ENSMUSG00000012443,ENSMUSG00000017861,ENSMUSG00000030867,ENSMUSG00000028718,ENSMUSG00000037020	0.00399669243436363	0.0253178064992699	0.0631578947368421
GO:0045778	positive regulation of ossification	BP	6	95	341	21568	ENSMUSG00000027358,ENSMUSG00000040289,ENSMUSG00000020053,ENSMUSG00000027276,ENSMUSG00000054196,ENSMUSG00000021994	0.00399669243436363	0.0253178064992699	0.0631578947368421
GO:0004930	G protein-coupled receptor activity	MF	19	609	341	21568	ENSMUSG00000050541,ENSMUSG00000027335,ENSMUSG00000033717,ENSMUSG00000034353,ENSMUSG00000022122,ENSMUSG00000060735,ENSMUSG00000049511,ENSMUSG00000070687,ENSMUSG00000029778,ENSMUSG00000022206,ENSMUSG00000021678,ENSMUSG00000020140,ENSMUSG00000045005,ENSMUSG00000022297,ENSMUSG00000042190,ENSMUSG00000053647,ENSMUSG00000043366,ENSMUSG00000056492,ENSMUSG00000052229	0.00401318473709843	0.0253964444694227	0.0311986863711002
GO:0044087	regulation of cellular component biogenesis	BP	24	841	341	21568	ENSMUSG00000030707,ENSMUSG00000029675,ENSMUSG00000048096,ENSMUSG00000021678,ENSMUSG00000041498,ENSMUSG00000046714,ENSMUSG00000039706,ENSMUSG00000032221,ENSMUSG00000028718,ENSMUSG00000025758,ENSMUSG00000021253,ENSMUSG00000024501,ENSMUSG00000019997,ENSMUSG00000026532,ENSMUSG00000052504,ENSMUSG00000062960,ENSMUSG00000021994,ENSMUSG00000071424,ENSMUSG00000036295,ENSMUSG00000019789,ENSMUSG00000021998,…	0.00405477028566572	0.0256282228941384	0.0285374554102259
GO:0098794	postsynapse	CC	16	477	341	21568	ENSMUSG00000071424,ENSMUSG00000031870,ENSMUSG00000068748,ENSMUSG00000020900,ENSMUSG00000033377,ENSMUSG00000054477,ENSMUSG00000021057,ENSMUSG00000045103,ENSMUSG00000029211,ENSMUSG00000022935,ENSMUSG00000035168,ENSMUSG00000053647,ENSMUSG00000026768,ENSMUSG00000028613,ENSMUSG00000015222,ENSMUSG00000022240	0.00405804203848088	0.0256282228941384	0.0335429769392034
GO:0006807	nitrogen compound metabolic process	BP	161	8640	341	21568	ENSMUSG00000033717,ENSMUSG00000000028,ENSMUSG00000041859,ENSMUSG00000002870,ENSMUSG00000005410,ENSMUSG00000026355,ENSMUSG00000007080,ENSMUSG00000020649,ENSMUSG00000017499,ENSMUSG00000026669,ENSMUSG00000022422,ENSMUSG00000037474,ENSMUSG00000046591,ENSMUSG00000034206,ENSMUSG00000041064,ENSMUSG00000027358,ENSMUSG00000070691,ENSMUSG00000022122,ENSMUSG00000008136,ENSMUSG00000046714,ENSMUSG00000074676,…	0.00409010564311719	0.0257523638419522	0.0186342592592593
GO:0034613	cellular protein localization	BP	37	1484	341	21568	ENSMUSG00000028287,ENSMUSG00000024134,ENSMUSG00000032202,ENSMUSG00000021057,ENSMUSG00000037868,ENSMUSG00000034353,ENSMUSG00000054453,ENSMUSG00000021998,ENSMUSG00000017146,ENSMUSG00000020053,ENSMUSG00000021823,ENSMUSG00000021186,ENSMUSG00000027326,ENSMUSG00000009628,ENSMUSG00000027699,ENSMUSG00000001552,ENSMUSG00000026196,ENSMUSG00000034413,ENSMUSG00000030867,ENSMUSG00000022034,ENSMUSG00000053024,…	0.00408400694289448	0.0257523638419522	0.0249326145552561
GO:1901342	regulation of vasculature development	BP	11	271	341	21568	ENSMUSG00000029838,ENSMUSG00000031250,ENSMUSG00000046714,ENSMUSG00000017146,ENSMUSG00000062960,ENSMUSG00000031778,ENSMUSG00000021994,ENSMUSG00000053647,ENSMUSG00000020542,ENSMUSG00000040289,ENSMUSG00000019789	0.00408614229582647	0.0257523638419522	0.040590405904059
GO:0010212	response to ionizing radiation	BP	7	127	341	21568	ENSMUSG00000034023,ENSMUSG00000027699,ENSMUSG00000027323,ENSMUSG00000030346,ENSMUSG00000035455,ENSMUSG00000017146,ENSMUSG00000046591	0.00411681603257333	0.0258682274821737	0.0551181102362205
GO:0060538	skeletal muscle organ development	BP	9	196	341	21568	ENSMUSG00000045103,ENSMUSG00000029675,ENSMUSG00000071317,ENSMUSG00000024593,ENSMUSG00000037868,ENSMUSG00000032744,ENSMUSG00000021200,ENSMUSG00000015342,ENSMUSG00000020542	0.00411273023631687	0.0258682274821737	0.0459183673469388
GO:0045669	positive regulation of osteoblast differentiation	BP	5	67	341	21568	ENSMUSG00000027358,ENSMUSG00000040289,ENSMUSG00000020053,ENSMUSG00000027276,ENSMUSG00000054196	0.00415853018125942	0.0260252939082436	0.0746268656716418
GO:0048146	positive regulation of fibroblast proliferation	BP	5	67	341	21568	ENSMUSG00000027715,ENSMUSG00000020053,ENSMUSG00000068748,ENSMUSG00000021994,ENSMUSG00000017499	0.00415853018125942	0.0260252939082436	0.0746268656716418
GO:0050885	neuromuscular process controlling balance	BP	5	67	341	21568	ENSMUSG00000074676,ENSMUSG00000015134,ENSMUSG00000020900,ENSMUSG00000022840,ENSMUSG00000035916	0.00415853018125942	0.0260252939082436	0.0746268656716418
GO:2000243	positive regulation of reproductive process	BP	5	67	341	21568	ENSMUSG00000021994,ENSMUSG00000022122,ENSMUSG00000019773,ENSMUSG00000028883,ENSMUSG00000026039	0.00415853018125942	0.0260252939082436	0.0746268656716418
GO:0010522	regulation of calcium ion transport into cytosol	BP	6	96	341	21568	ENSMUSG00000029778,ENSMUSG00000021057,ENSMUSG00000045103,ENSMUSG00000030707,ENSMUSG00000039239,ENSMUSG00000053647	0.00420776387421571	0.0262379048955721	0.0625
GO:0031935	regulation of chromatin silencing	BP	3	21	341	21568	ENSMUSG00000022360,ENSMUSG00000000028,ENSMUSG00000001228	0.00421778429427776	0.0262379048955721	0.142857142857143
GO:0034645	cellular macromolecule biosynthetic process	BP	87	4225	341	21568	ENSMUSG00000033717,ENSMUSG00000000028,ENSMUSG00000041859,ENSMUSG00000002870,ENSMUSG00000005410,ENSMUSG00000026355,ENSMUSG00000007080,ENSMUSG00000020649,ENSMUSG00000017499,ENSMUSG00000026669,ENSMUSG00000022422,ENSMUSG00000037474,ENSMUSG00000046591,ENSMUSG00000034206,ENSMUSG00000041064,ENSMUSG00000027358,ENSMUSG00000070691,ENSMUSG00000022122,ENSMUSG00000008136,ENSMUSG00000046714,ENSMUSG00000074676,…	0.00420682206046963	0.0262379048955721	0.0205917159763314
GO:0045683	negative regulation of epidermis development	BP	3	21	341	21568	ENSMUSG00000022528,ENSMUSG00000039239,ENSMUSG00000061048	0.00421778429427776	0.0262379048955721	0.142857142857143
GO:0048569	post-embryonic animal organ development	BP	3	21	341	21568	ENSMUSG00000045005,ENSMUSG00000032220,ENSMUSG00000062960	0.00421778429427776	0.0262379048955721	0.142857142857143
GO:2000678	negative regulation of transcription regulatory region DNA binding	BP	3	21	341	21568	ENSMUSG00000022528,ENSMUSG00000040289,ENSMUSG00000019789	0.00421778429427776	0.0262379048955721	0.142857142857143
GO:0005634	nucleus	CC	126	6516	341	21568	ENSMUSG00000027715,ENSMUSG00000027323,ENSMUSG00000020914,ENSMUSG00000035455,ENSMUSG00000017146,ENSMUSG00000032113,ENSMUSG00000047534,ENSMUSG00000030867,ENSMUSG00000026039,ENSMUSG00000023940,ENSMUSG00000041859,ENSMUSG00000002870,ENSMUSG00000005410,ENSMUSG00000026355,ENSMUSG00000041064,ENSMUSG00000070691,ENSMUSG00000001228,ENSMUSG00000030346,ENSMUSG00000005470,ENSMUSG00000020542,ENSMUSG00000032221,…	0.00424960954070188	0.0264094996107291	0.0193370165745856
GO:0001755	neural crest cell migration	BP	4	42	341	21568	ENSMUSG00000028883,ENSMUSG00000022122,ENSMUSG00000034486,ENSMUSG00000027985	0.00428065952010661	0.0264966867114353	0.0952380952380952
GO:0030199	collagen fibril organization	BP	4	42	341	21568	ENSMUSG00000030607,ENSMUSG00000022483,ENSMUSG00000046714,ENSMUSG00000039239	0.00428065952010661	0.0264966867114353	0.0952380952380952
GO:0050918	positive chemotaxis	BP	4	42	341	21568	ENSMUSG00000021994,ENSMUSG00000021678,ENSMUSG00000062960,ENSMUSG00000030707	0.00428065952010661	0.0264966867114353	0.0952380952380952
GO:0090329	regulation of DNA-dependent DNA replication	BP	4	42	341	21568	ENSMUSG00000046591,ENSMUSG00000020185,ENSMUSG00000046179,ENSMUSG00000022422	0.00428065952010661	0.0264966867114353	0.0952380952380952
GO:2001236	regulation of extrinsic apoptotic signaling pathway	BP	8	162	341	21568	ENSMUSG00000017146,ENSMUSG00000020053,ENSMUSG00000070691,ENSMUSG00000053647,ENSMUSG00000022483,ENSMUSG00000010461,ENSMUSG00000031778,ENSMUSG00000039239	0.00433577228026486	0.026811175758897	0.0493827160493827
GO:0006836	neurotransmitter transport	BP	10	235	341	21568	ENSMUSG00000017412,ENSMUSG00000022935,ENSMUSG00000049511,ENSMUSG00000023945,ENSMUSG00000025867,ENSMUSG00000062151,ENSMUSG00000054453,ENSMUSG00000003411,ENSMUSG00000030109,ENSMUSG00000051111	0.00437182421966682	0.0269805246936227	0.0425531914893617
GO:0005769	early endosome	CC	10	235	341	21568	ENSMUSG00000026278,ENSMUSG00000019326,ENSMUSG00000030707,ENSMUSG00000052504,ENSMUSG00000021678,ENSMUSG00000045005,ENSMUSG00000062960,ENSMUSG00000023945,ENSMUSG00000053647,ENSMUSG00000034413	0.00437182421966682	0.0269805246936227	0.0425531914893617
GO:0070374	positive regulation of ERK1 and ERK2 cascade	BP	9	198	341	21568	ENSMUSG00000027358,ENSMUSG00000021678,ENSMUSG00000019997,ENSMUSG00000062960,ENSMUSG00000027347,ENSMUSG00000031778,ENSMUSG00000053647,ENSMUSG00000058914,ENSMUSG00000087247	0.00439369295732353	0.027088639648766	0.0454545454545455
GO:0019438	aromatic compound biosynthetic process	BP	78	3719	341	21568	ENSMUSG00000027358,ENSMUSG00000070691,ENSMUSG00000022122,ENSMUSG00000008136,ENSMUSG00000046714,ENSMUSG00000074676,ENSMUSG00000048402,ENSMUSG00000022528,ENSMUSG00000040289,ENSMUSG00000019789,ENSMUSG00000027985,ENSMUSG00000028613,ENSMUSG00000021485,ENSMUSG00000001228,ENSMUSG00000030867,ENSMUSG00000020185,ENSMUSG00000046179,ENSMUSG00000018849,ENSMUSG00000020542,ENSMUSG00000007080,ENSMUSG00000037868,…	0.00441049939266667	0.0271653607498866	0.0209733799408443
GO:0003014	renal system process	BP	6	97	341	21568	ENSMUSG00000022122,ENSMUSG00000032220,ENSMUSG00000022206,ENSMUSG00000021678,ENSMUSG00000027335,ENSMUSG00000043366	0.00442695863146601	0.0272397938716787	0.0618556701030928
GO:0051056	regulation of small GTPase mediated signal transduction	BP	10	236	341	21568	ENSMUSG00000041498,ENSMUSG00000027699,ENSMUSG00000037946,ENSMUSG00000050541,ENSMUSG00000021678,ENSMUSG00000052229,ENSMUSG00000020053,ENSMUSG00000027347,ENSMUSG00000039239,ENSMUSG00000029778	0.0045031262829235	0.0276811128961151	0.0423728813559322
GO:0042221	response to chemical	BP	83	4009	341	21568	ENSMUSG00000050541,ENSMUSG00000031778,ENSMUSG00000021678,ENSMUSG00000027358,ENSMUSG00000020155,ENSMUSG00000042190,ENSMUSG00000039239,ENSMUSG00000021253,ENSMUSG00000070691,ENSMUSG00000034486,ENSMUSG00000048402,ENSMUSG00000028883,ENSMUSG00000053024,ENSMUSG00000059921,ENSMUSG00000021994,ENSMUSG00000020900,ENSMUSG00000029765,ENSMUSG00000037868,ENSMUSG00000046714,ENSMUSG00000025006,ENSMUSG00000019997,…	0.00458444816709476	0.0281532137440819	0.0207034173110501
GO:0070727	cellular macromolecule localization	BP	37	1495	341	21568	ENSMUSG00000028287,ENSMUSG00000024134,ENSMUSG00000032202,ENSMUSG00000021057,ENSMUSG00000037868,ENSMUSG00000034353,ENSMUSG00000054453,ENSMUSG00000021998,ENSMUSG00000017146,ENSMUSG00000020053,ENSMUSG00000021823,ENSMUSG00000021186,ENSMUSG00000027326,ENSMUSG00000009628,ENSMUSG00000045103,ENSMUSG00000071424,ENSMUSG00000021994,ENSMUSG00000027699,ENSMUSG00000001552,ENSMUSG00000026196,ENSMUSG00000034413,…	0.00459894118362614	0.028214390887133	0.0247491638795987
GO:0002790	peptide secretion	BP	18	572	341	21568	ENSMUSG00000021678,ENSMUSG00000021994,ENSMUSG00000031906,ENSMUSG00000026981,ENSMUSG00000040612,ENSMUSG00000053647,ENSMUSG00000021057,ENSMUSG00000033717,ENSMUSG00000037362,ENSMUSG00000031778,ENSMUSG00000020053,ENSMUSG00000024049,ENSMUSG00000039239,ENSMUSG00000021253,ENSMUSG00000058914,ENSMUSG00000022840,ENSMUSG00000043366,ENSMUSG00000027347	0.00461751528728587	0.0283004603286704	0.0314685314685315
GO:0001704	formation of primary germ layer	BP	6	98	341	21568	ENSMUSG00000034765,ENSMUSG00000031530,ENSMUSG00000024134,ENSMUSG00000046714,ENSMUSG00000027985,ENSMUSG00000021994	0.00465446030599793	0.0284988439778261	0.0612244897959184
GO:0005201	extracellular matrix structural constituent	MF	4	43	341	21568	ENSMUSG00000030607,ENSMUSG00000022483,ENSMUSG00000029675,ENSMUSG00000030218	0.00466185546123006	0.0285160844372098	0.0930232558139535
GO:0006811	ion transport	BP	36	1447	341	21568	ENSMUSG00000055761,ENSMUSG00000021057,ENSMUSG00000041482,ENSMUSG00000030247,ENSMUSG00000020155,ENSMUSG00000030249,ENSMUSG00000056258,ENSMUSG00000054477,ENSMUSG00000051726,ENSMUSG00000023945,ENSMUSG00000017412,ENSMUSG00000030707,ENSMUSG00000034353,ENSMUSG00000022265,ENSMUSG00000029211,ENSMUSG00000025993,ENSMUSG00000015342,ENSMUSG00000029778,ENSMUSG00000045103,ENSMUSG00000026981,ENSMUSG00000022935,…	0.00476139330820142	0.0290963651915311	0.0248790601243953
GO:0003272	endocardial cushion formation	BP	3	22	341	21568	ENSMUSG00000040289,ENSMUSG00000032744,ENSMUSG00000039239	0.00482714184815276	0.029154813082878	0.136363636363636
GO:0006301	postreplication repair	BP	3	22	341	21568	ENSMUSG00000037474,ENSMUSG00000046449,ENSMUSG00000017146	0.00482714184815276	0.029154813082878	0.136363636363636
GO:0044851	hair cycle phase	BP	3	22	341	21568	ENSMUSG00000039239,ENSMUSG00000061048,ENSMUSG00000021994	0.00482714184815276	0.029154813082878	0.136363636363636
GO:0048339	paraxial mesoderm development	BP	3	22	341	21568	ENSMUSG00000046714,ENSMUSG00000027985,ENSMUSG00000021994	0.00482714184815276	0.029154813082878	0.136363636363636
GO:0048846	axon extension involved in axon guidance	BP	3	22	341	21568	ENSMUSG00000028883,ENSMUSG00000029765,ENSMUSG00000021994	0.00482714184815276	0.029154813082878	0.136363636363636
GO:0051446	positive regulation of meiotic cell cycle	BP	3	22	341	21568	ENSMUSG00000021994,ENSMUSG00000019773,ENSMUSG00000026039	0.00482714184815276	0.029154813082878	0.136363636363636
GO:0051797	regulation of hair follicle development	BP	3	22	341	21568	ENSMUSG00000039239,ENSMUSG00000061048,ENSMUSG00000021994	0.00482714184815276	0.029154813082878	0.136363636363636
GO:0061082	myeloid leukocyte cytokine production	BP	3	22	341	21568	ENSMUSG00000039239,ENSMUSG00000021253,ENSMUSG00000021994	0.00482714184815276	0.029154813082878	0.136363636363636
GO:0070848	response to growth factor	BP	18	574	341	21568	ENSMUSG00000027358,ENSMUSG00000039239,ENSMUSG00000021253,ENSMUSG00000019997,ENSMUSG00000027985,ENSMUSG00000020542,ENSMUSG00000026768,ENSMUSG00000021388,ENSMUSG00000092035,ENSMUSG00000022528,ENSMUSG00000062960,ENSMUSG00000021994,ENSMUSG00000033730,ENSMUSG00000030707,ENSMUSG00000070691,ENSMUSG00000022483,ENSMUSG00000032744,ENSMUSG00000045103	0.00478438835874967	0.029154813082878	0.0313588850174216
GO:0072574	hepatocyte proliferation	BP	3	22	341	21568	ENSMUSG00000024395,ENSMUSG00000029838,ENSMUSG00000031004	0.00482714184815276	0.029154813082878	0.136363636363636
GO:0072575	epithelial cell proliferation involved in liver morphogenesis	BP	3	22	341	21568	ENSMUSG00000031004,ENSMUSG00000024395,ENSMUSG00000029838	0.00482714184815276	0.029154813082878	0.136363636363636
GO:1902284	neuron projection extension involved in neuron projection guidance	BP	3	22	341	21568	ENSMUSG00000028883,ENSMUSG00000029765,ENSMUSG00000021994	0.00482714184815276	0.029154813082878	0.136363636363636
GO:0051254	positive regulation of RNA metabolic process	BP	37	1500	341	21568	ENSMUSG00000020542,ENSMUSG00000032113,ENSMUSG00000022360,ENSMUSG00000027358,ENSMUSG00000017146,ENSMUSG00000070691,ENSMUSG00000027715,ENSMUSG00000037868,ENSMUSG00000046714,ENSMUSG00000048402,ENSMUSG00000022528,ENSMUSG00000020053,ENSMUSG00000027985,ENSMUSG00000031870,ENSMUSG00000021253,ENSMUSG00000021994,ENSMUSG00000045903,ENSMUSG00000033730,ENSMUSG00000021678,ENSMUSG00000045005,ENSMUSG00000034486,…	0.00485069021193743	0.0292686511140837	0.0246666666666667
GO:0001999	renal response to blood flow involved in circulatory renin-angiotensin regulation of systemic arterial blood pressure	BP	2	7	341	21568	ENSMUSG00000021678,ENSMUSG00000043366	0.00496634036216093	0.0294336615101516	0.285714285714286
GO:0003025	regulation of systemic arterial blood pressure by baroreceptor feedback	BP	2	7	341	21568	ENSMUSG00000027335,ENSMUSG00000050541	0.00496634036216093	0.0294336615101516	0.285714285714286
GO:0003321	positive regulation of blood pressure by epinephrine-norepinephrine	BP	2	7	341	21568	ENSMUSG00000050541,ENSMUSG00000027335	0.00496634036216093	0.0294336615101516	0.285714285714286
GO:0009306	protein secretion	BP	17	531	341	21568	ENSMUSG00000021678,ENSMUSG00000021994,ENSMUSG00000026981,ENSMUSG00000040612,ENSMUSG00000053647,ENSMUSG00000021057,ENSMUSG00000033717,ENSMUSG00000037362,ENSMUSG00000031778,ENSMUSG00000020053,ENSMUSG00000024049,ENSMUSG00000039239,ENSMUSG00000021253,ENSMUSG00000058914,ENSMUSG00000022840,ENSMUSG00000043366,ENSMUSG00000027347	0.00493051516702815	0.0294336615101516	0.032015065913371
GO:0009889	regulation of biosynthetic process	BP	79	3793	341	21568	ENSMUSG00000027358,ENSMUSG00000070691,ENSMUSG00000022122,ENSMUSG00000008136,ENSMUSG00000046714,ENSMUSG00000074676,ENSMUSG00000048402,ENSMUSG00000022528,ENSMUSG00000040289,ENSMUSG00000019789,ENSMUSG00000027985,ENSMUSG00000028613,ENSMUSG00000021485,ENSMUSG00000001228,ENSMUSG00000030867,ENSMUSG00000020185,ENSMUSG00000046179,ENSMUSG00000018849,ENSMUSG00000020542,ENSMUSG00000022034,ENSMUSG00000022422,…	0.00496784619353932	0.0294336615101516	0.0208278407592934
GO:0033278	cell proliferation in midbrain	BP	2	7	341	21568	ENSMUSG00000021994,ENSMUSG00000022297	0.00496634036216093	0.0294336615101516	0.285714285714286
GO:0033504	floor plate development	BP	2	7	341	21568	ENSMUSG00000048402,ENSMUSG00000028718	0.00496634036216093	0.0294336615101516	0.285714285714286
GO:0043320	natural killer cell degranulation	BP	2	7	341	21568	ENSMUSG00000032202,ENSMUSG00000030707	0.00496634036216093	0.0294336615101516	0.285714285714286
GO:0048702	embryonic neurocranium morphogenesis	BP	2	7	341	21568	ENSMUSG00000039239,ENSMUSG00000021253	0.00496634036216093	0.0294336615101516	0.285714285714286
GO:0051098	regulation of binding	BP	13	359	341	21568	ENSMUSG00000027358,ENSMUSG00000026532,ENSMUSG00000021994,ENSMUSG00000054196,ENSMUSG00000022528,ENSMUSG00000020053,ENSMUSG00000020542,ENSMUSG00000027985,ENSMUSG00000030867,ENSMUSG00000038349,ENSMUSG00000039239,ENSMUSG00000040289,ENSMUSG00000019789	0.00494011866095201	0.0294336615101516	0.0362116991643454
GO:0061156	pulmonary artery morphogenesis	BP	2	7	341	21568	ENSMUSG00000019789,ENSMUSG00000027276	0.00496634036216093	0.0294336615101516	0.285714285714286
GO:0071476	cellular hypotonic response	BP	2	7	341	21568	ENSMUSG00000029334,ENSMUSG00000022836	0.00496634036216093	0.0294336615101516	0.285714285714286
GO:0072050	S-shaped body morphogenesis	BP	2	7	341	21568	ENSMUSG00000022528,ENSMUSG00000040289	0.00496634036216093	0.0294336615101516	0.285714285714286
GO:0086042	cardiac muscle cell-cardiac muscle cell adhesion	BP	2	7	341	21568	ENSMUSG00000001552,ENSMUSG00000054889	0.00496634036216093	0.0294336615101516	0.285714285714286
GO:0090306	spindle assembly involved in meiosis	BP	2	7	341	21568	ENSMUSG00000019773,ENSMUSG00000033952	0.00496634036216093	0.0294336615101516	0.285714285714286
GO:0005114	type II transforming growth factor beta receptor binding	MF	2	7	341	21568	ENSMUSG00000039239,ENSMUSG00000021253	0.00496634036216093	0.0294336615101516	0.285714285714286
GO:0008297	single-stranded DNA exodeoxyribonuclease activity	MF	2	7	341	21568	ENSMUSG00000007080,ENSMUSG00000039748	0.00496634036216093	0.0294336615101516	0.285714285714286
GO:0032795	heterotrimeric G-protein binding	MF	2	7	341	21568	ENSMUSG00000033717,ENSMUSG00000021678	0.00496634036216093	0.0294336615101516	0.285714285714286
GO:0098634	cell-matrix adhesion mediator activity	MF	2	7	341	21568	ENSMUSG00000042284,ENSMUSG00000032243	0.00496634036216093	0.0294336615101516	0.285714285714286
GO:0010712	regulation of collagen metabolic process	BP	4	44	341	21568	ENSMUSG00000020810,ENSMUSG00000019997,ENSMUSG00000021253,ENSMUSG00000042436	0.00506522540643625	0.0299251979182908	0.0909090909090909
GO:0060323	head morphogenesis	BP	4	44	341	21568	ENSMUSG00000027985,ENSMUSG00000039239,ENSMUSG00000021253,ENSMUSG00000031825	0.00506522540643625	0.0299251979182908	0.0909090909090909
GO:0017046	peptide hormone binding	MF	4	44	341	21568	ENSMUSG00000022122,ENSMUSG00000027931,ENSMUSG00000022206,ENSMUSG00000025993	0.00506522540643625	0.0299251979182908	0.0909090909090909
GO:0003697	single-stranded DNA binding	MF	6	100	341	21568	ENSMUSG00000000028,ENSMUSG00000026355,ENSMUSG00000027323,ENSMUSG00000030346,ENSMUSG00000026669,ENSMUSG00000039396	0.00513511952697778	0.0303093737388537	0.06
GO:0098589	membrane region	CC	13	361	341	21568	ENSMUSG00000045103,ENSMUSG00000022122,ENSMUSG00000048582,ENSMUSG00000062960,ENSMUSG00000025006,ENSMUSG00000021823,ENSMUSG00000042284,ENSMUSG00000056258,ENSMUSG00000022840,ENSMUSG00000029778,ENSMUSG00000028613,ENSMUSG00000071317,ENSMUSG00000023945	0.00517062213662885	0.0304900227696855	0.03601108033241
GO:0034329	cell junction assembly	BP	8	167	341	21568	ENSMUSG00000001552,ENSMUSG00000055322,ENSMUSG00000021823,ENSMUSG00000025006,ENSMUSG00000052504,ENSMUSG00000062960,ENSMUSG00000027699,ENSMUSG00000045005	0.00519729919759173	0.0305893970731604	0.0479041916167665
GO:0098802	plasma membrane receptor complex	CC	8	167	341	21568	ENSMUSG00000042284,ENSMUSG00000026768,ENSMUSG00000032243,ENSMUSG00000025006,ENSMUSG00000027358,ENSMUSG00000071424,ENSMUSG00000022935,ENSMUSG00000034353	0.00519729919759173	0.0305893970731604	0.0479041916167665
GO:0005576	extracellular region	CC	87	4258	341	21568	ENSMUSG00000042436,ENSMUSG00000022483,ENSMUSG00000030607,ENSMUSG00000028339,ENSMUSG00000025650,ENSMUSG00000029838,ENSMUSG00000039239,ENSMUSG00000020019,ENSMUSG00000022665,ENSMUSG00000056174,ENSMUSG00000020053,ENSMUSG00000059430,ENSMUSG00000019326,ENSMUSG00000027358,ENSMUSG00000032113,ENSMUSG00000048126,ENSMUSG00000019997,ENSMUSG00000075012,ENSMUSG00000039323,ENSMUSG00000026981,ENSMUSG00000028613,…	0.00522143060143378	0.0307024063787801	0.0204321277595115
GO:0032880	regulation of protein localization	BP	26	956	341	21568	ENSMUSG00000021678,ENSMUSG00000021994,ENSMUSG00000053647,ENSMUSG00000021998,ENSMUSG00000017146,ENSMUSG00000020053,ENSMUSG00000027699,ENSMUSG00000001552,ENSMUSG00000033717,ENSMUSG00000037362,ENSMUSG00000026196,ENSMUSG00000031778,ENSMUSG00000024049,ENSMUSG00000039239,ENSMUSG00000021253,ENSMUSG00000058914,ENSMUSG00000022840,ENSMUSG00000032841,ENSMUSG00000043366,ENSMUSG00000032500,ENSMUSG00000027347,…	0.00528435395143916	0.0310430868449166	0.0271966527196653
GO:0048799	animal organ maturation	BP	3	23	341	21568	ENSMUSG00000027358,ENSMUSG00000020053,ENSMUSG00000020846	0.00548692002056709	0.0321075379677108	0.130434782608696
GO:0071312	cellular response to alkaloid	BP	3	23	341	21568	ENSMUSG00000027323,ENSMUSG00000047757,ENSMUSG00000049511	0.00548692002056709	0.0321075379677108	0.130434782608696
GO:0071675	regulation of mononuclear cell migration	BP	4	45	341	21568	ENSMUSG00000042190,ENSMUSG00000031778,ENSMUSG00000023913,ENSMUSG00000037362	0.00549133257356865	0.0321075379677108	0.0888888888888889
GO:0000983	transcription factor activity, RNA polymerase II core promoter sequence-specific DNA binding	MF	3	23	341	21568	ENSMUSG00000040289,ENSMUSG00000019789,ENSMUSG00000032744	0.00548692002056709	0.0321075379677108	0.130434782608696
GO:0005112	Notch binding	MF	3	23	341	21568	ENSMUSG00000027276,ENSMUSG00000037362,ENSMUSG00000024593	0.00548692002056709	0.0321075379677108	0.130434782608696
GO:0055123	digestive system development	BP	7	134	341	21568	ENSMUSG00000048402,ENSMUSG00000021994,ENSMUSG00000022122,ENSMUSG00000020053,ENSMUSG00000024134,ENSMUSG00000020542,ENSMUSG00000022528	0.00551017156212768	0.0321874655885264	0.0522388059701493
GO:0048878	chemical homeostasis	BP	28	1058	341	21568	ENSMUSG00000022122,ENSMUSG00000023092,ENSMUSG00000017412,ENSMUSG00000015342,ENSMUSG00000025993,ENSMUSG00000047443,ENSMUSG00000050541,ENSMUSG00000027335,ENSMUSG00000021678,ENSMUSG00000062960,ENSMUSG00000053647,ENSMUSG00000022840,ENSMUSG00000030109,ENSMUSG00000029778,ENSMUSG00000021057,ENSMUSG00000045103,ENSMUSG00000020053,ENSMUSG00000058914,ENSMUSG00000033717,ENSMUSG00000056492,ENSMUSG00000024030,…	0.00556350704049661	0.0324685645184371	0.0264650283553875
GO:0043010	camera-type eye development	BP	12	323	341	21568	ENSMUSG00000015134,ENSMUSG00000039239,ENSMUSG00000075012,ENSMUSG00000074505,ENSMUSG00000045005,ENSMUSG00000056174,ENSMUSG00000062960,ENSMUSG00000037446,ENSMUSG00000020900,ENSMUSG00000029838,ENSMUSG00000027276,ENSMUSG00000046714	0.00557549936408519	0.0324825881772316	0.0371517027863777
GO:0046328	regulation of JNK cascade	BP	8	169	341	21568	ENSMUSG00000027692,ENSMUSG00000021994,ENSMUSG00000045005,ENSMUSG00000026981,ENSMUSG00000021678,ENSMUSG00000019997,ENSMUSG00000027347,ENSMUSG00000021453	0.00557634282342389	0.0324825881772316	0.0473372781065089
GO:0070192	chromosome organization involved in meiotic cell cycle	BP	5	72	341	21568	ENSMUSG00000009628,ENSMUSG00000034023,ENSMUSG00000034329,ENSMUSG00000026039,ENSMUSG00000027323	0.00565237849869941	0.0328947298237394	0.0694444444444444
GO:0044421	extracellular region part	CC	77	3700	341	21568	ENSMUSG00000059430,ENSMUSG00000030607,ENSMUSG00000019326,ENSMUSG00000027358,ENSMUSG00000032113,ENSMUSG00000028339,ENSMUSG00000022483,ENSMUSG00000048126,ENSMUSG00000025650,ENSMUSG00000019997,ENSMUSG00000075012,ENSMUSG00000020053,ENSMUSG00000039323,ENSMUSG00000026981,ENSMUSG00000028613,ENSMUSG00000036295,ENSMUSG00000030218,ENSMUSG00000037362,ENSMUSG00000063727,ENSMUSG00000021998,ENSMUSG00000029838,…	0.00571625949725638	0.0332354322030023	0.0208108108108108
GO:0071478	cellular response to radiation	BP	7	135	341	21568	ENSMUSG00000032113,ENSMUSG00000022033,ENSMUSG00000027699,ENSMUSG00000027323,ENSMUSG00000030346,ENSMUSG00000035455,ENSMUSG00000042436	0.00573489974644609	0.033312705896567	0.0518518518518519
GO:0043565	sequence-specific DNA binding	MF	28	1061	341	21568	ENSMUSG00000070691,ENSMUSG00000034486,ENSMUSG00000027985,ENSMUSG00000021485,ENSMUSG00000020185,ENSMUSG00000041886,ENSMUSG00000037868,ENSMUSG00000074676,ENSMUSG00000048402,ENSMUSG00000017861,ENSMUSG00000031870,ENSMUSG00000024134,ENSMUSG00000046179,ENSMUSG00000045903,ENSMUSG00000032744,ENSMUSG00000001228,ENSMUSG00000020542,ENSMUSG00000000028,ENSMUSG00000002870,ENSMUSG00000005410,ENSMUSG00000026669,…	0.00577553293884602	0.033517468415838	0.0263901979264844
GO:0046983	protein dimerization activity	MF	33	1312	341	21568	ENSMUSG00000024030,ENSMUSG00000033717,ENSMUSG00000019326,ENSMUSG00000026196,ENSMUSG00000027358,ENSMUSG00000030707,ENSMUSG00000027699,ENSMUSG00000023019,ENSMUSG00000022935,ENSMUSG00000022528,ENSMUSG00000040289,ENSMUSG00000019789,ENSMUSG00000024049,ENSMUSG00000022206,ENSMUSG00000029334,ENSMUSG00000027347,ENSMUSG00000020649,ENSMUSG00000039239,ENSMUSG00000020914,ENSMUSG00000021186,ENSMUSG00000033174,…	0.00579591557122968	0.0336044378603792	0.0251524390243902
GO:0034654	nucleobase-containing compound biosynthetic process	BP	76	3646	341	21568	ENSMUSG00000027358,ENSMUSG00000070691,ENSMUSG00000022122,ENSMUSG00000008136,ENSMUSG00000046714,ENSMUSG00000074676,ENSMUSG00000048402,ENSMUSG00000022528,ENSMUSG00000040289,ENSMUSG00000019789,ENSMUSG00000027985,ENSMUSG00000028613,ENSMUSG00000021485,ENSMUSG00000001228,ENSMUSG00000030867,ENSMUSG00000020185,ENSMUSG00000046179,ENSMUSG00000018849,ENSMUSG00000020542,ENSMUSG00000007080,ENSMUSG00000037868,…	0.00582476585649881	0.0337402948729471	0.0208447613823368
GO:0035282	segmentation	BP	6	103	341	21568	ENSMUSG00000046714,ENSMUSG00000027985,ENSMUSG00000021994,ENSMUSG00000045005,ENSMUSG00000037868,ENSMUSG00000028883	0.00592300469292847	0.0342467669286164	0.058252427184466
GO:0050727	regulation of inflammatory response	BP	11	285	341	21568	ENSMUSG00000019326,ENSMUSG00000052229,ENSMUSG00000022122,ENSMUSG00000037362,ENSMUSG00000022033,ENSMUSG00000053647,ENSMUSG00000058914,ENSMUSG00000021994,ENSMUSG00000032815,ENSMUSG00000033174,ENSMUSG00000034023	0.00592320025407417	0.0342467669286164	0.0385964912280702
GO:0032330	regulation of chondrocyte differentiation	BP	4	46	341	21568	ENSMUSG00000048402,ENSMUSG00000020846,ENSMUSG00000019997,ENSMUSG00000024134	0.0059407275617972	0.0342526949326955	0.0869565217391304
GO:0043954	cellular component maintenance	BP	4	46	341	21568	ENSMUSG00000021678,ENSMUSG00000037572,ENSMUSG00000035168,ENSMUSG00000020542	0.0059407275617972	0.0342526949326955	0.0869565217391304
GO:0051932	synaptic transmission, GABAergic	BP	4	46	341	21568	ENSMUSG00000045903,ENSMUSG00000038349,ENSMUSG00000022935,ENSMUSG00000049511	0.0059407275617972	0.0342526949326955	0.0869565217391304
GO:0008360	regulation of cell shape	BP	7	136	341	21568	ENSMUSG00000030707,ENSMUSG00000062960,ENSMUSG00000029838,ENSMUSG00000026532,ENSMUSG00000071317,ENSMUSG00000020900,ENSMUSG00000033377	0.00596641547934876	0.0343689816742874	0.0514705882352941
GO:0008593	regulation of Notch signaling pathway	BP	5	73	341	21568	ENSMUSG00000040289,ENSMUSG00000019789,ENSMUSG00000022528,ENSMUSG00000027276,ENSMUSG00000037362	0.00599116981986723	0.0344796806546333	0.0684931506849315
GO:0046578	regulation of Ras protein signal transduction	BP	9	208	341	21568	ENSMUSG00000041498,ENSMUSG00000027699,ENSMUSG00000037946,ENSMUSG00000050541,ENSMUSG00000021678,ENSMUSG00000052229,ENSMUSG00000020053,ENSMUSG00000027347,ENSMUSG00000039239	0.00603007921573936	0.0346715635054562	0.0432692307692308
GO:0018130	heterocycle biosynthetic process	BP	77	3711	341	21568	ENSMUSG00000027358,ENSMUSG00000070691,ENSMUSG00000022122,ENSMUSG00000008136,ENSMUSG00000046714,ENSMUSG00000074676,ENSMUSG00000048402,ENSMUSG00000022528,ENSMUSG00000040289,ENSMUSG00000019789,ENSMUSG00000027985,ENSMUSG00000028613,ENSMUSG00000021485,ENSMUSG00000001228,ENSMUSG00000030867,ENSMUSG00000020185,ENSMUSG00000046179,ENSMUSG00000018849,ENSMUSG00000020542,ENSMUSG00000007080,ENSMUSG00000037868,…	0.00615664567558094	0.0353666352600023	0.0207491242252762
GO:0033688	regulation of osteoblast proliferation	BP	3	24	341	21568	ENSMUSG00000027358,ENSMUSG00000054196,ENSMUSG00000022206	0.00619819776958628	0.0355070630277955	0.125
GO:0072576	liver morphogenesis	BP	3	24	341	21568	ENSMUSG00000031004,ENSMUSG00000024395,ENSMUSG00000029838	0.00619819776958628	0.0355070630277955	0.125
GO:0000217	DNA secondary structure binding	MF	3	24	341	21568	ENSMUSG00000027323,ENSMUSG00000039396,ENSMUSG00000042489	0.00619819776958628	0.0355070630277955	0.125
GO:0002065	columnar/cuboidal epithelial cell differentiation	BP	7	137	341	21568	ENSMUSG00000021994,ENSMUSG00000022528,ENSMUSG00000027276,ENSMUSG00000040289,ENSMUSG00000019789,ENSMUSG00000027358,ENSMUSG00000027985	0.00620484205027728	0.0355124553741513	0.0510948905109489
GO:1900182	positive regulation of protein localization to nucleus	BP	5	74	341	21568	ENSMUSG00000017146,ENSMUSG00000020053,ENSMUSG00000027699,ENSMUSG00000001552,ENSMUSG00000039239	0.00634399838209778	0.0362755536504342	0.0675675675675676
GO:0051046	regulation of secretion	BP	22	777	341	21568	ENSMUSG00000021678,ENSMUSG00000021994,ENSMUSG00000022122,ENSMUSG00000026981,ENSMUSG00000022935,ENSMUSG00000049511,ENSMUSG00000003411,ENSMUSG00000054453,ENSMUSG00000053647,ENSMUSG00000032202,ENSMUSG00000033717,ENSMUSG00000037362,ENSMUSG00000031778,ENSMUSG00000020053,ENSMUSG00000024049,ENSMUSG00000039239,ENSMUSG00000021253,ENSMUSG00000058914,ENSMUSG00000022840,ENSMUSG00000043366,ENSMUSG00000027347,…	0.00636053495716051	0.0363367442002188	0.0283140283140283
GO:0045666	positive regulation of neuron differentiation	BP	14	413	341	21568	ENSMUSG00000045103,ENSMUSG00000052504,ENSMUSG00000029838,ENSMUSG00000068748,ENSMUSG00000031778,ENSMUSG00000024501,ENSMUSG00000021994,ENSMUSG00000087247,ENSMUSG00000021057,ENSMUSG00000028613,ENSMUSG00000027358,ENSMUSG00000027699,ENSMUSG00000048402,ENSMUSG00000032744	0.00637045447557616	0.0363600550132106	0.0338983050847458
GO:0042491	inner ear auditory receptor cell differentiation	BP	4	47	341	21568	ENSMUSG00000022528,ENSMUSG00000040289,ENSMUSG00000019789,ENSMUSG00000027276	0.00641394794416268	0.03654131184657	0.0851063829787234
GO:1902930	regulation of alcohol biosynthetic process	BP	4	47	341	21568	ENSMUSG00000027358,ENSMUSG00000053647,ENSMUSG00000024030,ENSMUSG00000029778	0.00641394794416268	0.03654131184657	0.0851063829787234
GO:0001993	regulation of systemic arterial blood pressure by norepinephrine-epinephrine	BP	2	8	341	21568	ENSMUSG00000050541,ENSMUSG00000027335	0.00655284378030545	0.0365632242114355	0.25
GO:0002366	leukocyte activation involved in immune response	BP	10	249	341	21568	ENSMUSG00000021678,ENSMUSG00000021998,ENSMUSG00000025867,ENSMUSG00000027347,ENSMUSG00000032202,ENSMUSG00000030707,ENSMUSG00000027985,ENSMUSG00000021453,ENSMUSG00000039748,ENSMUSG00000029591	0.00650932556289794	0.0365632242114355	0.0401606425702811
GO:0002741	positive regulation of cytokine secretion involved in immune response	BP	2	8	341	21568	ENSMUSG00000021678,ENSMUSG00000021994	0.00655284378030545	0.0365632242114355	0.25
GO:0003190	atrioventricular valve formation	BP	2	8	341	21568	ENSMUSG00000019789,ENSMUSG00000040289	0.00655284378030545	0.0365632242114355	0.25
GO:0006971	hypotonic response	BP	2	8	341	21568	ENSMUSG00000029334,ENSMUSG00000022836	0.00655284378030545	0.0365632242114355	0.25
GO:0007442	hindgut morphogenesis	BP	2	8	341	21568	ENSMUSG00000048402,ENSMUSG00000021994	0.00655284378030545	0.0365632242114355	0.25
GO:0010216	maintenance of DNA methylation	BP	2	8	341	21568	ENSMUSG00000025001,ENSMUSG00000001228	0.00655284378030545	0.0365632242114355	0.25
GO:0016321	female meiosis chromosome segregation	BP	2	8	341	21568	ENSMUSG00000020914,ENSMUSG00000030867	0.00655284378030545	0.0365632242114355	0.25
GO:0021785	branchiomotor neuron axon guidance	BP	2	8	341	21568	ENSMUSG00000029765,ENSMUSG00000028883	0.00655284378030545	0.0365632242114355	0.25
GO:0023035	CD40 signaling pathway	BP	2	8	341	21568	ENSMUSG00000032815,ENSMUSG00000034023	0.00655284378030545	0.0365632242114355	0.25
GO:0032229	negative regulation of synaptic transmission, GABAergic	BP	2	8	341	21568	ENSMUSG00000022935,ENSMUSG00000049511	0.00655284378030545	0.0365632242114355	0.25
GO:0032875	regulation of DNA endoreduplication	BP	2	8	341	21568	ENSMUSG00000020185,ENSMUSG00000046179	0.00655284378030545	0.0365632242114355	0.25
GO:0032906	transforming growth factor beta2 production	BP	2	8	341	21568	ENSMUSG00000039239,ENSMUSG00000061048	0.00655284378030545	0.0365632242114355	0.25
GO:0032909	regulation of transforming growth factor beta2 production	BP	2	8	341	21568	ENSMUSG00000061048,ENSMUSG00000039239	0.00655284378030545	0.0365632242114355	0.25
GO:0035912	dorsal aorta morphogenesis	BP	2	8	341	21568	ENSMUSG00000040289,ENSMUSG00000019789	0.00655284378030545	0.0365632242114355	0.25
GO:0042637	catagen	BP	2	8	341	21568	ENSMUSG00000039239,ENSMUSG00000061048	0.00655284378030545	0.0365632242114355	0.25
GO:0061626	pharyngeal arch artery morphogenesis	BP	2	8	341	21568	ENSMUSG00000022528,ENSMUSG00000039239	0.00655284378030545	0.0365632242114355	0.25
GO:0062013	positive regulation of small molecule metabolic process	BP	7	138	341	21568	ENSMUSG00000053647,ENSMUSG00000024030,ENSMUSG00000020053,ENSMUSG00000025006,ENSMUSG00000050541,ENSMUSG00000023019,ENSMUSG00000029778	0.00645030287600642	0.0365632242114355	0.0507246376811594
GO:0072201	negative regulation of mesenchymal cell proliferation	BP	2	8	341	21568	ENSMUSG00000029838,ENSMUSG00000021994	0.00655284378030545	0.0365632242114355	0.25
GO:0085020	protein K6-linked ubiquitination	BP	2	8	341	21568	ENSMUSG00000026196,ENSMUSG00000017146	0.00655284378030545	0.0365632242114355	0.25
GO:1905063	regulation of vascular smooth muscle cell differentiation	BP	2	8	341	21568	ENSMUSG00000053647,ENSMUSG00000020542	0.00655284378030545	0.0365632242114355	0.25
GO:0019992	diacylglycerol binding	MF	2	8	341	21568	ENSMUSG00000027347,ENSMUSG00000062151	0.00655284378030545	0.0365632242114355	0.25
GO:0070531	BRCA1-A complex	CC	2	8	341	21568	ENSMUSG00000026196,ENSMUSG00000017146	0.00655284378030545	0.0365632242114355	0.25
GO:0051924	regulation of calcium ion transport	BP	10	250	341	21568	ENSMUSG00000029778,ENSMUSG00000021057,ENSMUSG00000045103,ENSMUSG00000030707,ENSMUSG00000039239,ENSMUSG00000053647,ENSMUSG00000022836,ENSMUSG00000022528,ENSMUSG00000017412,ENSMUSG00000020053	0.00668845789921173	0.0372865061221052	0.04
GO:0060976	coronary vasculature development	BP	5	75	341	21568	ENSMUSG00000019789,ENSMUSG00000053647,ENSMUSG00000020542,ENSMUSG00000020900,ENSMUSG00000046169	0.00671115789322771	0.0373795887308845	0.0666666666666667
GO:0010761	fibroblast migration	BP	4	48	341	21568	ENSMUSG00000032841,ENSMUSG00000020810,ENSMUSG00000037362,ENSMUSG00000055322	0.00691151789408626	0.0382900550947288	0.0833333333333333
GO:0042551	neuron maturation	BP	4	48	341	21568	ENSMUSG00000022122,ENSMUSG00000020019,ENSMUSG00000032911,ENSMUSG00000053024	0.00691151789408626	0.0382900550947288	0.0833333333333333
GO:0048701	embryonic cranial skeleton morphogenesis	BP	4	48	341	21568	ENSMUSG00000039239,ENSMUSG00000021253,ENSMUSG00000046714,ENSMUSG00000024134	0.00691151789408626	0.0382900550947288	0.0833333333333333
GO:0051445	regulation of meiotic cell cycle	BP	4	48	341	21568	ENSMUSG00000019773,ENSMUSG00000021994,ENSMUSG00000026039,ENSMUSG00000033952	0.00691151789408626	0.0382900550947288	0.0833333333333333
GO:2000677	regulation of transcription regulatory region DNA binding	BP	4	48	341	21568	ENSMUSG00000022528,ENSMUSG00000040289,ENSMUSG00000019789,ENSMUSG00000020053	0.00691151789408626	0.0382900550947288	0.0833333333333333
GO:2001239	regulation of extrinsic apoptotic signaling pathway in absence of ligand	BP	4	48	341	21568	ENSMUSG00000022483,ENSMUSG00000010461,ENSMUSG00000031778,ENSMUSG00000039239	0.00691151789408626	0.0382900550947288	0.0833333333333333
GO:0000731	DNA synthesis involved in DNA repair	BP	3	25	341	21568	ENSMUSG00000037474,ENSMUSG00000046449,ENSMUSG00000007080	0.00696196355693231	0.0383153931765831	0.12
GO:0007214	gamma-aminobutyric acid signaling pathway	BP	3	25	341	21568	ENSMUSG00000017412,ENSMUSG00000029211,ENSMUSG00000038349	0.00696196355693231	0.0383153931765831	0.12
GO:0048103	somatic stem cell division	BP	3	25	341	21568	ENSMUSG00000033952,ENSMUSG00000027985,ENSMUSG00000039239	0.00696196355693231	0.0383153931765831	0.12
GO:0060065	uterus development	BP	3	25	341	21568	ENSMUSG00000039239,ENSMUSG00000021994,ENSMUSG00000020542	0.00696196355693231	0.0383153931765831	0.12
[truncated: 5,099 more rows]
