# Supplementary material for: Analyses of Transcriptomics upon IL-1β-Stimulated Mouse Chondrocytes and the Protective Effect of Catalpol through the NOD2/NF-κB/MAPK Signaling Pathway
Source: Molecules. 2023 Feb 7;28(4):1606. doi: 10.3390/molecules28041606 (PMC9962284; doi:10.3390/molecules28041606)
Supplement: Supplementary file 1 [file molecules-28-01606-s001.zip › raw data/GO/IL-1b_vs_N/IL-1b_vs_N.DEG_GO_enriched_result.xls]

GO_ID	Term	Category	Test	Ref	TestAll	RefAll	geneID	Pvalue	FDR	richFactor
GO:0002376	immune system process	BP	245	2167	961	21568	ENSMUSG00000024397,ENSMUSG00000022037,ENSMUSG00000031778,ENSMUSG00000027995,ENSMUSG00000029371,ENSMUSG00000028525,ENSMUSG00000025746,ENSMUSG00000038608,ENSMUSG00000024164,ENSMUSG00000026656,ENSMUSG00000028076,ENSMUSG00000038521,ENSMUSG00000079343,ENSMUSG00000023224,ENSMUSG00000030111,ENSMUSG00000061232,ENSMUSG00000060550,ENSMUSG00000021109,ENSMUSG00000019850,ENSMUSG00000038357,ENSMUSG00000055994,…	3.40810416748557e-45	3.30143050704327e-41	0.113059529303184
GO:0006952	defense response	BP	168	1331	961	21568	ENSMUSG00000027399,ENSMUSG00000026981,ENSMUSG00000040016,ENSMUSG00000025496,ENSMUSG00000061751,ENSMUSG00000024397,ENSMUSG00000022037,ENSMUSG00000031778,ENSMUSG00000027995,ENSMUSG00000024164,ENSMUSG00000026656,ENSMUSG00000038521,ENSMUSG00000079343,ENSMUSG00000023224,ENSMUSG00000030111,ENSMUSG00000038357,ENSMUSG00000055994,ENSMUSG00000042677,ENSMUSG00000016024,ENSMUSG00000021109,ENSMUSG00000024810,…	5.70895543815647e-36	2.76513256647108e-32	0.126220886551465
GO:0006954	inflammatory response	BP	109	625	961	21568	ENSMUSG00000027399,ENSMUSG00000026981,ENSMUSG00000040016,ENSMUSG00000024397,ENSMUSG00000022037,ENSMUSG00000031778,ENSMUSG00000027995,ENSMUSG00000024164,ENSMUSG00000026656,ENSMUSG00000023224,ENSMUSG00000030111,ENSMUSG00000016024,ENSMUSG00000021109,ENSMUSG00000024810,ENSMUSG00000056501,ENSMUSG00000027347,ENSMUSG00000037405,ENSMUSG00000019326,ENSMUSG00000000290,ENSMUSG00000035385,ENSMUSG00000029372,…	1.69811828873107e-35	5.48322395431262e-32	0.1744
GO:0009605	response to external stimulus	BP	216	2047	961	21568	ENSMUSG00000020542,ENSMUSG00000003541,ENSMUSG00000024164,ENSMUSG00000026656,ENSMUSG00000023224,ENSMUSG00000030111,ENSMUSG00000027832,ENSMUSG00000047976,ENSMUSG00000060924,ENSMUSG00000042677,ENSMUSG00000016024,ENSMUSG00000051439,ENSMUSG00000029380,ENSMUSG00000058427,ENSMUSG00000019850,ENSMUSG00000027995,ENSMUSG00000020676,ENSMUSG00000035352,ENSMUSG00000026166,ENSMUSG00000000982,ENSMUSG00000018927,…	9.39444491086428e-35	2.27509969628856e-31	0.10552027357108
GO:0051239	regulation of multicellular organismal process	BP	266	2858	961	21568	ENSMUSG00000036585,ENSMUSG00000021732,ENSMUSG00000022144,ENSMUSG00000056130,ENSMUSG00000028163,ENSMUSG00000026177,ENSMUSG00000004558,ENSMUSG00000033717,ENSMUSG00000029377,ENSMUSG00000021994,ENSMUSG00000043421,ENSMUSG00000027335,ENSMUSG00000050541,ENSMUSG00000049115,ENSMUSG00000068122,ENSMUSG00000030790,ENSMUSG00000037010,ENSMUSG00000045103,ENSMUSG00000024140,ENSMUSG00000028883,ENSMUSG00000071317,…	5.06456847297172e-34	9.81209495953542e-31	0.0930720783764871
GO:0006950	response to stress	BP	284	3242	961	21568	ENSMUSG00000032113,ENSMUSG00000042489,ENSMUSG00000006818,ENSMUSG00000017146,ENSMUSG00000027323,ENSMUSG00000030346,ENSMUSG00000041974,ENSMUSG00000000028,ENSMUSG00000007080,ENSMUSG00000027399,ENSMUSG00000026981,ENSMUSG00000040016,ENSMUSG00000025496,ENSMUSG00000061751,ENSMUSG00000027358,ENSMUSG00000078566,ENSMUSG00000029084,ENSMUSG00000024140,ENSMUSG00000031380,ENSMUSG00000021109,ENSMUSG00000062960,…	6.07463094082687e-32	8.40642141768426e-29	0.0876002467612585
GO:0048583	regulation of response to stimulus	BP	288	3309	961	21568	ENSMUSG00000021453,ENSMUSG00000025610,ENSMUSG00000027358,ENSMUSG00000025496,ENSMUSG00000036585,ENSMUSG00000021732,ENSMUSG00000020053,ENSMUSG00000024610,ENSMUSG00000021253,ENSMUSG00000021994,ENSMUSG00000042284,ENSMUSG00000032911,ENSMUSG00000031530,ENSMUSG00000024164,ENSMUSG00000026656,ENSMUSG00000038521,ENSMUSG00000079343,ENSMUSG00000023224,ENSMUSG00000030111,ENSMUSG00000028076,ENSMUSG00000061232,…	5.7258382327632e-32	8.40642141768426e-29	0.0870353581142339
GO:0006955	immune response	BP	149	1186	961	21568	ENSMUSG00000024164,ENSMUSG00000026656,ENSMUSG00000038521,ENSMUSG00000079343,ENSMUSG00000023224,ENSMUSG00000030111,ENSMUSG00000028076,ENSMUSG00000061232,ENSMUSG00000060550,ENSMUSG00000027995,ENSMUSG00000038357,ENSMUSG00000055994,ENSMUSG00000024610,ENSMUSG00000000732,ENSMUSG00000023349,ENSMUSG00000011008,ENSMUSG00000041135,ENSMUSG00000061414,ENSMUSG00000016024,ENSMUSG00000024810,ENSMUSG00000035673,…	1.53636395188363e-31	1.86034470023709e-28	0.125632377740304
GO:0048731	system development	BP	350	4432	961	21568	ENSMUSG00000022483,ENSMUSG00000046714,ENSMUSG00000021765,ENSMUSG00000048402,ENSMUSG00000017737,ENSMUSG00000022206,ENSMUSG00000039239,ENSMUSG00000022479,ENSMUSG00000027339,ENSMUSG00000030607,ENSMUSG00000019997,ENSMUSG00000022309,ENSMUSG00000044337,ENSMUSG00000024087,ENSMUSG00000024140,ENSMUSG00000029377,ENSMUSG00000036585,ENSMUSG00000021974,ENSMUSG00000031380,ENSMUSG00000045005,ENSMUSG00000021109,…	2.04276544811747e-31	2.19869654399044e-28	0.078971119133574
GO:0032879	regulation of localization	BP	240	2564	961	21568	ENSMUSG00000049115,ENSMUSG00000068122,ENSMUSG00000024042,ENSMUSG00000029361,ENSMUSG00000055761,ENSMUSG00000024868,ENSMUSG00000022309,ENSMUSG00000024810,ENSMUSG00000019326,ENSMUSG00000041347,ENSMUSG00000019966,ENSMUSG00000017737,ENSMUSG00000035352,ENSMUSG00000035385,ENSMUSG00000026580,ENSMUSG00000027995,ENSMUSG00000021678,ENSMUSG00000034855,ENSMUSG00000029417,ENSMUSG00000037405,ENSMUSG00000021994,…	1.13766160993379e-30	1.10205280154286e-27	0.093603744149766
GO:0016477	cell migration	BP	153	1266	961	21568	ENSMUSG00000021994,ENSMUSG00000022122,ENSMUSG00000034486,ENSMUSG00000022144,ENSMUSG00000021109,ENSMUSG00000027985,ENSMUSG00000019966,ENSMUSG00000025969,ENSMUSG00000028780,ENSMUSG00000033952,ENSMUSG00000030077,ENSMUSG00000027797,ENSMUSG00000050953,ENSMUSG00000020902,ENSMUSG00000028883,ENSMUSG00000053024,ENSMUSG00000031965,ENSMUSG00000032036,ENSMUSG00000020900,ENSMUSG00000023473,ENSMUSG00000074505,…	1.67734699751321e-30	1.4771327604464e-27	0.12085308056872
GO:0071944	cell periphery	CC	364	4755	961	21568	ENSMUSG00000024030,ENSMUSG00000000532,ENSMUSG00000031659,ENSMUSG00000022376,ENSMUSG00000029778,ENSMUSG00000018500,ENSMUSG00000050541,ENSMUSG00000027335,ENSMUSG00000033717,ENSMUSG00000022309,ENSMUSG00000049115,ENSMUSG00000068122,ENSMUSG00000024397,ENSMUSG00000022265,ENSMUSG00000069601,ENSMUSG00000019326,ENSMUSG00000006567,ENSMUSG00000031596,ENSMUSG00000053175,ENSMUSG00000041347,ENSMUSG00000029082,…	3.64975670677254e-30	2.94626610154213e-27	0.0765509989484753
GO:0002684	positive regulation of immune system process	BP	115	796	961	21568	ENSMUSG00000024164,ENSMUSG00000038521,ENSMUSG00000079343,ENSMUSG00000023224,ENSMUSG00000030111,ENSMUSG00000028076,ENSMUSG00000061232,ENSMUSG00000060550,ENSMUSG00000027995,ENSMUSG00000055994,ENSMUSG00000024610,ENSMUSG00000026177,ENSMUSG00000030895,ENSMUSG00000019326,ENSMUSG00000041347,ENSMUSG00000019966,ENSMUSG00000017737,ENSMUSG00000035352,ENSMUSG00000035385,ENSMUSG00000026580,ENSMUSG00000021678,…	1.18911499958548e-29	8.86073615460349e-27	0.144472361809045
GO:0050896	response to stimulus	BP	553	8613	961	21568	ENSMUSG00000032113,ENSMUSG00000042489,ENSMUSG00000021127,ENSMUSG00000026177,ENSMUSG00000035352,ENSMUSG00000000182,ENSMUSG00000027784,ENSMUSG00000021453,ENSMUSG00000025610,ENSMUSG00000027358,ENSMUSG00000025496,ENSMUSG00000036585,ENSMUSG00000021732,ENSMUSG00000020053,ENSMUSG00000024610,ENSMUSG00000021253,ENSMUSG00000021994,ENSMUSG00000042284,ENSMUSG00000032911,ENSMUSG00000031530,ENSMUSG00000006818,…	1.53789500265595e-29	1.06411349219487e-26	0.0642052711018228
GO:0048584	positive regulation of response to stimulus	BP	192	1866	961	21568	ENSMUSG00000021453,ENSMUSG00000025610,ENSMUSG00000027358,ENSMUSG00000025496,ENSMUSG00000036585,ENSMUSG00000021732,ENSMUSG00000020053,ENSMUSG00000024610,ENSMUSG00000021253,ENSMUSG00000021994,ENSMUSG00000042284,ENSMUSG00000032911,ENSMUSG00000024164,ENSMUSG00000038521,ENSMUSG00000079343,ENSMUSG00000023224,ENSMUSG00000030111,ENSMUSG00000028076,ENSMUSG00000061232,ENSMUSG00000060550,ENSMUSG00000041135,…	3.43272972016427e-29	2.21685685328209e-26	0.102893890675241
GO:0005576	extracellular region	CC	334	4258	961	21568	ENSMUSG00000042436,ENSMUSG00000022483,ENSMUSG00000004098,ENSMUSG00000030607,ENSMUSG00000028339,ENSMUSG00000025650,ENSMUSG00000021974,ENSMUSG00000020902,ENSMUSG00000029838,ENSMUSG00000039239,ENSMUSG00000026840,ENSMUSG00000020019,ENSMUSG00000022665,ENSMUSG00000056174,ENSMUSG00000020053,ENSMUSG00000059430,ENSMUSG00000030790,ENSMUSG00000020473,ENSMUSG00000022309,ENSMUSG00000019326,ENSMUSG00000027358,…	4.52883557417958e-29	2.74192688794235e-26	0.0784405824330672
GO:0002682	regulation of immune system process	BP	142	1160	961	21568	ENSMUSG00000024164,ENSMUSG00000026656,ENSMUSG00000038521,ENSMUSG00000079343,ENSMUSG00000023224,ENSMUSG00000030111,ENSMUSG00000028076,ENSMUSG00000061232,ENSMUSG00000060550,ENSMUSG00000027995,ENSMUSG00000042677,ENSMUSG00000055994,ENSMUSG00000024610,ENSMUSG00000026177,ENSMUSG00000019850,ENSMUSG00000031289,ENSMUSG00000030895,ENSMUSG00000020053,ENSMUSG00000024810,ENSMUSG00000019326,ENSMUSG00000041347,…	7.69586858516134e-29	4.38528699908576e-26	0.122413793103448
GO:0048518	positive regulation of biological process	BP	397	5471	961	21568	ENSMUSG00000021453,ENSMUSG00000025610,ENSMUSG00000027358,ENSMUSG00000025496,ENSMUSG00000036585,ENSMUSG00000021732,ENSMUSG00000020053,ENSMUSG00000024610,ENSMUSG00000021253,ENSMUSG00000021994,ENSMUSG00000042284,ENSMUSG00000032911,ENSMUSG00000022144,ENSMUSG00000024164,ENSMUSG00000033717,ENSMUSG00000029377,ENSMUSG00000026177,ENSMUSG00000043421,ENSMUSG00000038521,ENSMUSG00000079343,ENSMUSG00000023224,…	1.46430926830479e-28	7.46566520108867e-26	0.0725644306342533
GO:0005886	plasma membrane	CC	353	4635	961	21568	ENSMUSG00000049128,ENSMUSG00000050092,ENSMUSG00000042212,ENSMUSG00000055030,ENSMUSG00000042157,ENSMUSG00000054215,ENSMUSG00000027919,ENSMUSG00000054889,ENSMUSG00000069601,ENSMUSG00000048126,ENSMUSG00000045103,ENSMUSG00000024778,ENSMUSG00000030247,ENSMUSG00000020911,ENSMUSG00000029361,ENSMUSG00000028645,ENSMUSG00000030249,ENSMUSG00000027962,ENSMUSG00000021823,ENSMUSG00000071317,ENSMUSG00000022803,…	1.45549207114664e-28	7.46566520108867e-26	0.0761596548004315
GO:0032502	developmental process	BP	415	5840	961	21568	ENSMUSG00000045005,ENSMUSG00000028718,ENSMUSG00000022037,ENSMUSG00000027699,ENSMUSG00000028583,ENSMUSG00000073412,ENSMUSG00000039239,ENSMUSG00000022479,ENSMUSG00000024868,ENSMUSG00000026840,ENSMUSG00000074505,ENSMUSG00000006818,ENSMUSG00000022483,ENSMUSG00000046714,ENSMUSG00000021765,ENSMUSG00000048402,ENSMUSG00000017737,ENSMUSG00000022206,ENSMUSG00000027339,ENSMUSG00000030607,ENSMUSG00000019997,…	2.94650070210908e-28	1.42713761506653e-25	0.0710616438356164
GO:0048856	anatomical structure development	BP	393	5424	961	21568	ENSMUSG00000045005,ENSMUSG00000028718,ENSMUSG00000022037,ENSMUSG00000027699,ENSMUSG00000028583,ENSMUSG00000073412,ENSMUSG00000039239,ENSMUSG00000022479,ENSMUSG00000024868,ENSMUSG00000026840,ENSMUSG00000074505,ENSMUSG00000022483,ENSMUSG00000046714,ENSMUSG00000021765,ENSMUSG00000048402,ENSMUSG00000017737,ENSMUSG00000022206,ENSMUSG00000027339,ENSMUSG00000030607,ENSMUSG00000019997,ENSMUSG00000022309,…	4.89882040645964e-28	2.25975587035117e-25	0.0724557522123894
GO:0042221	response to chemical	BP	315	4009	961	21568	ENSMUSG00000006818,ENSMUSG00000020227,ENSMUSG00000024610,ENSMUSG00000041135,ENSMUSG00000050541,ENSMUSG00000025496,ENSMUSG00000016024,ENSMUSG00000051439,ENSMUSG00000029380,ENSMUSG00000058427,ENSMUSG00000019850,ENSMUSG00000027995,ENSMUSG00000020676,ENSMUSG00000035352,ENSMUSG00000026166,ENSMUSG00000000982,ENSMUSG00000018927,ENSMUSG00000035373,ENSMUSG00000019122,ENSMUSG00000031778,ENSMUSG00000021678,…	3.4144165246803e-27	1.50342967611719e-24	0.078573210276877
GO:0007275	multicellular organism development	BP	368	4999	961	21568	ENSMUSG00000045005,ENSMUSG00000028718,ENSMUSG00000022483,ENSMUSG00000046714,ENSMUSG00000021765,ENSMUSG00000048402,ENSMUSG00000017737,ENSMUSG00000022206,ENSMUSG00000039239,ENSMUSG00000022479,ENSMUSG00000027339,ENSMUSG00000030607,ENSMUSG00000019997,ENSMUSG00000022309,ENSMUSG00000044337,ENSMUSG00000024087,ENSMUSG00000024140,ENSMUSG00000029377,ENSMUSG00000036585,ENSMUSG00000021974,ENSMUSG00000031380,…	4.31043841071685e-27	1.81544421237453e-24	0.0736147229445889
GO:0008283	cell proliferation	BP	191	1924	961	21568	ENSMUSG00000032113,ENSMUSG00000062960,ENSMUSG00000013584,ENSMUSG00000050953,ENSMUSG00000024066,ENSMUSG00000031250,ENSMUSG00000027358,ENSMUSG00000033730,ENSMUSG00000031380,ENSMUSG00000020676,ENSMUSG00000035385,ENSMUSG00000031520,ENSMUSG00000021994,ENSMUSG00000033952,ENSMUSG00000021109,ENSMUSG00000079092,ENSMUSG00000031778,ENSMUSG00000021974,ENSMUSG00000022206,ENSMUSG00000026177,ENSMUSG00000022528,…	4.63706830874549e-27	1.8716366961174e-24	0.0992723492723493
GO:0048870	cell motility	BP	155	1394	961	21568	ENSMUSG00000021994,ENSMUSG00000022122,ENSMUSG00000034486,ENSMUSG00000022144,ENSMUSG00000021109,ENSMUSG00000027985,ENSMUSG00000019966,ENSMUSG00000025969,ENSMUSG00000028780,ENSMUSG00000033952,ENSMUSG00000030077,ENSMUSG00000027797,ENSMUSG00000050953,ENSMUSG00000020902,ENSMUSG00000028883,ENSMUSG00000053024,ENSMUSG00000031965,ENSMUSG00000032036,ENSMUSG00000020900,ENSMUSG00000023473,ENSMUSG00000074505,…	6.69104581821855e-27	2.40059854966974e-24	0.111190817790531
GO:0051674	localization of cell	BP	155	1394	961	21568	ENSMUSG00000021994,ENSMUSG00000022122,ENSMUSG00000034486,ENSMUSG00000022144,ENSMUSG00000021109,ENSMUSG00000027985,ENSMUSG00000019966,ENSMUSG00000025969,ENSMUSG00000028780,ENSMUSG00000033952,ENSMUSG00000030077,ENSMUSG00000027797,ENSMUSG00000050953,ENSMUSG00000020902,ENSMUSG00000028883,ENSMUSG00000053024,ENSMUSG00000031965,ENSMUSG00000032036,ENSMUSG00000020900,ENSMUSG00000023473,ENSMUSG00000074505,…	6.69104581821855e-27	2.40059854966974e-24	0.111190817790531
GO:0044421	extracellular region part	CC	297	3700	961	21568	ENSMUSG00000059430,ENSMUSG00000030790,ENSMUSG00000020473,ENSMUSG00000030607,ENSMUSG00000022309,ENSMUSG00000019326,ENSMUSG00000027358,ENSMUSG00000023224,ENSMUSG00000024164,ENSMUSG00000027562,ENSMUSG00000051439,ENSMUSG00000032113,ENSMUSG00000064246,ENSMUSG00000022037,ENSMUSG00000038357,ENSMUSG00000028339,ENSMUSG00000022483,ENSMUSG00000048126,ENSMUSG00000025650,ENSMUSG00000003617,ENSMUSG00000018916,…	6.55274802505295e-27	2.40059854966974e-24	0.0802702702702703
GO:0030154	cell differentiation	BP	311	3966	961	21568	ENSMUSG00000024868,ENSMUSG00000026840,ENSMUSG00000074505,ENSMUSG00000029377,ENSMUSG00000019773,ENSMUSG00000030790,ENSMUSG00000022309,ENSMUSG00000021127,ENSMUSG00000044337,ENSMUSG00000040289,ENSMUSG00000019789,ENSMUSG00000062960,ENSMUSG00000029287,ENSMUSG00000022306,ENSMUSG00000032220,ENSMUSG00000020542,ENSMUSG00000027358,ENSMUSG00000007805,ENSMUSG00000021974,ENSMUSG00000008136,ENSMUSG00000021943,…	1.26332979248251e-26	4.37066989277788e-24	0.078416540595058
GO:0048522	positive regulation of cellular process	BP	362	4914	961	21568	ENSMUSG00000021453,ENSMUSG00000025610,ENSMUSG00000027358,ENSMUSG00000025496,ENSMUSG00000036585,ENSMUSG00000021732,ENSMUSG00000020053,ENSMUSG00000024610,ENSMUSG00000021253,ENSMUSG00000021994,ENSMUSG00000042284,ENSMUSG00000032911,ENSMUSG00000049115,ENSMUSG00000071317,ENSMUSG00000024397,ENSMUSG00000024164,ENSMUSG00000038357,ENSMUSG00000022122,ENSMUSG00000024778,ENSMUSG00000019997,ENSMUSG00000062960,…	1.38175595266552e-26	4.61554134947273e-24	0.0736670736670737
GO:0070887	cellular response to chemical stimulus	BP	237	2693	961	21568	ENSMUSG00000020227,ENSMUSG00000024610,ENSMUSG00000041135,ENSMUSG00000016024,ENSMUSG00000020676,ENSMUSG00000035352,ENSMUSG00000026166,ENSMUSG00000000982,ENSMUSG00000018927,ENSMUSG00000035373,ENSMUSG00000019122,ENSMUSG00000031778,ENSMUSG00000021678,ENSMUSG00000034855,ENSMUSG00000029417,ENSMUSG00000027358,ENSMUSG00000024087,ENSMUSG00000022144,ENSMUSG00000031613,ENSMUSG00000035385,ENSMUSG00000039239,…	2.70796754252041e-26	8.74402719479841e-24	0.0880059413293725
GO:0050793	regulation of developmental process	BP	222	2462	961	21568	ENSMUSG00000036585,ENSMUSG00000021732,ENSMUSG00000022144,ENSMUSG00000033952,ENSMUSG00000021109,ENSMUSG00000079092,ENSMUSG00000031778,ENSMUSG00000031520,ENSMUSG00000019850,ENSMUSG00000019966,ENSMUSG00000027358,ENSMUSG00000022528,ENSMUSG00000021994,ENSMUSG00000030707,ENSMUSG00000028583,ENSMUSG00000037405,ENSMUSG00000025746,ENSMUSG00000062960,ENSMUSG00000073412,ENSMUSG00000029838,ENSMUSG00000020676,…	6.79507350034086e-26	2.12335087089683e-23	0.0901705930138099
GO:0040011	locomotion	BP	168	1617	961	21568	ENSMUSG00000021994,ENSMUSG00000022122,ENSMUSG00000034486,ENSMUSG00000022144,ENSMUSG00000021109,ENSMUSG00000027985,ENSMUSG00000019966,ENSMUSG00000025969,ENSMUSG00000028780,ENSMUSG00000033952,ENSMUSG00000030077,ENSMUSG00000027797,ENSMUSG00000050953,ENSMUSG00000020902,ENSMUSG00000028883,ENSMUSG00000053024,ENSMUSG00000031965,ENSMUSG00000032036,ENSMUSG00000020900,ENSMUSG00000023473,ENSMUSG00000074505,…	7.60319466715298e-26	2.30162958564722e-23	0.103896103896104
GO:0048869	cellular developmental process	BP	317	4170	961	21568	ENSMUSG00000022037,ENSMUSG00000027699,ENSMUSG00000028583,ENSMUSG00000073412,ENSMUSG00000039239,ENSMUSG00000022479,ENSMUSG00000024868,ENSMUSG00000026840,ENSMUSG00000074505,ENSMUSG00000029377,ENSMUSG00000019773,ENSMUSG00000030790,ENSMUSG00000022309,ENSMUSG00000021127,ENSMUSG00000044337,ENSMUSG00000040289,ENSMUSG00000019789,ENSMUSG00000062960,ENSMUSG00000029287,ENSMUSG00000022306,ENSMUSG00000032220,…	7.28867977680153e-25	2.13955881811747e-22	0.0760191846522782
GO:0005615	extracellular space	CC	282	3546	961	21568	ENSMUSG00000059430,ENSMUSG00000000532,ENSMUSG00000020473,ENSMUSG00000022309,ENSMUSG00000028527,ENSMUSG00000032202,ENSMUSG00000076441,ENSMUSG00000004446,ENSMUSG00000029082,ENSMUSG00000023224,ENSMUSG00000024164,ENSMUSG00000027562,ENSMUSG00000051439,ENSMUSG00000029084,ENSMUSG00000015085,ENSMUSG00000039385,ENSMUSG00000064246,ENSMUSG00000030077,ENSMUSG00000030707,ENSMUSG00000022037,ENSMUSG00000038357,…	1.11738242085398e-24	3.18355397376838e-22	0.0795262267343486
GO:0030334	regulation of cell migration	BP	103	754	961	21568	ENSMUSG00000024810,ENSMUSG00000019326,ENSMUSG00000041347,ENSMUSG00000019966,ENSMUSG00000017737,ENSMUSG00000035352,ENSMUSG00000035385,ENSMUSG00000026580,ENSMUSG00000027995,ENSMUSG00000021678,ENSMUSG00000034855,ENSMUSG00000029417,ENSMUSG00000037405,ENSMUSG00000022309,ENSMUSG00000036585,ENSMUSG00000046714,ENSMUSG00000062960,ENSMUSG00000021994,ENSMUSG00000015305,ENSMUSG00000042677,ENSMUSG00000046318,…	1.26388271916064e-24	3.49806625728832e-22	0.136604774535809
GO:0006928	movement of cell or subcellular component	BP	175	1775	961	21568	ENSMUSG00000021994,ENSMUSG00000022122,ENSMUSG00000034486,ENSMUSG00000022144,ENSMUSG00000021109,ENSMUSG00000027985,ENSMUSG00000019966,ENSMUSG00000025969,ENSMUSG00000028780,ENSMUSG00000033952,ENSMUSG00000030077,ENSMUSG00000027797,ENSMUSG00000050953,ENSMUSG00000020902,ENSMUSG00000028883,ENSMUSG00000053024,ENSMUSG00000031965,ENSMUSG00000032036,ENSMUSG00000020900,ENSMUSG00000023473,ENSMUSG00000074505,…	2.40791543765514e-24	6.47929912349037e-22	0.0985915492957746
GO:0042127	regulation of cell proliferation	BP	162	1582	961	21568	ENSMUSG00000062960,ENSMUSG00000013584,ENSMUSG00000050953,ENSMUSG00000024066,ENSMUSG00000031250,ENSMUSG00000027358,ENSMUSG00000033730,ENSMUSG00000031380,ENSMUSG00000020676,ENSMUSG00000035385,ENSMUSG00000031520,ENSMUSG00000021994,ENSMUSG00000033952,ENSMUSG00000021109,ENSMUSG00000079092,ENSMUSG00000031778,ENSMUSG00000021974,ENSMUSG00000022528,ENSMUSG00000030790,ENSMUSG00000018500,ENSMUSG00000049115,…	3.24209187661878e-24	8.48814702940707e-22	0.102402022756005
GO:0048513	animal organ development	BP	262	3226	961	21568	ENSMUSG00000030607,ENSMUSG00000022483,ENSMUSG00000019997,ENSMUSG00000039239,ENSMUSG00000022309,ENSMUSG00000056501,ENSMUSG00000027208,ENSMUSG00000062960,ENSMUSG00000019966,ENSMUSG00000031870,ENSMUSG00000029377,ENSMUSG00000021974,ENSMUSG00000024990,ENSMUSG00000046714,ENSMUSG00000022144,ENSMUSG00000024134,ENSMUSG00000026768,ENSMUSG00000021125,ENSMUSG00000025934,ENSMUSG00000027358,ENSMUSG00000021466,…	5.04254324816617e-24	1.28545043276278e-21	0.0812151270923745
GO:0051240	positive regulation of multicellular organismal process	BP	167	1668	961	21568	ENSMUSG00000036585,ENSMUSG00000021732,ENSMUSG00000022144,ENSMUSG00000033717,ENSMUSG00000029377,ENSMUSG00000026177,ENSMUSG00000021994,ENSMUSG00000043421,ENSMUSG00000050541,ENSMUSG00000033952,ENSMUSG00000021109,ENSMUSG00000079092,ENSMUSG00000031778,ENSMUSG00000031520,ENSMUSG00000045005,ENSMUSG00000055994,ENSMUSG00000021678,ENSMUSG00000019966,ENSMUSG00000068122,ENSMUSG00000022122,ENSMUSG00000050953,…	6.48890262923509e-24	1.61174358383078e-21	0.100119904076739
GO:0022610	biological adhesion	BP	136	1222	961	21568	ENSMUSG00000022865,ENSMUSG00000071424,ENSMUSG00000026580,ENSMUSG00000027962,ENSMUSG00000090523,ENSMUSG00000032135,ENSMUSG00000029082,ENSMUSG00000022425,ENSMUSG00000038007,ENSMUSG00000045103,ENSMUSG00000031520,ENSMUSG00000039239,ENSMUSG00000030607,ENSMUSG00000019326,ENSMUSG00000061048,ENSMUSG00000039385,ENSMUSG00000030077,ENSMUSG00000044337,ENSMUSG00000028339,ENSMUSG00000025650,ENSMUSG00000024087,…	1.36109362683023e-23	3.29622849077611e-21	0.111292962356792
GO:0065007	biological regulation	BP	666	11630	961	21568	ENSMUSG00000042489,ENSMUSG00000032113,ENSMUSG00000073802,ENSMUSG00000020473,ENSMUSG00000027358,ENSMUSG00000070691,ENSMUSG00000007805,ENSMUSG00000024868,ENSMUSG00000022122,ENSMUSG00000058665,ENSMUSG00000024140,ENSMUSG00000021974,ENSMUSG00000008136,ENSMUSG00000046714,ENSMUSG00000074676,ENSMUSG00000021765,ENSMUSG00000048402,ENSMUSG00000022528,ENSMUSG00000040289,ENSMUSG00000019789,ENSMUSG00000021109,…	1.92399996024927e-23	4.54580185730115e-21	0.0572656921754084
GO:2000145	regulation of cell motility	BP	104	795	961	21568	ENSMUSG00000024810,ENSMUSG00000019326,ENSMUSG00000041347,ENSMUSG00000019966,ENSMUSG00000017737,ENSMUSG00000035352,ENSMUSG00000035385,ENSMUSG00000026580,ENSMUSG00000027995,ENSMUSG00000021678,ENSMUSG00000034855,ENSMUSG00000029417,ENSMUSG00000037405,ENSMUSG00000022309,ENSMUSG00000036585,ENSMUSG00000046714,ENSMUSG00000062960,ENSMUSG00000021994,ENSMUSG00000015305,ENSMUSG00000042677,ENSMUSG00000046318,…	2.27518317183304e-23	5.2475474727492e-21	0.130817610062893
GO:0048519	negative regulation of biological process	BP	352	4916	961	21568	ENSMUSG00000042489,ENSMUSG00000032113,ENSMUSG00000020473,ENSMUSG00000027358,ENSMUSG00000070691,ENSMUSG00000007805,ENSMUSG00000024868,ENSMUSG00000022122,ENSMUSG00000058665,ENSMUSG00000024140,ENSMUSG00000021974,ENSMUSG00000008136,ENSMUSG00000046714,ENSMUSG00000074676,ENSMUSG00000021765,ENSMUSG00000048402,ENSMUSG00000022528,ENSMUSG00000040289,ENSMUSG00000019789,ENSMUSG00000021109,ENSMUSG00000003032,…	2.38643690448497e-23	5.37614285901068e-21	0.0716029292107404
GO:0051270	regulation of cellular component movement	BP	110	876	961	21568	ENSMUSG00000024810,ENSMUSG00000019326,ENSMUSG00000041347,ENSMUSG00000019966,ENSMUSG00000017737,ENSMUSG00000035352,ENSMUSG00000035385,ENSMUSG00000026580,ENSMUSG00000027995,ENSMUSG00000021678,ENSMUSG00000034855,ENSMUSG00000029417,ENSMUSG00000037405,ENSMUSG00000018581,ENSMUSG00000022309,ENSMUSG00000036585,ENSMUSG00000046714,ENSMUSG00000062960,ENSMUSG00000021994,ENSMUSG00000015305,ENSMUSG00000042677,…	3.1019832553797e-23	6.82929813519617e-21	0.125570776255708
GO:0009653	anatomical structure morphogenesis	BP	218	2522	961	21568	ENSMUSG00000022037,ENSMUSG00000027699,ENSMUSG00000028583,ENSMUSG00000073412,ENSMUSG00000039239,ENSMUSG00000022479,ENSMUSG00000024868,ENSMUSG00000026840,ENSMUSG00000074505,ENSMUSG00000030607,ENSMUSG00000022483,ENSMUSG00000019997,ENSMUSG00000022309,ENSMUSG00000044337,ENSMUSG00000024087,ENSMUSG00000024140,ENSMUSG00000029377,ENSMUSG00000036585,ENSMUSG00000021974,ENSMUSG00000031380,ENSMUSG00000045005,…	5.56022486270155e-23	1.19693107211089e-20	0.0864393338620143
GO:0051179	localization	BP	382	5540	961	21568	ENSMUSG00000023030,ENSMUSG00000028287,ENSMUSG00000053175,ENSMUSG00000021025,ENSMUSG00000021732,ENSMUSG00000022114,ENSMUSG00000048782,ENSMUSG00000021974,ENSMUSG00000049723,ENSMUSG00000024134,ENSMUSG00000021994,ENSMUSG00000022122,ENSMUSG00000034486,ENSMUSG00000022144,ENSMUSG00000021109,ENSMUSG00000027985,ENSMUSG00000019966,ENSMUSG00000025969,ENSMUSG00000028780,ENSMUSG00000033952,ENSMUSG00000030077,…	1.08404049223449e-22	2.2828478800599e-20	0.0689530685920578
GO:0050789	regulation of biological process	BP	640	11081	961	21568	ENSMUSG00000042489,ENSMUSG00000032113,ENSMUSG00000073802,ENSMUSG00000020473,ENSMUSG00000027358,ENSMUSG00000070691,ENSMUSG00000007805,ENSMUSG00000024868,ENSMUSG00000022122,ENSMUSG00000058665,ENSMUSG00000024140,ENSMUSG00000021974,ENSMUSG00000008136,ENSMUSG00000046714,ENSMUSG00000074676,ENSMUSG00000021765,ENSMUSG00000048402,ENSMUSG00000022528,ENSMUSG00000040289,ENSMUSG00000019789,ENSMUSG00000021109,…	1.19347126058217e-22	2.45982044707649e-20	0.0577565201696598
GO:0010033	response to organic substance	BP	235	2833	961	21568	ENSMUSG00000020227,ENSMUSG00000024610,ENSMUSG00000041135,ENSMUSG00000050541,ENSMUSG00000025496,ENSMUSG00000051439,ENSMUSG00000029380,ENSMUSG00000058427,ENSMUSG00000019850,ENSMUSG00000027995,ENSMUSG00000027358,ENSMUSG00000035041,ENSMUSG00000022144,ENSMUSG00000031613,ENSMUSG00000035385,ENSMUSG00000039239,ENSMUSG00000021253,ENSMUSG00000029287,ENSMUSG00000042671,ENSMUSG00000046714,ENSMUSG00000025006,…	1.70155115679715e-22	3.43394292831124e-20	0.0829509354041652
GO:0040012	regulation of locomotion	BP	108	871	961	21568	ENSMUSG00000024810,ENSMUSG00000019326,ENSMUSG00000041347,ENSMUSG00000019966,ENSMUSG00000017737,ENSMUSG00000035352,ENSMUSG00000035385,ENSMUSG00000026580,ENSMUSG00000027995,ENSMUSG00000021678,ENSMUSG00000034855,ENSMUSG00000029417,ENSMUSG00000037405,ENSMUSG00000022309,ENSMUSG00000036585,ENSMUSG00000046714,ENSMUSG00000062960,ENSMUSG00000021994,ENSMUSG00000015305,ENSMUSG00000042677,ENSMUSG00000046318,…	2.19781292645126e-22	4.34494159561906e-20	0.123995407577497
GO:0007166	cell surface receptor signaling pathway	BP	199	2238	961	21568	ENSMUSG00000020227,ENSMUSG00000024610,ENSMUSG00000041135,ENSMUSG00000018500,ENSMUSG00000022840,ENSMUSG00000027995,ENSMUSG00000027358,ENSMUSG00000021994,ENSMUSG00000024868,ENSMUSG00000045005,ENSMUSG00000022297,ENSMUSG00000027985,ENSMUSG00000035305,ENSMUSG00000004558,ENSMUSG00000029005,ENSMUSG00000051920,ENSMUSG00000036596,ENSMUSG00000027692,ENSMUSG00000022309,ENSMUSG00000052504,ENSMUSG00000022144,…	2.73722081874377e-22	5.30309161423418e-20	0.0889186773905273
GO:0009966	regulation of signal transduction	BP	216	2525	961	21568	ENSMUSG00000021453,ENSMUSG00000025610,ENSMUSG00000027358,ENSMUSG00000025496,ENSMUSG00000036585,ENSMUSG00000021732,ENSMUSG00000020053,ENSMUSG00000024610,ENSMUSG00000021253,ENSMUSG00000021994,ENSMUSG00000042284,ENSMUSG00000032911,ENSMUSG00000031530,ENSMUSG00000020227,ENSMUSG00000041135,ENSMUSG00000040016,ENSMUSG00000030406,ENSMUSG00000057897,ENSMUSG00000030790,ENSMUSG00000049511,ENSMUSG00000033717,…	3.50707236311338e-22	6.66137450617242e-20	0.0855445544554456
GO:2000026	regulation of multicellular organismal development	BP	179	1924	961	21568	ENSMUSG00000036585,ENSMUSG00000021732,ENSMUSG00000022144,ENSMUSG00000033952,ENSMUSG00000021109,ENSMUSG00000079092,ENSMUSG00000031778,ENSMUSG00000031520,ENSMUSG00000019966,ENSMUSG00000027358,ENSMUSG00000022528,ENSMUSG00000021994,ENSMUSG00000009248,ENSMUSG00000052504,ENSMUSG00000031965,ENSMUSG00000028583,ENSMUSG00000027985,ENSMUSG00000039239,ENSMUSG00000021253,ENSMUSG00000020542,ENSMUSG00000029287,…	4.47704439025536e-22	8.3402171170007e-20	0.093035343035343
GO:2000147	positive regulation of cell motility	BP	75	476	961	21568	ENSMUSG00000019326,ENSMUSG00000041347,ENSMUSG00000019966,ENSMUSG00000017737,ENSMUSG00000035352,ENSMUSG00000035385,ENSMUSG00000026580,ENSMUSG00000027995,ENSMUSG00000021678,ENSMUSG00000034855,ENSMUSG00000029417,ENSMUSG00000037405,ENSMUSG00000022309,ENSMUSG00000036585,ENSMUSG00000046714,ENSMUSG00000062960,ENSMUSG00000021994,ENSMUSG00000015305,ENSMUSG00000042677,ENSMUSG00000046318,ENSMUSG00000021732,…	7.92606582508438e-22	1.44867546504891e-19	0.157563025210084
GO:0045087	innate immune response	BP	88	632	961	21568	ENSMUSG00000038521,ENSMUSG00000079343,ENSMUSG00000023224,ENSMUSG00000030111,ENSMUSG00000027995,ENSMUSG00000038357,ENSMUSG00000055994,ENSMUSG00000020400,ENSMUSG00000020227,ENSMUSG00000044162,ENSMUSG00000024164,ENSMUSG00000090231,ENSMUSG00000032000,ENSMUSG00000041135,ENSMUSG00000022126,ENSMUSG00000021678,ENSMUSG00000019850,ENSMUSG00000051439,ENSMUSG00000021025,ENSMUSG00000042306,ENSMUSG00000056130,…	1.07762014301686e-21	1.90481516919017e-19	0.139240506329114
GO:0005515	protein binding	MF	520	8463	961	21568	ENSMUSG00000024610,ENSMUSG00000025867,ENSMUSG00000050556,ENSMUSG00000021281,ENSMUSG00000021280,ENSMUSG00000068122,ENSMUSG00000053175,ENSMUSG00000056501,ENSMUSG00000024140,ENSMUSG00000010461,ENSMUSG00000008136,ENSMUSG00000048402,ENSMUSG00000022528,ENSMUSG00000019789,ENSMUSG00000021109,ENSMUSG00000039997,ENSMUSG00000073489,ENSMUSG00000003032,ENSMUSG00000027985,ENSMUSG00000025006,ENSMUSG00000024134,…	1.08149927021224e-21	1.90481516919017e-19	0.0614439324116743
GO:0007155	cell adhesion	BP	131	1210	961	21568	ENSMUSG00000022865,ENSMUSG00000071424,ENSMUSG00000026580,ENSMUSG00000027962,ENSMUSG00000090523,ENSMUSG00000032135,ENSMUSG00000029082,ENSMUSG00000022425,ENSMUSG00000038007,ENSMUSG00000045103,ENSMUSG00000031520,ENSMUSG00000039239,ENSMUSG00000061048,ENSMUSG00000039385,ENSMUSG00000049100,ENSMUSG00000032452,ENSMUSG00000032036,ENSMUSG00000051375,ENSMUSG00000037995,ENSMUSG00000023473,ENSMUSG00000021803,…	1.19543358414532e-21	2.03160791747644e-19	0.108264462809917
GO:0051716	cellular response to stimulus	BP	459	7172	961	21568	ENSMUSG00000032113,ENSMUSG00000042489,ENSMUSG00000021127,ENSMUSG00000026177,ENSMUSG00000035352,ENSMUSG00000000182,ENSMUSG00000027784,ENSMUSG00000021453,ENSMUSG00000025610,ENSMUSG00000027358,ENSMUSG00000025496,ENSMUSG00000036585,ENSMUSG00000021732,ENSMUSG00000020053,ENSMUSG00000024610,ENSMUSG00000021253,ENSMUSG00000021994,ENSMUSG00000042284,ENSMUSG00000032911,ENSMUSG00000031530,ENSMUSG00000017146,…	1.19324838069051e-21	2.03160791747644e-19	0.0639988845510318
GO:0006935	chemotaxis	BP	79	526	961	21568	ENSMUSG00000016024,ENSMUSG00000020676,ENSMUSG00000035352,ENSMUSG00000026166,ENSMUSG00000000982,ENSMUSG00000018927,ENSMUSG00000035373,ENSMUSG00000019122,ENSMUSG00000031778,ENSMUSG00000021678,ENSMUSG00000034855,ENSMUSG00000029417,ENSMUSG00000069601,ENSMUSG00000070691,ENSMUSG00000030077,ENSMUSG00000047261,ENSMUSG00000034486,ENSMUSG00000048402,ENSMUSG00000025969,ENSMUSG00000020902,ENSMUSG00000028883,…	1.31029040998761e-21	2.18841089681896e-19	0.150190114068441
GO:0030335	positive regulation of cell migration	BP	73	458	961	21568	ENSMUSG00000019326,ENSMUSG00000041347,ENSMUSG00000019966,ENSMUSG00000017737,ENSMUSG00000035352,ENSMUSG00000035385,ENSMUSG00000026580,ENSMUSG00000027995,ENSMUSG00000021678,ENSMUSG00000034855,ENSMUSG00000029417,ENSMUSG00000037405,ENSMUSG00000022309,ENSMUSG00000036585,ENSMUSG00000046714,ENSMUSG00000062960,ENSMUSG00000021994,ENSMUSG00000015305,ENSMUSG00000042677,ENSMUSG00000046318,ENSMUSG00000021732,…	1.43043916856489e-21	2.34858715693018e-19	0.15938864628821
GO:0042330	taxis	BP	79	528	961	21568	ENSMUSG00000016024,ENSMUSG00000020676,ENSMUSG00000035352,ENSMUSG00000026166,ENSMUSG00000000982,ENSMUSG00000018927,ENSMUSG00000035373,ENSMUSG00000019122,ENSMUSG00000031778,ENSMUSG00000021678,ENSMUSG00000034855,ENSMUSG00000029417,ENSMUSG00000025804,ENSMUSG00000044337,ENSMUSG00000021732,ENSMUSG00000042190,ENSMUSG00000029380,ENSMUSG00000022425,ENSMUSG00000035385,ENSMUSG00000058427,ENSMUSG00000029371,…	1.66620730726282e-21	2.69009169757582e-19	0.149621212121212
GO:0050794	regulation of cellular process	BP	608	10444	961	21568	ENSMUSG00000042489,ENSMUSG00000032113,ENSMUSG00000073802,ENSMUSG00000020473,ENSMUSG00000027358,ENSMUSG00000070691,ENSMUSG00000007805,ENSMUSG00000024868,ENSMUSG00000022122,ENSMUSG00000058665,ENSMUSG00000024140,ENSMUSG00000021974,ENSMUSG00000008136,ENSMUSG00000046714,ENSMUSG00000074676,ENSMUSG00000021765,ENSMUSG00000048402,ENSMUSG00000022528,ENSMUSG00000040289,ENSMUSG00000019789,ENSMUSG00000021109,…	2.14565114841483e-21	3.40736437290074e-19	0.0582152432018384
GO:0048523	negative regulation of cellular process	BP	318	4393	961	21568	ENSMUSG00000042489,ENSMUSG00000032113,ENSMUSG00000020473,ENSMUSG00000027358,ENSMUSG00000070691,ENSMUSG00000007805,ENSMUSG00000024868,ENSMUSG00000022122,ENSMUSG00000058665,ENSMUSG00000024140,ENSMUSG00000021974,ENSMUSG00000008136,ENSMUSG00000046714,ENSMUSG00000074676,ENSMUSG00000021765,ENSMUSG00000048402,ENSMUSG00000022528,ENSMUSG00000040289,ENSMUSG00000019789,ENSMUSG00000021109,ENSMUSG00000003032,…	2.29373665386812e-21	3.58377854290654e-19	0.0723878898247211
GO:0001568	blood vessel development	BP	88	645	961	21568	ENSMUSG00000022309,ENSMUSG00000044337,ENSMUSG00000024087,ENSMUSG00000024140,ENSMUSG00000029377,ENSMUSG00000036585,ENSMUSG00000021974,ENSMUSG00000031380,ENSMUSG00000019997,ENSMUSG00000045005,ENSMUSG00000021109,ENSMUSG00000062960,ENSMUSG00000037362,ENSMUSG00000025969,ENSMUSG00000020154,ENSMUSG00000035352,ENSMUSG00000035385,ENSMUSG00000021281,ENSMUSG00000031520,ENSMUSG00000045216,ENSMUSG00000034353,…	4.2887260758366e-21	6.59442690422684e-19	0.136434108527132
GO:0051272	positive regulation of cellular component movement	BP	75	490	961	21568	ENSMUSG00000019326,ENSMUSG00000041347,ENSMUSG00000019966,ENSMUSG00000017737,ENSMUSG00000035352,ENSMUSG00000035385,ENSMUSG00000026580,ENSMUSG00000027995,ENSMUSG00000021678,ENSMUSG00000034855,ENSMUSG00000029417,ENSMUSG00000037405,ENSMUSG00000022309,ENSMUSG00000036585,ENSMUSG00000046714,ENSMUSG00000062960,ENSMUSG00000021994,ENSMUSG00000015305,ENSMUSG00000042677,ENSMUSG00000046318,ENSMUSG00000021732,…	4.65182731452624e-21	7.04097674934619e-19	0.153061224489796
GO:0010646	regulation of cell communication	BP	240	2999	961	21568	ENSMUSG00000021453,ENSMUSG00000025610,ENSMUSG00000027358,ENSMUSG00000025496,ENSMUSG00000036585,ENSMUSG00000021732,ENSMUSG00000020053,ENSMUSG00000024610,ENSMUSG00000021253,ENSMUSG00000021994,ENSMUSG00000042284,ENSMUSG00000032911,ENSMUSG00000031530,ENSMUSG00000020227,ENSMUSG00000041135,ENSMUSG00000049115,ENSMUSG00000068122,ENSMUSG00000040016,ENSMUSG00000030406,ENSMUSG00000057897,ENSMUSG00000030790,…	6.39359602954931e-21	9.52842534434525e-19	0.0800266755585195
GO:0001944	vasculature development	BP	90	675	961	21568	ENSMUSG00000022309,ENSMUSG00000044337,ENSMUSG00000024087,ENSMUSG00000024140,ENSMUSG00000029377,ENSMUSG00000036585,ENSMUSG00000021974,ENSMUSG00000031380,ENSMUSG00000019997,ENSMUSG00000045005,ENSMUSG00000021109,ENSMUSG00000062960,ENSMUSG00000037362,ENSMUSG00000025969,ENSMUSG00000020154,ENSMUSG00000035352,ENSMUSG00000035385,ENSMUSG00000021281,ENSMUSG00000031520,ENSMUSG00000045216,ENSMUSG00000034353,…	7.17184890747685e-21	1.05263182373831e-18	0.133333333333333
GO:0035295	tube development	BP	117	1036	961	21568	ENSMUSG00000022309,ENSMUSG00000044337,ENSMUSG00000024087,ENSMUSG00000024140,ENSMUSG00000029377,ENSMUSG00000036585,ENSMUSG00000021974,ENSMUSG00000031380,ENSMUSG00000019997,ENSMUSG00000045005,ENSMUSG00000021109,ENSMUSG00000062960,ENSMUSG00000037362,ENSMUSG00000025969,ENSMUSG00000020154,ENSMUSG00000035352,ENSMUSG00000035385,ENSMUSG00000021281,ENSMUSG00000031520,ENSMUSG00000045216,ENSMUSG00000034353,…	7.86694697045556e-21	1.13741963138512e-18	0.112934362934363
GO:0023051	regulation of signaling	BP	241	3022	961	21568	ENSMUSG00000021453,ENSMUSG00000025610,ENSMUSG00000027358,ENSMUSG00000025496,ENSMUSG00000036585,ENSMUSG00000021732,ENSMUSG00000020053,ENSMUSG00000024610,ENSMUSG00000021253,ENSMUSG00000021994,ENSMUSG00000042284,ENSMUSG00000032911,ENSMUSG00000031530,ENSMUSG00000049115,ENSMUSG00000071317,ENSMUSG00000020227,ENSMUSG00000041135,ENSMUSG00000068122,ENSMUSG00000040016,ENSMUSG00000030406,ENSMUSG00000057897,…	8.13225032392338e-21	1.1584868954095e-18	0.0797485109199206
GO:0040017	positive regulation of locomotion	BP	76	507	961	21568	ENSMUSG00000019326,ENSMUSG00000041347,ENSMUSG00000019966,ENSMUSG00000017737,ENSMUSG00000035352,ENSMUSG00000035385,ENSMUSG00000026580,ENSMUSG00000027995,ENSMUSG00000021678,ENSMUSG00000034855,ENSMUSG00000029417,ENSMUSG00000037405,ENSMUSG00000022309,ENSMUSG00000036585,ENSMUSG00000046714,ENSMUSG00000062960,ENSMUSG00000021994,ENSMUSG00000015305,ENSMUSG00000042677,ENSMUSG00000046318,ENSMUSG00000021732,…	8.98889761960929e-21	1.26196306146602e-18	0.149901380670611
GO:0035239	tube morphogenesis	BP	101	822	961	21568	ENSMUSG00000022309,ENSMUSG00000044337,ENSMUSG00000024087,ENSMUSG00000024140,ENSMUSG00000029377,ENSMUSG00000036585,ENSMUSG00000021974,ENSMUSG00000031380,ENSMUSG00000019997,ENSMUSG00000045005,ENSMUSG00000021109,ENSMUSG00000062960,ENSMUSG00000037362,ENSMUSG00000025969,ENSMUSG00000020154,ENSMUSG00000035352,ENSMUSG00000035385,ENSMUSG00000021281,ENSMUSG00000031520,ENSMUSG00000045216,ENSMUSG00000034353,…	1.12271942770037e-20	1.55368329944764e-18	0.12287104622871
GO:0072359	circulatory system development	BP	116	1028	961	21568	ENSMUSG00000022309,ENSMUSG00000044337,ENSMUSG00000024087,ENSMUSG00000024140,ENSMUSG00000029377,ENSMUSG00000036585,ENSMUSG00000021974,ENSMUSG00000031380,ENSMUSG00000019997,ENSMUSG00000045005,ENSMUSG00000021109,ENSMUSG00000062960,ENSMUSG00000037362,ENSMUSG00000025969,ENSMUSG00000020154,ENSMUSG00000035352,ENSMUSG00000035385,ENSMUSG00000021281,ENSMUSG00000031520,ENSMUSG00000045216,ENSMUSG00000034353,…	1.25841047636791e-20	1.71693271613746e-18	0.11284046692607
GO:0048514	blood vessel morphogenesis	BP	79	547	961	21568	ENSMUSG00000022309,ENSMUSG00000044337,ENSMUSG00000024087,ENSMUSG00000024140,ENSMUSG00000029377,ENSMUSG00000036585,ENSMUSG00000021974,ENSMUSG00000031380,ENSMUSG00000019997,ENSMUSG00000045005,ENSMUSG00000021109,ENSMUSG00000062960,ENSMUSG00000037362,ENSMUSG00000025969,ENSMUSG00000020154,ENSMUSG00000035352,ENSMUSG00000035385,ENSMUSG00000021281,ENSMUSG00000031520,ENSMUSG00000045216,ENSMUSG00000034353,…	1.53064351133918e-20	2.05935329088092e-18	0.144424131627057
GO:0001817	regulation of cytokine production	BP	83	596	961	21568	ENSMUSG00000028163,ENSMUSG00000026177,ENSMUSG00000004558,ENSMUSG00000033717,ENSMUSG00000029377,ENSMUSG00000021994,ENSMUSG00000043421,ENSMUSG00000045005,ENSMUSG00000027995,ENSMUSG00000055994,ENSMUSG00000022309,ENSMUSG00000021678,ENSMUSG00000025746,ENSMUSG00000035385,ENSMUSG00000018500,ENSMUSG00000017146,ENSMUSG00000024164,ENSMUSG00000024087,ENSMUSG00000021109,ENSMUSG00000035273,ENSMUSG00000027399,…	1.63774431817643e-20	2.17326427536646e-18	0.139261744966443
GO:0080134	regulation of response to stress	BP	124	1148	961	21568	ENSMUSG00000024164,ENSMUSG00000026656,ENSMUSG00000023224,ENSMUSG00000030111,ENSMUSG00000027995,ENSMUSG00000042677,ENSMUSG00000019850,ENSMUSG00000032691,ENSMUSG00000019326,ENSMUSG00000025746,ENSMUSG00000020400,ENSMUSG00000020227,ENSMUSG00000044162,ENSMUSG00000055561,ENSMUSG00000055994,ENSMUSG00000052229,ENSMUSG00000026012,ENSMUSG00000018500,ENSMUSG00000003541,ENSMUSG00000027692,ENSMUSG00000021994,…	2.04159033347172e-20	2.67255210274873e-18	0.10801393728223
GO:0032101	regulation of response to external stimulus	BP	89	674	961	21568	ENSMUSG00000024164,ENSMUSG00000026656,ENSMUSG00000023224,ENSMUSG00000030111,ENSMUSG00000042677,ENSMUSG00000019850,ENSMUSG00000032691,ENSMUSG00000019326,ENSMUSG00000025746,ENSMUSG00000021678,ENSMUSG00000034855,ENSMUSG00000029417,ENSMUSG00000022126,ENSMUSG00000055561,ENSMUSG00000055994,ENSMUSG00000052229,ENSMUSG00000026012,ENSMUSG00000018500,ENSMUSG00000017446,ENSMUSG00000028583,ENSMUSG00000026580,…	2.30203218034109e-20	2.97330476412855e-18	0.132047477744807
GO:0072358	cardiovascular system development	BP	90	688	961	21568	ENSMUSG00000022309,ENSMUSG00000044337,ENSMUSG00000024087,ENSMUSG00000024140,ENSMUSG00000029377,ENSMUSG00000036585,ENSMUSG00000021974,ENSMUSG00000031380,ENSMUSG00000019997,ENSMUSG00000045005,ENSMUSG00000021109,ENSMUSG00000062960,ENSMUSG00000037362,ENSMUSG00000025969,ENSMUSG00000020154,ENSMUSG00000035352,ENSMUSG00000035385,ENSMUSG00000021281,ENSMUSG00000031520,ENSMUSG00000045216,ENSMUSG00000034353,…	2.61825123051488e-20	3.3372367986839e-18	0.130813953488372
GO:0045595	regulation of cell differentiation	BP	164	1760	961	21568	ENSMUSG00000033952,ENSMUSG00000021109,ENSMUSG00000079092,ENSMUSG00000031778,ENSMUSG00000031520,ENSMUSG00000019966,ENSMUSG00000009248,ENSMUSG00000052504,ENSMUSG00000031965,ENSMUSG00000027358,ENSMUSG00000028583,ENSMUSG00000027985,ENSMUSG00000039239,ENSMUSG00000021253,ENSMUSG00000020542,ENSMUSG00000029287,ENSMUSG00000018916,ENSMUSG00000029373,ENSMUSG00000024030,ENSMUSG00000021025,ENSMUSG00000053024,…	3.0729996263455e-20	3.86599316628686e-18	0.0931818181818182
GO:0065008	regulation of biological quality	BP	267	3519	961	21568	ENSMUSG00000027323,ENSMUSG00000041064,ENSMUSG00000023945,ENSMUSG00000050556,ENSMUSG00000034997,ENSMUSG00000089665,ENSMUSG00000027399,ENSMUSG00000026981,ENSMUSG00000040016,ENSMUSG00000029371,ENSMUSG00000028525,ENSMUSG00000025746,ENSMUSG00000038608,ENSMUSG00000022483,ENSMUSG00000019997,ENSMUSG00000061048,ENSMUSG00000037446,ENSMUSG00000021109,ENSMUSG00000019850,ENSMUSG00000027335,ENSMUSG00000050541,…	3.24234536707975e-20	4.02674353473096e-18	0.0758738277919864
GO:0060326	cell chemotaxis	BP	52	260	961	21568	ENSMUSG00000016024,ENSMUSG00000020676,ENSMUSG00000035352,ENSMUSG00000026166,ENSMUSG00000000982,ENSMUSG00000018927,ENSMUSG00000035373,ENSMUSG00000019122,ENSMUSG00000031778,ENSMUSG00000021678,ENSMUSG00000034855,ENSMUSG00000029417,ENSMUSG00000042190,ENSMUSG00000035385,ENSMUSG00000009281,ENSMUSG00000018920,ENSMUSG00000021994,ENSMUSG00000022865,ENSMUSG00000029380,ENSMUSG00000000290,ENSMUSG00000028525,…	4.15647617320534e-20	5.09668160630888e-18	0.2
GO:0071310	cellular response to organic substance	BP	192	2231	961	21568	ENSMUSG00000020227,ENSMUSG00000024610,ENSMUSG00000041135,ENSMUSG00000027358,ENSMUSG00000022144,ENSMUSG00000031613,ENSMUSG00000035385,ENSMUSG00000039239,ENSMUSG00000021253,ENSMUSG00000029287,ENSMUSG00000042671,ENSMUSG00000046714,ENSMUSG00000025006,ENSMUSG00000026888,ENSMUSG00000036585,ENSMUSG00000021732,ENSMUSG00000027208,ENSMUSG00000021974,ENSMUSG00000019997,ENSMUSG00000000182,ENSMUSG00000021678,…	7.36068065162917e-20	8.91286418404147e-18	0.0860600627521291
GO:0001816	cytokine production	BP	87	663	961	21568	ENSMUSG00000056130,ENSMUSG00000028163,ENSMUSG00000026177,ENSMUSG00000004558,ENSMUSG00000033717,ENSMUSG00000029377,ENSMUSG00000021994,ENSMUSG00000043421,ENSMUSG00000055994,ENSMUSG00000027995,ENSMUSG00000045005,ENSMUSG00000022309,ENSMUSG00000021678,ENSMUSG00000021109,ENSMUSG00000025746,ENSMUSG00000035385,ENSMUSG00000018500,ENSMUSG00000017146,ENSMUSG00000024164,ENSMUSG00000024087,ENSMUSG00000035273,…	9.54809829684828e-20	1.141881829649e-17	0.131221719457014
GO:0050900	leukocyte migration	BP	56	305	961	21568	ENSMUSG00000016024,ENSMUSG00000019326,ENSMUSG00000000290,ENSMUSG00000035385,ENSMUSG00000031778,ENSMUSG00000029372,ENSMUSG00000020676,ENSMUSG00000035352,ENSMUSG00000026166,ENSMUSG00000000982,ENSMUSG00000018927,ENSMUSG00000035373,ENSMUSG00000019122,ENSMUSG00000024810,ENSMUSG00000041347,ENSMUSG00000019966,ENSMUSG00000017737,ENSMUSG00000026580,ENSMUSG00000027995,ENSMUSG00000021678,ENSMUSG00000034855,…	1.0178853292519e-19	1.20247014444672e-17	0.183606557377049
GO:0034097	response to cytokine	BP	106	922	961	21568	ENSMUSG00000020227,ENSMUSG00000024610,ENSMUSG00000041135,ENSMUSG00000021678,ENSMUSG00000020696,ENSMUSG00000014776,ENSMUSG00000024901,ENSMUSG00000053113,ENSMUSG00000038037,ENSMUSG00000019929,ENSMUSG00000029377,ENSMUSG00000027399,ENSMUSG00000026072,ENSMUSG00000022514,ENSMUSG00000026981,ENSMUSG00000025746,ENSMUSG00000035352,ENSMUSG00000035385,ENSMUSG00000031778,ENSMUSG00000029373,ENSMUSG00000054072,…	1.73135046784329e-19	2.02067373277084e-17	0.114967462039046
GO:0010562	positive regulation of phosphorus metabolic process	BP	113	1023	961	21568	ENSMUSG00000021453,ENSMUSG00000025610,ENSMUSG00000027358,ENSMUSG00000025496,ENSMUSG00000036585,ENSMUSG00000021732,ENSMUSG00000020053,ENSMUSG00000024610,ENSMUSG00000021253,ENSMUSG00000021994,ENSMUSG00000042284,ENSMUSG00000032911,ENSMUSG00000024397,ENSMUSG00000024164,ENSMUSG00000038357,ENSMUSG00000022122,ENSMUSG00000024778,ENSMUSG00000019997,ENSMUSG00000062960,ENSMUSG00000036295,ENSMUSG00000026390,…	2.2003661456276e-19	2.50764080619936e-17	0.110459433040078
GO:0045937	positive regulation of phosphate metabolic process	BP	113	1023	961	21568	ENSMUSG00000021453,ENSMUSG00000025610,ENSMUSG00000027358,ENSMUSG00000025496,ENSMUSG00000036585,ENSMUSG00000021732,ENSMUSG00000020053,ENSMUSG00000024610,ENSMUSG00000021253,ENSMUSG00000021994,ENSMUSG00000042284,ENSMUSG00000032911,ENSMUSG00000024397,ENSMUSG00000024164,ENSMUSG00000038357,ENSMUSG00000022122,ENSMUSG00000024778,ENSMUSG00000019997,ENSMUSG00000062960,ENSMUSG00000036295,ENSMUSG00000026390,…	2.2003661456276e-19	2.50764080619936e-17	0.110459433040078
GO:0048585	negative regulation of response to stimulus	BP	140	1427	961	21568	ENSMUSG00000031530,ENSMUSG00000026656,ENSMUSG00000023224,ENSMUSG00000030111,ENSMUSG00000020227,ENSMUSG00000040016,ENSMUSG00000030406,ENSMUSG00000057897,ENSMUSG00000030790,ENSMUSG00000049511,ENSMUSG00000019850,ENSMUSG00000032691,ENSMUSG00000055994,ENSMUSG00000022309,ENSMUSG00000055561,ENSMUSG00000026069,ENSMUSG00000024810,ENSMUSG00000021125,ENSMUSG00000052229,ENSMUSG00000027358,ENSMUSG00000053113,…	3.33658451524514e-19	3.75831327897439e-17	0.0981079187105816
GO:0035556	intracellular signal transduction	BP	196	2336	961	21568	ENSMUSG00000021127,ENSMUSG00000026177,ENSMUSG00000035352,ENSMUSG00000000182,ENSMUSG00000027784,ENSMUSG00000021453,ENSMUSG00000025610,ENSMUSG00000027358,ENSMUSG00000025496,ENSMUSG00000036585,ENSMUSG00000021732,ENSMUSG00000020053,ENSMUSG00000024610,ENSMUSG00000021253,ENSMUSG00000021994,ENSMUSG00000042284,ENSMUSG00000032911,ENSMUSG00000031530,ENSMUSG00000022376,ENSMUSG00000018500,ENSMUSG00000043017,…	4.66296445697099e-19	5.19196973502046e-17	0.0839041095890411
GO:0051094	positive regulation of developmental process	BP	136	1382	961	21568	ENSMUSG00000036585,ENSMUSG00000021732,ENSMUSG00000022144,ENSMUSG00000033952,ENSMUSG00000021109,ENSMUSG00000079092,ENSMUSG00000031778,ENSMUSG00000031520,ENSMUSG00000019966,ENSMUSG00000027358,ENSMUSG00000028583,ENSMUSG00000027985,ENSMUSG00000039239,ENSMUSG00000021253,ENSMUSG00000020542,ENSMUSG00000018916,ENSMUSG00000029373,ENSMUSG00000020227,ENSMUSG00000057897,ENSMUSG00000045103,ENSMUSG00000052504,…	9.01370757379105e-19	9.92224832583112e-17	0.0984081041968162
GO:0051049	regulation of transport	BP	163	1806	961	21568	ENSMUSG00000049115,ENSMUSG00000068122,ENSMUSG00000024042,ENSMUSG00000029361,ENSMUSG00000055761,ENSMUSG00000024868,ENSMUSG00000022309,ENSMUSG00000021678,ENSMUSG00000021994,ENSMUSG00000024610,ENSMUSG00000022122,ENSMUSG00000034997,ENSMUSG00000021057,ENSMUSG00000020826,ENSMUSG00000032902,ENSMUSG00000029778,ENSMUSG00000040016,ENSMUSG00000018500,ENSMUSG00000050556,ENSMUSG00000020333,ENSMUSG00000069601,…	9.55326666522382e-19	1.03980330546093e-16	0.0902547065337763
GO:0002252	immune effector process	BP	84	649	961	21568	ENSMUSG00000024164,ENSMUSG00000026656,ENSMUSG00000038521,ENSMUSG00000079343,ENSMUSG00000023224,ENSMUSG00000030111,ENSMUSG00000028076,ENSMUSG00000061232,ENSMUSG00000060550,ENSMUSG00000042677,ENSMUSG00000016024,ENSMUSG00000024810,ENSMUSG00000035673,ENSMUSG00000021678,ENSMUSG00000021998,ENSMUSG00000037405,ENSMUSG00000030142,ENSMUSG00000026177,ENSMUSG00000053175,ENSMUSG00000019850,ENSMUSG00000038608,…	1.01450381717967e-18	1.09194427522439e-16	0.129429892141757
GO:0001934	positive regulation of protein phosphorylation	BP	104	917	961	21568	ENSMUSG00000021453,ENSMUSG00000025610,ENSMUSG00000027358,ENSMUSG00000025496,ENSMUSG00000036585,ENSMUSG00000021732,ENSMUSG00000020053,ENSMUSG00000024610,ENSMUSG00000021253,ENSMUSG00000021994,ENSMUSG00000042284,ENSMUSG00000032911,ENSMUSG00000033717,ENSMUSG00000029377,ENSMUSG00000022309,ENSMUSG00000064246,ENSMUSG00000027692,ENSMUSG00000038037,ENSMUSG00000030867,ENSMUSG00000052353,ENSMUSG00000041135,…	1.05340469550119e-18	1.1213550862989e-16	0.113413304252999
GO:0033993	response to lipid	BP	93	772	961	21568	ENSMUSG00000053647,ENSMUSG00000051439,ENSMUSG00000016024,ENSMUSG00000021025,ENSMUSG00000035352,ENSMUSG00000041135,ENSMUSG00000015305,ENSMUSG00000031618,ENSMUSG00000028036,ENSMUSG00000050092,ENSMUSG00000042212,ENSMUSG00000055030,ENSMUSG00000030790,ENSMUSG00000041347,ENSMUSG00000056501,ENSMUSG00000022122,ENSMUSG00000024778,ENSMUSG00000029380,ENSMUSG00000034855,ENSMUSG00000022126,ENSMUSG00000030247,…	1.61741859938862e-18	1.6847240830406e-16	0.120466321243523
GO:0051241	negative regulation of multicellular organismal process	BP	122	1181	961	21568	ENSMUSG00000028163,ENSMUSG00000026177,ENSMUSG00000004558,ENSMUSG00000027335,ENSMUSG00000022309,ENSMUSG00000027358,ENSMUSG00000068122,ENSMUSG00000017446,ENSMUSG00000019929,ENSMUSG00000014813,ENSMUSG00000009248,ENSMUSG00000028883,ENSMUSG00000029287,ENSMUSG00000039239,ENSMUSG00000021253,ENSMUSG00000020227,ENSMUSG00000052504,ENSMUSG00000061232,ENSMUSG00000022528,ENSMUSG00000024501,ENSMUSG00000032911,…	1.60249405195771e-18	1.6847240830406e-16	0.103302286198137
GO:1901700	response to oxygen-containing compound	BP	139	1443	961	21568	ENSMUSG00000006818,ENSMUSG00000042671,ENSMUSG00000046714,ENSMUSG00000025006,ENSMUSG00000026888,ENSMUSG00000050541,ENSMUSG00000025496,ENSMUSG00000034997,ENSMUSG00000029361,ENSMUSG00000039683,ENSMUSG00000061751,ENSMUSG00000040612,ENSMUSG00000021466,ENSMUSG00000056501,ENSMUSG00000038037,ENSMUSG00000043613,ENSMUSG00000051439,ENSMUSG00000016024,ENSMUSG00000021025,ENSMUSG00000035352,ENSMUSG00000041135,…	2.26378471645825e-18	2.33290239875862e-16	0.0963270963270963
GO:0009967	positive regulation of signal transduction	BP	131	1329	961	21568	ENSMUSG00000021453,ENSMUSG00000025610,ENSMUSG00000027358,ENSMUSG00000025496,ENSMUSG00000036585,ENSMUSG00000021732,ENSMUSG00000020053,ENSMUSG00000024610,ENSMUSG00000021253,ENSMUSG00000021994,ENSMUSG00000042284,ENSMUSG00000032911,ENSMUSG00000041135,ENSMUSG00000033717,ENSMUSG00000029377,ENSMUSG00000064246,ENSMUSG00000027692,ENSMUSG00000038037,ENSMUSG00000021057,ENSMUSG00000000532,ENSMUSG00000021943,…	3.78743709007364e-18	3.86198979910983e-16	0.0985703536493604
GO:0042327	positive regulation of phosphorylation	BP	106	963	961	21568	ENSMUSG00000021453,ENSMUSG00000025610,ENSMUSG00000027358,ENSMUSG00000025496,ENSMUSG00000036585,ENSMUSG00000021732,ENSMUSG00000020053,ENSMUSG00000024610,ENSMUSG00000021253,ENSMUSG00000021994,ENSMUSG00000042284,ENSMUSG00000032911,ENSMUSG00000024397,ENSMUSG00000024164,ENSMUSG00000038357,ENSMUSG00000022122,ENSMUSG00000024778,ENSMUSG00000019997,ENSMUSG00000062960,ENSMUSG00000036295,ENSMUSG00000026390,…	4.16198383122921e-18	4.19970180969972e-16	0.110072689511942
GO:0030595	leukocyte chemotaxis	BP	42	192	961	21568	ENSMUSG00000016024,ENSMUSG00000020676,ENSMUSG00000035352,ENSMUSG00000026166,ENSMUSG00000000982,ENSMUSG00000018927,ENSMUSG00000035373,ENSMUSG00000019122,ENSMUSG00000031778,ENSMUSG00000021678,ENSMUSG00000034855,ENSMUSG00000029417,ENSMUSG00000042190,ENSMUSG00000035385,ENSMUSG00000009281,ENSMUSG00000018920,ENSMUSG00000021994,ENSMUSG00000022865,ENSMUSG00000029380,ENSMUSG00000000290,ENSMUSG00000028525,…	5.54277466093184e-18	5.53534620004606e-16	0.21875
GO:0097529	myeloid leukocyte migration	BP	40	178	961	21568	ENSMUSG00000020676,ENSMUSG00000035352,ENSMUSG00000026166,ENSMUSG00000000982,ENSMUSG00000018927,ENSMUSG00000035373,ENSMUSG00000019122,ENSMUSG00000031778,ENSMUSG00000042190,ENSMUSG00000035385,ENSMUSG00000009281,ENSMUSG00000022865,ENSMUSG00000029380,ENSMUSG00000000290,ENSMUSG00000028525,ENSMUSG00000058427,ENSMUSG00000029371,ENSMUSG00000042284,ENSMUSG00000029379,ENSMUSG00000022122,ENSMUSG00000026271,…	1.25867870601551e-17	1.24416536991553e-15	0.224719101123595
GO:0009987	cellular process	BP	787	15137	961	21568	ENSMUSG00000041064,ENSMUSG00000027359,ENSMUSG00000055782,ENSMUSG00000036138,ENSMUSG00000052392,ENSMUSG00000021125,ENSMUSG00000076441,ENSMUSG00000033717,ENSMUSG00000000028,ENSMUSG00000041859,ENSMUSG00000002870,ENSMUSG00000005410,ENSMUSG00000026355,ENSMUSG00000007080,ENSMUSG00000020649,ENSMUSG00000017499,ENSMUSG00000026669,ENSMUSG00000022422,ENSMUSG00000037474,ENSMUSG00000046591,ENSMUSG00000034206,…	1.4100152312128e-17	1.37967853987459e-15	0.0519918081522098
GO:0031347	regulation of defense response	BP	72	526	961	21568	ENSMUSG00000024164,ENSMUSG00000026656,ENSMUSG00000023224,ENSMUSG00000030111,ENSMUSG00000027995,ENSMUSG00000042677,ENSMUSG00000019850,ENSMUSG00000032691,ENSMUSG00000019326,ENSMUSG00000025746,ENSMUSG00000020400,ENSMUSG00000020227,ENSMUSG00000044162,ENSMUSG00000055561,ENSMUSG00000055994,ENSMUSG00000052229,ENSMUSG00000026012,ENSMUSG00000018500,ENSMUSG00000026399,ENSMUSG00000022122,ENSMUSG00000040016,…	1.65564958439122e-17	1.60382775239977e-15	0.136882129277567
GO:0042325	regulation of phosphorylation	BP	136	1435	961	21568	ENSMUSG00000073802,ENSMUSG00000021453,ENSMUSG00000025610,ENSMUSG00000027358,ENSMUSG00000025496,ENSMUSG00000036585,ENSMUSG00000021732,ENSMUSG00000020053,ENSMUSG00000024610,ENSMUSG00000021253,ENSMUSG00000021994,ENSMUSG00000042284,ENSMUSG00000032911,ENSMUSG00000031530,ENSMUSG00000053113,ENSMUSG00000038037,ENSMUSG00000027323,ENSMUSG00000023473,ENSMUSG00000022309,ENSMUSG00000041347,ENSMUSG00000020427,…	2.19911970339487e-17	2.10919530364219e-15	0.0947735191637631
GO:0010648	negative regulation of cell communication	BP	122	1226	961	21568	ENSMUSG00000031530,ENSMUSG00000020227,ENSMUSG00000040016,ENSMUSG00000030406,ENSMUSG00000057897,ENSMUSG00000030790,ENSMUSG00000049511,ENSMUSG00000027358,ENSMUSG00000053113,ENSMUSG00000038037,ENSMUSG00000026475,ENSMUSG00000038530,ENSMUSG00000026678,ENSMUSG00000059810,ENSMUSG00000024186,ENSMUSG00000019775,ENSMUSG00000042671,ENSMUSG00000032841,ENSMUSG00000043017,ENSMUSG00000021678,ENSMUSG00000020696,…	3.03527582852356e-17	2.88261930891252e-15	0.099510603588907
GO:0048646	anatomical structure formation involved in morphogenesis	BP	110	1049	961	21568	ENSMUSG00000022309,ENSMUSG00000044337,ENSMUSG00000024087,ENSMUSG00000024140,ENSMUSG00000029377,ENSMUSG00000036585,ENSMUSG00000021974,ENSMUSG00000031380,ENSMUSG00000019997,ENSMUSG00000045005,ENSMUSG00000021109,ENSMUSG00000062960,ENSMUSG00000037362,ENSMUSG00000025969,ENSMUSG00000020154,ENSMUSG00000035352,ENSMUSG00000035385,ENSMUSG00000021281,ENSMUSG00000031520,ENSMUSG00000045216,ENSMUSG00000034353,…	3.2261708074261e-17	3.03416666131424e-15	0.104861773117255
GO:0019220	regulation of phosphate metabolic process	BP	145	1585	961	21568	ENSMUSG00000073802,ENSMUSG00000021453,ENSMUSG00000025610,ENSMUSG00000027358,ENSMUSG00000025496,ENSMUSG00000036585,ENSMUSG00000021732,ENSMUSG00000020053,ENSMUSG00000024610,ENSMUSG00000021253,ENSMUSG00000021994,ENSMUSG00000042284,ENSMUSG00000032911,ENSMUSG00000031530,ENSMUSG00000053113,ENSMUSG00000038037,ENSMUSG00000027323,ENSMUSG00000023473,ENSMUSG00000022309,ENSMUSG00000041347,ENSMUSG00000020427,…	3.56743470127509e-17	3.29121332869065e-15	0.0914826498422713
GO:0071345	cellular response to cytokine stimulus	BP	94	823	961	21568	ENSMUSG00000020227,ENSMUSG00000024610,ENSMUSG00000041135,ENSMUSG00000021678,ENSMUSG00000020696,ENSMUSG00000014776,ENSMUSG00000024901,ENSMUSG00000053113,ENSMUSG00000038037,ENSMUSG00000019929,ENSMUSG00000029377,ENSMUSG00000027399,ENSMUSG00000026072,ENSMUSG00000022514,ENSMUSG00000026981,ENSMUSG00000025746,ENSMUSG00000035352,ENSMUSG00000035385,ENSMUSG00000031778,ENSMUSG00000029373,ENSMUSG00000054072,…	3.56402120683922e-17	3.29121332869065e-15	0.114216281895504
GO:0051174	regulation of phosphorus metabolic process	BP	145	1586	961	21568	ENSMUSG00000073802,ENSMUSG00000021453,ENSMUSG00000025610,ENSMUSG00000027358,ENSMUSG00000025496,ENSMUSG00000036585,ENSMUSG00000021732,ENSMUSG00000020053,ENSMUSG00000024610,ENSMUSG00000021253,ENSMUSG00000021994,ENSMUSG00000042284,ENSMUSG00000032911,ENSMUSG00000031530,ENSMUSG00000053113,ENSMUSG00000038037,ENSMUSG00000027323,ENSMUSG00000023473,ENSMUSG00000022309,ENSMUSG00000041347,ENSMUSG00000020427,…	3.76806758669312e-17	3.44351610493361e-15	0.0914249684741488
GO:0023057	negative regulation of signaling	BP	122	1230	961	21568	ENSMUSG00000031530,ENSMUSG00000020227,ENSMUSG00000040016,ENSMUSG00000030406,ENSMUSG00000057897,ENSMUSG00000030790,ENSMUSG00000049511,ENSMUSG00000027358,ENSMUSG00000053113,ENSMUSG00000038037,ENSMUSG00000026475,ENSMUSG00000038530,ENSMUSG00000026678,ENSMUSG00000059810,ENSMUSG00000024186,ENSMUSG00000019775,ENSMUSG00000042671,ENSMUSG00000032841,ENSMUSG00000043017,ENSMUSG00000021678,ENSMUSG00000020696,…	3.90612097979825e-17	3.53631718984165e-15	0.0991869918699187
GO:0002687	positive regulation of leukocyte migration	BP	34	133	961	21568	ENSMUSG00000021678,ENSMUSG00000034855,ENSMUSG00000029417,ENSMUSG00000037405,ENSMUSG00000035385,ENSMUSG00000042190,ENSMUSG00000031778,ENSMUSG00000009281,ENSMUSG00000021994,ENSMUSG00000031380,ENSMUSG00000031520,ENSMUSG00000042306,ENSMUSG00000029380,ENSMUSG00000024610,ENSMUSG00000016024,ENSMUSG00000058427,ENSMUSG00000029371,ENSMUSG00000029373,ENSMUSG00000029372,ENSMUSG00000029379,ENSMUSG00000024397,…	5.16196439215411e-17	4.58751826300889e-15	0.255639097744361
GO:0023052	signaling	BP	396	6235	961	21568	ENSMUSG00000021127,ENSMUSG00000026177,ENSMUSG00000035352,ENSMUSG00000000182,ENSMUSG00000027784,ENSMUSG00000021453,ENSMUSG00000025610,ENSMUSG00000027358,ENSMUSG00000025496,ENSMUSG00000036585,ENSMUSG00000021732,ENSMUSG00000020053,ENSMUSG00000024610,ENSMUSG00000021253,ENSMUSG00000021994,ENSMUSG00000042284,ENSMUSG00000032911,ENSMUSG00000031530,ENSMUSG00000004446,ENSMUSG00000006818,ENSMUSG00000026278,…	5.15884197814219e-17	4.58751826300889e-15	0.0635124298315958
GO:0007154	cell communication	BP	399	6297	961	21568	ENSMUSG00000021127,ENSMUSG00000026177,ENSMUSG00000035352,ENSMUSG00000000182,ENSMUSG00000027784,ENSMUSG00000021453,ENSMUSG00000025610,ENSMUSG00000027358,ENSMUSG00000025496,ENSMUSG00000036585,ENSMUSG00000021732,ENSMUSG00000020053,ENSMUSG00000024610,ENSMUSG00000021253,ENSMUSG00000021994,ENSMUSG00000042284,ENSMUSG00000032911,ENSMUSG00000031530,ENSMUSG00000020542,ENSMUSG00000004446,ENSMUSG00000006818,…	5.27254859178023e-17	4.60136740617794e-15	0.0633635064316341
GO:0009893	positive regulation of metabolic process	BP	235	3129	961	21568	ENSMUSG00000021453,ENSMUSG00000025610,ENSMUSG00000027358,ENSMUSG00000025496,ENSMUSG00000036585,ENSMUSG00000021732,ENSMUSG00000020053,ENSMUSG00000024610,ENSMUSG00000021253,ENSMUSG00000021994,ENSMUSG00000042284,ENSMUSG00000032911,ENSMUSG00000049115,ENSMUSG00000071317,ENSMUSG00000024397,ENSMUSG00000024164,ENSMUSG00000038357,ENSMUSG00000022122,ENSMUSG00000024778,ENSMUSG00000019997,ENSMUSG00000062960,…	5.24812693376288e-17	4.60136740617794e-15	0.0751038670501758
GO:0001932	regulation of protein phosphorylation	BP	128	1328	961	21568	ENSMUSG00000073802,ENSMUSG00000021453,ENSMUSG00000025610,ENSMUSG00000027358,ENSMUSG00000025496,ENSMUSG00000036585,ENSMUSG00000021732,ENSMUSG00000020053,ENSMUSG00000024610,ENSMUSG00000021253,ENSMUSG00000021994,ENSMUSG00000042284,ENSMUSG00000032911,ENSMUSG00000031530,ENSMUSG00000022309,ENSMUSG00000041347,ENSMUSG00000020427,ENSMUSG00000024066,ENSMUSG00000022033,ENSMUSG00000028517,ENSMUSG00000032841,…	5.86492184917249e-17	5.07263374579767e-15	0.0963855421686747
GO:0065009	regulation of molecular function	BP	188	2310	961	21568	ENSMUSG00000073802,ENSMUSG00000021453,ENSMUSG00000025610,ENSMUSG00000027358,ENSMUSG00000025496,ENSMUSG00000036585,ENSMUSG00000021732,ENSMUSG00000020053,ENSMUSG00000024610,ENSMUSG00000021253,ENSMUSG00000021994,ENSMUSG00000042284,ENSMUSG00000032911,ENSMUSG00000031530,ENSMUSG00000021025,ENSMUSG00000033717,ENSMUSG00000029377,ENSMUSG00000053113,ENSMUSG00000038037,ENSMUSG00000019929,ENSMUSG00000025746,…	7.23719801148771e-17	6.20413602984792e-15	0.0813852813852814
GO:0001525	angiogenesis	BP	64	444	961	21568	ENSMUSG00000022309,ENSMUSG00000046714,ENSMUSG00000034486,ENSMUSG00000027985,ENSMUSG00000031965,ENSMUSG00000079092,ENSMUSG00000020185,ENSMUSG00000046179,ENSMUSG00000033730,ENSMUSG00000062960,ENSMUSG00000045930,ENSMUSG00000019929,ENSMUSG00000034855,ENSMUSG00000034394,ENSMUSG00000029838,ENSMUSG00000035385,ENSMUSG00000029373,ENSMUSG00000031250,ENSMUSG00000042286,ENSMUSG00000074766,ENSMUSG00000018500,…	8.48469980157866e-17	7.2097620156046e-15	0.144144144144144
GO:0005102	signaling receptor binding	MF	143	1570	961	21568	ENSMUSG00000037010,ENSMUSG00000026390,ENSMUSG00000057465,ENSMUSG00000035385,ENSMUSG00000021057,ENSMUSG00000014776,ENSMUSG00000036585,ENSMUSG00000021732,ENSMUSG00000027208,ENSMUSG00000021974,ENSMUSG00000000182,ENSMUSG00000021994,ENSMUSG00000054196,ENSMUSG00000027276,ENSMUSG00000037362,ENSMUSG00000024593,ENSMUSG00000021466,ENSMUSG00000039239,ENSMUSG00000021253,ENSMUSG00000029287,ENSMUSG00000027358,…	8.9102869322143e-17	7.50556082716174e-15	0.0910828025477707
GO:0007165	signal transduction	BP	366	5651	961	21568	ENSMUSG00000021127,ENSMUSG00000026177,ENSMUSG00000035352,ENSMUSG00000000182,ENSMUSG00000027784,ENSMUSG00000021453,ENSMUSG00000025610,ENSMUSG00000027358,ENSMUSG00000025496,ENSMUSG00000036585,ENSMUSG00000021732,ENSMUSG00000020053,ENSMUSG00000024610,ENSMUSG00000021253,ENSMUSG00000021994,ENSMUSG00000042284,ENSMUSG00000032911,ENSMUSG00000031530,ENSMUSG00000004446,ENSMUSG00000006818,ENSMUSG00000026278,…	9.86382576007281e-17	8.2371448394677e-15	0.0647672978233941
GO:1902533	positive regulation of intracellular signal transduction	BP	97	881	961	21568	ENSMUSG00000021453,ENSMUSG00000025610,ENSMUSG00000027358,ENSMUSG00000025496,ENSMUSG00000036585,ENSMUSG00000021732,ENSMUSG00000020053,ENSMUSG00000024610,ENSMUSG00000021253,ENSMUSG00000021994,ENSMUSG00000042284,ENSMUSG00000032911,ENSMUSG00000064246,ENSMUSG00000027692,ENSMUSG00000038037,ENSMUSG00000021057,ENSMUSG00000022309,ENSMUSG00000026012,ENSMUSG00000038067,ENSMUSG00000019929,ENSMUSG00000021678,…	1.22716348438155e-16	1.01602843360719e-14	0.110102156640182
GO:0044459	plasma membrane part	CC	195	2443	961	21568	ENSMUSG00000026012,ENSMUSG00000030707,ENSMUSG00000037405,ENSMUSG00000024397,ENSMUSG00000021998,ENSMUSG00000024593,ENSMUSG00000024030,ENSMUSG00000051439,ENSMUSG00000028076,ENSMUSG00000025804,ENSMUSG00000026399,ENSMUSG00000024778,ENSMUSG00000026656,ENSMUSG00000028583,ENSMUSG00000061232,ENSMUSG00000060550,ENSMUSG00000034855,ENSMUSG00000024610,ENSMUSG00000031304,ENSMUSG00000025746,ENSMUSG00000062960,…	1.24987668802006e-16	1.02606402346189e-14	0.0798198935734752
GO:0002237	response to molecule of bacterial origin	BP	54	333	961	21568	ENSMUSG00000051439,ENSMUSG00000016024,ENSMUSG00000021025,ENSMUSG00000035352,ENSMUSG00000041135,ENSMUSG00000015305,ENSMUSG00000027995,ENSMUSG00000020227,ENSMUSG00000055994,ENSMUSG00000030790,ENSMUSG00000041347,ENSMUSG00000056501,ENSMUSG00000022122,ENSMUSG00000024778,ENSMUSG00000029380,ENSMUSG00000034855,ENSMUSG00000022126,ENSMUSG00000030247,ENSMUSG00000029417,ENSMUSG00000020826,ENSMUSG00000026177,…	1.38497313957799e-16	1.12741468933546e-14	0.162162162162162
GO:0046903	secretion	BP	110	1078	961	21568	ENSMUSG00000018916,ENSMUSG00000049115,ENSMUSG00000068122,ENSMUSG00000027995,ENSMUSG00000055994,ENSMUSG00000008496,ENSMUSG00000022309,ENSMUSG00000021678,ENSMUSG00000021994,ENSMUSG00000024610,ENSMUSG00000022122,ENSMUSG00000032202,ENSMUSG00000025804,ENSMUSG00000025867,ENSMUSG00000050556,ENSMUSG00000021281,ENSMUSG00000021280,ENSMUSG00000020900,ENSMUSG00000058420,ENSMUSG00000062151,ENSMUSG00000033595,…	2.27705206001074e-16	1.82976249808007e-14	0.102040816326531
GO:0051707	response to other organism	BP	93	833	961	21568	ENSMUSG00000003541,ENSMUSG00000027832,ENSMUSG00000042677,ENSMUSG00000051439,ENSMUSG00000029380,ENSMUSG00000058427,ENSMUSG00000019850,ENSMUSG00000027995,ENSMUSG00000022126,ENSMUSG00000055561,ENSMUSG00000053175,ENSMUSG00000056501,ENSMUSG00000038357,ENSMUSG00000061232,ENSMUSG00000031722,ENSMUSG00000016024,ENSMUSG00000020826,ENSMUSG00000026177,ENSMUSG00000017002,ENSMUSG00000030142,ENSMUSG00000042286,…	2.28555034858769e-16	1.82976249808007e-14	0.111644657863145
GO:0043207	response to external biotic stimulus	BP	93	835	961	21568	ENSMUSG00000003541,ENSMUSG00000027832,ENSMUSG00000042677,ENSMUSG00000051439,ENSMUSG00000029380,ENSMUSG00000058427,ENSMUSG00000019850,ENSMUSG00000027995,ENSMUSG00000022126,ENSMUSG00000055561,ENSMUSG00000053175,ENSMUSG00000056501,ENSMUSG00000038357,ENSMUSG00000061232,ENSMUSG00000031722,ENSMUSG00000016024,ENSMUSG00000020826,ENSMUSG00000026177,ENSMUSG00000017002,ENSMUSG00000030142,ENSMUSG00000042286,…	2.66135796730738e-16	2.1131618548612e-14	0.111377245508982
GO:0031325	positive regulation of cellular metabolic process	BP	220	2905	961	21568	ENSMUSG00000021453,ENSMUSG00000025610,ENSMUSG00000027358,ENSMUSG00000025496,ENSMUSG00000036585,ENSMUSG00000021732,ENSMUSG00000020053,ENSMUSG00000024610,ENSMUSG00000021253,ENSMUSG00000021994,ENSMUSG00000042284,ENSMUSG00000032911,ENSMUSG00000049115,ENSMUSG00000071317,ENSMUSG00000024397,ENSMUSG00000024164,ENSMUSG00000038357,ENSMUSG00000022122,ENSMUSG00000024778,ENSMUSG00000019997,ENSMUSG00000062960,…	3.02609183020964e-16	2.38323183408462e-14	0.0757314974182444
GO:0051050	positive regulation of transport	BP	104	997	961	21568	ENSMUSG00000022309,ENSMUSG00000021678,ENSMUSG00000021994,ENSMUSG00000068122,ENSMUSG00000022122,ENSMUSG00000029778,ENSMUSG00000021057,ENSMUSG00000018500,ENSMUSG00000050556,ENSMUSG00000020333,ENSMUSG00000069601,ENSMUSG00000029380,ENSMUSG00000049281,ENSMUSG00000019326,ENSMUSG00000024164,ENSMUSG00000024030,ENSMUSG00000021025,ENSMUSG00000021466,ENSMUSG00000022935,ENSMUSG00000020053,ENSMUSG00000025006,…	3.69190839164534e-16	2.88415456369907e-14	0.104312938816449
GO:0051247	positive regulation of protein metabolic process	BP	136	1490	961	21568	ENSMUSG00000021453,ENSMUSG00000025610,ENSMUSG00000027358,ENSMUSG00000025496,ENSMUSG00000036585,ENSMUSG00000021732,ENSMUSG00000020053,ENSMUSG00000024610,ENSMUSG00000021253,ENSMUSG00000021994,ENSMUSG00000042284,ENSMUSG00000032911,ENSMUSG00000024397,ENSMUSG00000024164,ENSMUSG00000038357,ENSMUSG00000022122,ENSMUSG00000024778,ENSMUSG00000019997,ENSMUSG00000062960,ENSMUSG00000036295,ENSMUSG00000026390,…	4.84879928120652e-16	3.7576254909638e-14	0.0912751677852349
GO:0009968	negative regulation of signal transduction	BP	110	1093	961	21568	ENSMUSG00000031530,ENSMUSG00000020227,ENSMUSG00000040016,ENSMUSG00000030406,ENSMUSG00000057897,ENSMUSG00000030790,ENSMUSG00000049511,ENSMUSG00000027358,ENSMUSG00000043017,ENSMUSG00000021678,ENSMUSG00000020696,ENSMUSG00000014776,ENSMUSG00000024901,ENSMUSG00000031965,ENSMUSG00000003032,ENSMUSG00000038530,ENSMUSG00000026678,ENSMUSG00000024868,ENSMUSG00000021974,ENSMUSG00000049580,ENSMUSG00000021253,…	6.03775475791044e-16	4.64188336030781e-14	0.10064043915828
GO:0002685	regulation of leukocyte migration	BP	38	179	961	21568	ENSMUSG00000024810,ENSMUSG00000019326,ENSMUSG00000041347,ENSMUSG00000019966,ENSMUSG00000017737,ENSMUSG00000035352,ENSMUSG00000035385,ENSMUSG00000026580,ENSMUSG00000027995,ENSMUSG00000021678,ENSMUSG00000034855,ENSMUSG00000029417,ENSMUSG00000037405,ENSMUSG00000042190,ENSMUSG00000031778,ENSMUSG00000009281,ENSMUSG00000021994,ENSMUSG00000031380,ENSMUSG00000031520,ENSMUSG00000042306,ENSMUSG00000029082,…	6.11639470519835e-16	4.66531618183122e-14	0.212290502793296
GO:0031401	positive regulation of protein modification process	BP	111	1109	961	21568	ENSMUSG00000021453,ENSMUSG00000025610,ENSMUSG00000027358,ENSMUSG00000025496,ENSMUSG00000036585,ENSMUSG00000021732,ENSMUSG00000020053,ENSMUSG00000024610,ENSMUSG00000021253,ENSMUSG00000021994,ENSMUSG00000042284,ENSMUSG00000032911,ENSMUSG00000024397,ENSMUSG00000024164,ENSMUSG00000038357,ENSMUSG00000022122,ENSMUSG00000024778,ENSMUSG00000019997,ENSMUSG00000062960,ENSMUSG00000036295,ENSMUSG00000026390,…	6.45849961053633e-16	4.88777232244261e-14	0.100090171325518
GO:0006468	protein phosphorylation	BP	152	1754	961	21568	ENSMUSG00000073802,ENSMUSG00000021127,ENSMUSG00000026177,ENSMUSG00000035352,ENSMUSG00000000182,ENSMUSG00000027784,ENSMUSG00000021453,ENSMUSG00000025610,ENSMUSG00000027358,ENSMUSG00000025496,ENSMUSG00000036585,ENSMUSG00000021732,ENSMUSG00000020053,ENSMUSG00000024610,ENSMUSG00000021253,ENSMUSG00000021994,ENSMUSG00000042284,ENSMUSG00000032911,ENSMUSG00000031530,ENSMUSG00000053113,ENSMUSG00000038037,…	6.58420270538636e-16	4.94427686876571e-14	0.0866590649942987
GO:0001775	cell activation	BP	97	909	961	21568	ENSMUSG00000024397,ENSMUSG00000022037,ENSMUSG00000031778,ENSMUSG00000027995,ENSMUSG00000028076,ENSMUSG00000053175,ENSMUSG00000025225,ENSMUSG00000016024,ENSMUSG00000024810,ENSMUSG00000035673,ENSMUSG00000021678,ENSMUSG00000021998,ENSMUSG00000037405,ENSMUSG00000030142,ENSMUSG00000026177,ENSMUSG00000019850,ENSMUSG00000038608,ENSMUSG00000031239,ENSMUSG00000008496,ENSMUSG00000040329,ENSMUSG00000053647,…	9.38844433069184e-16	6.9958354024163e-14	0.106710671067107
GO:0032501	multicellular organismal process	BP	469	7869	961	21568	ENSMUSG00000045005,ENSMUSG00000028718,ENSMUSG00000022483,ENSMUSG00000046714,ENSMUSG00000021765,ENSMUSG00000048402,ENSMUSG00000017737,ENSMUSG00000022206,ENSMUSG00000039239,ENSMUSG00000022479,ENSMUSG00000027339,ENSMUSG00000030607,ENSMUSG00000019997,ENSMUSG00000027358,ENSMUSG00000070691,ENSMUSG00000021943,ENSMUSG00000031342,ENSMUSG00000030218,ENSMUSG00000029838,ENSMUSG00000014813,ENSMUSG00000025491,…	9.53425411147143e-16	7.05025340288731e-14	0.0596009658152243
GO:0008219	cell death	BP	166	2000	961	21568	ENSMUSG00000025746,ENSMUSG00000004446,ENSMUSG00000006818,ENSMUSG00000026278,ENSMUSG00000024610,ENSMUSG00000032000,ENSMUSG00000078566,ENSMUSG00000022051,ENSMUSG00000021127,ENSMUSG00000032113,ENSMUSG00000064246,ENSMUSG00000024778,ENSMUSG00000057666,ENSMUSG00000050953,ENSMUSG00000026822,ENSMUSG00000002870,ENSMUSG00000028163,ENSMUSG00000020902,ENSMUSG00000063727,ENSMUSG00000028883,ENSMUSG00000020205,…	1.24706877230361e-15	9.15178424038265e-14	0.083
GO:0009607	response to biotic stimulus	BP	94	876	961	21568	ENSMUSG00000003541,ENSMUSG00000027832,ENSMUSG00000042677,ENSMUSG00000051439,ENSMUSG00000029380,ENSMUSG00000058427,ENSMUSG00000019850,ENSMUSG00000027995,ENSMUSG00000022126,ENSMUSG00000055561,ENSMUSG00000053175,ENSMUSG00000056501,ENSMUSG00000038357,ENSMUSG00000061232,ENSMUSG00000031722,ENSMUSG00000016024,ENSMUSG00000020826,ENSMUSG00000026177,ENSMUSG00000017002,ENSMUSG00000030142,ENSMUSG00000042286,…	1.91892633606714e-15	1.39764206146484e-13	0.107305936073059
GO:0008015	blood circulation	BP	62	449	961	21568	ENSMUSG00000027335,ENSMUSG00000050541,ENSMUSG00000049115,ENSMUSG00000068122,ENSMUSG00000030790,ENSMUSG00000037010,ENSMUSG00000045103,ENSMUSG00000024140,ENSMUSG00000028883,ENSMUSG00000071317,ENSMUSG00000022803,ENSMUSG00000040086,ENSMUSG00000006818,ENSMUSG00000003541,ENSMUSG00000021678,ENSMUSG00000050953,ENSMUSG00000029361,ENSMUSG00000019326,ENSMUSG00000022122,ENSMUSG00000037580,ENSMUSG00000022206,…	2.05966420775625e-15	1.48895277466677e-13	0.138084632516704
GO:0050880	regulation of blood vessel size	BP	36	168	961	21568	ENSMUSG00000050541,ENSMUSG00000027335,ENSMUSG00000068122,ENSMUSG00000006818,ENSMUSG00000030790,ENSMUSG00000018500,ENSMUSG00000033717,ENSMUSG00000021678,ENSMUSG00000050953,ENSMUSG00000020155,ENSMUSG00000062960,ENSMUSG00000029361,ENSMUSG00000020826,ENSMUSG00000037010,ENSMUSG00000053647,ENSMUSG00000034997,ENSMUSG00000031906,ENSMUSG00000022122,ENSMUSG00000049115,ENSMUSG00000049511,ENSMUSG00000070687,…	2.62665125115955e-15	1.88476819777649e-13	0.214285714285714
GO:0032270	positive regulation of cellular protein metabolic process	BP	128	1396	961	21568	ENSMUSG00000021453,ENSMUSG00000025610,ENSMUSG00000027358,ENSMUSG00000025496,ENSMUSG00000036585,ENSMUSG00000021732,ENSMUSG00000020053,ENSMUSG00000024610,ENSMUSG00000021253,ENSMUSG00000021994,ENSMUSG00000042284,ENSMUSG00000032911,ENSMUSG00000024397,ENSMUSG00000024164,ENSMUSG00000038357,ENSMUSG00000022122,ENSMUSG00000024778,ENSMUSG00000019997,ENSMUSG00000062960,ENSMUSG00000036295,ENSMUSG00000026390,…	2.86141763457022e-15	2.03812886956483e-13	0.0916905444126074
GO:0010647	positive regulation of cell communication	BP	144	1653	961	21568	ENSMUSG00000021453,ENSMUSG00000025610,ENSMUSG00000027358,ENSMUSG00000025496,ENSMUSG00000036585,ENSMUSG00000021732,ENSMUSG00000020053,ENSMUSG00000024610,ENSMUSG00000021253,ENSMUSG00000021994,ENSMUSG00000042284,ENSMUSG00000032911,ENSMUSG00000041135,ENSMUSG00000033717,ENSMUSG00000029377,ENSMUSG00000064246,ENSMUSG00000027692,ENSMUSG00000038037,ENSMUSG00000069601,ENSMUSG00000050953,ENSMUSG00000021057,…	2.88339382462052e-15	2.03879094737949e-13	0.0871143375680581
GO:0003013	circulatory system process	BP	62	453	961	21568	ENSMUSG00000027335,ENSMUSG00000050541,ENSMUSG00000049115,ENSMUSG00000068122,ENSMUSG00000030790,ENSMUSG00000037010,ENSMUSG00000045103,ENSMUSG00000024140,ENSMUSG00000028883,ENSMUSG00000071317,ENSMUSG00000022803,ENSMUSG00000040086,ENSMUSG00000006818,ENSMUSG00000003541,ENSMUSG00000021678,ENSMUSG00000050953,ENSMUSG00000031965,ENSMUSG00000050558,ENSMUSG00000029361,ENSMUSG00000019326,ENSMUSG00000022122,…	3.13701238326904e-15	2.20204630121212e-13	0.136865342163355
GO:0035150	regulation of tube size	BP	36	169	961	21568	ENSMUSG00000050541,ENSMUSG00000027335,ENSMUSG00000068122,ENSMUSG00000006818,ENSMUSG00000030790,ENSMUSG00000018500,ENSMUSG00000033717,ENSMUSG00000021678,ENSMUSG00000050953,ENSMUSG00000020155,ENSMUSG00000062960,ENSMUSG00000029361,ENSMUSG00000020826,ENSMUSG00000037010,ENSMUSG00000053647,ENSMUSG00000034997,ENSMUSG00000031906,ENSMUSG00000022122,ENSMUSG00000049115,ENSMUSG00000049511,ENSMUSG00000070687,…	3.19797728023537e-15	2.22869107292375e-13	0.21301775147929
GO:0001819	positive regulation of cytokine production	BP	57	394	961	21568	ENSMUSG00000045005,ENSMUSG00000055994,ENSMUSG00000021678,ENSMUSG00000021994,ENSMUSG00000018500,ENSMUSG00000017146,ENSMUSG00000024164,ENSMUSG00000024087,ENSMUSG00000021109,ENSMUSG00000035273,ENSMUSG00000027399,ENSMUSG00000046318,ENSMUSG00000051439,ENSMUSG00000025746,ENSMUSG00000016024,ENSMUSG00000027995,ENSMUSG00000011008,ENSMUSG00000041135,ENSMUSG00000027347,ENSMUSG00000053175,ENSMUSG00000060550,…	3.67172154964769e-15	2.54056904653123e-13	0.144670050761421
GO:0032496	response to lipopolysaccharide	BP	50	314	961	21568	ENSMUSG00000051439,ENSMUSG00000016024,ENSMUSG00000021025,ENSMUSG00000035352,ENSMUSG00000041135,ENSMUSG00000015305,ENSMUSG00000056501,ENSMUSG00000028270,ENSMUSG00000037580,ENSMUSG00000034855,ENSMUSG00000025746,ENSMUSG00000022126,ENSMUSG00000026712,ENSMUSG00000028163,ENSMUSG00000020826,ENSMUSG00000028525,ENSMUSG00000032372,ENSMUSG00000035385,ENSMUSG00000029371,ENSMUSG00000019850,ENSMUSG00000032369,…	3.99835131561675e-15	2.74695242513329e-13	0.159235668789809
GO:0023056	positive regulation of signaling	BP	144	1660	961	21568	ENSMUSG00000021453,ENSMUSG00000025610,ENSMUSG00000027358,ENSMUSG00000025496,ENSMUSG00000036585,ENSMUSG00000021732,ENSMUSG00000020053,ENSMUSG00000024610,ENSMUSG00000021253,ENSMUSG00000021994,ENSMUSG00000042284,ENSMUSG00000032911,ENSMUSG00000049115,ENSMUSG00000071317,ENSMUSG00000041135,ENSMUSG00000033717,ENSMUSG00000029377,ENSMUSG00000064246,ENSMUSG00000027692,ENSMUSG00000038037,ENSMUSG00000021057,…	4.07971768217819e-15	2.78311444980705e-13	0.0867469879518072
GO:0002520	immune system development	BP	100	977	961	21568	ENSMUSG00000028076,ENSMUSG00000071637,ENSMUSG00000021765,ENSMUSG00000068748,ENSMUSG00000020914,ENSMUSG00000071317,ENSMUSG00000031906,ENSMUSG00000028197,ENSMUSG00000022034,ENSMUSG00000035916,ENSMUSG00000070780,ENSMUSG00000030142,ENSMUSG00000053175,ENSMUSG00000019850,ENSMUSG00000038608,ENSMUSG00000031239,ENSMUSG00000008496,ENSMUSG00000040329,ENSMUSG00000026009,ENSMUSG00000019966,ENSMUSG00000028583,…	4.94012002292231e-15	3.34649948685653e-13	0.102354145342886
GO:0097530	granulocyte migration	BP	31	128	961	21568	ENSMUSG00000042190,ENSMUSG00000035385,ENSMUSG00000031778,ENSMUSG00000009281,ENSMUSG00000022865,ENSMUSG00000029380,ENSMUSG00000000290,ENSMUSG00000028525,ENSMUSG00000020676,ENSMUSG00000035352,ENSMUSG00000026166,ENSMUSG00000000982,ENSMUSG00000018927,ENSMUSG00000035373,ENSMUSG00000019122,ENSMUSG00000058427,ENSMUSG00000029371,ENSMUSG00000042284,ENSMUSG00000029379,ENSMUSG00000042306,ENSMUSG00000057729,…	6.32796952240171e-15	4.25687783079898e-13	0.2421875
GO:0009617	response to bacterium	BP	72	592	961	21568	ENSMUSG00000051439,ENSMUSG00000029380,ENSMUSG00000058427,ENSMUSG00000019850,ENSMUSG00000027995,ENSMUSG00000055561,ENSMUSG00000053175,ENSMUSG00000056501,ENSMUSG00000038357,ENSMUSG00000061232,ENSMUSG00000031722,ENSMUSG00000016024,ENSMUSG00000020826,ENSMUSG00000026177,ENSMUSG00000017002,ENSMUSG00000030142,ENSMUSG00000042286,ENSMUSG00000035459,ENSMUSG00000042244,ENSMUSG00000055994,ENSMUSG00000040264,…	9.0823720670099e-15	6.06765091124999e-13	0.121621621621622
GO:1990266	neutrophil migration	BP	28	105	961	21568	ENSMUSG00000022865,ENSMUSG00000029380,ENSMUSG00000000290,ENSMUSG00000028525,ENSMUSG00000020676,ENSMUSG00000035352,ENSMUSG00000035385,ENSMUSG00000026166,ENSMUSG00000000982,ENSMUSG00000018927,ENSMUSG00000035373,ENSMUSG00000019122,ENSMUSG00000058427,ENSMUSG00000029371,ENSMUSG00000031778,ENSMUSG00000042284,ENSMUSG00000029379,ENSMUSG00000057729,ENSMUSG00000029082,ENSMUSG00000055994,ENSMUSG00000024610,…	9.2183165582672e-15	6.11628989725578e-13	0.266666666666667
GO:0048018	receptor ligand activity	MF	61	455	961	21568	ENSMUSG00000027358,ENSMUSG00000018916,ENSMUSG00000038067,ENSMUSG00000021943,ENSMUSG00000029380,ENSMUSG00000034855,ENSMUSG00000027399,ENSMUSG00000026981,ENSMUSG00000025746,ENSMUSG00000040329,ENSMUSG00000034394,ENSMUSG00000019966,ENSMUSG00000029417,ENSMUSG00000020676,ENSMUSG00000035352,ENSMUSG00000035385,ENSMUSG00000026166,ENSMUSG00000000982,ENSMUSG00000018927,ENSMUSG00000035373,ENSMUSG00000019122,…	1.37567261474325e-14	9.06540178164483e-13	0.134065934065934
GO:0008284	positive regulation of cell proliferation	BP	93	891	961	21568	ENSMUSG00000027358,ENSMUSG00000033730,ENSMUSG00000031380,ENSMUSG00000062960,ENSMUSG00000020676,ENSMUSG00000035385,ENSMUSG00000031520,ENSMUSG00000021994,ENSMUSG00000033952,ENSMUSG00000021109,ENSMUSG00000079092,ENSMUSG00000031778,ENSMUSG00000021974,ENSMUSG00000061048,ENSMUSG00000007805,ENSMUSG00000021732,ENSMUSG00000027208,ENSMUSG00000022218,ENSMUSG00000048402,ENSMUSG00000020053,ENSMUSG00000029082,…	1.49292182091231e-14	9.72405925477784e-13	0.104377104377104
GO:0051173	positive regulation of nitrogen compound metabolic process	BP	207	2775	961	21568	ENSMUSG00000021453,ENSMUSG00000025610,ENSMUSG00000027358,ENSMUSG00000025496,ENSMUSG00000036585,ENSMUSG00000021732,ENSMUSG00000020053,ENSMUSG00000024610,ENSMUSG00000021253,ENSMUSG00000021994,ENSMUSG00000042284,ENSMUSG00000032911,ENSMUSG00000024397,ENSMUSG00000024164,ENSMUSG00000038357,ENSMUSG00000022122,ENSMUSG00000024778,ENSMUSG00000019997,ENSMUSG00000062960,ENSMUSG00000036295,ENSMUSG00000026390,…	1.49570024668308e-14	9.72405925477784e-13	0.0745945945945946
GO:0009986	cell surface	CC	87	805	961	21568	ENSMUSG00000024030,ENSMUSG00000051439,ENSMUSG00000028076,ENSMUSG00000026012,ENSMUSG00000025804,ENSMUSG00000026399,ENSMUSG00000024778,ENSMUSG00000026656,ENSMUSG00000028583,ENSMUSG00000061232,ENSMUSG00000060550,ENSMUSG00000037405,ENSMUSG00000034855,ENSMUSG00000024610,ENSMUSG00000031304,ENSMUSG00000025746,ENSMUSG00000062960,ENSMUSG00000026069,ENSMUSG00000029417,ENSMUSG00000026580,ENSMUSG00000029287,…	1.53279080248328e-14	9.89876300243704e-13	0.108074534161491
GO:0043410	positive regulation of MAPK cascade	BP	62	469	961	21568	ENSMUSG00000021453,ENSMUSG00000025610,ENSMUSG00000027358,ENSMUSG00000025496,ENSMUSG00000036585,ENSMUSG00000021732,ENSMUSG00000020053,ENSMUSG00000024610,ENSMUSG00000021253,ENSMUSG00000021994,ENSMUSG00000042284,ENSMUSG00000032911,ENSMUSG00000027692,ENSMUSG00000027399,ENSMUSG00000039239,ENSMUSG00000041135,ENSMUSG00000055994,ENSMUSG00000033717,ENSMUSG00000034997,ENSMUSG00000019966,ENSMUSG00000027347,…	1.59772125041151e-14	1.024975215413e-12	0.132196162046908
GO:0030545	receptor regulator activity	MF	63	482	961	21568	ENSMUSG00000027358,ENSMUSG00000018916,ENSMUSG00000038067,ENSMUSG00000021943,ENSMUSG00000029380,ENSMUSG00000034855,ENSMUSG00000027399,ENSMUSG00000026981,ENSMUSG00000025746,ENSMUSG00000040329,ENSMUSG00000034394,ENSMUSG00000019966,ENSMUSG00000029417,ENSMUSG00000020676,ENSMUSG00000035352,ENSMUSG00000035385,ENSMUSG00000026166,ENSMUSG00000000982,ENSMUSG00000018927,ENSMUSG00000035373,ENSMUSG00000019122,…	1.66090957148701e-14	1.05850204072333e-12	0.130705394190871
GO:0016310	phosphorylation	BP	167	2077	961	21568	ENSMUSG00000073802,ENSMUSG00000021127,ENSMUSG00000026177,ENSMUSG00000035352,ENSMUSG00000000182,ENSMUSG00000027784,ENSMUSG00000021453,ENSMUSG00000025610,ENSMUSG00000027358,ENSMUSG00000025496,ENSMUSG00000036585,ENSMUSG00000021732,ENSMUSG00000020053,ENSMUSG00000024610,ENSMUSG00000021253,ENSMUSG00000021994,ENSMUSG00000042284,ENSMUSG00000032911,ENSMUSG00000031530,ENSMUSG00000053113,ENSMUSG00000038037,…	1.768769784383e-14	1.11987404583778e-12	0.0804044294655754
GO:0006915	apoptotic process	BP	151	1811	961	21568	ENSMUSG00000025746,ENSMUSG00000004446,ENSMUSG00000006818,ENSMUSG00000026278,ENSMUSG00000024610,ENSMUSG00000023030,ENSMUSG00000024066,ENSMUSG00000003955,ENSMUSG00000032691,ENSMUSG00000038007,ENSMUSG00000024778,ENSMUSG00000022309,ENSMUSG00000024397,ENSMUSG00000026196,ENSMUSG00000053175,ENSMUSG00000078566,ENSMUSG00000022051,ENSMUSG00000029084,ENSMUSG00000053113,ENSMUSG00000022037,ENSMUSG00000007805,…	2.17938352349054e-14	1.3708888436398e-12	0.0833793484262838
GO:0012501	programmed cell death	BP	153	1845	961	21568	ENSMUSG00000025746,ENSMUSG00000004446,ENSMUSG00000006818,ENSMUSG00000026278,ENSMUSG00000024610,ENSMUSG00000032000,ENSMUSG00000078566,ENSMUSG00000022051,ENSMUSG00000021127,ENSMUSG00000032113,ENSMUSG00000064246,ENSMUSG00000024778,ENSMUSG00000057666,ENSMUSG00000050953,ENSMUSG00000026822,ENSMUSG00000002870,ENSMUSG00000028163,ENSMUSG00000020902,ENSMUSG00000063727,ENSMUSG00000028883,ENSMUSG00000020205,…	2.2298137879562e-14	1.39356168799559e-12	0.0829268292682927
GO:1990868	response to chemokine	BP	21	58	961	21568	ENSMUSG00000025804,ENSMUSG00000044337,ENSMUSG00000029380,ENSMUSG00000034855,ENSMUSG00000029417,ENSMUSG00000020676,ENSMUSG00000035352,ENSMUSG00000035385,ENSMUSG00000026166,ENSMUSG00000000982,ENSMUSG00000018927,ENSMUSG00000035373,ENSMUSG00000019122,ENSMUSG00000058427,ENSMUSG00000029371,ENSMUSG00000031778,ENSMUSG00000029373,ENSMUSG00000029372,ENSMUSG00000026271,ENSMUSG00000029379,ENSMUSG00000042677	2.38265591318374e-14	1.47011387458668e-12	0.362068965517241
GO:1990869	cellular response to chemokine	BP	21	58	961	21568	ENSMUSG00000025804,ENSMUSG00000044337,ENSMUSG00000029380,ENSMUSG00000034855,ENSMUSG00000029417,ENSMUSG00000020676,ENSMUSG00000035352,ENSMUSG00000035385,ENSMUSG00000026166,ENSMUSG00000000982,ENSMUSG00000018927,ENSMUSG00000035373,ENSMUSG00000019122,ENSMUSG00000058427,ENSMUSG00000029371,ENSMUSG00000031778,ENSMUSG00000029373,ENSMUSG00000029372,ENSMUSG00000026271,ENSMUSG00000029379,ENSMUSG00000042677	2.38265591318374e-14	1.47011387458668e-12	0.362068965517241
GO:0006796	phosphate-containing compound metabolic process	BP	209	2824	961	21568	ENSMUSG00000073802,ENSMUSG00000021127,ENSMUSG00000026177,ENSMUSG00000035352,ENSMUSG00000000182,ENSMUSG00000027784,ENSMUSG00000021453,ENSMUSG00000025610,ENSMUSG00000027358,ENSMUSG00000025496,ENSMUSG00000036585,ENSMUSG00000021732,ENSMUSG00000020053,ENSMUSG00000024610,ENSMUSG00000021253,ENSMUSG00000021994,ENSMUSG00000042284,ENSMUSG00000032911,ENSMUSG00000031530,ENSMUSG00000053113,ENSMUSG00000038037,…	2.40952074916285e-14	1.47728022133801e-12	0.0740084985835694
GO:0070098	chemokine-mediated signaling pathway	BP	20	52	961	21568	ENSMUSG00000025804,ENSMUSG00000044337,ENSMUSG00000029380,ENSMUSG00000034855,ENSMUSG00000029417,ENSMUSG00000020676,ENSMUSG00000035352,ENSMUSG00000035385,ENSMUSG00000026166,ENSMUSG00000000982,ENSMUSG00000018927,ENSMUSG00000035373,ENSMUSG00000019122,ENSMUSG00000058427,ENSMUSG00000029371,ENSMUSG00000031778,ENSMUSG00000029373,ENSMUSG00000029372,ENSMUSG00000026271,ENSMUSG00000029379	2.54788326736185e-14	1.55228586232291e-12	0.384615384615385
GO:0050727	regulation of inflammatory response	BP	46	285	961	21568	ENSMUSG00000024164,ENSMUSG00000026656,ENSMUSG00000023224,ENSMUSG00000030111,ENSMUSG00000019850,ENSMUSG00000032691,ENSMUSG00000019326,ENSMUSG00000025746,ENSMUSG00000055994,ENSMUSG00000052229,ENSMUSG00000026012,ENSMUSG00000018500,ENSMUSG00000026399,ENSMUSG00000022122,ENSMUSG00000040016,ENSMUSG00000053113,ENSMUSG00000003541,ENSMUSG00000022126,ENSMUSG00000028163,ENSMUSG00000037362,ENSMUSG00000053475,…	3.06138280241687e-14	1.85347595043826e-12	0.16140350877193
GO:0008009	chemokine activity	MF	18	41	961	21568	ENSMUSG00000029380,ENSMUSG00000034855,ENSMUSG00000029417,ENSMUSG00000020676,ENSMUSG00000035352,ENSMUSG00000035385,ENSMUSG00000026166,ENSMUSG00000000982,ENSMUSG00000018927,ENSMUSG00000035373,ENSMUSG00000019122,ENSMUSG00000058427,ENSMUSG00000029371,ENSMUSG00000031778,ENSMUSG00000029373,ENSMUSG00000029372,ENSMUSG00000018920,ENSMUSG00000029379	3.14058927690205e-14	1.88962039287889e-12	0.439024390243902
GO:0033002	muscle cell proliferation	BP	39	211	961	21568	ENSMUSG00000024593,ENSMUSG00000022309,ENSMUSG00000037362,ENSMUSG00000014776,ENSMUSG00000061751,ENSMUSG00000059173,ENSMUSG00000024397,ENSMUSG00000029377,ENSMUSG00000021109,ENSMUSG00000020053,ENSMUSG00000025746,ENSMUSG00000031778,ENSMUSG00000059588,ENSMUSG00000020427,ENSMUSG00000003032,ENSMUSG00000027931,ENSMUSG00000022206,ENSMUSG00000043017,ENSMUSG00000019850,ENSMUSG00000011171,ENSMUSG00000004558,…	3.18485665714359e-14	1.9044263233179e-12	0.184834123222749
GO:0034341	response to interferon-gamma	BP	26	94	961	21568	ENSMUSG00000030895,ENSMUSG00000038037,ENSMUSG00000034422,ENSMUSG00000057666,ENSMUSG00000040264,ENSMUSG00000028270,ENSMUSG00000060550,ENSMUSG00000022126,ENSMUSG00000026712,ENSMUSG00000020826,ENSMUSG00000020676,ENSMUSG00000035352,ENSMUSG00000035385,ENSMUSG00000026166,ENSMUSG00000000982,ENSMUSG00000018927,ENSMUSG00000035373,ENSMUSG00000019122,ENSMUSG00000031778,ENSMUSG00000028268,ENSMUSG00000104713,…	3.20917574194847e-14	1.90719542406471e-12	0.276595744680851
GO:0032940	secretion by cell	BP	96	948	961	21568	ENSMUSG00000049115,ENSMUSG00000068122,ENSMUSG00000027995,ENSMUSG00000055994,ENSMUSG00000008496,ENSMUSG00000022309,ENSMUSG00000021678,ENSMUSG00000021994,ENSMUSG00000032202,ENSMUSG00000025804,ENSMUSG00000025867,ENSMUSG00000050556,ENSMUSG00000021281,ENSMUSG00000021280,ENSMUSG00000020900,ENSMUSG00000058420,ENSMUSG00000062151,ENSMUSG00000033595,ENSMUSG00000046314,ENSMUSG00000054453,ENSMUSG00000020826,…	3.52350859687876e-14	2.0812334010954e-12	0.10126582278481
GO:0051234	establishment of localization	BP	287	4299	961	21568	ENSMUSG00000023030,ENSMUSG00000028287,ENSMUSG00000053175,ENSMUSG00000021025,ENSMUSG00000021732,ENSMUSG00000022114,ENSMUSG00000048782,ENSMUSG00000021974,ENSMUSG00000049723,ENSMUSG00000024134,ENSMUSG00000018916,ENSMUSG00000030707,ENSMUSG00000049115,ENSMUSG00000068122,ENSMUSG00000024042,ENSMUSG00000029361,ENSMUSG00000055761,ENSMUSG00000030790,ENSMUSG00000049511,ENSMUSG00000024868,ENSMUSG00000022309,…	3.86909285943907e-14	2.27150924420523e-12	0.0667597115608281
GO:0098609	cell-cell adhesion	BP	75	650	961	21568	ENSMUSG00000022865,ENSMUSG00000071424,ENSMUSG00000026580,ENSMUSG00000027962,ENSMUSG00000090523,ENSMUSG00000032135,ENSMUSG00000039239,ENSMUSG00000061048,ENSMUSG00000039385,ENSMUSG00000049100,ENSMUSG00000032452,ENSMUSG00000032036,ENSMUSG00000051375,ENSMUSG00000037995,ENSMUSG00000023473,ENSMUSG00000021803,ENSMUSG00000074505,ENSMUSG00000037405,ENSMUSG00000000290,ENSMUSG00000020400,ENSMUSG00000030162,…	3.96416949303941e-14	2.31330782404053e-12	0.115384615384615
GO:0006793	phosphorus metabolic process	BP	209	2839	961	21568	ENSMUSG00000073802,ENSMUSG00000021127,ENSMUSG00000026177,ENSMUSG00000035352,ENSMUSG00000000182,ENSMUSG00000027784,ENSMUSG00000021453,ENSMUSG00000025610,ENSMUSG00000027358,ENSMUSG00000025496,ENSMUSG00000036585,ENSMUSG00000021732,ENSMUSG00000020053,ENSMUSG00000024610,ENSMUSG00000021253,ENSMUSG00000021994,ENSMUSG00000042284,ENSMUSG00000032911,ENSMUSG00000031530,ENSMUSG00000053113,ENSMUSG00000038037,…	4.1451194661946e-14	2.40441750113934e-12	0.073617470940472
GO:0050790	regulation of catalytic activity	BP	144	1709	961	21568	ENSMUSG00000073802,ENSMUSG00000021453,ENSMUSG00000025610,ENSMUSG00000027358,ENSMUSG00000025496,ENSMUSG00000036585,ENSMUSG00000021732,ENSMUSG00000020053,ENSMUSG00000024610,ENSMUSG00000021253,ENSMUSG00000021994,ENSMUSG00000042284,ENSMUSG00000032911,ENSMUSG00000031530,ENSMUSG00000033717,ENSMUSG00000029377,ENSMUSG00000053113,ENSMUSG00000038037,ENSMUSG00000019929,ENSMUSG00000025746,ENSMUSG00000021388,…	4.27722896257022e-14	2.46628077145344e-12	0.0842598010532475
GO:0003018	vascular process in circulatory system	BP	37	193	961	21568	ENSMUSG00000050541,ENSMUSG00000027335,ENSMUSG00000068122,ENSMUSG00000006818,ENSMUSG00000030790,ENSMUSG00000018500,ENSMUSG00000033717,ENSMUSG00000021678,ENSMUSG00000050953,ENSMUSG00000020155,ENSMUSG00000062960,ENSMUSG00000029361,ENSMUSG00000020826,ENSMUSG00000037010,ENSMUSG00000053647,ENSMUSG00000034997,ENSMUSG00000031906,ENSMUSG00000022122,ENSMUSG00000049115,ENSMUSG00000049511,ENSMUSG00000070687,…	4.44314458170256e-14	2.54678944159484e-12	0.191709844559585
GO:0010604	positive regulation of macromolecule metabolic process	BP	213	2923	961	21568	ENSMUSG00000021453,ENSMUSG00000025610,ENSMUSG00000027358,ENSMUSG00000025496,ENSMUSG00000036585,ENSMUSG00000021732,ENSMUSG00000020053,ENSMUSG00000024610,ENSMUSG00000021253,ENSMUSG00000021994,ENSMUSG00000042284,ENSMUSG00000032911,ENSMUSG00000049115,ENSMUSG00000071317,ENSMUSG00000024397,ENSMUSG00000024164,ENSMUSG00000038357,ENSMUSG00000022122,ENSMUSG00000024778,ENSMUSG00000019997,ENSMUSG00000062960,…	6.21989856153015e-14	3.54424455091427e-12	0.0728703386931235
GO:1902531	regulation of intracellular signal transduction	BP	135	1569	961	21568	ENSMUSG00000021453,ENSMUSG00000025610,ENSMUSG00000027358,ENSMUSG00000025496,ENSMUSG00000036585,ENSMUSG00000021732,ENSMUSG00000020053,ENSMUSG00000024610,ENSMUSG00000021253,ENSMUSG00000021994,ENSMUSG00000042284,ENSMUSG00000032911,ENSMUSG00000031530,ENSMUSG00000064246,ENSMUSG00000027692,ENSMUSG00000038037,ENSMUSG00000021057,ENSMUSG00000027347,ENSMUSG00000003032,ENSMUSG00000022309,ENSMUSG00000026012,…	6.36538065442651e-14	3.60593230406021e-12	0.0860420650095602
GO:0071346	cellular response to interferon-gamma	BP	23	75	961	21568	ENSMUSG00000038037,ENSMUSG00000030895,ENSMUSG00000034422,ENSMUSG00000057666,ENSMUSG00000040264,ENSMUSG00000028270,ENSMUSG00000060550,ENSMUSG00000022126,ENSMUSG00000026712,ENSMUSG00000020826,ENSMUSG00000020676,ENSMUSG00000035352,ENSMUSG00000035385,ENSMUSG00000026166,ENSMUSG00000000982,ENSMUSG00000018927,ENSMUSG00000035373,ENSMUSG00000019122,ENSMUSG00000031778,ENSMUSG00000028268,ENSMUSG00000104713,…	8.48743181687019e-14	4.78010186104777e-12	0.306666666666667
GO:0006810	transport	BP	279	4177	961	21568	ENSMUSG00000023030,ENSMUSG00000028287,ENSMUSG00000053175,ENSMUSG00000021025,ENSMUSG00000021974,ENSMUSG00000049723,ENSMUSG00000024134,ENSMUSG00000018916,ENSMUSG00000030707,ENSMUSG00000049115,ENSMUSG00000068122,ENSMUSG00000024042,ENSMUSG00000029361,ENSMUSG00000055761,ENSMUSG00000030790,ENSMUSG00000049511,ENSMUSG00000024868,ENSMUSG00000022309,ENSMUSG00000061414,ENSMUSG00000027995,ENSMUSG00000055994,…	1.01233503386865e-13	5.668491024905e-12	0.0667943500119703
GO:0048534	hematopoietic or lymphoid organ development	BP	93	925	961	21568	ENSMUSG00000028076,ENSMUSG00000071637,ENSMUSG00000021765,ENSMUSG00000068748,ENSMUSG00000020914,ENSMUSG00000071317,ENSMUSG00000031906,ENSMUSG00000028197,ENSMUSG00000022034,ENSMUSG00000035916,ENSMUSG00000070780,ENSMUSG00000030142,ENSMUSG00000053175,ENSMUSG00000019850,ENSMUSG00000038608,ENSMUSG00000031239,ENSMUSG00000008496,ENSMUSG00000040329,ENSMUSG00000019966,ENSMUSG00000028583,ENSMUSG00000028163,…	1.40092334248924e-13	7.79927840154787e-12	0.100540540540541
GO:0009888	tissue development	BP	147	1786	961	21568	ENSMUSG00000030607,ENSMUSG00000022483,ENSMUSG00000019997,ENSMUSG00000039239,ENSMUSG00000022309,ENSMUSG00000046714,ENSMUSG00000034486,ENSMUSG00000027985,ENSMUSG00000031965,ENSMUSG00000021125,ENSMUSG00000022144,ENSMUSG00000025934,ENSMUSG00000027358,ENSMUSG00000021466,ENSMUSG00000024868,ENSMUSG00000034765,ENSMUSG00000031530,ENSMUSG00000022297,ENSMUSG00000021994,ENSMUSG00000022122,ENSMUSG00000021109,…	1.45250766984874e-13	8.04025245589983e-12	0.0823068309070549
GO:0019221	cytokine-mediated signaling pathway	BP	49	334	961	21568	ENSMUSG00000020227,ENSMUSG00000024610,ENSMUSG00000041135,ENSMUSG00000021678,ENSMUSG00000020696,ENSMUSG00000014776,ENSMUSG00000024901,ENSMUSG00000021025,ENSMUSG00000026068,ENSMUSG00000022514,ENSMUSG00000038037,ENSMUSG00000030895,ENSMUSG00000034422,ENSMUSG00000022971,ENSMUSG00000049723,ENSMUSG00000021994,ENSMUSG00000025804,ENSMUSG00000044337,ENSMUSG00000029380,ENSMUSG00000034855,ENSMUSG00000029417,…	1.90900901036561e-13	1.05071422064839e-11	0.146706586826347
GO:0051246	regulation of protein metabolic process	BP	186	2482	961	21568	ENSMUSG00000073802,ENSMUSG00000021453,ENSMUSG00000025610,ENSMUSG00000027358,ENSMUSG00000025496,ENSMUSG00000036585,ENSMUSG00000021732,ENSMUSG00000020053,ENSMUSG00000024610,ENSMUSG00000021253,ENSMUSG00000021994,ENSMUSG00000042284,ENSMUSG00000032911,ENSMUSG00000031530,ENSMUSG00000023224,ENSMUSG00000030111,ENSMUSG00000053113,ENSMUSG00000038037,ENSMUSG00000027323,ENSMUSG00000023473,ENSMUSG00000022309,…	3.19562703833514e-13	1.74892876386172e-11	0.0749395648670427
GO:0051046	regulation of secretion	BP	82	777	961	21568	ENSMUSG00000049115,ENSMUSG00000068122,ENSMUSG00000022309,ENSMUSG00000021678,ENSMUSG00000021994,ENSMUSG00000024610,ENSMUSG00000022122,ENSMUSG00000020826,ENSMUSG00000032902,ENSMUSG00000040016,ENSMUSG00000018500,ENSMUSG00000050556,ENSMUSG00000026981,ENSMUSG00000022935,ENSMUSG00000049511,ENSMUSG00000034997,ENSMUSG00000021700,ENSMUSG00000003411,ENSMUSG00000033595,ENSMUSG00000027220,ENSMUSG00000058420,…	3.33649724608902e-13	1.81576678780137e-11	0.105534105534106
GO:0035296	regulation of tube diameter	BP	32	157	961	21568	ENSMUSG00000050541,ENSMUSG00000027335,ENSMUSG00000068122,ENSMUSG00000006818,ENSMUSG00000030790,ENSMUSG00000018500,ENSMUSG00000033717,ENSMUSG00000021678,ENSMUSG00000050953,ENSMUSG00000020155,ENSMUSG00000062960,ENSMUSG00000029361,ENSMUSG00000020826,ENSMUSG00000037010,ENSMUSG00000053647,ENSMUSG00000034997,ENSMUSG00000031906,ENSMUSG00000022122,ENSMUSG00000049115,ENSMUSG00000049511,ENSMUSG00000070687,…	4.0107885464276e-13	2.15847270273579e-11	0.203821656050955
GO:0097746	regulation of blood vessel diameter	BP	32	157	961	21568	ENSMUSG00000050541,ENSMUSG00000027335,ENSMUSG00000068122,ENSMUSG00000006818,ENSMUSG00000030790,ENSMUSG00000018500,ENSMUSG00000033717,ENSMUSG00000021678,ENSMUSG00000050953,ENSMUSG00000020155,ENSMUSG00000062960,ENSMUSG00000029361,ENSMUSG00000020826,ENSMUSG00000037010,ENSMUSG00000053647,ENSMUSG00000034997,ENSMUSG00000031906,ENSMUSG00000022122,ENSMUSG00000049115,ENSMUSG00000049511,ENSMUSG00000070687,…	4.0107885464276e-13	2.15847270273579e-11	0.203821656050955
GO:0042981	regulation of apoptotic process	BP	127	1483	961	21568	ENSMUSG00000024610,ENSMUSG00000004446,ENSMUSG00000023030,ENSMUSG00000024066,ENSMUSG00000026278,ENSMUSG00000003955,ENSMUSG00000032691,ENSMUSG00000038007,ENSMUSG00000022309,ENSMUSG00000024397,ENSMUSG00000026196,ENSMUSG00000053175,ENSMUSG00000078566,ENSMUSG00000022051,ENSMUSG00000029084,ENSMUSG00000053113,ENSMUSG00000022037,ENSMUSG00000007805,ENSMUSG00000024868,ENSMUSG00000022122,ENSMUSG00000033730,…	5.53805793865687e-13	2.96393189236293e-11	0.0856372218476062
GO:0032103	positive regulation of response to external stimulus	BP	43	274	961	21568	ENSMUSG00000024164,ENSMUSG00000019326,ENSMUSG00000025746,ENSMUSG00000021678,ENSMUSG00000034855,ENSMUSG00000029417,ENSMUSG00000022126,ENSMUSG00000026012,ENSMUSG00000018500,ENSMUSG00000055994,ENSMUSG00000042190,ENSMUSG00000035385,ENSMUSG00000031778,ENSMUSG00000009281,ENSMUSG00000021994,ENSMUSG00000040016,ENSMUSG00000015305,ENSMUSG00000062960,ENSMUSG00000055447,ENSMUSG00000026069,ENSMUSG00000021025,…	5.71930612820085e-13	3.04411639911438e-11	0.156934306569343
GO:0043067	regulation of programmed cell death	BP	128	1501	961	21568	ENSMUSG00000024610,ENSMUSG00000004446,ENSMUSG00000023030,ENSMUSG00000024066,ENSMUSG00000026278,ENSMUSG00000003955,ENSMUSG00000032691,ENSMUSG00000038007,ENSMUSG00000022309,ENSMUSG00000024397,ENSMUSG00000026196,ENSMUSG00000053175,ENSMUSG00000078566,ENSMUSG00000022051,ENSMUSG00000029084,ENSMUSG00000053113,ENSMUSG00000022037,ENSMUSG00000007805,ENSMUSG00000024868,ENSMUSG00000022122,ENSMUSG00000033730,…	5.97525451195327e-13	3.16296669165526e-11	0.0852764823451033
GO:0045597	positive regulation of cell differentiation	BP	97	1013	961	21568	ENSMUSG00000033952,ENSMUSG00000021109,ENSMUSG00000079092,ENSMUSG00000031778,ENSMUSG00000031520,ENSMUSG00000019966,ENSMUSG00000027358,ENSMUSG00000028583,ENSMUSG00000027985,ENSMUSG00000039239,ENSMUSG00000021253,ENSMUSG00000020542,ENSMUSG00000018916,ENSMUSG00000029373,ENSMUSG00000057897,ENSMUSG00000045103,ENSMUSG00000052504,ENSMUSG00000025746,ENSMUSG00000034394,ENSMUSG00000029838,ENSMUSG00000068748,…	7.58501667357262e-13	3.99326394113576e-11	0.0957551826258638
GO:0042592	homeostatic process	BP	136	1639	961	21568	ENSMUSG00000027323,ENSMUSG00000041064,ENSMUSG00000034997,ENSMUSG00000089665,ENSMUSG00000027399,ENSMUSG00000026981,ENSMUSG00000040016,ENSMUSG00000029371,ENSMUSG00000028525,ENSMUSG00000025746,ENSMUSG00000038608,ENSMUSG00000022483,ENSMUSG00000019997,ENSMUSG00000061048,ENSMUSG00000037446,ENSMUSG00000021109,ENSMUSG00000019850,ENSMUSG00000026532,ENSMUSG00000025993,ENSMUSG00000024610,ENSMUSG00000068122,…	7.70232710588207e-13	4.02160105413438e-11	0.0829774252593045
GO:0050801	ion homeostasis	BP	79	746	961	21568	ENSMUSG00000068122,ENSMUSG00000022122,ENSMUSG00000023092,ENSMUSG00000006567,ENSMUSG00000017412,ENSMUSG00000025804,ENSMUSG00000034997,ENSMUSG00000035385,ENSMUSG00000014813,ENSMUSG00000020303,ENSMUSG00000022479,ENSMUSG00000015342,ENSMUSG00000031765,ENSMUSG00000026177,ENSMUSG00000023030,ENSMUSG00000003617,ENSMUSG00000024661,ENSMUSG00000021109,ENSMUSG00000030895,ENSMUSG00000025993,ENSMUSG00000047443,…	7.76338801613635e-13	4.02160105413438e-11	0.105898123324397
GO:0005488	binding	MF	667	12628	961	21568	ENSMUSG00000024610,ENSMUSG00000025867,ENSMUSG00000050556,ENSMUSG00000021281,ENSMUSG00000021280,ENSMUSG00000024030,ENSMUSG00000059430,ENSMUSG00000000532,ENSMUSG00000031659,ENSMUSG00000022376,ENSMUSG00000028527,ENSMUSG00000032202,ENSMUSG00000076441,ENSMUSG00000006567,ENSMUSG00000057897,ENSMUSG00000015085,ENSMUSG00000032113,ENSMUSG00000027797,ENSMUSG00000033826,ENSMUSG00000052504,ENSMUSG00000040264,…	7.73828734596239e-13	4.02160105413438e-11	0.0528191320874248
GO:0010941	regulation of cell death	BP	136	1642	961	21568	ENSMUSG00000024610,ENSMUSG00000004446,ENSMUSG00000023030,ENSMUSG00000024066,ENSMUSG00000026278,ENSMUSG00000003955,ENSMUSG00000032691,ENSMUSG00000038007,ENSMUSG00000022309,ENSMUSG00000024397,ENSMUSG00000026196,ENSMUSG00000053175,ENSMUSG00000078566,ENSMUSG00000022051,ENSMUSG00000029084,ENSMUSG00000053113,ENSMUSG00000022037,ENSMUSG00000007805,ENSMUSG00000024868,ENSMUSG00000022122,ENSMUSG00000033730,…	8.81191668588203e-13	4.51645698074811e-11	0.0828258221680877
GO:0031399	regulation of protein modification process	BP	136	1642	961	21568	ENSMUSG00000073802,ENSMUSG00000021453,ENSMUSG00000025610,ENSMUSG00000027358,ENSMUSG00000025496,ENSMUSG00000036585,ENSMUSG00000021732,ENSMUSG00000020053,ENSMUSG00000024610,ENSMUSG00000021253,ENSMUSG00000021994,ENSMUSG00000042284,ENSMUSG00000032911,ENSMUSG00000031530,ENSMUSG00000053113,ENSMUSG00000038037,ENSMUSG00000027323,ENSMUSG00000023473,ENSMUSG00000022309,ENSMUSG00000041347,ENSMUSG00000020427,…	8.81191668588203e-13	4.51645698074811e-11	0.0828258221680877
GO:0042379	chemokine receptor binding	MF	19	55	961	21568	ENSMUSG00000029380,ENSMUSG00000034855,ENSMUSG00000029417,ENSMUSG00000020676,ENSMUSG00000035352,ENSMUSG00000035385,ENSMUSG00000026166,ENSMUSG00000000982,ENSMUSG00000018927,ENSMUSG00000035373,ENSMUSG00000019122,ENSMUSG00000058427,ENSMUSG00000029371,ENSMUSG00000031778,ENSMUSG00000029373,ENSMUSG00000029372,ENSMUSG00000018920,ENSMUSG00000029379,ENSMUSG00000042306	1.09836641663952e-12	5.59993446209846e-11	0.345454545454545
GO:0055065	metal ion homeostasis	BP	68	597	961	21568	ENSMUSG00000068122,ENSMUSG00000022122,ENSMUSG00000006567,ENSMUSG00000017412,ENSMUSG00000025804,ENSMUSG00000034997,ENSMUSG00000035385,ENSMUSG00000014813,ENSMUSG00000020303,ENSMUSG00000022479,ENSMUSG00000015342,ENSMUSG00000031765,ENSMUSG00000026177,ENSMUSG00000023030,ENSMUSG00000003617,ENSMUSG00000024661,ENSMUSG00000021109,ENSMUSG00000030895,ENSMUSG00000025993,ENSMUSG00000047443,ENSMUSG00000031762,…	1.18760331256413e-12	6.02320067476898e-11	0.113902847571189
GO:0022603	regulation of anatomical structure morphogenesis	BP	93	960	961	21568	ENSMUSG00000036585,ENSMUSG00000021732,ENSMUSG00000022144,ENSMUSG00000019850,ENSMUSG00000027358,ENSMUSG00000022528,ENSMUSG00000021994,ENSMUSG00000030707,ENSMUSG00000028583,ENSMUSG00000037405,ENSMUSG00000025746,ENSMUSG00000062960,ENSMUSG00000073412,ENSMUSG00000029838,ENSMUSG00000020676,ENSMUSG00000035352,ENSMUSG00000035385,ENSMUSG00000000982,ENSMUSG00000026532,ENSMUSG00000071317,ENSMUSG00000020900,…	1.21147696778045e-12	6.11227988900479e-11	0.096875
GO:1903530	regulation of secretion by cell	BP	77	724	961	21568	ENSMUSG00000049115,ENSMUSG00000068122,ENSMUSG00000022309,ENSMUSG00000021678,ENSMUSG00000021994,ENSMUSG00000020826,ENSMUSG00000032902,ENSMUSG00000040016,ENSMUSG00000018500,ENSMUSG00000050556,ENSMUSG00000026981,ENSMUSG00000049511,ENSMUSG00000034997,ENSMUSG00000021700,ENSMUSG00000003411,ENSMUSG00000033595,ENSMUSG00000027220,ENSMUSG00000058420,ENSMUSG00000054453,ENSMUSG00000029084,ENSMUSG00000050953,…	1.23928543845743e-12	6.22018551416429e-11	0.106353591160221
GO:0002790	peptide secretion	BP	66	572	961	21568	ENSMUSG00000049115,ENSMUSG00000027995,ENSMUSG00000055994,ENSMUSG00000008496,ENSMUSG00000022309,ENSMUSG00000021678,ENSMUSG00000021994,ENSMUSG00000024610,ENSMUSG00000020826,ENSMUSG00000032902,ENSMUSG00000031906,ENSMUSG00000026981,ENSMUSG00000040612,ENSMUSG00000029084,ENSMUSG00000050953,ENSMUSG00000024990,ENSMUSG00000053647,ENSMUSG00000021591,ENSMUSG00000030406,ENSMUSG00000021109,ENSMUSG00000036504,…	1.43344863328672e-12	7.1576375828085e-11	0.115384615384615
GO:0048468	cell development	BP	165	2153	961	21568	ENSMUSG00000024868,ENSMUSG00000026840,ENSMUSG00000074505,ENSMUSG00000029377,ENSMUSG00000019773,ENSMUSG00000022122,ENSMUSG00000034486,ENSMUSG00000022144,ENSMUSG00000021109,ENSMUSG00000027985,ENSMUSG00000019966,ENSMUSG00000025969,ENSMUSG00000028780,ENSMUSG00000014813,ENSMUSG00000031250,ENSMUSG00000033952,ENSMUSG00000079092,ENSMUSG00000031778,ENSMUSG00000031520,ENSMUSG00000030607,ENSMUSG00000050953,…	1.57079230557298e-12	7.80321285337717e-11	0.0766372503483511
GO:0048878	chemical homeostasis	BP	99	1058	961	21568	ENSMUSG00000089665,ENSMUSG00000068122,ENSMUSG00000022122,ENSMUSG00000023092,ENSMUSG00000006567,ENSMUSG00000017412,ENSMUSG00000025804,ENSMUSG00000034997,ENSMUSG00000035385,ENSMUSG00000014813,ENSMUSG00000020303,ENSMUSG00000022479,ENSMUSG00000015342,ENSMUSG00000031765,ENSMUSG00000026177,ENSMUSG00000023030,ENSMUSG00000003617,ENSMUSG00000024661,ENSMUSG00000021109,ENSMUSG00000030895,ENSMUSG00000025993,…	1.71051766618197e-12	8.45397175117587e-11	0.0935727788279773
GO:0045321	leukocyte activation	BP	81	787	961	21568	ENSMUSG00000024397,ENSMUSG00000022037,ENSMUSG00000031778,ENSMUSG00000027995,ENSMUSG00000028076,ENSMUSG00000016024,ENSMUSG00000024810,ENSMUSG00000035673,ENSMUSG00000021678,ENSMUSG00000021998,ENSMUSG00000037405,ENSMUSG00000030142,ENSMUSG00000026177,ENSMUSG00000053175,ENSMUSG00000019850,ENSMUSG00000038608,ENSMUSG00000031239,ENSMUSG00000008496,ENSMUSG00000040329,ENSMUSG00000053647,ENSMUSG00000025001,…	1.75111306586653e-12	8.61067627870511e-11	0.10292249047014
GO:0002688	regulation of leukocyte chemotaxis	BP	26	110	961	21568	ENSMUSG00000021678,ENSMUSG00000034855,ENSMUSG00000029417,ENSMUSG00000042190,ENSMUSG00000035385,ENSMUSG00000031778,ENSMUSG00000009281,ENSMUSG00000021994,ENSMUSG00000031380,ENSMUSG00000031520,ENSMUSG00000042306,ENSMUSG00000029082,ENSMUSG00000055994,ENSMUSG00000029380,ENSMUSG00000024610,ENSMUSG00000016024,ENSMUSG00000058427,ENSMUSG00000029371,ENSMUSG00000029373,ENSMUSG00000029372,ENSMUSG00000029379,…	1.77362405985302e-12	8.63371671748554e-11	0.236363636363636
GO:0071621	granulocyte chemotaxis	BP	26	110	961	21568	ENSMUSG00000042190,ENSMUSG00000035385,ENSMUSG00000031778,ENSMUSG00000009281,ENSMUSG00000022865,ENSMUSG00000029380,ENSMUSG00000000290,ENSMUSG00000028525,ENSMUSG00000020676,ENSMUSG00000035352,ENSMUSG00000026166,ENSMUSG00000000982,ENSMUSG00000018927,ENSMUSG00000035373,ENSMUSG00000019122,ENSMUSG00000058427,ENSMUSG00000029371,ENSMUSG00000042284,ENSMUSG00000029379,ENSMUSG00000042306,ENSMUSG00000029082,…	1.77362405985302e-12	8.63371671748554e-11	0.236363636363636
GO:0002791	regulation of peptide secretion	BP	58	469	961	21568	ENSMUSG00000022309,ENSMUSG00000021678,ENSMUSG00000021994,ENSMUSG00000024610,ENSMUSG00000020826,ENSMUSG00000032902,ENSMUSG00000029084,ENSMUSG00000050953,ENSMUSG00000024990,ENSMUSG00000053647,ENSMUSG00000021591,ENSMUSG00000030406,ENSMUSG00000021109,ENSMUSG00000036504,ENSMUSG00000033717,ENSMUSG00000050556,ENSMUSG00000029361,ENSMUSG00000037362,ENSMUSG00000040016,ENSMUSG00000021125,ENSMUSG00000038037,…	1.98184508930748e-12	9.59906669006076e-11	0.123667377398721
GO:0050865	regulation of cell activation	BP	61	511	961	21568	ENSMUSG00000053647,ENSMUSG00000017446,ENSMUSG00000028583,ENSMUSG00000026580,ENSMUSG00000026656,ENSMUSG00000029082,ENSMUSG00000029084,ENSMUSG00000024610,ENSMUSG00000040329,ENSMUSG00000002308,ENSMUSG00000026012,ENSMUSG00000026009,ENSMUSG00000027347,ENSMUSG00000042244,ENSMUSG00000031304,ENSMUSG00000032369,ENSMUSG00000028076,ENSMUSG00000033730,ENSMUSG00000037440,ENSMUSG00000041135,ENSMUSG00000024397,…	2.43687284721057e-12	1.17442722740939e-10	0.119373776908023
GO:0060429	epithelium development	BP	102	1116	961	21568	ENSMUSG00000022309,ENSMUSG00000046714,ENSMUSG00000034486,ENSMUSG00000027985,ENSMUSG00000031965,ENSMUSG00000021125,ENSMUSG00000022144,ENSMUSG00000025934,ENSMUSG00000027358,ENSMUSG00000021466,ENSMUSG00000022297,ENSMUSG00000021994,ENSMUSG00000028780,ENSMUSG00000025491,ENSMUSG00000030790,ENSMUSG00000028718,ENSMUSG00000017009,ENSMUSG00000039239,ENSMUSG00000014813,ENSMUSG00000031250,ENSMUSG00000000532,…	3.15881607479415e-12	1.51482432260054e-10	0.0913978494623656
GO:0030593	neutrophil chemotaxis	BP	23	89	961	21568	ENSMUSG00000029082,ENSMUSG00000055994,ENSMUSG00000029380,ENSMUSG00000024610,ENSMUSG00000016024,ENSMUSG00000058427,ENSMUSG00000029371,ENSMUSG00000029373,ENSMUSG00000029372,ENSMUSG00000029379,ENSMUSG00000022865,ENSMUSG00000000290,ENSMUSG00000028525,ENSMUSG00000020676,ENSMUSG00000035352,ENSMUSG00000035385,ENSMUSG00000026166,ENSMUSG00000000982,ENSMUSG00000018927,ENSMUSG00000035373,ENSMUSG00000019122,…	4.61443795198486e-12	2.20197342073287e-10	0.258426966292135
GO:0030097	hemopoiesis	BP	86	877	961	21568	ENSMUSG00000028076,ENSMUSG00000071637,ENSMUSG00000021765,ENSMUSG00000068748,ENSMUSG00000020914,ENSMUSG00000071317,ENSMUSG00000031906,ENSMUSG00000028197,ENSMUSG00000022034,ENSMUSG00000035916,ENSMUSG00000070780,ENSMUSG00000030142,ENSMUSG00000053175,ENSMUSG00000019850,ENSMUSG00000038608,ENSMUSG00000031239,ENSMUSG00000008496,ENSMUSG00000040329,ENSMUSG00000019966,ENSMUSG00000027995,ENSMUSG00000027858,…	4.77323939176618e-12	2.26658676411956e-10	0.0980615735461802
GO:0006811	ion transport	BP	122	1447	961	21568	ENSMUSG00000023030,ENSMUSG00000018916,ENSMUSG00000024042,ENSMUSG00000029361,ENSMUSG00000055761,ENSMUSG00000061414,ENSMUSG00000031596,ENSMUSG00000034997,ENSMUSG00000021057,ENSMUSG00000006567,ENSMUSG00000041482,ENSMUSG00000047976,ENSMUSG00000050556,ENSMUSG00000062785,ENSMUSG00000030247,ENSMUSG00000020155,ENSMUSG00000030249,ENSMUSG00000047330,ENSMUSG00000056258,ENSMUSG00000054477,ENSMUSG00000000794,…	4.84367969774996e-12	2.28881586498068e-10	0.0843123704215619
GO:0044093	positive regulation of molecular function	BP	115	1333	961	21568	ENSMUSG00000021453,ENSMUSG00000025610,ENSMUSG00000027358,ENSMUSG00000025496,ENSMUSG00000036585,ENSMUSG00000021732,ENSMUSG00000020053,ENSMUSG00000024610,ENSMUSG00000021253,ENSMUSG00000021994,ENSMUSG00000042284,ENSMUSG00000032911,ENSMUSG00000033717,ENSMUSG00000029377,ENSMUSG00000004446,ENSMUSG00000023030,ENSMUSG00000024066,ENSMUSG00000026278,ENSMUSG00000003955,ENSMUSG00000032691,ENSMUSG00000038007,…	5.00286238726504e-12	2.35255960900177e-10	0.086271567891973
GO:0006875	cellular metal ion homeostasis	BP	61	520	961	21568	ENSMUSG00000006567,ENSMUSG00000017412,ENSMUSG00000025804,ENSMUSG00000034997,ENSMUSG00000035385,ENSMUSG00000014813,ENSMUSG00000020303,ENSMUSG00000022479,ENSMUSG00000015342,ENSMUSG00000026177,ENSMUSG00000023030,ENSMUSG00000003617,ENSMUSG00000024661,ENSMUSG00000021109,ENSMUSG00000030895,ENSMUSG00000025993,ENSMUSG00000047443,ENSMUSG00000031765,ENSMUSG00000031762,ENSMUSG00000053897,ENSMUSG00000063354,…	5.15224057704844e-12	2.41109924975209e-10	0.117307692307692
GO:0097755	positive regulation of blood vessel diameter	BP	21	74	961	21568	ENSMUSG00000068122,ENSMUSG00000006818,ENSMUSG00000022122,ENSMUSG00000037580,ENSMUSG00000030247,ENSMUSG00000022875,ENSMUSG00000029361,ENSMUSG00000042284,ENSMUSG00000030790,ENSMUSG00000021109,ENSMUSG00000031778,ENSMUSG00000037010,ENSMUSG00000018500,ENSMUSG00000005611,ENSMUSG00000033717,ENSMUSG00000021678,ENSMUSG00000050953,ENSMUSG00000020155,ENSMUSG00000062960,ENSMUSG00000020826,ENSMUSG00000053647	5.47533886107978e-12	2.54998113208076e-10	0.283783783783784
GO:0098771	inorganic ion homeostasis	BP	73	691	961	21568	ENSMUSG00000068122,ENSMUSG00000022122,ENSMUSG00000006567,ENSMUSG00000017412,ENSMUSG00000025804,ENSMUSG00000034997,ENSMUSG00000035385,ENSMUSG00000014813,ENSMUSG00000020303,ENSMUSG00000022479,ENSMUSG00000015342,ENSMUSG00000031765,ENSMUSG00000026177,ENSMUSG00000023030,ENSMUSG00000003617,ENSMUSG00000024661,ENSMUSG00000021109,ENSMUSG00000030895,ENSMUSG00000025993,ENSMUSG00000047443,ENSMUSG00000031762,…	6.76296827364013e-12	3.13458725678239e-10	0.105643994211288
GO:0043408	regulation of MAPK cascade	BP	72	677	961	21568	ENSMUSG00000021453,ENSMUSG00000025610,ENSMUSG00000027358,ENSMUSG00000025496,ENSMUSG00000036585,ENSMUSG00000021732,ENSMUSG00000020053,ENSMUSG00000024610,ENSMUSG00000021253,ENSMUSG00000021994,ENSMUSG00000042284,ENSMUSG00000032911,ENSMUSG00000031530,ENSMUSG00000027692,ENSMUSG00000024778,ENSMUSG00000022033,ENSMUSG00000027399,ENSMUSG00000039239,ENSMUSG00000041135,ENSMUSG00000055994,ENSMUSG00000020601,…	6.92737557155895e-12	3.19549938865198e-10	0.106351550960118
GO:0050708	regulation of protein secretion	BP	54	433	961	21568	ENSMUSG00000022309,ENSMUSG00000021678,ENSMUSG00000021994,ENSMUSG00000020826,ENSMUSG00000032902,ENSMUSG00000029084,ENSMUSG00000050953,ENSMUSG00000024990,ENSMUSG00000053647,ENSMUSG00000021591,ENSMUSG00000030406,ENSMUSG00000021109,ENSMUSG00000036504,ENSMUSG00000033717,ENSMUSG00000050556,ENSMUSG00000029361,ENSMUSG00000037362,ENSMUSG00000040016,ENSMUSG00000021125,ENSMUSG00000038037,ENSMUSG00000027995,…	8.40198082809839e-12	3.85734541619854e-10	0.124711316397229
GO:0031012	extracellular matrix	CC	50	382	961	21568	ENSMUSG00000030607,ENSMUSG00000028339,ENSMUSG00000022483,ENSMUSG00000025650,ENSMUSG00000021974,ENSMUSG00000020902,ENSMUSG00000029838,ENSMUSG00000039239,ENSMUSG00000026840,ENSMUSG00000020019,ENSMUSG00000022665,ENSMUSG00000056174,ENSMUSG00000020053,ENSMUSG00000068748,ENSMUSG00000042436,ENSMUSG00000004098,ENSMUSG00000029675,ENSMUSG00000021186,ENSMUSG00000020473,ENSMUSG00000022037,ENSMUSG00000048126,…	8.54563914732558e-12	3.90479275566712e-10	0.130890052356021
GO:0070374	positive regulation of ERK1 and ERK2 cascade	BP	34	198	961	21568	ENSMUSG00000022309,ENSMUSG00000027358,ENSMUSG00000024164,ENSMUSG00000064246,ENSMUSG00000025804,ENSMUSG00000044337,ENSMUSG00000021678,ENSMUSG00000021732,ENSMUSG00000019997,ENSMUSG00000034997,ENSMUSG00000037405,ENSMUSG00000024610,ENSMUSG00000027399,ENSMUSG00000025746,ENSMUSG00000062960,ENSMUSG00000026390,ENSMUSG00000027347,ENSMUSG00000020676,ENSMUSG00000035352,ENSMUSG00000035385,ENSMUSG00000026166,…	1.21423008652338e-11	5.52218161885069e-10	0.171717171717172
GO:0009306	protein secretion	BP	61	531	961	21568	ENSMUSG00000049115,ENSMUSG00000027995,ENSMUSG00000055994,ENSMUSG00000008496,ENSMUSG00000022309,ENSMUSG00000021678,ENSMUSG00000021994,ENSMUSG00000020826,ENSMUSG00000032902,ENSMUSG00000026981,ENSMUSG00000040612,ENSMUSG00000029084,ENSMUSG00000050953,ENSMUSG00000024990,ENSMUSG00000053647,ENSMUSG00000021591,ENSMUSG00000030406,ENSMUSG00000021109,ENSMUSG00000036504,ENSMUSG00000011008,ENSMUSG00000021057,…	1.25088991582355e-11	5.66232271709472e-10	0.114877589453861
GO:0032268	regulation of cellular protein metabolic process	BP	170	2302	961	21568	ENSMUSG00000073802,ENSMUSG00000021453,ENSMUSG00000025610,ENSMUSG00000027358,ENSMUSG00000025496,ENSMUSG00000036585,ENSMUSG00000021732,ENSMUSG00000020053,ENSMUSG00000024610,ENSMUSG00000021253,ENSMUSG00000021994,ENSMUSG00000042284,ENSMUSG00000032911,ENSMUSG00000031530,ENSMUSG00000023224,ENSMUSG00000030111,ENSMUSG00000053113,ENSMUSG00000038037,ENSMUSG00000027323,ENSMUSG00000023473,ENSMUSG00000022309,…	1.45802312640844e-11	6.56924187233421e-10	0.0738488271068636
GO:0000165	MAPK cascade	BP	75	733	961	21568	ENSMUSG00000021453,ENSMUSG00000025610,ENSMUSG00000027358,ENSMUSG00000025496,ENSMUSG00000036585,ENSMUSG00000021732,ENSMUSG00000020053,ENSMUSG00000024610,ENSMUSG00000021253,ENSMUSG00000021994,ENSMUSG00000042284,ENSMUSG00000032911,ENSMUSG00000031530,ENSMUSG00000027692,ENSMUSG00000024778,ENSMUSG00000022033,ENSMUSG00000027399,ENSMUSG00000039239,ENSMUSG00000041135,ENSMUSG00000055994,ENSMUSG00000021127,…	1.61691442982339e-11	7.19702586872528e-10	0.102319236016371
GO:0048729	tissue morphogenesis	BP	68	632	961	21568	ENSMUSG00000022309,ENSMUSG00000046714,ENSMUSG00000034486,ENSMUSG00000027985,ENSMUSG00000031965,ENSMUSG00000027358,ENSMUSG00000022144,ENSMUSG00000021466,ENSMUSG00000024868,ENSMUSG00000022297,ENSMUSG00000021994,ENSMUSG00000030790,ENSMUSG00000028718,ENSMUSG00000017009,ENSMUSG00000039239,ENSMUSG00000050953,ENSMUSG00000021109,ENSMUSG00000013584,ENSMUSG00000027562,ENSMUSG00000048402,ENSMUSG00000021823,…	1.61970567970439e-11	7.19702586872528e-10	0.107594936708861
GO:0055080	cation homeostasis	BP	71	675	961	21568	ENSMUSG00000068122,ENSMUSG00000022122,ENSMUSG00000006567,ENSMUSG00000017412,ENSMUSG00000025804,ENSMUSG00000034997,ENSMUSG00000035385,ENSMUSG00000014813,ENSMUSG00000020303,ENSMUSG00000022479,ENSMUSG00000015342,ENSMUSG00000031765,ENSMUSG00000026177,ENSMUSG00000023030,ENSMUSG00000003617,ENSMUSG00000024661,ENSMUSG00000021109,ENSMUSG00000030895,ENSMUSG00000025993,ENSMUSG00000047443,ENSMUSG00000031762,…	1.6288327883201e-11	7.19702586872528e-10	0.105185185185185
GO:0055082	cellular chemical homeostasis	BP	75	733	961	21568	ENSMUSG00000089665,ENSMUSG00000006567,ENSMUSG00000017412,ENSMUSG00000025804,ENSMUSG00000034997,ENSMUSG00000035385,ENSMUSG00000014813,ENSMUSG00000020303,ENSMUSG00000022479,ENSMUSG00000015342,ENSMUSG00000031765,ENSMUSG00000026177,ENSMUSG00000023030,ENSMUSG00000003617,ENSMUSG00000024661,ENSMUSG00000021109,ENSMUSG00000030895,ENSMUSG00000025993,ENSMUSG00000047443,ENSMUSG00000031762,ENSMUSG00000053897,…	1.61691442982339e-11	7.19702586872528e-10	0.102319236016371
GO:0098772	molecular function regulator	MF	132	1642	961	21568	ENSMUSG00000042349,ENSMUSG00000026399,ENSMUSG00000002289,ENSMUSG00000053113,ENSMUSG00000038037,ENSMUSG00000019929,ENSMUSG00000021388,ENSMUSG00000020601,ENSMUSG00000050896,ENSMUSG00000073802,ENSMUSG00000037166,ENSMUSG00000024164,ENSMUSG00000030111,ENSMUSG00000023224,ENSMUSG00000025650,ENSMUSG00000066361,ENSMUSG00000062345,ENSMUSG00000017002,ENSMUSG00000021403,ENSMUSG00000027834,ENSMUSG00000021091,…	1.63450572016059e-11	7.19702586872528e-10	0.0803897685749086
GO:0070372	regulation of ERK1 and ERK2 cascade	BP	41	279	961	21568	ENSMUSG00000045103,ENSMUSG00000020053,ENSMUSG00000003032,ENSMUSG00000034394,ENSMUSG00000022114,ENSMUSG00000004558,ENSMUSG00000020400,ENSMUSG00000053647,ENSMUSG00000031530,ENSMUSG00000022309,ENSMUSG00000027358,ENSMUSG00000024164,ENSMUSG00000064246,ENSMUSG00000025804,ENSMUSG00000044337,ENSMUSG00000021678,ENSMUSG00000021732,ENSMUSG00000019997,ENSMUSG00000034997,ENSMUSG00000037405,ENSMUSG00000024610,…	1.71853397661242e-11	7.5327776612871e-10	0.146953405017921
GO:0023014	signal transduction by protein phosphorylation	BP	76	749	961	21568	ENSMUSG00000021127,ENSMUSG00000026177,ENSMUSG00000035352,ENSMUSG00000000182,ENSMUSG00000027784,ENSMUSG00000021453,ENSMUSG00000025610,ENSMUSG00000027358,ENSMUSG00000025496,ENSMUSG00000036585,ENSMUSG00000021732,ENSMUSG00000020053,ENSMUSG00000024610,ENSMUSG00000021253,ENSMUSG00000021994,ENSMUSG00000042284,ENSMUSG00000032911,ENSMUSG00000031530,ENSMUSG00000027692,ENSMUSG00000024778,ENSMUSG00000022033,…	1.76097822258819e-11	7.68405227126658e-10	0.101468624833111
GO:0050776	regulation of immune response	BP	67	621	961	21568	ENSMUSG00000024164,ENSMUSG00000026656,ENSMUSG00000038521,ENSMUSG00000079343,ENSMUSG00000023224,ENSMUSG00000030111,ENSMUSG00000028076,ENSMUSG00000061232,ENSMUSG00000060550,ENSMUSG00000027995,ENSMUSG00000055994,ENSMUSG00000019850,ENSMUSG00000045005,ENSMUSG00000022309,ENSMUSG00000021678,ENSMUSG00000021994,ENSMUSG00000020400,ENSMUSG00000020227,ENSMUSG00000044162,ENSMUSG00000022126,ENSMUSG00000055561,…	2.03411504174304e-11	8.8360862822264e-10	0.107890499194847
GO:0022008	neurogenesis	BP	131	1631	961	21568	ENSMUSG00000033952,ENSMUSG00000030077,ENSMUSG00000027797,ENSMUSG00000050953,ENSMUSG00000025969,ENSMUSG00000020902,ENSMUSG00000028883,ENSMUSG00000053024,ENSMUSG00000031965,ENSMUSG00000032036,ENSMUSG00000020900,ENSMUSG00000023473,ENSMUSG00000074505,ENSMUSG00000021109,ENSMUSG00000079092,ENSMUSG00000031778,ENSMUSG00000031520,ENSMUSG00000047976,ENSMUSG00000020333,ENSMUSG00000069601,ENSMUSG00000015222,…	2.09864389005287e-11	9.07569792988488e-10	0.0803188228080932
GO:0002690	positive regulation of leukocyte chemotaxis	BP	22	87	961	21568	ENSMUSG00000042190,ENSMUSG00000035385,ENSMUSG00000031778,ENSMUSG00000009281,ENSMUSG00000021994,ENSMUSG00000031380,ENSMUSG00000031520,ENSMUSG00000042306,ENSMUSG00000029380,ENSMUSG00000024610,ENSMUSG00000016024,ENSMUSG00000058427,ENSMUSG00000029371,ENSMUSG00000029373,ENSMUSG00000029372,ENSMUSG00000029379,ENSMUSG00000024397,ENSMUSG00000025804,ENSMUSG00000034855,ENSMUSG00000023913,ENSMUSG00000021678,…	2.14804877576824e-11	9.24806599594085e-10	0.252873563218391
GO:0002460	adaptive immune response based on somatic recombination of immune receptors built from immunoglobulin superfamily domains	BP	38	247	961	21568	ENSMUSG00000024164,ENSMUSG00000026656,ENSMUSG00000028076,ENSMUSG00000061232,ENSMUSG00000060550,ENSMUSG00000026177,ENSMUSG00000008496,ENSMUSG00000055994,ENSMUSG00000053175,ENSMUSG00000039748,ENSMUSG00000027276,ENSMUSG00000037405,ENSMUSG00000025225,ENSMUSG00000019850,ENSMUSG00000045005,ENSMUSG00000026069,ENSMUSG00000024810,ENSMUSG00000041135,ENSMUSG00000030895,ENSMUSG00000023224,ENSMUSG00000026399,…	2.36309694631068e-11	1.0128902707483e-09	0.153846153846154
GO:1901342	regulation of vasculature development	BP	40	271	961	21568	ENSMUSG00000019929,ENSMUSG00000034855,ENSMUSG00000034394,ENSMUSG00000029838,ENSMUSG00000035385,ENSMUSG00000029373,ENSMUSG00000031250,ENSMUSG00000042286,ENSMUSG00000074766,ENSMUSG00000046714,ENSMUSG00000018500,ENSMUSG00000022425,ENSMUSG00000030790,ENSMUSG00000017146,ENSMUSG00000024164,ENSMUSG00000064246,ENSMUSG00000038357,ENSMUSG00000024087,ENSMUSG00000036585,ENSMUSG00000031380,ENSMUSG00000021109,…	2.64257109368477e-11	1.12769102134469e-09	0.14760147601476
GO:0071347	cellular response to interleukin-1	BP	20	72	961	21568	ENSMUSG00000027399,ENSMUSG00000026072,ENSMUSG00000020227,ENSMUSG00000026981,ENSMUSG00000025746,ENSMUSG00000056501,ENSMUSG00000022126,ENSMUSG00000028163,ENSMUSG00000040026,ENSMUSG00000020676,ENSMUSG00000035352,ENSMUSG00000035385,ENSMUSG00000026166,ENSMUSG00000000982,ENSMUSG00000018927,ENSMUSG00000035373,ENSMUSG00000019122,ENSMUSG00000031778,ENSMUSG00000032363,ENSMUSG00000042677	2.70429672178354e-11	1.14897027824198e-09	0.277777777777778
GO:0070371	ERK1 and ERK2 cascade	BP	42	296	961	21568	ENSMUSG00000027347,ENSMUSG00000045103,ENSMUSG00000020053,ENSMUSG00000003032,ENSMUSG00000034394,ENSMUSG00000022114,ENSMUSG00000004558,ENSMUSG00000020400,ENSMUSG00000053647,ENSMUSG00000031530,ENSMUSG00000022309,ENSMUSG00000027358,ENSMUSG00000024164,ENSMUSG00000064246,ENSMUSG00000025804,ENSMUSG00000044337,ENSMUSG00000021678,ENSMUSG00000021732,ENSMUSG00000019997,ENSMUSG00000034997,ENSMUSG00000037405,…	3.07433184710235e-11	1.30048264641399e-09	0.141891891891892
GO:0044057	regulation of system process	BP	60	531	961	21568	ENSMUSG00000027335,ENSMUSG00000050541,ENSMUSG00000049115,ENSMUSG00000068122,ENSMUSG00000030790,ENSMUSG00000037010,ENSMUSG00000045103,ENSMUSG00000024140,ENSMUSG00000028883,ENSMUSG00000071317,ENSMUSG00000022803,ENSMUSG00000040086,ENSMUSG00000022122,ENSMUSG00000021678,ENSMUSG00000050953,ENSMUSG00000047976,ENSMUSG00000029361,ENSMUSG00000020542,ENSMUSG00000037580,ENSMUSG00000019789,ENSMUSG00000049281,…	3.65646401206874e-11	1.54000725586565e-09	0.112994350282486
GO:0050867	positive regulation of cell activation	BP	42	298	961	21568	ENSMUSG00000028583,ENSMUSG00000026580,ENSMUSG00000029082,ENSMUSG00000029084,ENSMUSG00000024610,ENSMUSG00000040329,ENSMUSG00000002308,ENSMUSG00000026012,ENSMUSG00000026009,ENSMUSG00000027347,ENSMUSG00000031304,ENSMUSG00000033730,ENSMUSG00000037440,ENSMUSG00000041135,ENSMUSG00000024397,ENSMUSG00000028076,ENSMUSG00000030707,ENSMUSG00000022528,ENSMUSG00000025746,ENSMUSG00000026532,ENSMUSG00000027962,…	3.82659838788143e-11	1.60468651876223e-09	0.140939597315436
GO:0050920	regulation of chemotaxis	BP	32	185	961	21568	ENSMUSG00000021678,ENSMUSG00000034855,ENSMUSG00000029417,ENSMUSG00000042190,ENSMUSG00000035385,ENSMUSG00000031778,ENSMUSG00000009281,ENSMUSG00000021994,ENSMUSG00000062960,ENSMUSG00000028883,ENSMUSG00000029765,ENSMUSG00000025020,ENSMUSG00000021732,ENSMUSG00000031380,ENSMUSG00000031520,ENSMUSG00000042306,ENSMUSG00000024397,ENSMUSG00000029082,ENSMUSG00000055994,ENSMUSG00000029380,ENSMUSG00000024610,…	4.00077719312856e-11	1.67049692542398e-09	0.172972972972973
GO:0043085	positive regulation of catalytic activity	BP	91	992	961	21568	ENSMUSG00000021453,ENSMUSG00000025610,ENSMUSG00000027358,ENSMUSG00000025496,ENSMUSG00000036585,ENSMUSG00000021732,ENSMUSG00000020053,ENSMUSG00000024610,ENSMUSG00000021253,ENSMUSG00000021994,ENSMUSG00000042284,ENSMUSG00000032911,ENSMUSG00000033717,ENSMUSG00000029377,ENSMUSG00000004446,ENSMUSG00000023030,ENSMUSG00000024066,ENSMUSG00000026278,ENSMUSG00000003955,ENSMUSG00000032691,ENSMUSG00000038007,…	4.25880155063305e-11	1.77060131420525e-09	0.0917338709677419
GO:0072507	divalent inorganic cation homeostasis	BP	55	465	961	21568	ENSMUSG00000006567,ENSMUSG00000017412,ENSMUSG00000025804,ENSMUSG00000034997,ENSMUSG00000035385,ENSMUSG00000014813,ENSMUSG00000020303,ENSMUSG00000022479,ENSMUSG00000015342,ENSMUSG00000026177,ENSMUSG00000031765,ENSMUSG00000031762,ENSMUSG00000053897,ENSMUSG00000063354,ENSMUSG00000022094,ENSMUSG00000030790,ENSMUSG00000050541,ENSMUSG00000027335,ENSMUSG00000049115,ENSMUSG00000029084,ENSMUSG00000022122,…	4.28318056060707e-11	1.77312692694875e-09	0.118279569892473
GO:0006873	cellular ion homeostasis	BP	65	604	961	21568	ENSMUSG00000006567,ENSMUSG00000017412,ENSMUSG00000025804,ENSMUSG00000034997,ENSMUSG00000035385,ENSMUSG00000014813,ENSMUSG00000020303,ENSMUSG00000022479,ENSMUSG00000015342,ENSMUSG00000031765,ENSMUSG00000026177,ENSMUSG00000023030,ENSMUSG00000003617,ENSMUSG00000024661,ENSMUSG00000021109,ENSMUSG00000030895,ENSMUSG00000025993,ENSMUSG00000047443,ENSMUSG00000031762,ENSMUSG00000053897,ENSMUSG00000063354,…	4.57833887508814e-11	1.88724973119059e-09	0.107615894039735
GO:0008285	negative regulation of cell proliferation	BP	68	648	961	21568	ENSMUSG00000050953,ENSMUSG00000024066,ENSMUSG00000031250,ENSMUSG00000009248,ENSMUSG00000022479,ENSMUSG00000026656,ENSMUSG00000026725,ENSMUSG00000056501,ENSMUSG00000017009,ENSMUSG00000068122,ENSMUSG00000024661,ENSMUSG00000017737,ENSMUSG00000006818,ENSMUSG00000024397,ENSMUSG00000020427,ENSMUSG00000003032,ENSMUSG00000027931,ENSMUSG00000022206,ENSMUSG00000043017,ENSMUSG00000019850,ENSMUSG00000011171,…	4.93725446499541e-11	2.02657559332248e-09	0.104938271604938
GO:0005126	cytokine receptor binding	MF	41	289	961	21568	ENSMUSG00000014776,ENSMUSG00000039239,ENSMUSG00000021253,ENSMUSG00000029287,ENSMUSG00000018916,ENSMUSG00000038067,ENSMUSG00000025746,ENSMUSG00000040329,ENSMUSG00000034394,ENSMUSG00000027399,ENSMUSG00000022514,ENSMUSG00000026981,ENSMUSG00000056130,ENSMUSG00000031750,ENSMUSG00000027358,ENSMUSG00000021943,ENSMUSG00000022144,ENSMUSG00000035678,ENSMUSG00000022309,ENSMUSG00000031380,ENSMUSG00000019966,…	5.3139863358751e-11	2.17200783272667e-09	0.141868512110727
GO:0090087	regulation of peptide transport	BP	74	739	961	21568	ENSMUSG00000022309,ENSMUSG00000021678,ENSMUSG00000021994,ENSMUSG00000024610,ENSMUSG00000020826,ENSMUSG00000032902,ENSMUSG00000029084,ENSMUSG00000050953,ENSMUSG00000024990,ENSMUSG00000053647,ENSMUSG00000021591,ENSMUSG00000030406,ENSMUSG00000021998,ENSMUSG00000017146,ENSMUSG00000020053,ENSMUSG00000025746,ENSMUSG00000021109,ENSMUSG00000036504,ENSMUSG00000027699,ENSMUSG00000001552,ENSMUSG00000042677,…	6.11191026740705e-11	2.48765020001563e-09	0.100135317997294
GO:0031982	vesicle	CC	254	3923	961	21568	ENSMUSG00000049115,ENSMUSG00000025496,ENSMUSG00000029361,ENSMUSG00000020826,ENSMUSG00000032561,ENSMUSG00000048126,ENSMUSG00000025892,ENSMUSG00000000290,ENSMUSG00000023030,ENSMUSG00000021823,ENSMUSG00000006567,ENSMUSG00000038037,ENSMUSG00000030707,ENSMUSG00000022037,ENSMUSG00000022297,ENSMUSG00000040264,ENSMUSG00000028270,ENSMUSG00000037580,ENSMUSG00000028583,ENSMUSG00000034997,ENSMUSG00000039323,…	6.3717431317673e-11	2.58255546934853e-09	0.0647463675758348
GO:0002694	regulation of leukocyte activation	BP	55	471	961	21568	ENSMUSG00000053647,ENSMUSG00000026656,ENSMUSG00000029082,ENSMUSG00000029084,ENSMUSG00000024610,ENSMUSG00000040329,ENSMUSG00000002308,ENSMUSG00000026012,ENSMUSG00000026009,ENSMUSG00000027347,ENSMUSG00000042244,ENSMUSG00000031304,ENSMUSG00000032369,ENSMUSG00000028076,ENSMUSG00000033730,ENSMUSG00000037440,ENSMUSG00000041135,ENSMUSG00000024397,ENSMUSG00000030707,ENSMUSG00000022528,ENSMUSG00000025746,…	7.01314866783168e-11	2.83068213105356e-09	0.116772823779193
GO:0019222	regulation of metabolic process	BP	353	5911	961	21568	ENSMUSG00000073802,ENSMUSG00000020473,ENSMUSG00000027358,ENSMUSG00000070691,ENSMUSG00000007805,ENSMUSG00000024868,ENSMUSG00000022122,ENSMUSG00000058665,ENSMUSG00000024140,ENSMUSG00000021974,ENSMUSG00000008136,ENSMUSG00000046714,ENSMUSG00000074676,ENSMUSG00000021765,ENSMUSG00000048402,ENSMUSG00000022528,ENSMUSG00000040289,ENSMUSG00000019789,ENSMUSG00000021109,ENSMUSG00000003032,ENSMUSG00000027985,…	7.07499237433506e-11	2.84379465270472e-09	0.0597191676535273
GO:0016043	cellular component organization	BP	333	5502	961	21568	ENSMUSG00000041064,ENSMUSG00000030867,ENSMUSG00000058290,ENSMUSG00000062510,ENSMUSG00000021732,ENSMUSG00000022114,ENSMUSG00000048782,ENSMUSG00000057666,ENSMUSG00000053024,ENSMUSG00000038943,ENSMUSG00000019992,ENSMUSG00000020914,ENSMUSG00000027323,ENSMUSG00000022037,ENSMUSG00000027699,ENSMUSG00000028583,ENSMUSG00000073412,ENSMUSG00000039239,ENSMUSG00000022479,ENSMUSG00000024868,ENSMUSG00000026840,…	7.19361271222264e-11	2.87952588195457e-09	0.0605234460196292
GO:2000377	regulation of reactive oxygen species metabolic process	BP	31	179	961	21568	ENSMUSG00000024087,ENSMUSG00000022126,ENSMUSG00000024066,ENSMUSG00000045658,ENSMUSG00000042677,ENSMUSG00000032000,ENSMUSG00000078566,ENSMUSG00000017146,ENSMUSG00000021109,ENSMUSG00000043613,ENSMUSG00000049115,ENSMUSG00000021678,ENSMUSG00000029380,ENSMUSG00000000290,ENSMUSG00000020053,ENSMUSG00000024397,ENSMUSG00000076441,ENSMUSG00000022037,ENSMUSG00000037405,ENSMUSG00000025746,ENSMUSG00000003032,…	7.80821407753522e-11	3.11268188350138e-09	0.173184357541899
GO:0030155	regulation of cell adhesion	BP	65	615	961	21568	ENSMUSG00000029082,ENSMUSG00000022425,ENSMUSG00000038007,ENSMUSG00000045103,ENSMUSG00000031520,ENSMUSG00000022309,ENSMUSG00000054855,ENSMUSG00000029838,ENSMUSG00000022665,ENSMUSG00000068748,ENSMUSG00000027985,ENSMUSG00000055447,ENSMUSG00000035385,ENSMUSG00000021994,ENSMUSG00000026012,ENSMUSG00000026009,ENSMUSG00000031304,ENSMUSG00000033730,ENSMUSG00000027347,ENSMUSG00000037440,ENSMUSG00000041135,…	9.89398154357274e-11	3.92799177100775e-09	0.105691056910569
GO:0031323	regulation of cellular metabolic process	BP	329	5435	961	21568	ENSMUSG00000073802,ENSMUSG00000020473,ENSMUSG00000027358,ENSMUSG00000070691,ENSMUSG00000007805,ENSMUSG00000024868,ENSMUSG00000022122,ENSMUSG00000058665,ENSMUSG00000024140,ENSMUSG00000021974,ENSMUSG00000008136,ENSMUSG00000046714,ENSMUSG00000074676,ENSMUSG00000021765,ENSMUSG00000048402,ENSMUSG00000022528,ENSMUSG00000040289,ENSMUSG00000019789,ENSMUSG00000021109,ENSMUSG00000003032,ENSMUSG00000027985,…	1.00280539109627e-10	3.96496972389779e-09	0.0605335786568537
GO:0002009	morphogenesis of an epithelium	BP	59	532	961	21568	ENSMUSG00000022309,ENSMUSG00000046714,ENSMUSG00000034486,ENSMUSG00000027985,ENSMUSG00000031965,ENSMUSG00000027358,ENSMUSG00000022144,ENSMUSG00000021466,ENSMUSG00000022297,ENSMUSG00000021994,ENSMUSG00000030790,ENSMUSG00000028718,ENSMUSG00000017009,ENSMUSG00000039239,ENSMUSG00000050953,ENSMUSG00000021109,ENSMUSG00000013584,ENSMUSG00000027276,ENSMUSG00000015134,ENSMUSG00000022528,ENSMUSG00000024134,…	1.12979019657301e-10	4.44889334723689e-09	0.110902255639098
GO:0043066	negative regulation of apoptotic process	BP	83	886	961	21568	ENSMUSG00000024610,ENSMUSG00000020053,ENSMUSG00000042677,ENSMUSG00000014776,ENSMUSG00000019789,ENSMUSG00000020542,ENSMUSG00000019966,ENSMUSG00000026656,ENSMUSG00000035352,ENSMUSG00000049115,ENSMUSG00000025746,ENSMUSG00000003032,ENSMUSG00000027985,ENSMUSG00000022309,ENSMUSG00000056501,ENSMUSG00000030077,ENSMUSG00000030707,ENSMUSG00000058665,ENSMUSG00000022144,ENSMUSG00000021109,ENSMUSG00000062960,…	1.15851837270119e-10	4.5435495855694e-09	0.0936794582392776
GO:0030003	cellular cation homeostasis	BP	63	589	961	21568	ENSMUSG00000006567,ENSMUSG00000017412,ENSMUSG00000025804,ENSMUSG00000034997,ENSMUSG00000035385,ENSMUSG00000014813,ENSMUSG00000020303,ENSMUSG00000022479,ENSMUSG00000015342,ENSMUSG00000031765,ENSMUSG00000026177,ENSMUSG00000023030,ENSMUSG00000003617,ENSMUSG00000024661,ENSMUSG00000021109,ENSMUSG00000030895,ENSMUSG00000025993,ENSMUSG00000047443,ENSMUSG00000031762,ENSMUSG00000053897,ENSMUSG00000063354,…	1.18452115559685e-10	4.62679694930107e-09	0.106960950764007
GO:0043069	negative regulation of programmed cell death	BP	84	902	961	21568	ENSMUSG00000024610,ENSMUSG00000022309,ENSMUSG00000024397,ENSMUSG00000026196,ENSMUSG00000053175,ENSMUSG00000078566,ENSMUSG00000022051,ENSMUSG00000029084,ENSMUSG00000053113,ENSMUSG00000022037,ENSMUSG00000007805,ENSMUSG00000024868,ENSMUSG00000022122,ENSMUSG00000033730,ENSMUSG00000024778,ENSMUSG00000008136,ENSMUSG00000048402,ENSMUSG00000028583,ENSMUSG00000025001,ENSMUSG00000021109,ENSMUSG00000003541,…	1.19428706000529e-10	4.64620833344225e-09	0.0931263858093126
GO:0051093	negative regulation of developmental process	BP	88	967	961	21568	ENSMUSG00000027358,ENSMUSG00000009248,ENSMUSG00000078566,ENSMUSG00000029287,ENSMUSG00000024030,ENSMUSG00000021025,ENSMUSG00000037362,ENSMUSG00000020542,ENSMUSG00000052504,ENSMUSG00000061232,ENSMUSG00000022528,ENSMUSG00000028883,ENSMUSG00000024501,ENSMUSG00000032911,ENSMUSG00000050896,ENSMUSG00000022122,ENSMUSG00000019929,ENSMUSG00000034855,ENSMUSG00000034394,ENSMUSG00000029838,ENSMUSG00000035385,…	1.37811294807137e-10	5.33991205118696e-09	0.0910031023784902
GO:0060548	negative regulation of cell death	BP	90	1001	961	21568	ENSMUSG00000024610,ENSMUSG00000022309,ENSMUSG00000024397,ENSMUSG00000026196,ENSMUSG00000053175,ENSMUSG00000078566,ENSMUSG00000022051,ENSMUSG00000029084,ENSMUSG00000053113,ENSMUSG00000022037,ENSMUSG00000007805,ENSMUSG00000024868,ENSMUSG00000022122,ENSMUSG00000033730,ENSMUSG00000024778,ENSMUSG00000008136,ENSMUSG00000048402,ENSMUSG00000028583,ENSMUSG00000025001,ENSMUSG00000021109,ENSMUSG00000003541,…	1.5706978227749e-10	6.06189235427108e-09	0.0899100899100899
GO:0070555	response to interleukin-1	BP	21	87	961	21568	ENSMUSG00000027399,ENSMUSG00000026072,ENSMUSG00000020227,ENSMUSG00000056501,ENSMUSG00000025746,ENSMUSG00000022126,ENSMUSG00000028163,ENSMUSG00000040026,ENSMUSG00000020676,ENSMUSG00000035352,ENSMUSG00000035385,ENSMUSG00000026166,ENSMUSG00000000982,ENSMUSG00000018927,ENSMUSG00000035373,ENSMUSG00000019122,ENSMUSG00000031778,ENSMUSG00000032363,ENSMUSG00000042677,ENSMUSG00000026981,ENSMUSG00000041135	1.57907414919604e-10	6.07003622351669e-09	0.241379310344828
GO:0001818	negative regulation of cytokine production	BP	35	229	961	21568	ENSMUSG00000022309,ENSMUSG00000039239,ENSMUSG00000021253,ENSMUSG00000020227,ENSMUSG00000022126,ENSMUSG00000024901,ENSMUSG00000002983,ENSMUSG00000026069,ENSMUSG00000024810,ENSMUSG00000042244,ENSMUSG00000055994,ENSMUSG00000019850,ENSMUSG00000026656,ENSMUSG00000042190,ENSMUSG00000027995,ENSMUSG00000027985,ENSMUSG00000042677,ENSMUSG00000021125,ENSMUSG00000007805,ENSMUSG00000016024,ENSMUSG00000061048,…	1.74516393477016e-10	6.68197748463185e-09	0.152838427947598
GO:0072503	cellular divalent inorganic cation homeostasis	BP	52	442	961	21568	ENSMUSG00000006567,ENSMUSG00000017412,ENSMUSG00000025804,ENSMUSG00000034997,ENSMUSG00000035385,ENSMUSG00000014813,ENSMUSG00000020303,ENSMUSG00000022479,ENSMUSG00000015342,ENSMUSG00000026177,ENSMUSG00000031765,ENSMUSG00000031762,ENSMUSG00000053897,ENSMUSG00000063354,ENSMUSG00000022094,ENSMUSG00000030790,ENSMUSG00000050541,ENSMUSG00000027335,ENSMUSG00000049115,ENSMUSG00000029084,ENSMUSG00000022122,…	1.78336029243878e-10	6.80134297356475e-09	0.117647058823529
GO:1901701	cellular response to oxygen-containing compound	BP	93	1052	961	21568	ENSMUSG00000042671,ENSMUSG00000046714,ENSMUSG00000025006,ENSMUSG00000026888,ENSMUSG00000006818,ENSMUSG00000056501,ENSMUSG00000038037,ENSMUSG00000043613,ENSMUSG00000051439,ENSMUSG00000016024,ENSMUSG00000021025,ENSMUSG00000035352,ENSMUSG00000041135,ENSMUSG00000015305,ENSMUSG00000021127,ENSMUSG00000046275,ENSMUSG00000017737,ENSMUSG00000021109,ENSMUSG00000036504,ENSMUSG00000049115,ENSMUSG00000027562,…	1.86199682964475e-10	7.07339736814457e-09	0.0884030418250951
GO:0048699	generation of neurons	BP	122	1531	961	21568	ENSMUSG00000033952,ENSMUSG00000030077,ENSMUSG00000027797,ENSMUSG00000050953,ENSMUSG00000025969,ENSMUSG00000020902,ENSMUSG00000028883,ENSMUSG00000053024,ENSMUSG00000031965,ENSMUSG00000032036,ENSMUSG00000020900,ENSMUSG00000023473,ENSMUSG00000074505,ENSMUSG00000021109,ENSMUSG00000079092,ENSMUSG00000031778,ENSMUSG00000031520,ENSMUSG00000047976,ENSMUSG00000020333,ENSMUSG00000069601,ENSMUSG00000015222,…	1.87288259966245e-10	7.08695849333209e-09	0.0796864794252123
GO:0050714	positive regulation of protein secretion	BP	38	265	961	21568	ENSMUSG00000021678,ENSMUSG00000021994,ENSMUSG00000029084,ENSMUSG00000050953,ENSMUSG00000024990,ENSMUSG00000053647,ENSMUSG00000021591,ENSMUSG00000030406,ENSMUSG00000021109,ENSMUSG00000036504,ENSMUSG00000049115,ENSMUSG00000068122,ENSMUSG00000051439,ENSMUSG00000057666,ENSMUSG00000027399,ENSMUSG00000027995,ENSMUSG00000030142,ENSMUSG00000023349,ENSMUSG00000058914,ENSMUSG00000033538,ENSMUSG00000000982,…	1.96521136577225e-10	7.40739396896336e-09	0.143396226415094
GO:0005125	cytokine activity	MF	34	220	961	21568	ENSMUSG00000029380,ENSMUSG00000034855,ENSMUSG00000029417,ENSMUSG00000020676,ENSMUSG00000035352,ENSMUSG00000035385,ENSMUSG00000026166,ENSMUSG00000000982,ENSMUSG00000018927,ENSMUSG00000035373,ENSMUSG00000019122,ENSMUSG00000058427,ENSMUSG00000029371,ENSMUSG00000031778,ENSMUSG00000029373,ENSMUSG00000029372,ENSMUSG00000018920,ENSMUSG00000029379,ENSMUSG00000027358,ENSMUSG00000018916,ENSMUSG00000038067,…	2.34408449990861e-10	8.80121959326151e-09	0.154545454545455
GO:0008083	growth factor activity	MF	27	145	961	21568	ENSMUSG00000027358,ENSMUSG00000018916,ENSMUSG00000038067,ENSMUSG00000029377,ENSMUSG00000036585,ENSMUSG00000021732,ENSMUSG00000027208,ENSMUSG00000021974,ENSMUSG00000031380,ENSMUSG00000019997,ENSMUSG00000021943,ENSMUSG00000022144,ENSMUSG00000029380,ENSMUSG00000020053,ENSMUSG00000025746,ENSMUSG00000040329,ENSMUSG00000034394,ENSMUSG00000019966,ENSMUSG00000037362,ENSMUSG00000079092,ENSMUSG00000029838,…	2.39507897832845e-10	8.9579652753157e-09	0.186206896551724
GO:0002793	positive regulation of peptide secretion	BP	40	291	961	21568	ENSMUSG00000021678,ENSMUSG00000021994,ENSMUSG00000029084,ENSMUSG00000050953,ENSMUSG00000024990,ENSMUSG00000053647,ENSMUSG00000021591,ENSMUSG00000030406,ENSMUSG00000021109,ENSMUSG00000036504,ENSMUSG00000020053,ENSMUSG00000027399,ENSMUSG00000024049,ENSMUSG00000039239,ENSMUSG00000021253,ENSMUSG00000031520,ENSMUSG00000075520,ENSMUSG00000049115,ENSMUSG00000068122,ENSMUSG00000051439,ENSMUSG00000057666,…	2.41329563254666e-10	8.99138261249212e-09	0.13745704467354
GO:0001503	ossification	BP	48	393	961	21568	ENSMUSG00000027358,ENSMUSG00000007805,ENSMUSG00000021974,ENSMUSG00000008136,ENSMUSG00000021943,ENSMUSG00000050953,ENSMUSG00000048402,ENSMUSG00000020053,ENSMUSG00000020427,ENSMUSG00000027985,ENSMUSG00000029287,ENSMUSG00000035455,ENSMUSG00000051920,ENSMUSG00000032243,ENSMUSG00000022483,ENSMUSG00000050578,ENSMUSG00000040289,ENSMUSG00000026725,ENSMUSG00000037868,ENSMUSG00000024134,ENSMUSG00000024868,…	2.53268754362789e-10	9.40005526249937e-09	0.122137404580153
GO:0071219	cellular response to molecule of bacterial origin	BP	34	223	961	21568	ENSMUSG00000051439,ENSMUSG00000016024,ENSMUSG00000021025,ENSMUSG00000035352,ENSMUSG00000041135,ENSMUSG00000015305,ENSMUSG00000027995,ENSMUSG00000056501,ENSMUSG00000028270,ENSMUSG00000037580,ENSMUSG00000034855,ENSMUSG00000025746,ENSMUSG00000022126,ENSMUSG00000026712,ENSMUSG00000028163,ENSMUSG00000020826,ENSMUSG00000028525,ENSMUSG00000032372,ENSMUSG00000035385,ENSMUSG00000029371,ENSMUSG00000019850,…	3.3955871092247e-10	1.25546001248319e-08	0.152466367713004
GO:0031226	intrinsic component of plasma membrane	CC	111	1360	961	21568	ENSMUSG00000003617,ENSMUSG00000050896,ENSMUSG00000000532,ENSMUSG00000050541,ENSMUSG00000027335,ENSMUSG00000033717,ENSMUSG00000022265,ENSMUSG00000025496,ENSMUSG00000067586,ENSMUSG00000021728,ENSMUSG00000052504,ENSMUSG00000021678,ENSMUSG00000024778,ENSMUSG00000026656,ENSMUSG00000020140,ENSMUSG00000045005,ENSMUSG00000031340,ENSMUSG00000030109,ENSMUSG00000024211,ENSMUSG00000049511,ENSMUSG00000070687,…	3.45488729537482e-10	1.27252825970707e-08	0.0816176470588235
GO:1903522	regulation of blood circulation	BP	34	224	961	21568	ENSMUSG00000027335,ENSMUSG00000050541,ENSMUSG00000030790,ENSMUSG00000037010,ENSMUSG00000045103,ENSMUSG00000024140,ENSMUSG00000028883,ENSMUSG00000071317,ENSMUSG00000022803,ENSMUSG00000040086,ENSMUSG00000050953,ENSMUSG00000029361,ENSMUSG00000068122,ENSMUSG00000037580,ENSMUSG00000019789,ENSMUSG00000049281,ENSMUSG00000049115,ENSMUSG00000039239,ENSMUSG00000021109,ENSMUSG00000031778,ENSMUSG00000029084,…	3.8358423310942e-10	1.40749260080718e-08	0.151785714285714
GO:0034612	response to tumor necrosis factor	BP	29	169	961	21568	ENSMUSG00000021678,ENSMUSG00000020696,ENSMUSG00000014776,ENSMUSG00000024901,ENSMUSG00000021025,ENSMUSG00000032000,ENSMUSG00000017146,ENSMUSG00000021127,ENSMUSG00000023019,ENSMUSG00000025746,ENSMUSG00000022126,ENSMUSG00000028163,ENSMUSG00000020676,ENSMUSG00000035352,ENSMUSG00000035385,ENSMUSG00000026166,ENSMUSG00000000982,ENSMUSG00000018927,ENSMUSG00000035373,ENSMUSG00000019122,ENSMUSG00000031778,…	3.9823741061211e-10	1.45574558362246e-08	0.171597633136095
GO:0002696	positive regulation of leukocyte activation	BP	39	284	961	21568	ENSMUSG00000029082,ENSMUSG00000029084,ENSMUSG00000024610,ENSMUSG00000040329,ENSMUSG00000002308,ENSMUSG00000026012,ENSMUSG00000026009,ENSMUSG00000027347,ENSMUSG00000031304,ENSMUSG00000033730,ENSMUSG00000037440,ENSMUSG00000041135,ENSMUSG00000024397,ENSMUSG00000028076,ENSMUSG00000030707,ENSMUSG00000022528,ENSMUSG00000025746,ENSMUSG00000026532,ENSMUSG00000027962,ENSMUSG00000020053,ENSMUSG00000039323,…	4.16555813720223e-10	1.51698352161947e-08	0.137323943661972
GO:0050673	epithelial cell proliferation	BP	47	386	961	21568	ENSMUSG00000062960,ENSMUSG00000013584,ENSMUSG00000050953,ENSMUSG00000024066,ENSMUSG00000031250,ENSMUSG00000027358,ENSMUSG00000033730,ENSMUSG00000031380,ENSMUSG00000020676,ENSMUSG00000035385,ENSMUSG00000031520,ENSMUSG00000021994,ENSMUSG00000021127,ENSMUSG00000061048,ENSMUSG00000007805,ENSMUSG00000021732,ENSMUSG00000027208,ENSMUSG00000022218,ENSMUSG00000022479,ENSMUSG00000056501,ENSMUSG00000029377,…	4.32424945810594e-10	1.56302255599523e-08	0.121761658031088
GO:0071840	cellular component organization or biogenesis	BP	337	5664	961	21568	ENSMUSG00000041064,ENSMUSG00000028287,ENSMUSG00000030867,ENSMUSG00000058290,ENSMUSG00000062510,ENSMUSG00000021732,ENSMUSG00000022114,ENSMUSG00000048782,ENSMUSG00000057666,ENSMUSG00000053024,ENSMUSG00000038943,ENSMUSG00000019992,ENSMUSG00000020914,ENSMUSG00000027323,ENSMUSG00000022037,ENSMUSG00000027699,ENSMUSG00000028583,ENSMUSG00000073412,ENSMUSG00000039239,ENSMUSG00000022479,ENSMUSG00000024868,…	4.31874337372906e-10	1.56302255599523e-08	0.0594985875706215
GO:0009887	animal organ morphogenesis	BP	89	1006	961	21568	ENSMUSG00000030607,ENSMUSG00000022483,ENSMUSG00000019997,ENSMUSG00000039239,ENSMUSG00000027358,ENSMUSG00000022144,ENSMUSG00000021466,ENSMUSG00000036585,ENSMUSG00000021732,ENSMUSG00000050953,ENSMUSG00000021109,ENSMUSG00000013584,ENSMUSG00000028718,ENSMUSG00000021994,ENSMUSG00000031965,ENSMUSG00000050578,ENSMUSG00000015134,ENSMUSG00000046714,ENSMUSG00000022528,ENSMUSG00000025969,ENSMUSG00000028780,…	4.55102820035401e-10	1.63887770174087e-08	0.0884691848906561
GO:0002526	acute inflammatory response	BP	23	110	961	21568	ENSMUSG00000027399,ENSMUSG00000026981,ENSMUSG00000040016,ENSMUSG00000024164,ENSMUSG00000026656,ENSMUSG00000023224,ENSMUSG00000030111,ENSMUSG00000037405,ENSMUSG00000032691,ENSMUSG00000019326,ENSMUSG00000025746,ENSMUSG00000031722,ENSMUSG00000016024,ENSMUSG00000057465,ENSMUSG00000040026,ENSMUSG00000040017,ENSMUSG00000021091,ENSMUSG00000032369,ENSMUSG00000026399,ENSMUSG00000022122,ENSMUSG00000033717,…	4.69878873596098e-10	1.68582098093533e-08	0.209090909090909
GO:0050663	cytokine secretion	BP	32	203	961	21568	ENSMUSG00000027995,ENSMUSG00000055994,ENSMUSG00000022309,ENSMUSG00000021678,ENSMUSG00000021994,ENSMUSG00000011008,ENSMUSG00000032691,ENSMUSG00000105504,ENSMUSG00000021125,ENSMUSG00000038037,ENSMUSG00000025746,ENSMUSG00000031778,ENSMUSG00000042677,ENSMUSG00000049115,ENSMUSG00000068122,ENSMUSG00000051439,ENSMUSG00000057666,ENSMUSG00000027399,ENSMUSG00000030142,ENSMUSG00000023349,ENSMUSG00000058914,…	4.72941433691355e-10	1.69054747902884e-08	0.157635467980296
GO:0045785	positive regulation of cell adhesion	BP	46	375	961	21568	ENSMUSG00000045103,ENSMUSG00000031520,ENSMUSG00000029838,ENSMUSG00000022665,ENSMUSG00000055447,ENSMUSG00000027985,ENSMUSG00000035385,ENSMUSG00000021994,ENSMUSG00000026012,ENSMUSG00000026009,ENSMUSG00000031304,ENSMUSG00000033730,ENSMUSG00000027347,ENSMUSG00000037440,ENSMUSG00000041135,ENSMUSG00000046714,ENSMUSG00000039239,ENSMUSG00000018012,ENSMUSG00000069601,ENSMUSG00000024397,ENSMUSG00000028076,…	5.20495799824627e-10	1.85369221062543e-08	0.122666666666667
GO:0051223	regulation of protein transport	BP	69	701	961	21568	ENSMUSG00000022309,ENSMUSG00000021678,ENSMUSG00000021994,ENSMUSG00000020826,ENSMUSG00000032902,ENSMUSG00000029084,ENSMUSG00000050953,ENSMUSG00000024990,ENSMUSG00000053647,ENSMUSG00000021591,ENSMUSG00000030406,ENSMUSG00000021998,ENSMUSG00000017146,ENSMUSG00000020053,ENSMUSG00000025746,ENSMUSG00000021109,ENSMUSG00000036504,ENSMUSG00000027699,ENSMUSG00000001552,ENSMUSG00000042677,ENSMUSG00000033717,…	5.83529007708713e-10	2.07056611636421e-08	0.0984308131241084
GO:0019725	cellular homeostasis	BP	78	838	961	21568	ENSMUSG00000089665,ENSMUSG00000006567,ENSMUSG00000025746,ENSMUSG00000021591,ENSMUSG00000017412,ENSMUSG00000025804,ENSMUSG00000034997,ENSMUSG00000035385,ENSMUSG00000014813,ENSMUSG00000020303,ENSMUSG00000022479,ENSMUSG00000015342,ENSMUSG00000031765,ENSMUSG00000026177,ENSMUSG00000023030,ENSMUSG00000003617,ENSMUSG00000024661,ENSMUSG00000021109,ENSMUSG00000030895,ENSMUSG00000025993,ENSMUSG00000047443,…	5.85886587522197e-10	2.07134429683486e-08	0.0930787589498807
GO:0050778	positive regulation of immune response	BP	54	485	961	21568	ENSMUSG00000024164,ENSMUSG00000038521,ENSMUSG00000079343,ENSMUSG00000023224,ENSMUSG00000030111,ENSMUSG00000028076,ENSMUSG00000061232,ENSMUSG00000060550,ENSMUSG00000027995,ENSMUSG00000055994,ENSMUSG00000045005,ENSMUSG00000021678,ENSMUSG00000021994,ENSMUSG00000020400,ENSMUSG00000020227,ENSMUSG00000044162,ENSMUSG00000022126,ENSMUSG00000024610,ENSMUSG00000026177,ENSMUSG00000041135,ENSMUSG00000024810,…	6.11859736400489e-10	2.15530373327692e-08	0.111340206185567
GO:0098542	defense response to other organism	BP	53	472	961	21568	ENSMUSG00000042677,ENSMUSG00000055561,ENSMUSG00000053175,ENSMUSG00000056501,ENSMUSG00000038357,ENSMUSG00000061232,ENSMUSG00000031722,ENSMUSG00000016024,ENSMUSG00000020826,ENSMUSG00000026177,ENSMUSG00000017002,ENSMUSG00000030142,ENSMUSG00000042286,ENSMUSG00000035459,ENSMUSG00000042244,ENSMUSG00000055994,ENSMUSG00000057666,ENSMUSG00000023349,ENSMUSG00000040264,ENSMUSG00000028270,ENSMUSG00000027995,…	6.52405790400202e-10	2.28980249695897e-08	0.11228813559322
GO:0072593	reactive oxygen species metabolic process	BP	36	253	961	21568	ENSMUSG00000020826,ENSMUSG00000006818,ENSMUSG00000072941,ENSMUSG00000031596,ENSMUSG00000024087,ENSMUSG00000029361,ENSMUSG00000022126,ENSMUSG00000024066,ENSMUSG00000045658,ENSMUSG00000042677,ENSMUSG00000032000,ENSMUSG00000078566,ENSMUSG00000017146,ENSMUSG00000021109,ENSMUSG00000043613,ENSMUSG00000049115,ENSMUSG00000021678,ENSMUSG00000029380,ENSMUSG00000000290,ENSMUSG00000020053,ENSMUSG00000024397,…	7.31692270939424e-10	2.55880975761379e-08	0.142292490118577
GO:0002440	production of molecular mediator of immune response	BP	30	185	961	21568	ENSMUSG00000055994,ENSMUSG00000026177,ENSMUSG00000027995,ENSMUSG00000024778,ENSMUSG00000031239,ENSMUSG00000008496,ENSMUSG00000019850,ENSMUSG00000026656,ENSMUSG00000031289,ENSMUSG00000030895,ENSMUSG00000045005,ENSMUSG00000022309,ENSMUSG00000021678,ENSMUSG00000021994,ENSMUSG00000055561,ENSMUSG00000039239,ENSMUSG00000021253,ENSMUSG00000020227,ENSMUSG00000029591,ENSMUSG00000039748,ENSMUSG00000020474,…	8.20503553700386e-10	2.85907119593368e-08	0.162162162162162
GO:0022409	positive regulation of cell-cell adhesion	BP	33	219	961	21568	ENSMUSG00000026012,ENSMUSG00000026009,ENSMUSG00000031304,ENSMUSG00000033730,ENSMUSG00000027347,ENSMUSG00000037440,ENSMUSG00000041135,ENSMUSG00000069601,ENSMUSG00000024397,ENSMUSG00000028076,ENSMUSG00000030707,ENSMUSG00000022528,ENSMUSG00000025746,ENSMUSG00000026532,ENSMUSG00000027962,ENSMUSG00000020053,ENSMUSG00000039323,ENSMUSG00000035678,ENSMUSG00000000732,ENSMUSG00000028517,ENSMUSG00000024610,…	8.41287171747246e-10	2.92098524470092e-08	0.150684931506849
GO:0043269	regulation of ion transport	BP	65	648	961	21568	ENSMUSG00000024042,ENSMUSG00000029361,ENSMUSG00000055761,ENSMUSG00000034997,ENSMUSG00000021057,ENSMUSG00000029778,ENSMUSG00000020333,ENSMUSG00000069601,ENSMUSG00000029380,ENSMUSG00000049281,ENSMUSG00000045103,ENSMUSG00000014776,ENSMUSG00000021125,ENSMUSG00000000182,ENSMUSG00000026981,ENSMUSG00000022935,ENSMUSG00000049511,ENSMUSG00000061414,ENSMUSG00000068122,ENSMUSG00000027399,ENSMUSG00000025496,…	8.71027663690755e-10	3.01344463506155e-08	0.100308641975309
GO:0070201	regulation of establishment of protein localization	BP	70	724	961	21568	ENSMUSG00000022309,ENSMUSG00000021678,ENSMUSG00000021994,ENSMUSG00000020826,ENSMUSG00000032902,ENSMUSG00000029084,ENSMUSG00000050953,ENSMUSG00000024990,ENSMUSG00000053647,ENSMUSG00000021591,ENSMUSG00000030406,ENSMUSG00000021998,ENSMUSG00000017146,ENSMUSG00000020053,ENSMUSG00000025746,ENSMUSG00000021109,ENSMUSG00000036504,ENSMUSG00000027699,ENSMUSG00000001552,ENSMUSG00000042677,ENSMUSG00000033717,…	9.40872248114247e-10	3.24349803113264e-08	0.0966850828729282
GO:0090066	regulation of anatomical structure size	BP	55	505	961	21568	ENSMUSG00000050541,ENSMUSG00000027335,ENSMUSG00000068122,ENSMUSG00000006818,ENSMUSG00000030707,ENSMUSG00000015342,ENSMUSG00000030790,ENSMUSG00000018500,ENSMUSG00000033717,ENSMUSG00000021678,ENSMUSG00000050953,ENSMUSG00000020155,ENSMUSG00000062960,ENSMUSG00000029361,ENSMUSG00000020826,ENSMUSG00000037010,ENSMUSG00000053647,ENSMUSG00000030109,ENSMUSG00000034997,ENSMUSG00000031906,ENSMUSG00000022122,…	9.54543545632407e-10	3.27895862643302e-08	0.108910891089109
GO:0007399	nervous system development	BP	157	2195	961	21568	ENSMUSG00000033952,ENSMUSG00000030077,ENSMUSG00000027797,ENSMUSG00000050953,ENSMUSG00000025969,ENSMUSG00000020902,ENSMUSG00000028883,ENSMUSG00000053024,ENSMUSG00000031965,ENSMUSG00000032036,ENSMUSG00000020900,ENSMUSG00000023473,ENSMUSG00000074505,ENSMUSG00000021466,ENSMUSG00000030790,ENSMUSG00000022297,ENSMUSG00000028718,ENSMUSG00000017009,ENSMUSG00000039239,ENSMUSG00000021994,ENSMUSG00000021109,…	1.08280587013671e-09	3.70641005795558e-08	0.0715261958997722
GO:0045765	regulation of angiogenesis	BP	35	245	961	21568	ENSMUSG00000019929,ENSMUSG00000034855,ENSMUSG00000034394,ENSMUSG00000029838,ENSMUSG00000035385,ENSMUSG00000029373,ENSMUSG00000031250,ENSMUSG00000042286,ENSMUSG00000074766,ENSMUSG00000046714,ENSMUSG00000030790,ENSMUSG00000017146,ENSMUSG00000024164,ENSMUSG00000064246,ENSMUSG00000038357,ENSMUSG00000024087,ENSMUSG00000036585,ENSMUSG00000031380,ENSMUSG00000021109,ENSMUSG00000027399,ENSMUSG00000000290,…	1.13060805870139e-09	3.85640854388746e-08	0.142857142857143
GO:0005887	integral component of plasma membrane	CC	105	1291	961	21568	ENSMUSG00000049281,ENSMUSG00000029082,ENSMUSG00000000290,ENSMUSG00000042284,ENSMUSG00000026768,ENSMUSG00000032243,ENSMUSG00000025746,ENSMUSG00000025006,ENSMUSG00000047976,ENSMUSG00000050556,ENSMUSG00000062785,ENSMUSG00000020155,ENSMUSG00000030249,ENSMUSG00000053024,ENSMUSG00000047330,ENSMUSG00000056258,ENSMUSG00000028033,ENSMUSG00000075224,ENSMUSG00000051726,ENSMUSG00000030247,ENSMUSG00000071424,…	1.32529419033153e-09	4.50460520061106e-08	0.0813323005422153
GO:0005539	glycosaminoglycan binding	MF	30	189	961	21568	ENSMUSG00000030607,ENSMUSG00000053475,ENSMUSG00000052353,ENSMUSG00000042286,ENSMUSG00000035459,ENSMUSG00000036585,ENSMUSG00000021732,ENSMUSG00000027208,ENSMUSG00000021974,ENSMUSG00000019997,ENSMUSG00000034855,ENSMUSG00000037362,ENSMUSG00000025969,ENSMUSG00000021466,ENSMUSG00000029838,ENSMUSG00000035385,ENSMUSG00000035373,ENSMUSG00000026580,ENSMUSG00000029287,ENSMUSG00000004098,ENSMUSG00000029373,…	1.38960910808046e-09	4.7066935069844e-08	0.158730158730159
GO:0051222	positive regulation of protein transport	BP	51	455	961	21568	ENSMUSG00000021678,ENSMUSG00000021994,ENSMUSG00000029084,ENSMUSG00000050953,ENSMUSG00000024990,ENSMUSG00000053647,ENSMUSG00000021591,ENSMUSG00000030406,ENSMUSG00000017146,ENSMUSG00000020053,ENSMUSG00000025746,ENSMUSG00000021109,ENSMUSG00000036504,ENSMUSG00000027699,ENSMUSG00000001552,ENSMUSG00000042677,ENSMUSG00000027399,ENSMUSG00000024049,ENSMUSG00000039239,ENSMUSG00000021253,ENSMUSG00000031520,…	1.46554813432709e-09	4.94660793631585e-08	0.112087912087912
GO:0030182	neuron differentiation	BP	110	1379	961	21568	ENSMUSG00000069601,ENSMUSG00000027797,ENSMUSG00000015222,ENSMUSG00000020902,ENSMUSG00000068748,ENSMUSG00000025020,ENSMUSG00000053024,ENSMUSG00000021994,ENSMUSG00000020900,ENSMUSG00000025427,ENSMUSG00000044667,ENSMUSG00000075224,ENSMUSG00000026725,ENSMUSG00000061751,ENSMUSG00000070691,ENSMUSG00000030077,ENSMUSG00000047261,ENSMUSG00000034486,ENSMUSG00000048402,ENSMUSG00000025969,ENSMUSG00000028883,…	1.55014022151323e-09	5.21396122423563e-08	0.0797679477882524
GO:0048659	smooth muscle cell proliferation	BP	26	147	961	21568	ENSMUSG00000059173,ENSMUSG00000024397,ENSMUSG00000029377,ENSMUSG00000021109,ENSMUSG00000020053,ENSMUSG00000025746,ENSMUSG00000031778,ENSMUSG00000059588,ENSMUSG00000020427,ENSMUSG00000003032,ENSMUSG00000027931,ENSMUSG00000022206,ENSMUSG00000043017,ENSMUSG00000019850,ENSMUSG00000011171,ENSMUSG00000004558,ENSMUSG00000001349,ENSMUSG00000021253,ENSMUSG00000053647,ENSMUSG00000020542,ENSMUSG00000031613,…	1.63426683799334e-09	5.47790410368218e-08	0.17687074829932
GO:0042136	neurotransmitter biosynthetic process	BP	21	98	961	21568	ENSMUSG00000061740,ENSMUSG00000031596,ENSMUSG00000024087,ENSMUSG00000029361,ENSMUSG00000020826,ENSMUSG00000023945,ENSMUSG00000040046,ENSMUSG00000042677,ENSMUSG00000020053,ENSMUSG00000024397,ENSMUSG00000076441,ENSMUSG00000022037,ENSMUSG00000037405,ENSMUSG00000025746,ENSMUSG00000000290,ENSMUSG00000003032,ENSMUSG00000027832,ENSMUSG00000006818,ENSMUSG00000027995,ENSMUSG00000031906,ENSMUSG00000037580	1.66178717692531e-09	5.55094220099156e-08	0.214285714285714
GO:0031349	positive regulation of defense response	BP	39	299	961	21568	ENSMUSG00000024164,ENSMUSG00000027995,ENSMUSG00000019326,ENSMUSG00000025746,ENSMUSG00000020400,ENSMUSG00000020227,ENSMUSG00000044162,ENSMUSG00000026012,ENSMUSG00000018500,ENSMUSG00000055994,ENSMUSG00000040016,ENSMUSG00000032000,ENSMUSG00000041135,ENSMUSG00000022126,ENSMUSG00000021678,ENSMUSG00000019850,ENSMUSG00000051439,ENSMUSG00000021025,ENSMUSG00000042306,ENSMUSG00000056130,ENSMUSG00000052688,…	1.88543487544186e-09	6.27636001319768e-08	0.130434782608696
GO:0007267	cell-cell signaling	BP	115	1471	961	21568	ENSMUSG00000025496,ENSMUSG00000049115,ENSMUSG00000068122,ENSMUSG00000027358,ENSMUSG00000021994,ENSMUSG00000024868,ENSMUSG00000045005,ENSMUSG00000022297,ENSMUSG00000027985,ENSMUSG00000035305,ENSMUSG00000004558,ENSMUSG00000029005,ENSMUSG00000051920,ENSMUSG00000036596,ENSMUSG00000027692,ENSMUSG00000031343,ENSMUSG00000025892,ENSMUSG00000024211,ENSMUSG00000049511,ENSMUSG00000070687,ENSMUSG00000020155,…	2.03266090264689e-09	6.74328293285629e-08	0.0781781101291638
GO:0048762	mesenchymal cell differentiation	BP	30	192	961	21568	ENSMUSG00000022122,ENSMUSG00000034486,ENSMUSG00000022144,ENSMUSG00000021109,ENSMUSG00000027985,ENSMUSG00000019966,ENSMUSG00000025969,ENSMUSG00000028780,ENSMUSG00000027358,ENSMUSG00000039239,ENSMUSG00000029287,ENSMUSG00000020846,ENSMUSG00000040289,ENSMUSG00000032744,ENSMUSG00000019789,ENSMUSG00000050953,ENSMUSG00000052504,ENSMUSG00000031965,ENSMUSG00000028583,ENSMUSG00000021253,ENSMUSG00000020542,…	2.041563307323e-09	6.74970094130985e-08	0.15625
GO:1903706	regulation of hemopoiesis	BP	45	378	961	21568	ENSMUSG00000019966,ENSMUSG00000046402,ENSMUSG00000027985,ENSMUSG00000027347,ENSMUSG00000042244,ENSMUSG00000031304,ENSMUSG00000028076,ENSMUSG00000033730,ENSMUSG00000037440,ENSMUSG00000021127,ENSMUSG00000024610,ENSMUSG00000040329,ENSMUSG00000070942,ENSMUSG00000035678,ENSMUSG00000026012,ENSMUSG00000032815,ENSMUSG00000034023,ENSMUSG00000038037,ENSMUSG00000024778,ENSMUSG00000044813,ENSMUSG00000041135,…	2.09286600611721e-09	6.89577993240047e-08	0.119047619047619
GO:0002697	regulation of immune effector process	BP	42	340	961	21568	ENSMUSG00000024164,ENSMUSG00000026656,ENSMUSG00000023224,ENSMUSG00000030111,ENSMUSG00000028076,ENSMUSG00000061232,ENSMUSG00000060550,ENSMUSG00000042677,ENSMUSG00000019850,ENSMUSG00000031289,ENSMUSG00000030895,ENSMUSG00000055994,ENSMUSG00000045005,ENSMUSG00000027995,ENSMUSG00000022309,ENSMUSG00000021678,ENSMUSG00000021994,ENSMUSG00000055561,ENSMUSG00000039239,ENSMUSG00000021253,ENSMUSG00000020227,…	2.38814541490898e-09	7.84202190990619e-08	0.123529411764706
GO:0043230	extracellular organelle	CC	179	2627	961	21568	ENSMUSG00000048126,ENSMUSG00000025892,ENSMUSG00000000290,ENSMUSG00000023030,ENSMUSG00000021823,ENSMUSG00000059430,ENSMUSG00000000532,ENSMUSG00000020473,ENSMUSG00000022309,ENSMUSG00000028527,ENSMUSG00000032202,ENSMUSG00000076441,ENSMUSG00000004446,ENSMUSG00000029082,ENSMUSG00000023224,ENSMUSG00000024164,ENSMUSG00000027562,ENSMUSG00000051439,ENSMUSG00000029084,ENSMUSG00000015085,ENSMUSG00000039385,…	2.50897317650429e-09	8.21095377053953e-08	0.0681385610963076
GO:0022407	regulation of cell-cell adhesion	BP	43	355	961	21568	ENSMUSG00000027985,ENSMUSG00000055447,ENSMUSG00000035385,ENSMUSG00000021994,ENSMUSG00000026012,ENSMUSG00000026009,ENSMUSG00000031304,ENSMUSG00000033730,ENSMUSG00000027347,ENSMUSG00000037440,ENSMUSG00000041135,ENSMUSG00000069601,ENSMUSG00000026981,ENSMUSG00000003032,ENSMUSG00000019850,ENSMUSG00000024397,ENSMUSG00000028076,ENSMUSG00000030707,ENSMUSG00000022528,ENSMUSG00000025746,ENSMUSG00000026532,…	2.81914884193566e-09	9.19498142485883e-08	0.12112676056338
GO:0042802	identical protein binding	MF	131	1759	961	21568	ENSMUSG00000024030,ENSMUSG00000033717,ENSMUSG00000019326,ENSMUSG00000026196,ENSMUSG00000027358,ENSMUSG00000078566,ENSMUSG00000022051,ENSMUSG00000057897,ENSMUSG00000026012,ENSMUSG00000056501,ENSMUSG00000071637,ENSMUSG00000030707,ENSMUSG00000027699,ENSMUSG00000004267,ENSMUSG00000031380,ENSMUSG00000037580,ENSMUSG00000023019,ENSMUSG00000022144,ENSMUSG00000022935,ENSMUSG00000022528,ENSMUSG00000040289,…	2.89950833136638e-09	9.42534805568661e-08	0.0744741330301308
GO:0044464	cell part	CC	750	15057	961	21568	ENSMUSG00000024030,ENSMUSG00000000532,ENSMUSG00000031659,ENSMUSG00000022376,ENSMUSG00000029778,ENSMUSG00000018500,ENSMUSG00000050541,ENSMUSG00000027335,ENSMUSG00000033717,ENSMUSG00000022309,ENSMUSG00000049115,ENSMUSG00000068122,ENSMUSG00000024397,ENSMUSG00000022265,ENSMUSG00000069601,ENSMUSG00000019326,ENSMUSG00000006567,ENSMUSG00000031596,ENSMUSG00000053175,ENSMUSG00000041347,ENSMUSG00000029082,…	3.10280398865389e-09	1.00524622869867e-07	0.0498107192667862
GO:1904951	positive regulation of establishment of protein localization	BP	51	466	961	21568	ENSMUSG00000021678,ENSMUSG00000021994,ENSMUSG00000029084,ENSMUSG00000050953,ENSMUSG00000024990,ENSMUSG00000053647,ENSMUSG00000021591,ENSMUSG00000030406,ENSMUSG00000017146,ENSMUSG00000020053,ENSMUSG00000025746,ENSMUSG00000021109,ENSMUSG00000036504,ENSMUSG00000027699,ENSMUSG00000001552,ENSMUSG00000042677,ENSMUSG00000027399,ENSMUSG00000024049,ENSMUSG00000039239,ENSMUSG00000021253,ENSMUSG00000031520,…	3.32595671014083e-09	1.07395142170447e-07	0.109442060085837
GO:0071216	cellular response to biotic stimulus	BP	34	243	961	21568	ENSMUSG00000051439,ENSMUSG00000016024,ENSMUSG00000021025,ENSMUSG00000035352,ENSMUSG00000041135,ENSMUSG00000015305,ENSMUSG00000026656,ENSMUSG00000045005,ENSMUSG00000022126,ENSMUSG00000021994,ENSMUSG00000027995,ENSMUSG00000056501,ENSMUSG00000028270,ENSMUSG00000037580,ENSMUSG00000034855,ENSMUSG00000025746,ENSMUSG00000026712,ENSMUSG00000028163,ENSMUSG00000020826,ENSMUSG00000028525,ENSMUSG00000032372,…	3.37178791061586e-09	1.08513320565235e-07	0.139917695473251
GO:0048247	lymphocyte chemotaxis	BP	15	51	961	21568	ENSMUSG00000034855,ENSMUSG00000029417,ENSMUSG00000018920,ENSMUSG00000021994,ENSMUSG00000050370,ENSMUSG00000039519,ENSMUSG00000035352,ENSMUSG00000020676,ENSMUSG00000035385,ENSMUSG00000026166,ENSMUSG00000000982,ENSMUSG00000018927,ENSMUSG00000035373,ENSMUSG00000019122,ENSMUSG00000031778	3.43841167506023e-09	1.1029103939175e-07	0.294117647058824
GO:0005623	cell	CC	750	15063	961	21568	ENSMUSG00000004267,ENSMUSG00000024030,ENSMUSG00000000532,ENSMUSG00000031659,ENSMUSG00000022376,ENSMUSG00000029778,ENSMUSG00000018500,ENSMUSG00000050541,ENSMUSG00000027335,ENSMUSG00000033717,ENSMUSG00000022309,ENSMUSG00000049115,ENSMUSG00000068122,ENSMUSG00000024397,ENSMUSG00000022265,ENSMUSG00000069601,ENSMUSG00000019326,ENSMUSG00000006567,ENSMUSG00000031596,ENSMUSG00000053175,ENSMUSG00000041347,…	3.46720931319513e-09	1.10847711607001e-07	0.0497908783110934
GO:0071356	cellular response to tumor necrosis factor	BP	26	153	961	21568	ENSMUSG00000021678,ENSMUSG00000020696,ENSMUSG00000014776,ENSMUSG00000024901,ENSMUSG00000021025,ENSMUSG00000033538,ENSMUSG00000032000,ENSMUSG00000017146,ENSMUSG00000021127,ENSMUSG00000023019,ENSMUSG00000025746,ENSMUSG00000022126,ENSMUSG00000028163,ENSMUSG00000020676,ENSMUSG00000035352,ENSMUSG00000035385,ENSMUSG00000026166,ENSMUSG00000000982,ENSMUSG00000018927,ENSMUSG00000035373,ENSMUSG00000019122,…	3.95144524523949e-09	1.25913322666562e-07	0.169934640522876
GO:0002443	leukocyte mediated immunity	BP	39	307	961	21568	ENSMUSG00000024164,ENSMUSG00000026656,ENSMUSG00000028076,ENSMUSG00000061232,ENSMUSG00000060550,ENSMUSG00000026177,ENSMUSG00000008496,ENSMUSG00000055994,ENSMUSG00000053175,ENSMUSG00000039748,ENSMUSG00000027276,ENSMUSG00000037405,ENSMUSG00000045005,ENSMUSG00000027995,ENSMUSG00000030895,ENSMUSG00000023224,ENSMUSG00000026399,ENSMUSG00000038521,ENSMUSG00000055172,ENSMUSG00000079343,ENSMUSG00000098470,…	4.02549716970181e-09	1.27852429780005e-07	0.127035830618893
GO:0032635	interleukin-6 production	BP	24	133	961	21568	ENSMUSG00000019850,ENSMUSG00000020227,ENSMUSG00000042677,ENSMUSG00000018500,ENSMUSG00000031380,ENSMUSG00000027399,ENSMUSG00000025746,ENSMUSG00000016024,ENSMUSG00000035678,ENSMUSG00000021994,ENSMUSG00000027995,ENSMUSG00000024810,ENSMUSG00000070942,ENSMUSG00000041135,ENSMUSG00000056130,ENSMUSG00000052688,ENSMUSG00000055994,ENSMUSG00000056501,ENSMUSG00000029377,ENSMUSG00000020826,ENSMUSG00000058914,…	4.55820989956197e-09	1.4429862515378e-07	0.180451127819549
GO:0050921	positive regulation of chemotaxis	BP	24	134	961	21568	ENSMUSG00000021678,ENSMUSG00000034855,ENSMUSG00000029417,ENSMUSG00000042190,ENSMUSG00000035385,ENSMUSG00000031778,ENSMUSG00000009281,ENSMUSG00000021994,ENSMUSG00000062960,ENSMUSG00000021732,ENSMUSG00000031380,ENSMUSG00000031520,ENSMUSG00000042306,ENSMUSG00000024397,ENSMUSG00000029380,ENSMUSG00000024610,ENSMUSG00000016024,ENSMUSG00000058427,ENSMUSG00000029371,ENSMUSG00000029373,ENSMUSG00000029372,…	5.32189793356984e-09	1.67925815252414e-07	0.17910447761194
GO:0042277	peptide binding	MF	37	285	961	21568	ENSMUSG00000022037,ENSMUSG00000026656,ENSMUSG00000045005,ENSMUSG00000024610,ENSMUSG00000000290,ENSMUSG00000031239,ENSMUSG00000026390,ENSMUSG00000039239,ENSMUSG00000039934,ENSMUSG00000024897,ENSMUSG00000061232,ENSMUSG00000016283,ENSMUSG00000079507,ENSMUSG00000067235,ENSMUSG00000035929,ENSMUSG00000060550,ENSMUSG00000073409,ENSMUSG00000056116,ENSMUSG00000051439,ENSMUSG00000028076,ENSMUSG00000016024,…	5.56929503646177e-09	1.75161561747419e-07	0.129824561403509
GO:0048771	tissue remodeling	BP	28	178	961	21568	ENSMUSG00000050541,ENSMUSG00000024140,ENSMUSG00000021732,ENSMUSG00000046714,ENSMUSG00000020053,ENSMUSG00000027276,ENSMUSG00000034394,ENSMUSG00000028780,ENSMUSG00000039239,ENSMUSG00000029287,ENSMUSG00000014776,ENSMUSG00000021109,ENSMUSG00000027399,ENSMUSG00000050953,ENSMUSG00000054196,ENSMUSG00000040329,ENSMUSG00000029084,ENSMUSG00000025746,ENSMUSG00000063727,ENSMUSG00000027562,ENSMUSG00000049511,…	6.01000113091575e-09	1.87802841790906e-07	0.157303370786517
GO:0050707	regulation of cytokine secretion	BP	28	178	961	21568	ENSMUSG00000022309,ENSMUSG00000021678,ENSMUSG00000021994,ENSMUSG00000021125,ENSMUSG00000025746,ENSMUSG00000031778,ENSMUSG00000032691,ENSMUSG00000042677,ENSMUSG00000049115,ENSMUSG00000068122,ENSMUSG00000051439,ENSMUSG00000057666,ENSMUSG00000027399,ENSMUSG00000027995,ENSMUSG00000030142,ENSMUSG00000023349,ENSMUSG00000058914,ENSMUSG00000033538,ENSMUSG00000000982,ENSMUSG00000041135,ENSMUSG00000055994,…	6.01000113091575e-09	1.87802841790906e-07	0.157303370786517
GO:0071396	cellular response to lipid	BP	57	561	961	21568	ENSMUSG00000053647,ENSMUSG00000051439,ENSMUSG00000016024,ENSMUSG00000021025,ENSMUSG00000035352,ENSMUSG00000041135,ENSMUSG00000015305,ENSMUSG00000031618,ENSMUSG00000020053,ENSMUSG00000017146,ENSMUSG00000039519,ENSMUSG00000031870,ENSMUSG00000022479,ENSMUSG00000043366,ENSMUSG00000032744,ENSMUSG00000056501,ENSMUSG00000028270,ENSMUSG00000037580,ENSMUSG00000034855,ENSMUSG00000025746,ENSMUSG00000022126,…	6.14553179590933e-09	1.91420471083517e-07	0.101604278074866
GO:0071622	regulation of granulocyte chemotaxis	BP	15	53	961	21568	ENSMUSG00000042190,ENSMUSG00000035385,ENSMUSG00000031778,ENSMUSG00000009281,ENSMUSG00000042306,ENSMUSG00000029082,ENSMUSG00000055994,ENSMUSG00000029380,ENSMUSG00000024610,ENSMUSG00000016024,ENSMUSG00000058427,ENSMUSG00000029371,ENSMUSG00000029373,ENSMUSG00000029372,ENSMUSG00000029379	6.19932579368603e-09	1.92477144113579e-07	0.283018867924528
GO:0032642	regulation of chemokine production	BP	18	78	961	21568	ENSMUSG00000018500,ENSMUSG00000025746,ENSMUSG00000016024,ENSMUSG00000027995,ENSMUSG00000011008,ENSMUSG00000041135,ENSMUSG00000021994,ENSMUSG00000058914,ENSMUSG00000027399,ENSMUSG00000055994,ENSMUSG00000021125,ENSMUSG00000056130,ENSMUSG00000026069,ENSMUSG00000024810,ENSMUSG00000021678,ENSMUSG00000003032,ENSMUSG00000024610,ENSMUSG00000029371	6.93523008971799e-09	2.14637616227151e-07	0.230769230769231
GO:0006809	nitric oxide biosynthetic process	BP	17	70	961	21568	ENSMUSG00000042677,ENSMUSG00000020053,ENSMUSG00000024397,ENSMUSG00000076441,ENSMUSG00000022037,ENSMUSG00000037405,ENSMUSG00000025746,ENSMUSG00000000290,ENSMUSG00000003032,ENSMUSG00000027832,ENSMUSG00000006818,ENSMUSG00000027995,ENSMUSG00000031906,ENSMUSG00000031596,ENSMUSG00000024087,ENSMUSG00000029361,ENSMUSG00000020826	7.92441127888361e-09	2.44470611651419e-07	0.242857142857143
GO:0051047	positive regulation of secretion	BP	49	450	961	21568	ENSMUSG00000021678,ENSMUSG00000021994,ENSMUSG00000068122,ENSMUSG00000022122,ENSMUSG00000018500,ENSMUSG00000050556,ENSMUSG00000022935,ENSMUSG00000029084,ENSMUSG00000050953,ENSMUSG00000024990,ENSMUSG00000053647,ENSMUSG00000021591,ENSMUSG00000030406,ENSMUSG00000027399,ENSMUSG00000021109,ENSMUSG00000036504,ENSMUSG00000000290,ENSMUSG00000032202,ENSMUSG00000020053,ENSMUSG00000024049,ENSMUSG00000039239,…	7.99610069067686e-09	2.45899134573291e-07	0.108888888888889
GO:0002548	monocyte chemotaxis	BP	15	54	961	21568	ENSMUSG00000024397,ENSMUSG00000025804,ENSMUSG00000034855,ENSMUSG00000035385,ENSMUSG00000023913,ENSMUSG00000042306,ENSMUSG00000037362,ENSMUSG00000020676,ENSMUSG00000035352,ENSMUSG00000026166,ENSMUSG00000000982,ENSMUSG00000018927,ENSMUSG00000035373,ENSMUSG00000019122,ENSMUSG00000031778	8.23235982994086e-09	2.52363511622269e-07	0.277777777777778
GO:1903532	positive regulation of secretion by cell	BP	47	423	961	21568	ENSMUSG00000021678,ENSMUSG00000021994,ENSMUSG00000018500,ENSMUSG00000050556,ENSMUSG00000029084,ENSMUSG00000050953,ENSMUSG00000024990,ENSMUSG00000053647,ENSMUSG00000021591,ENSMUSG00000030406,ENSMUSG00000021109,ENSMUSG00000036504,ENSMUSG00000000290,ENSMUSG00000032202,ENSMUSG00000020053,ENSMUSG00000027399,ENSMUSG00000024049,ENSMUSG00000039239,ENSMUSG00000021253,ENSMUSG00000031520,ENSMUSG00000075520,…	8.56366761003036e-09	2.61691634505881e-07	0.111111111111111
GO:0032880	regulation of protein localization	BP	82	956	961	21568	ENSMUSG00000022309,ENSMUSG00000021678,ENSMUSG00000021994,ENSMUSG00000020826,ENSMUSG00000032902,ENSMUSG00000029084,ENSMUSG00000050953,ENSMUSG00000024990,ENSMUSG00000053647,ENSMUSG00000021591,ENSMUSG00000030406,ENSMUSG00000021998,ENSMUSG00000017146,ENSMUSG00000020053,ENSMUSG00000025746,ENSMUSG00000021109,ENSMUSG00000036504,ENSMUSG00000027699,ENSMUSG00000001552,ENSMUSG00000042677,ENSMUSG00000033717,…	9.48015722856322e-09	2.88787053688968e-07	0.0857740585774059
GO:0042493	response to drug	BP	70	766	961	21568	ENSMUSG00000050541,ENSMUSG00000025496,ENSMUSG00000040584,ENSMUSG00000020865,ENSMUSG00000042671,ENSMUSG00000034997,ENSMUSG00000029361,ENSMUSG00000039683,ENSMUSG00000061751,ENSMUSG00000021125,ENSMUSG00000049511,ENSMUSG00000027562,ENSMUSG00000032373,ENSMUSG00000020810,ENSMUSG00000050953,ENSMUSG00000002308,ENSMUSG00000027276,ENSMUSG00000021025,ENSMUSG00000019850,ENSMUSG00000055994,ENSMUSG00000039239,…	9.88115511059897e-09	3.00058776038784e-07	0.0913838120104439
GO:0061138	morphogenesis of a branching epithelium	BP	31	217	961	21568	ENSMUSG00000022309,ENSMUSG00000046714,ENSMUSG00000034486,ENSMUSG00000027985,ENSMUSG00000031965,ENSMUSG00000027358,ENSMUSG00000022144,ENSMUSG00000021466,ENSMUSG00000021732,ENSMUSG00000048402,ENSMUSG00000020053,ENSMUSG00000062960,ENSMUSG00000030218,ENSMUSG00000022114,ENSMUSG00000051920,ENSMUSG00000020676,ENSMUSG00000027208,ENSMUSG00000025746,ENSMUSG00000021994,ENSMUSG00000028883,ENSMUSG00000028780,…	1.00245798783518e-08	3.0346282900498e-07	0.142857142857143
GO:0031175	neuron projection development	BP	84	990	961	21568	ENSMUSG00000069601,ENSMUSG00000027797,ENSMUSG00000015222,ENSMUSG00000020902,ENSMUSG00000068748,ENSMUSG00000025020,ENSMUSG00000053024,ENSMUSG00000021994,ENSMUSG00000020900,ENSMUSG00000025427,ENSMUSG00000044667,ENSMUSG00000075224,ENSMUSG00000026725,ENSMUSG00000061751,ENSMUSG00000070691,ENSMUSG00000030077,ENSMUSG00000047261,ENSMUSG00000034486,ENSMUSG00000048402,ENSMUSG00000025969,ENSMUSG00000028883,…	1.0172757244208e-08	3.0698909478082e-07	0.0848484848484849
GO:0048666	neuron development	BP	92	1123	961	21568	ENSMUSG00000069601,ENSMUSG00000027797,ENSMUSG00000015222,ENSMUSG00000020902,ENSMUSG00000068748,ENSMUSG00000025020,ENSMUSG00000053024,ENSMUSG00000021994,ENSMUSG00000020900,ENSMUSG00000025427,ENSMUSG00000044667,ENSMUSG00000075224,ENSMUSG00000026725,ENSMUSG00000061751,ENSMUSG00000070691,ENSMUSG00000030077,ENSMUSG00000047261,ENSMUSG00000034486,ENSMUSG00000048402,ENSMUSG00000025969,ENSMUSG00000028883,…	1.07549225278194e-08	3.23549486108654e-07	0.0819234194122885
GO:0051128	regulation of cellular component organization	BP	162	2363	961	21568	ENSMUSG00000019997,ENSMUSG00000039323,ENSMUSG00000020427,ENSMUSG00000037362,ENSMUSG00000041498,ENSMUSG00000020542,ENSMUSG00000024868,ENSMUSG00000022309,ENSMUSG00000015222,ENSMUSG00000031004,ENSMUSG00000019773,ENSMUSG00000030867,ENSMUSG00000030707,ENSMUSG00000028583,ENSMUSG00000037405,ENSMUSG00000025746,ENSMUSG00000062960,ENSMUSG00000073412,ENSMUSG00000029838,ENSMUSG00000020676,ENSMUSG00000035352,…	1.13836771364251e-08	3.40350865495524e-07	0.0685569191705459
GO:0020005	symbiont-containing vacuole membrane	CC	7	9	961	21568	ENSMUSG00000040264,ENSMUSG00000028270,ENSMUSG00000028268,ENSMUSG00000029373,ENSMUSG00000054072,ENSMUSG00000104713,ENSMUSG00000029298	1.1358535646115e-08	3.40350865495524e-07	0.777777777777778
GO:1903708	positive regulation of hemopoiesis	BP	29	195	961	21568	ENSMUSG00000019966,ENSMUSG00000027985,ENSMUSG00000027347,ENSMUSG00000031304,ENSMUSG00000033730,ENSMUSG00000037440,ENSMUSG00000024610,ENSMUSG00000040329,ENSMUSG00000070942,ENSMUSG00000035678,ENSMUSG00000038037,ENSMUSG00000044813,ENSMUSG00000041135,ENSMUSG00000025746,ENSMUSG00000032691,ENSMUSG00000038067,ENSMUSG00000027276,ENSMUSG00000000532,ENSMUSG00000021109,ENSMUSG00000034394,ENSMUSG00000029373,…	1.19369298076195e-08	3.55793966296648e-07	0.148717948717949
GO:0014031	mesenchymal cell development	BP	17	72	961	21568	ENSMUSG00000022122,ENSMUSG00000034486,ENSMUSG00000022144,ENSMUSG00000021109,ENSMUSG00000027985,ENSMUSG00000019966,ENSMUSG00000025969,ENSMUSG00000028780,ENSMUSG00000046714,ENSMUSG00000013584,ENSMUSG00000030031,ENSMUSG00000028883,ENSMUSG00000022528,ENSMUSG00000027276,ENSMUSG00000040289,ENSMUSG00000019789,ENSMUSG00000032744	1.25405622283362e-08	3.72639344496603e-07	0.236111111111111
GO:0030001	metal ion transport	BP	72	803	961	21568	ENSMUSG00000023030,ENSMUSG00000024042,ENSMUSG00000029361,ENSMUSG00000055761,ENSMUSG00000061414,ENSMUSG00000034997,ENSMUSG00000021057,ENSMUSG00000047976,ENSMUSG00000050556,ENSMUSG00000062785,ENSMUSG00000030247,ENSMUSG00000020155,ENSMUSG00000030249,ENSMUSG00000047330,ENSMUSG00000056258,ENSMUSG00000054477,ENSMUSG00000000794,ENSMUSG00000028033,ENSMUSG00000051726,ENSMUSG00000021490,ENSMUSG00000020334,…	1.32602709928984e-08	3.92820321431826e-07	0.0896637608966376
GO:0080090	regulation of primary metabolic process	BP	311	5296	961	21568	ENSMUSG00000073802,ENSMUSG00000020473,ENSMUSG00000027358,ENSMUSG00000070691,ENSMUSG00000007805,ENSMUSG00000024868,ENSMUSG00000022122,ENSMUSG00000058665,ENSMUSG00000024140,ENSMUSG00000021974,ENSMUSG00000008136,ENSMUSG00000046714,ENSMUSG00000074676,ENSMUSG00000021765,ENSMUSG00000048402,ENSMUSG00000022528,ENSMUSG00000040289,ENSMUSG00000019789,ENSMUSG00000021109,ENSMUSG00000003032,ENSMUSG00000027985,…	1.39636073306046e-08	4.12394707962095e-07	0.0587235649546828
GO:2000379	positive regulation of reactive oxygen species metabolic process	BP	20	100	961	21568	ENSMUSG00000049115,ENSMUSG00000021678,ENSMUSG00000029380,ENSMUSG00000000290,ENSMUSG00000024397,ENSMUSG00000076441,ENSMUSG00000022037,ENSMUSG00000037405,ENSMUSG00000025746,ENSMUSG00000003032,ENSMUSG00000027832,ENSMUSG00000006818,ENSMUSG00000027995,ENSMUSG00000031906,ENSMUSG00000032202,ENSMUSG00000024087,ENSMUSG00000022126,ENSMUSG00000024066,ENSMUSG00000045658,ENSMUSG00000042677	1.42157920069769e-08	4.18566495962265e-07	0.2
GO:0002449	lymphocyte mediated immunity	BP	32	233	961	21568	ENSMUSG00000024164,ENSMUSG00000026656,ENSMUSG00000028076,ENSMUSG00000061232,ENSMUSG00000060550,ENSMUSG00000026177,ENSMUSG00000008496,ENSMUSG00000055994,ENSMUSG00000053175,ENSMUSG00000039748,ENSMUSG00000027276,ENSMUSG00000037405,ENSMUSG00000045005,ENSMUSG00000030895,ENSMUSG00000023224,ENSMUSG00000026399,ENSMUSG00000038521,ENSMUSG00000055172,ENSMUSG00000079343,ENSMUSG00000098470,ENSMUSG00000024610,…	1.53414690132188e-08	4.50341849488031e-07	0.137339055793991
GO:0046209	nitric oxide metabolic process	BP	17	73	961	21568	ENSMUSG00000031596,ENSMUSG00000024087,ENSMUSG00000029361,ENSMUSG00000020826,ENSMUSG00000042677,ENSMUSG00000020053,ENSMUSG00000024397,ENSMUSG00000076441,ENSMUSG00000022037,ENSMUSG00000037405,ENSMUSG00000025746,ENSMUSG00000000290,ENSMUSG00000003032,ENSMUSG00000027832,ENSMUSG00000006818,ENSMUSG00000027995,ENSMUSG00000031906	1.56752028193014e-08	4.58748307282698e-07	0.232876712328767
GO:0045236	CXCR chemokine receptor binding	MF	8	13	961	21568	ENSMUSG00000034855,ENSMUSG00000029417,ENSMUSG00000029373,ENSMUSG00000029380,ENSMUSG00000058427,ENSMUSG00000029371,ENSMUSG00000029372,ENSMUSG00000029379	1.59150263961798e-08	4.6436403825239e-07	0.615384615384615
GO:0032602	chemokine production	BP	18	82	961	21568	ENSMUSG00000029371,ENSMUSG00000018500,ENSMUSG00000025746,ENSMUSG00000016024,ENSMUSG00000027995,ENSMUSG00000011008,ENSMUSG00000041135,ENSMUSG00000021678,ENSMUSG00000021994,ENSMUSG00000055994,ENSMUSG00000058914,ENSMUSG00000027399,ENSMUSG00000021125,ENSMUSG00000056130,ENSMUSG00000026069,ENSMUSG00000024810,ENSMUSG00000003032,ENSMUSG00000024610	1.61329043261712e-08	4.69307640263123e-07	0.219512195121951
GO:0006874	cellular calcium ion homeostasis	BP	46	418	961	21568	ENSMUSG00000006567,ENSMUSG00000030790,ENSMUSG00000050541,ENSMUSG00000027335,ENSMUSG00000049115,ENSMUSG00000029084,ENSMUSG00000025804,ENSMUSG00000022122,ENSMUSG00000021678,ENSMUSG00000050953,ENSMUSG00000029380,ENSMUSG00000034997,ENSMUSG00000062960,ENSMUSG00000022875,ENSMUSG00000040016,ENSMUSG00000000982,ENSMUSG00000058427,ENSMUSG00000017446,ENSMUSG00000026271,ENSMUSG00000053647,ENSMUSG00000022840,…	1.6609087202713e-08	4.81713256684673e-07	0.110047846889952
GO:0055074	calcium ion homeostasis	BP	47	433	961	21568	ENSMUSG00000006567,ENSMUSG00000017412,ENSMUSG00000025804,ENSMUSG00000034997,ENSMUSG00000035385,ENSMUSG00000014813,ENSMUSG00000020303,ENSMUSG00000022479,ENSMUSG00000015342,ENSMUSG00000030790,ENSMUSG00000050541,ENSMUSG00000027335,ENSMUSG00000049115,ENSMUSG00000029084,ENSMUSG00000022122,ENSMUSG00000021678,ENSMUSG00000050953,ENSMUSG00000029380,ENSMUSG00000062960,ENSMUSG00000022875,ENSMUSG00000040016,…	1.78467630478554e-08	5.16064458640523e-07	0.108545034642032
GO:0048568	embryonic organ development	BP	50	476	961	21568	ENSMUSG00000056501,ENSMUSG00000018916,ENSMUSG00000024140,ENSMUSG00000021109,ENSMUSG00000050953,ENSMUSG00000013584,ENSMUSG00000028718,ENSMUSG00000021994,ENSMUSG00000031965,ENSMUSG00000015134,ENSMUSG00000022528,ENSMUSG00000021732,ENSMUSG00000022483,ENSMUSG00000045005,ENSMUSG00000046714,ENSMUSG00000062960,ENSMUSG00000019966,ENSMUSG00000021974,ENSMUSG00000022297,ENSMUSG00000034486,ENSMUSG00000020902,…	1.83098561414641e-08	5.2631328321176e-07	0.105042016806723
GO:0050678	regulation of epithelial cell proliferation	BP	39	324	961	21568	ENSMUSG00000062960,ENSMUSG00000013584,ENSMUSG00000050953,ENSMUSG00000024066,ENSMUSG00000031250,ENSMUSG00000027358,ENSMUSG00000033730,ENSMUSG00000031380,ENSMUSG00000020676,ENSMUSG00000035385,ENSMUSG00000031520,ENSMUSG00000021994,ENSMUSG00000021127,ENSMUSG00000061048,ENSMUSG00000007805,ENSMUSG00000021732,ENSMUSG00000027208,ENSMUSG00000022218,ENSMUSG00000022479,ENSMUSG00000039519,ENSMUSG00000036585,…	1.82855174585148e-08	5.2631328321176e-07	0.12037037037037
GO:0001763	morphogenesis of a branching structure	BP	32	235	961	21568	ENSMUSG00000022309,ENSMUSG00000046714,ENSMUSG00000034486,ENSMUSG00000027985,ENSMUSG00000031965,ENSMUSG00000027358,ENSMUSG00000022144,ENSMUSG00000021466,ENSMUSG00000021732,ENSMUSG00000048402,ENSMUSG00000020053,ENSMUSG00000062960,ENSMUSG00000030218,ENSMUSG00000022114,ENSMUSG00000051920,ENSMUSG00000020676,ENSMUSG00000027208,ENSMUSG00000025746,ENSMUSG00000021994,ENSMUSG00000028883,ENSMUSG00000028780,…	1.88910159699178e-08	5.41412046451459e-07	0.136170212765957
GO:0060255	regulation of macromolecule metabolic process	BP	321	5517	961	21568	ENSMUSG00000073802,ENSMUSG00000020473,ENSMUSG00000027358,ENSMUSG00000070691,ENSMUSG00000007805,ENSMUSG00000024868,ENSMUSG00000022122,ENSMUSG00000058665,ENSMUSG00000024140,ENSMUSG00000021974,ENSMUSG00000008136,ENSMUSG00000046714,ENSMUSG00000074676,ENSMUSG00000021765,ENSMUSG00000048402,ENSMUSG00000022528,ENSMUSG00000040289,ENSMUSG00000019789,ENSMUSG00000021109,ENSMUSG00000003032,ENSMUSG00000027985,…	1.89641264653539e-08	5.41904109350688e-07	0.0581837955410549
GO:0048608	reproductive structure development	BP	47	435	961	21568	ENSMUSG00000022309,ENSMUSG00000056501,ENSMUSG00000027208,ENSMUSG00000062960,ENSMUSG00000019966,ENSMUSG00000031870,ENSMUSG00000029377,ENSMUSG00000009248,ENSMUSG00000020185,ENSMUSG00000000730,ENSMUSG00000046179,ENSMUSG00000092035,ENSMUSG00000018916,ENSMUSG00000024140,ENSMUSG00000021109,ENSMUSG00000033952,ENSMUSG00000032815,ENSMUSG00000021974,ENSMUSG00000024990,ENSMUSG00000039239,ENSMUSG00000021994,…	2.0599537091321e-08	5.86905046481255e-07	0.108045977011494
GO:1902105	regulation of leukocyte differentiation	BP	35	274	961	21568	ENSMUSG00000019966,ENSMUSG00000046402,ENSMUSG00000027985,ENSMUSG00000027347,ENSMUSG00000042244,ENSMUSG00000031304,ENSMUSG00000028076,ENSMUSG00000033730,ENSMUSG00000037440,ENSMUSG00000021127,ENSMUSG00000024610,ENSMUSG00000040329,ENSMUSG00000070942,ENSMUSG00000035678,ENSMUSG00000026012,ENSMUSG00000032815,ENSMUSG00000034023,ENSMUSG00000038037,ENSMUSG00000024778,ENSMUSG00000044813,ENSMUSG00000041135,…	2.18074609591617e-08	6.1949816513607e-07	0.127737226277372
GO:0045088	regulation of innate immune response	BP	32	237	961	21568	ENSMUSG00000023224,ENSMUSG00000030111,ENSMUSG00000027995,ENSMUSG00000020400,ENSMUSG00000020227,ENSMUSG00000044162,ENSMUSG00000032000,ENSMUSG00000041135,ENSMUSG00000022126,ENSMUSG00000055994,ENSMUSG00000021678,ENSMUSG00000019850,ENSMUSG00000051439,ENSMUSG00000021025,ENSMUSG00000042306,ENSMUSG00000056130,ENSMUSG00000052688,ENSMUSG00000016024,ENSMUSG00000029377,ENSMUSG00000024610,ENSMUSG00000032369,…	2.31998792800742e-08	6.57126405222453e-07	0.135021097046413
GO:0071674	mononuclear cell migration	BP	17	75	961	21568	ENSMUSG00000020676,ENSMUSG00000035352,ENSMUSG00000026166,ENSMUSG00000000982,ENSMUSG00000018927,ENSMUSG00000035373,ENSMUSG00000019122,ENSMUSG00000031778,ENSMUSG00000042190,ENSMUSG00000035385,ENSMUSG00000009281,ENSMUSG00000024397,ENSMUSG00000025804,ENSMUSG00000034855,ENSMUSG00000023913,ENSMUSG00000042306,ENSMUSG00000037362	2.41954154460943e-08	6.83326499785176e-07	0.226666666666667
GO:0032609	interferon-gamma production	BP	21	113	961	21568	ENSMUSG00000026069,ENSMUSG00000024810,ENSMUSG00000042244,ENSMUSG00000055994,ENSMUSG00000053175,ENSMUSG00000051439,ENSMUSG00000045005,ENSMUSG00000060550,ENSMUSG00000026177,ENSMUSG00000028525,ENSMUSG00000035678,ENSMUSG00000021994,ENSMUSG00000041135,ENSMUSG00000056130,ENSMUSG00000021453,ENSMUSG00000028076,ENSMUSG00000021678,ENSMUSG00000042677,ENSMUSG00000027347,ENSMUSG00000070691,ENSMUSG00000026068	2.43370721840289e-08	6.84394701138172e-07	0.185840707964602
GO:0051704	multi-organism process	BP	136	1912	961	21568	ENSMUSG00000031870,ENSMUSG00000029377,ENSMUSG00000019773,ENSMUSG00000003541,ENSMUSG00000027832,ENSMUSG00000032036,ENSMUSG00000042677,ENSMUSG00000051439,ENSMUSG00000029380,ENSMUSG00000058427,ENSMUSG00000019850,ENSMUSG00000027995,ENSMUSG00000022126,ENSMUSG00000055561,ENSMUSG00000053175,ENSMUSG00000056501,ENSMUSG00000038357,ENSMUSG00000061232,ENSMUSG00000031722,ENSMUSG00000016024,ENSMUSG00000020826,…	2.43745403006782e-08	6.84394701138172e-07	0.0711297071129707
GO:0009611	response to wounding	BP	48	452	961	21568	ENSMUSG00000020900,ENSMUSG00000021109,ENSMUSG00000027399,ENSMUSG00000032202,ENSMUSG00000023224,ENSMUSG00000024164,ENSMUSG00000021678,ENSMUSG00000022875,ENSMUSG00000017446,ENSMUSG00000028583,ENSMUSG00000026580,ENSMUSG00000020053,ENSMUSG00000014776,ENSMUSG00000015085,ENSMUSG00000022297,ENSMUSG00000031778,ENSMUSG00000029373,ENSMUSG00000035459,ENSMUSG00000035273,ENSMUSG00000060459,ENSMUSG00000050896,…	2.51219268613997e-08	7.03341345394157e-07	0.106194690265487
GO:1901564	organonitrogen compound metabolic process	BP	331	5739	961	21568	ENSMUSG00000021125,ENSMUSG00000076441,ENSMUSG00000073802,ENSMUSG00000021127,ENSMUSG00000026177,ENSMUSG00000035352,ENSMUSG00000000182,ENSMUSG00000027784,ENSMUSG00000021453,ENSMUSG00000025610,ENSMUSG00000027358,ENSMUSG00000025496,ENSMUSG00000036585,ENSMUSG00000021732,ENSMUSG00000020053,ENSMUSG00000024610,ENSMUSG00000021253,ENSMUSG00000021994,ENSMUSG00000042284,ENSMUSG00000032911,ENSMUSG00000031530,…	2.54846238812662e-08	7.11439629792003e-07	0.0576755532322704
GO:1902622	regulation of neutrophil migration	BP	13	43	961	21568	ENSMUSG00000029082,ENSMUSG00000055994,ENSMUSG00000029380,ENSMUSG00000024610,ENSMUSG00000016024,ENSMUSG00000058427,ENSMUSG00000029371,ENSMUSG00000029373,ENSMUSG00000029372,ENSMUSG00000029379,ENSMUSG00000027399,ENSMUSG00000026072,ENSMUSG00000040016	2.65149521639329e-08	7.38075694287408e-07	0.302325581395349
GO:0061458	reproductive system development	BP	47	439	961	21568	ENSMUSG00000022309,ENSMUSG00000056501,ENSMUSG00000027208,ENSMUSG00000062960,ENSMUSG00000019966,ENSMUSG00000031870,ENSMUSG00000029377,ENSMUSG00000009248,ENSMUSG00000020185,ENSMUSG00000000730,ENSMUSG00000046179,ENSMUSG00000092035,ENSMUSG00000018916,ENSMUSG00000024140,ENSMUSG00000021109,ENSMUSG00000033952,ENSMUSG00000032815,ENSMUSG00000021974,ENSMUSG00000024990,ENSMUSG00000039239,ENSMUSG00000021994,…	2.73533162107728e-08	7.59230871443428e-07	0.107061503416856
GO:1903561	extracellular vesicle	CC	174	2619	961	21568	ENSMUSG00000059430,ENSMUSG00000000532,ENSMUSG00000020473,ENSMUSG00000022309,ENSMUSG00000028527,ENSMUSG00000032202,ENSMUSG00000076441,ENSMUSG00000004446,ENSMUSG00000029082,ENSMUSG00000023224,ENSMUSG00000024164,ENSMUSG00000027562,ENSMUSG00000051439,ENSMUSG00000029084,ENSMUSG00000015085,ENSMUSG00000039385,ENSMUSG00000064246,ENSMUSG00000030077,ENSMUSG00000030707,ENSMUSG00000022037,ENSMUSG00000038357,…	2.77017108585305e-08	7.66704208818815e-07	0.0664375715922108
GO:0009719	response to endogenous stimulus	BP	103	1333	961	21568	ENSMUSG00000046634,ENSMUSG00000027358,ENSMUSG00000022144,ENSMUSG00000031613,ENSMUSG00000035385,ENSMUSG00000039239,ENSMUSG00000021253,ENSMUSG00000029287,ENSMUSG00000042671,ENSMUSG00000046714,ENSMUSG00000025006,ENSMUSG00000026888,ENSMUSG00000036585,ENSMUSG00000021732,ENSMUSG00000027208,ENSMUSG00000021974,ENSMUSG00000019997,ENSMUSG00000000182,ENSMUSG00000050541,ENSMUSG00000029084,ENSMUSG00000008136,…	2.80865660581251e-08	7.75141211980222e-07	0.0772693173293323
GO:0016020	membrane	CC	498	9328	961	21568	ENSMUSG00000024030,ENSMUSG00000000532,ENSMUSG00000031659,ENSMUSG00000022376,ENSMUSG00000029778,ENSMUSG00000018500,ENSMUSG00000050541,ENSMUSG00000027335,ENSMUSG00000033717,ENSMUSG00000022309,ENSMUSG00000049115,ENSMUSG00000068122,ENSMUSG00000024397,ENSMUSG00000022265,ENSMUSG00000069601,ENSMUSG00000019326,ENSMUSG00000006567,ENSMUSG00000031596,ENSMUSG00000053175,ENSMUSG00000041347,ENSMUSG00000029082,…	2.85896203892753e-08	7.86783104292358e-07	0.0533876500857633
GO:0002521	leukocyte differentiation	BP	54	542	961	21568	ENSMUSG00000028076,ENSMUSG00000030142,ENSMUSG00000053175,ENSMUSG00000019850,ENSMUSG00000038608,ENSMUSG00000031239,ENSMUSG00000008496,ENSMUSG00000040329,ENSMUSG00000019966,ENSMUSG00000027995,ENSMUSG00000027858,ENSMUSG00000025001,ENSMUSG00000020474,ENSMUSG00000018916,ENSMUSG00000038067,ENSMUSG00000027985,ENSMUSG00000035673,ENSMUSG00000046402,ENSMUSG00000027347,ENSMUSG00000042244,ENSMUSG00000031304,…	3.01660213027907e-08	8.27813734731257e-07	0.0996309963099631
GO:0006812	cation transport	BP	84	1015	961	21568	ENSMUSG00000023030,ENSMUSG00000018916,ENSMUSG00000024042,ENSMUSG00000029361,ENSMUSG00000055761,ENSMUSG00000061414,ENSMUSG00000034997,ENSMUSG00000021057,ENSMUSG00000047976,ENSMUSG00000050556,ENSMUSG00000062785,ENSMUSG00000030247,ENSMUSG00000020155,ENSMUSG00000030249,ENSMUSG00000047330,ENSMUSG00000056258,ENSMUSG00000054477,ENSMUSG00000000794,ENSMUSG00000028033,ENSMUSG00000051726,ENSMUSG00000021490,…	3.12576637978126e-08	8.55347427145229e-07	0.0827586206896552
GO:0001667	ameboidal-type cell migration	BP	40	344	961	21568	ENSMUSG00000022122,ENSMUSG00000034486,ENSMUSG00000022144,ENSMUSG00000021109,ENSMUSG00000027985,ENSMUSG00000019966,ENSMUSG00000025969,ENSMUSG00000028780,ENSMUSG00000033730,ENSMUSG00000062960,ENSMUSG00000045930,ENSMUSG00000022309,ENSMUSG00000036585,ENSMUSG00000046714,ENSMUSG00000021994,ENSMUSG00000015305,ENSMUSG00000042677,ENSMUSG00000046318,ENSMUSG00000019929,ENSMUSG00000014813,ENSMUSG00000021732,…	3.17186861605367e-08	8.65518064329913e-07	0.116279069767442
GO:0019882	antigen processing and presentation	BP	19	95	961	21568	ENSMUSG00000037405,ENSMUSG00000061232,ENSMUSG00000016283,ENSMUSG00000079507,ENSMUSG00000067235,ENSMUSG00000035929,ENSMUSG00000060550,ENSMUSG00000073409,ENSMUSG00000056116,ENSMUSG00000024610,ENSMUSG00000026177,ENSMUSG00000055994,ENSMUSG00000026656,ENSMUSG00000028076,ENSMUSG00000032202,ENSMUSG00000002983,ENSMUSG00000021700,ENSMUSG00000019832,ENSMUSG00000003411	3.25612741444555e-08	8.86014220891406e-07	0.2
GO:0048662	negative regulation of smooth muscle cell proliferation	BP	13	44	961	21568	ENSMUSG00000001349,ENSMUSG00000021253,ENSMUSG00000053647,ENSMUSG00000020542,ENSMUSG00000024397,ENSMUSG00000020427,ENSMUSG00000003032,ENSMUSG00000027931,ENSMUSG00000022206,ENSMUSG00000043017,ENSMUSG00000019850,ENSMUSG00000011171,ENSMUSG00000004558	3.61060565354189e-08	9.79718122293006e-07	0.295454545454545
GO:0007507	heart development	BP	56	575	961	21568	ENSMUSG00000050953,ENSMUSG00000021109,ENSMUSG00000013584,ENSMUSG00000028718,ENSMUSG00000021994,ENSMUSG00000031965,ENSMUSG00000022483,ENSMUSG00000046714,ENSMUSG00000021466,ENSMUSG00000039239,ENSMUSG00000022528,ENSMUSG00000025969,ENSMUSG00000028780,ENSMUSG00000022306,ENSMUSG00000019789,ENSMUSG00000029287,ENSMUSG00000040289,ENSMUSG00000032744,ENSMUSG00000062960,ENSMUSG00000022309,ENSMUSG00000027358,…	3.6639635311353e-08	9.91419405757198e-07	0.0973913043478261
GO:0032675	regulation of interleukin-6 production	BP	22	126	961	21568	ENSMUSG00000019850,ENSMUSG00000020227,ENSMUSG00000042677,ENSMUSG00000018500,ENSMUSG00000031380,ENSMUSG00000027399,ENSMUSG00000025746,ENSMUSG00000016024,ENSMUSG00000035678,ENSMUSG00000021994,ENSMUSG00000027995,ENSMUSG00000024810,ENSMUSG00000070942,ENSMUSG00000041135,ENSMUSG00000056130,ENSMUSG00000052688,ENSMUSG00000055994,ENSMUSG00000056501,ENSMUSG00000029377,ENSMUSG00000058914,ENSMUSG00000021678,…	3.70621962872605e-08	1.00005987586265e-06	0.174603174603175
GO:0046649	lymphocyte activation	BP	62	667	961	21568	ENSMUSG00000028076,ENSMUSG00000021678,ENSMUSG00000021998,ENSMUSG00000037405,ENSMUSG00000030142,ENSMUSG00000026177,ENSMUSG00000053175,ENSMUSG00000019850,ENSMUSG00000038608,ENSMUSG00000031239,ENSMUSG00000008496,ENSMUSG00000040329,ENSMUSG00000025001,ENSMUSG00000000290,ENSMUSG00000020474,ENSMUSG00000026656,ENSMUSG00000029082,ENSMUSG00000029084,ENSMUSG00000024610,ENSMUSG00000002308,ENSMUSG00000026012,…	3.81576382214138e-08	1.02675844847454e-06	0.0929535232383808
GO:0007159	leukocyte cell-cell adhesion	BP	36	294	961	21568	ENSMUSG00000026012,ENSMUSG00000026009,ENSMUSG00000031304,ENSMUSG00000033730,ENSMUSG00000027347,ENSMUSG00000037440,ENSMUSG00000041135,ENSMUSG00000024397,ENSMUSG00000028076,ENSMUSG00000030707,ENSMUSG00000022528,ENSMUSG00000025746,ENSMUSG00000026532,ENSMUSG00000027962,ENSMUSG00000020053,ENSMUSG00000039323,ENSMUSG00000035678,ENSMUSG00000000732,ENSMUSG00000056501,ENSMUSG00000017009,ENSMUSG00000024610,…	4.14316527070057e-08	1.11176847582483e-06	0.122448979591837
GO:0045121	membrane raft	CC	40	348	961	21568	ENSMUSG00000000290,ENSMUSG00000057729,ENSMUSG00000023945,ENSMUSG00000029778,ENSMUSG00000028613,ENSMUSG00000029361,ENSMUSG00000021466,ENSMUSG00000028645,ENSMUSG00000022479,ENSMUSG00000071317,ENSMUSG00000025006,ENSMUSG00000022309,ENSMUSG00000032000,ENSMUSG00000051439,ENSMUSG00000026012,ENSMUSG00000062563,ENSMUSG00000022865,ENSMUSG00000026399,ENSMUSG00000045103,ENSMUSG00000022122,ENSMUSG00000004267,…	4.36690227441469e-08	1.16534937554422e-06	0.114942528735632
GO:0098857	membrane microdomain	CC	40	348	961	21568	ENSMUSG00000022309,ENSMUSG00000032000,ENSMUSG00000051439,ENSMUSG00000026012,ENSMUSG00000062563,ENSMUSG00000022865,ENSMUSG00000026399,ENSMUSG00000045103,ENSMUSG00000022122,ENSMUSG00000004267,ENSMUSG00000024778,ENSMUSG00000026656,ENSMUSG00000050953,ENSMUSG00000048582,ENSMUSG00000028583,ENSMUSG00000031342,ENSMUSG00000035273,ENSMUSG00000037405,ENSMUSG00000000290,ENSMUSG00000062960,ENSMUSG00000029361,…	4.36690227441469e-08	1.16534937554422e-06	0.114942528735632
GO:2001057	reactive nitrogen species metabolic process	BP	17	78	961	21568	ENSMUSG00000031596,ENSMUSG00000024087,ENSMUSG00000029361,ENSMUSG00000020826,ENSMUSG00000042677,ENSMUSG00000020053,ENSMUSG00000024397,ENSMUSG00000076441,ENSMUSG00000022037,ENSMUSG00000037405,ENSMUSG00000025746,ENSMUSG00000000290,ENSMUSG00000003032,ENSMUSG00000027832,ENSMUSG00000006818,ENSMUSG00000027995,ENSMUSG00000031906	4.5093257498741e-08	1.20005050931402e-06	0.217948717948718
GO:0002699	positive regulation of immune effector process	BP	28	195	961	21568	ENSMUSG00000024164,ENSMUSG00000028076,ENSMUSG00000061232,ENSMUSG00000060550,ENSMUSG00000030895,ENSMUSG00000045005,ENSMUSG00000055994,ENSMUSG00000021678,ENSMUSG00000021994,ENSMUSG00000031289,ENSMUSG00000018500,ENSMUSG00000000290,ENSMUSG00000044813,ENSMUSG00000041135,ENSMUSG00000025746,ENSMUSG00000032691,ENSMUSG00000029591,ENSMUSG00000026068,ENSMUSG00000027347,ENSMUSG00000026012,ENSMUSG00000024990,…	4.6038101500114e-08	1.22183860063453e-06	0.143589743589744
GO:0060485	mesenchyme development	BP	32	244	961	21568	ENSMUSG00000022122,ENSMUSG00000034486,ENSMUSG00000022144,ENSMUSG00000021109,ENSMUSG00000027985,ENSMUSG00000019966,ENSMUSG00000025969,ENSMUSG00000028780,ENSMUSG00000027358,ENSMUSG00000039239,ENSMUSG00000029287,ENSMUSG00000020846,ENSMUSG00000052504,ENSMUSG00000040289,ENSMUSG00000032744,ENSMUSG00000019789,ENSMUSG00000031965,ENSMUSG00000021127,ENSMUSG00000050953,ENSMUSG00000028583,ENSMUSG00000021253,…	4.66628621216502e-08	1.2350359163181e-06	0.131147540983607
GO:0070062	extracellular exosome	CC	172	2601	961	21568	ENSMUSG00000059430,ENSMUSG00000000532,ENSMUSG00000020473,ENSMUSG00000022309,ENSMUSG00000028527,ENSMUSG00000032202,ENSMUSG00000076441,ENSMUSG00000004446,ENSMUSG00000029082,ENSMUSG00000023224,ENSMUSG00000024164,ENSMUSG00000027562,ENSMUSG00000051439,ENSMUSG00000029084,ENSMUSG00000015085,ENSMUSG00000039385,ENSMUSG00000064246,ENSMUSG00000030077,ENSMUSG00000030707,ENSMUSG00000022037,ENSMUSG00000038357,…	4.70252092738368e-08	1.24123488347591e-06	0.0661284121491734
GO:0010574	regulation of vascular endothelial growth factor production	BP	11	31	961	21568	ENSMUSG00000018500,ENSMUSG00000017146,ENSMUSG00000024164,ENSMUSG00000024087,ENSMUSG00000021109,ENSMUSG00000035273,ENSMUSG00000027399,ENSMUSG00000046318,ENSMUSG00000025746,ENSMUSG00000035385,ENSMUSG00000004558	4.83832821264149e-08	1.2736110161918e-06	0.354838709677419
GO:1903039	positive regulation of leukocyte cell-cell adhesion	BP	27	184	961	21568	ENSMUSG00000026012,ENSMUSG00000026009,ENSMUSG00000031304,ENSMUSG00000033730,ENSMUSG00000027347,ENSMUSG00000037440,ENSMUSG00000041135,ENSMUSG00000024397,ENSMUSG00000028076,ENSMUSG00000030707,ENSMUSG00000022528,ENSMUSG00000025746,ENSMUSG00000026532,ENSMUSG00000027962,ENSMUSG00000020053,ENSMUSG00000039323,ENSMUSG00000035678,ENSMUSG00000000732,ENSMUSG00000024610,ENSMUSG00000040329,ENSMUSG00000070942,…	5.03663692325517e-08	1.32221956302365e-06	0.146739130434783
GO:0051251	positive regulation of lymphocyte activation	BP	32	245	961	21568	ENSMUSG00000029082,ENSMUSG00000029084,ENSMUSG00000024610,ENSMUSG00000040329,ENSMUSG00000002308,ENSMUSG00000026012,ENSMUSG00000026009,ENSMUSG00000027347,ENSMUSG00000031304,ENSMUSG00000033730,ENSMUSG00000037440,ENSMUSG00000041135,ENSMUSG00000024397,ENSMUSG00000028076,ENSMUSG00000030707,ENSMUSG00000022528,ENSMUSG00000025746,ENSMUSG00000026532,ENSMUSG00000027962,ENSMUSG00000020053,ENSMUSG00000039323,…	5.14327111251772e-08	1.34656398018809e-06	0.130612244897959
GO:0050731	positive regulation of peptidyl-tyrosine phosphorylation	BP	26	173	961	21568	ENSMUSG00000033717,ENSMUSG00000029377,ENSMUSG00000018916,ENSMUSG00000022528,ENSMUSG00000030895,ENSMUSG00000020053,ENSMUSG00000025746,ENSMUSG00000034394,ENSMUSG00000034422,ENSMUSG00000028613,ENSMUSG00000022309,ENSMUSG00000038067,ENSMUSG00000021732,ENSMUSG00000027208,ENSMUSG00000022144,ENSMUSG00000034997,ENSMUSG00000037405,ENSMUSG00000024610,ENSMUSG00000019966,ENSMUSG00000022425,ENSMUSG00000068748,…	5.42055425543307e-08	1.41533447634448e-06	0.15028901734104
GO:0050870	positive regulation of T cell activation	BP	26	174	961	21568	ENSMUSG00000026012,ENSMUSG00000026009,ENSMUSG00000031304,ENSMUSG00000033730,ENSMUSG00000027347,ENSMUSG00000037440,ENSMUSG00000041135,ENSMUSG00000024397,ENSMUSG00000028076,ENSMUSG00000030707,ENSMUSG00000022528,ENSMUSG00000025746,ENSMUSG00000026532,ENSMUSG00000027962,ENSMUSG00000020053,ENSMUSG00000039323,ENSMUSG00000035678,ENSMUSG00000000732,ENSMUSG00000024610,ENSMUSG00000040329,ENSMUSG00000070942,…	6.10771223315638e-08	1.59046796781145e-06	0.149425287356322
GO:0001959	regulation of cytokine-mediated signaling pathway	BP	18	89	961	21568	ENSMUSG00000020227,ENSMUSG00000024610,ENSMUSG00000041135,ENSMUSG00000021678,ENSMUSG00000020696,ENSMUSG00000014776,ENSMUSG00000024901,ENSMUSG00000038037,ENSMUSG00000030895,ENSMUSG00000034422,ENSMUSG00000049723,ENSMUSG00000021994,ENSMUSG00000033538,ENSMUSG00000022309,ENSMUSG00000056130,ENSMUSG00000026981,ENSMUSG00000025746,ENSMUSG00000026072	6.22660291604791e-08	1.61275674994e-06	0.202247191011236
GO:0051171	regulation of nitrogen compound metabolic process	BP	301	5166	961	21568	ENSMUSG00000073802,ENSMUSG00000020473,ENSMUSG00000027358,ENSMUSG00000070691,ENSMUSG00000007805,ENSMUSG00000024868,ENSMUSG00000022122,ENSMUSG00000058665,ENSMUSG00000024140,ENSMUSG00000021974,ENSMUSG00000008136,ENSMUSG00000046714,ENSMUSG00000074676,ENSMUSG00000021765,ENSMUSG00000048402,ENSMUSG00000022528,ENSMUSG00000040289,ENSMUSG00000019789,ENSMUSG00000021109,ENSMUSG00000003032,ENSMUSG00000027985,…	6.21670363126619e-08	1.61275674994e-06	0.0582655826558266
GO:0048839	inner ear development	BP	28	198	961	21568	ENSMUSG00000021732,ENSMUSG00000022483,ENSMUSG00000021974,ENSMUSG00000022297,ENSMUSG00000034486,ENSMUSG00000020902,ENSMUSG00000021994,ENSMUSG00000022114,ENSMUSG00000015134,ENSMUSG00000035916,ENSMUSG00000026768,ENSMUSG00000022528,ENSMUSG00000027276,ENSMUSG00000040289,ENSMUSG00000019789,ENSMUSG00000017009,ENSMUSG00000054196,ENSMUSG00000002870,ENSMUSG00000048402,ENSMUSG00000027358,ENSMUSG00000071637,…	6.41832402568642e-08	1.65798146231532e-06	0.141414141414141
GO:0007204	positive regulation of cytosolic calcium ion concentration	BP	35	286	961	21568	ENSMUSG00000029778,ENSMUSG00000021057,ENSMUSG00000045103,ENSMUSG00000014776,ENSMUSG00000034997,ENSMUSG00000030707,ENSMUSG00000039239,ENSMUSG00000041347,ENSMUSG00000034855,ENSMUSG00000044338,ENSMUSG00000053647,ENSMUSG00000052353,ENSMUSG00000049115,ENSMUSG00000021678,ENSMUSG00000026271,ENSMUSG00000060735,ENSMUSG00000052229,ENSMUSG00000030790,ENSMUSG00000050541,ENSMUSG00000027335,ENSMUSG00000029084,…	6.4689590300673e-08	1.66449344015159e-06	0.122377622377622
GO:1904018	positive regulation of vasculature development	BP	25	163	961	21568	ENSMUSG00000046714,ENSMUSG00000030790,ENSMUSG00000017146,ENSMUSG00000024164,ENSMUSG00000064246,ENSMUSG00000038357,ENSMUSG00000024087,ENSMUSG00000036585,ENSMUSG00000031380,ENSMUSG00000021109,ENSMUSG00000027399,ENSMUSG00000000290,ENSMUSG00000062960,ENSMUSG00000017737,ENSMUSG00000079092,ENSMUSG00000020676,ENSMUSG00000031778,ENSMUSG00000031520,ENSMUSG00000021994,ENSMUSG00000044338,ENSMUSG00000015305,…	6.47789849217661e-08	1.66449344015159e-06	0.153374233128834
GO:0051480	regulation of cytosolic calcium ion concentration	BP	38	326	961	21568	ENSMUSG00000030790,ENSMUSG00000050541,ENSMUSG00000027335,ENSMUSG00000049115,ENSMUSG00000029084,ENSMUSG00000025804,ENSMUSG00000022122,ENSMUSG00000021678,ENSMUSG00000050953,ENSMUSG00000029380,ENSMUSG00000034997,ENSMUSG00000062960,ENSMUSG00000022875,ENSMUSG00000040016,ENSMUSG00000000982,ENSMUSG00000058427,ENSMUSG00000017446,ENSMUSG00000026271,ENSMUSG00000053647,ENSMUSG00000022840,ENSMUSG00000029379,…	6.55165154636729e-08	1.67456064722058e-06	0.116564417177914
GO:0060759	regulation of response to cytokine stimulus	BP	19	99	961	21568	ENSMUSG00000020227,ENSMUSG00000024610,ENSMUSG00000041135,ENSMUSG00000021678,ENSMUSG00000020696,ENSMUSG00000014776,ENSMUSG00000024901,ENSMUSG00000030895,ENSMUSG00000038037,ENSMUSG00000034422,ENSMUSG00000049723,ENSMUSG00000021994,ENSMUSG00000003032,ENSMUSG00000033538,ENSMUSG00000022309,ENSMUSG00000056130,ENSMUSG00000026981,ENSMUSG00000025746,ENSMUSG00000026072	6.54795506920641e-08	1.67456064722058e-06	0.191919191919192
GO:0032755	positive regulation of interleukin-6 production	BP	17	80	961	21568	ENSMUSG00000029377,ENSMUSG00000021678,ENSMUSG00000022514,ENSMUSG00000018500,ENSMUSG00000031380,ENSMUSG00000027399,ENSMUSG00000025746,ENSMUSG00000016024,ENSMUSG00000035678,ENSMUSG00000021994,ENSMUSG00000027995,ENSMUSG00000024810,ENSMUSG00000070942,ENSMUSG00000041135,ENSMUSG00000056130,ENSMUSG00000052688,ENSMUSG00000055994	6.70888650709803e-08	1.71023641037523e-06	0.2125
GO:0002274	myeloid leukocyte activation	BP	26	175	961	21568	ENSMUSG00000024397,ENSMUSG00000022037,ENSMUSG00000031778,ENSMUSG00000027995,ENSMUSG00000016024,ENSMUSG00000024810,ENSMUSG00000035673,ENSMUSG00000032369,ENSMUSG00000031596,ENSMUSG00000018916,ENSMUSG00000026177,ENSMUSG00000021678,ENSMUSG00000026068,ENSMUSG00000029371,ENSMUSG00000002983,ENSMUSG00000035678,ENSMUSG00000026630,ENSMUSG00000056492,ENSMUSG00000028076,ENSMUSG00000026069,ENSMUSG00000021994,…	6.87509489690456e-08	1.74800641118936e-06	0.148571428571429
GO:0097367	carbohydrate derivative binding	MF	142	2056	961	21568	ENSMUSG00000051439,ENSMUSG00000016024,ENSMUSG00000026580,ENSMUSG00000027995,ENSMUSG00000024030,ENSMUSG00000059430,ENSMUSG00000000532,ENSMUSG00000031659,ENSMUSG00000022376,ENSMUSG00000028527,ENSMUSG00000076441,ENSMUSG00000006567,ENSMUSG00000057897,ENSMUSG00000070691,ENSMUSG00000015085,ENSMUSG00000032113,ENSMUSG00000027797,ENSMUSG00000033826,ENSMUSG00000052504,ENSMUSG00000025001,ENSMUSG00000030247,…	7.01039535481657e-08	1.77774083251592e-06	0.0690661478599222
GO:0001664	G protein-coupled receptor binding	MF	34	274	961	21568	ENSMUSG00000037010,ENSMUSG00000021994,ENSMUSG00000054196,ENSMUSG00000021466,ENSMUSG00000029380,ENSMUSG00000034855,ENSMUSG00000029417,ENSMUSG00000020676,ENSMUSG00000035352,ENSMUSG00000035385,ENSMUSG00000026166,ENSMUSG00000000982,ENSMUSG00000018927,ENSMUSG00000035373,ENSMUSG00000019122,ENSMUSG00000058427,ENSMUSG00000029371,ENSMUSG00000031778,ENSMUSG00000029373,ENSMUSG00000029372,ENSMUSG00000018920,…	7.08714525313966e-08	1.79251112446903e-06	0.124087591240876
GO:0051249	regulation of lymphocyte activation	BP	43	396	961	21568	ENSMUSG00000026656,ENSMUSG00000029082,ENSMUSG00000029084,ENSMUSG00000024610,ENSMUSG00000040329,ENSMUSG00000002308,ENSMUSG00000026012,ENSMUSG00000026009,ENSMUSG00000027347,ENSMUSG00000042244,ENSMUSG00000031304,ENSMUSG00000028076,ENSMUSG00000033730,ENSMUSG00000037440,ENSMUSG00000041135,ENSMUSG00000024397,ENSMUSG00000030707,ENSMUSG00000022528,ENSMUSG00000025746,ENSMUSG00000026532,ENSMUSG00000027962,…	7.14216010463169e-08	1.80172148264498e-06	0.108585858585859
GO:0048660	regulation of smooth muscle cell proliferation	BP	23	142	961	21568	ENSMUSG00000024397,ENSMUSG00000029377,ENSMUSG00000021109,ENSMUSG00000020053,ENSMUSG00000025746,ENSMUSG00000031778,ENSMUSG00000059588,ENSMUSG00000020427,ENSMUSG00000003032,ENSMUSG00000027931,ENSMUSG00000022206,ENSMUSG00000043017,ENSMUSG00000019850,ENSMUSG00000011171,ENSMUSG00000004558,ENSMUSG00000001349,ENSMUSG00000021253,ENSMUSG00000053647,ENSMUSG00000020542,ENSMUSG00000031613,ENSMUSG00000049511,…	7.76098395382564e-08	1.95274419638205e-06	0.161971830985915
GO:0035456	response to interferon-beta	BP	13	47	961	21568	ENSMUSG00000040264,ENSMUSG00000028270,ENSMUSG00000039997,ENSMUSG00000073489,ENSMUSG00000034459,ENSMUSG00000074896,ENSMUSG00000022126,ENSMUSG00000028268,ENSMUSG00000054072,ENSMUSG00000104713,ENSMUSG00000022971,ENSMUSG00000032369,ENSMUSG00000042349	8.64019875717172e-08	2.16833174509644e-06	0.276595744680851
GO:0008016	regulation of heart contraction	BP	25	166	961	21568	ENSMUSG00000027335,ENSMUSG00000050541,ENSMUSG00000030790,ENSMUSG00000037010,ENSMUSG00000045103,ENSMUSG00000024140,ENSMUSG00000028883,ENSMUSG00000071317,ENSMUSG00000022803,ENSMUSG00000040086,ENSMUSG00000068122,ENSMUSG00000037580,ENSMUSG00000019789,ENSMUSG00000049281,ENSMUSG00000029361,ENSMUSG00000039239,ENSMUSG00000042677,ENSMUSG00000019997,ENSMUSG00000050953,ENSMUSG00000028525,ENSMUSG00000014813,…	9.33694374857447e-08	2.33713111349977e-06	0.150602409638554
GO:0002250	adaptive immune response	BP	41	372	961	21568	ENSMUSG00000024164,ENSMUSG00000026656,ENSMUSG00000028076,ENSMUSG00000061232,ENSMUSG00000060550,ENSMUSG00000026177,ENSMUSG00000008496,ENSMUSG00000055994,ENSMUSG00000053175,ENSMUSG00000039748,ENSMUSG00000027276,ENSMUSG00000037405,ENSMUSG00000025225,ENSMUSG00000019850,ENSMUSG00000045005,ENSMUSG00000024610,ENSMUSG00000026069,ENSMUSG00000024810,ENSMUSG00000041135,ENSMUSG00000030895,ENSMUSG00000023224,…	9.55470712673484e-08	2.38547546228558e-06	0.110215053763441
GO:0020003	symbiont-containing vacuole	CC	7	11	961	21568	ENSMUSG00000040264,ENSMUSG00000028270,ENSMUSG00000028268,ENSMUSG00000029373,ENSMUSG00000054072,ENSMUSG00000104713,ENSMUSG00000029298	9.62254807976259e-08	2.39623710150798e-06	0.636363636363636
GO:0071222	cellular response to lipopolysaccharide	BP	29	214	961	21568	ENSMUSG00000051439,ENSMUSG00000016024,ENSMUSG00000021025,ENSMUSG00000035352,ENSMUSG00000041135,ENSMUSG00000015305,ENSMUSG00000022126,ENSMUSG00000019850,ENSMUSG00000056501,ENSMUSG00000028270,ENSMUSG00000037580,ENSMUSG00000034855,ENSMUSG00000025746,ENSMUSG00000026712,ENSMUSG00000028163,ENSMUSG00000020826,ENSMUSG00000028525,ENSMUSG00000032372,ENSMUSG00000035385,ENSMUSG00000029371,ENSMUSG00000032369,…	9.66385097529664e-08	2.4003519076333e-06	0.135514018691589
GO:0030030	cell projection organization	BP	107	1437	961	21568	ENSMUSG00000020902,ENSMUSG00000020900,ENSMUSG00000069601,ENSMUSG00000027797,ENSMUSG00000015222,ENSMUSG00000068748,ENSMUSG00000025020,ENSMUSG00000053024,ENSMUSG00000021994,ENSMUSG00000025427,ENSMUSG00000044667,ENSMUSG00000075224,ENSMUSG00000026725,ENSMUSG00000061751,ENSMUSG00000070691,ENSMUSG00000030077,ENSMUSG00000047261,ENSMUSG00000034486,ENSMUSG00000048402,ENSMUSG00000025969,ENSMUSG00000028883,…	9.85360323272855e-08	2.44122390065068e-06	0.0744606819763396
GO:0010573	vascular endothelial growth factor production	BP	11	33	961	21568	ENSMUSG00000025746,ENSMUSG00000035385,ENSMUSG00000004558,ENSMUSG00000018500,ENSMUSG00000017146,ENSMUSG00000024164,ENSMUSG00000024087,ENSMUSG00000021109,ENSMUSG00000035273,ENSMUSG00000027399,ENSMUSG00000046318	1.01883083952837e-07	2.51770774043657e-06	0.333333333333333
GO:0043583	ear development	BP	30	227	961	21568	ENSMUSG00000021732,ENSMUSG00000022483,ENSMUSG00000021974,ENSMUSG00000022297,ENSMUSG00000034486,ENSMUSG00000020902,ENSMUSG00000021994,ENSMUSG00000022114,ENSMUSG00000015134,ENSMUSG00000035916,ENSMUSG00000026768,ENSMUSG00000010461,ENSMUSG00000024134,ENSMUSG00000022528,ENSMUSG00000027276,ENSMUSG00000040289,ENSMUSG00000019789,ENSMUSG00000027358,ENSMUSG00000071637,ENSMUSG00000062563,ENSMUSG00000020140,…	1.02732476410184e-07	2.52581091113059e-06	0.13215859030837
GO:0045444	fat cell differentiation	BP	30	227	961	21568	ENSMUSG00000022528,ENSMUSG00000035916,ENSMUSG00000027276,ENSMUSG00000006818,ENSMUSG00000021994,ENSMUSG00000022306,ENSMUSG00000053647,ENSMUSG00000020601,ENSMUSG00000027358,ENSMUSG00000021127,ENSMUSG00000056501,ENSMUSG00000042190,ENSMUSG00000034997,ENSMUSG00000020053,ENSMUSG00000040046,ENSMUSG00000009281,ENSMUSG00000042677,ENSMUSG00000021732,ENSMUSG00000078566,ENSMUSG00000068874,ENSMUSG00000048834,…	1.02732476410184e-07	2.52581091113059e-06	0.13215859030837
GO:0097190	apoptotic signaling pathway	BP	56	594	961	21568	ENSMUSG00000004446,ENSMUSG00000006818,ENSMUSG00000026278,ENSMUSG00000024778,ENSMUSG00000078566,ENSMUSG00000017146,ENSMUSG00000003541,ENSMUSG00000042349,ENSMUSG00000024087,ENSMUSG00000006494,ENSMUSG00000053175,ENSMUSG00000073489,ENSMUSG00000033538,ENSMUSG00000056501,ENSMUSG00000017737,ENSMUSG00000003955,ENSMUSG00000053647,ENSMUSG00000020053,ENSMUSG00000038412,ENSMUSG00000014776,ENSMUSG00000000532,…	1.1004350515844e-07	2.69871249232862e-06	0.0942760942760943
GO:0098589	membrane region	CC	40	361	961	21568	ENSMUSG00000022309,ENSMUSG00000032000,ENSMUSG00000051439,ENSMUSG00000026012,ENSMUSG00000062563,ENSMUSG00000022865,ENSMUSG00000026399,ENSMUSG00000045103,ENSMUSG00000022122,ENSMUSG00000004267,ENSMUSG00000024778,ENSMUSG00000026656,ENSMUSG00000050953,ENSMUSG00000048582,ENSMUSG00000028583,ENSMUSG00000031342,ENSMUSG00000035273,ENSMUSG00000037405,ENSMUSG00000000290,ENSMUSG00000062960,ENSMUSG00000029361,…	1.18562312260616e-07	2.90028565370856e-06	0.110803324099723
GO:0009891	positive regulation of biosynthetic process	BP	126	1782	961	21568	ENSMUSG00000020542,ENSMUSG00000032113,ENSMUSG00000055994,ENSMUSG00000034997,ENSMUSG00000020053,ENSMUSG00000030747,ENSMUSG00000020333,ENSMUSG00000021109,ENSMUSG00000018500,ENSMUSG00000027399,ENSMUSG00000053175,ENSMUSG00000024087,ENSMUSG00000025746,ENSMUSG00000073565,ENSMUSG00000025006,ENSMUSG00000029361,ENSMUSG00000020826,ENSMUSG00000022360,ENSMUSG00000020185,ENSMUSG00000046179,ENSMUSG00000053647,…	1.20294962926636e-07	2.93525769740636e-06	0.0707070707070707
GO:0001892	embryonic placenta development	BP	20	113	961	21568	ENSMUSG00000027962,ENSMUSG00000030790,ENSMUSG00000053113,ENSMUSG00000045005,ENSMUSG00000020911,ENSMUSG00000034394,ENSMUSG00000025758,ENSMUSG00000020185,ENSMUSG00000046179,ENSMUSG00000009248,ENSMUSG00000021127,ENSMUSG00000027985,ENSMUSG00000022528,ENSMUSG00000040289,ENSMUSG00000019789,ENSMUSG00000045216,ENSMUSG00000056501,ENSMUSG00000018916,ENSMUSG00000024140,ENSMUSG00000021109	1.21474667866248e-07	2.95659574778982e-06	0.176991150442478
GO:1903409	reactive oxygen species biosynthetic process	BP	19	103	961	21568	ENSMUSG00000031596,ENSMUSG00000024087,ENSMUSG00000029361,ENSMUSG00000020826,ENSMUSG00000042677,ENSMUSG00000020053,ENSMUSG00000024397,ENSMUSG00000076441,ENSMUSG00000022037,ENSMUSG00000037405,ENSMUSG00000025746,ENSMUSG00000000290,ENSMUSG00000003032,ENSMUSG00000027832,ENSMUSG00000006818,ENSMUSG00000027995,ENSMUSG00000031906,ENSMUSG00000021125,ENSMUSG00000032202	1.26777653952343e-07	3.0779326662565e-06	0.184466019417476
GO:0002700	regulation of production of molecular mediator of immune response	BP	21	124	961	21568	ENSMUSG00000019850,ENSMUSG00000026656,ENSMUSG00000031289,ENSMUSG00000030895,ENSMUSG00000045005,ENSMUSG00000027995,ENSMUSG00000055994,ENSMUSG00000022309,ENSMUSG00000021678,ENSMUSG00000021994,ENSMUSG00000055561,ENSMUSG00000039239,ENSMUSG00000021253,ENSMUSG00000020227,ENSMUSG00000029591,ENSMUSG00000026012,ENSMUSG00000025746,ENSMUSG00000024990,ENSMUSG00000024810,ENSMUSG00000024610,ENSMUSG00000032691	1.29627423599363e-07	3.13925213101757e-06	0.169354838709677
GO:0045766	positive regulation of angiogenesis	BP	23	146	961	21568	ENSMUSG00000046714,ENSMUSG00000036585,ENSMUSG00000030790,ENSMUSG00000017146,ENSMUSG00000024164,ENSMUSG00000064246,ENSMUSG00000038357,ENSMUSG00000024087,ENSMUSG00000031380,ENSMUSG00000021109,ENSMUSG00000027399,ENSMUSG00000000290,ENSMUSG00000062960,ENSMUSG00000017737,ENSMUSG00000079092,ENSMUSG00000020676,ENSMUSG00000031778,ENSMUSG00000031520,ENSMUSG00000021994,ENSMUSG00000044338,ENSMUSG00000015305,…	1.31076528389498e-07	3.16642975189293e-06	0.157534246575342
GO:0006936	muscle contraction	BP	34	282	961	21568	ENSMUSG00000050541,ENSMUSG00000047976,ENSMUSG00000070687,ENSMUSG00000034997,ENSMUSG00000018830,ENSMUSG00000022836,ENSMUSG00000021125,ENSMUSG00000024049,ENSMUSG00000029361,ENSMUSG00000027335,ENSMUSG00000020542,ENSMUSG00000045103,ENSMUSG00000031906,ENSMUSG00000022122,ENSMUSG00000040016,ENSMUSG00000022144,ENSMUSG00000005611,ENSMUSG00000059588,ENSMUSG00000040086,ENSMUSG00000042677,ENSMUSG00000049281,…	1.42774199474025e-07	3.44043201568377e-06	0.120567375886525
GO:0050702	interleukin-1 beta secretion	BP	11	34	961	21568	ENSMUSG00000021125,ENSMUSG00000032691,ENSMUSG00000042677,ENSMUSG00000033538,ENSMUSG00000000982,ENSMUSG00000021994,ENSMUSG00000027995,ENSMUSG00000041135,ENSMUSG00000055994,ENSMUSG00000021678,ENSMUSG00000105504	1.44561779362126e-07	3.47486341608168e-06	0.323529411764706
GO:0045089	positive regulation of innate immune response	BP	27	194	961	21568	ENSMUSG00000027995,ENSMUSG00000020400,ENSMUSG00000020227,ENSMUSG00000044162,ENSMUSG00000032000,ENSMUSG00000041135,ENSMUSG00000022126,ENSMUSG00000055994,ENSMUSG00000021678,ENSMUSG00000019850,ENSMUSG00000051439,ENSMUSG00000021025,ENSMUSG00000042306,ENSMUSG00000056130,ENSMUSG00000052688,ENSMUSG00000016024,ENSMUSG00000026068,ENSMUSG00000027347,ENSMUSG00000030895,ENSMUSG00000049723,ENSMUSG00000021994,…	1.53196628832503e-07	3.67330629579321e-06	0.139175257731959
GO:0002455	humoral immune response mediated by circulating immunoglobulin	BP	12	42	961	21568	ENSMUSG00000026656,ENSMUSG00000030895,ENSMUSG00000055994,ENSMUSG00000023224,ENSMUSG00000024164,ENSMUSG00000026399,ENSMUSG00000038521,ENSMUSG00000055172,ENSMUSG00000079343,ENSMUSG00000098470,ENSMUSG00000053175,ENSMUSG00000039748	1.83348440768421e-07	4.37462154119137e-06	0.285714285714286
GO:0006953	acute-phase response	BP	12	42	961	21568	ENSMUSG00000027399,ENSMUSG00000026981,ENSMUSG00000040016,ENSMUSG00000022122,ENSMUSG00000031722,ENSMUSG00000025746,ENSMUSG00000016024,ENSMUSG00000057465,ENSMUSG00000040026,ENSMUSG00000040017,ENSMUSG00000021091,ENSMUSG00000032369	1.83348440768421e-07	4.37462154119137e-06	0.285714285714286
GO:0045596	negative regulation of cell differentiation	BP	64	730	961	21568	ENSMUSG00000009248,ENSMUSG00000029287,ENSMUSG00000024030,ENSMUSG00000021025,ENSMUSG00000037362,ENSMUSG00000020542,ENSMUSG00000052504,ENSMUSG00000061232,ENSMUSG00000022528,ENSMUSG00000028883,ENSMUSG00000024501,ENSMUSG00000032911,ENSMUSG00000050896,ENSMUSG00000022122,ENSMUSG00000020902,ENSMUSG00000029005,ENSMUSG00000048402,ENSMUSG00000032363,ENSMUSG00000042244,ENSMUSG00000024868,ENSMUSG00000024610,…	1.96344409456695e-07	4.67318991254792e-06	0.0876712328767123
GO:0050715	positive regulation of cytokine secretion	BP	21	127	961	21568	ENSMUSG00000021678,ENSMUSG00000021994,ENSMUSG00000033538,ENSMUSG00000000982,ENSMUSG00000027995,ENSMUSG00000041135,ENSMUSG00000032691,ENSMUSG00000055994,ENSMUSG00000026069,ENSMUSG00000024810,ENSMUSG00000027347,ENSMUSG00000049723,ENSMUSG00000051439,ENSMUSG00000022514,ENSMUSG00000049115,ENSMUSG00000068122,ENSMUSG00000057666,ENSMUSG00000027399,ENSMUSG00000030142,ENSMUSG00000023349,ENSMUSG00000058914	1.97343627586494e-07	4.68546009909403e-06	0.165354330708661
GO:0001562	response to protozoan	BP	11	35	961	21568	ENSMUSG00000053175,ENSMUSG00000040264,ENSMUSG00000028270,ENSMUSG00000025746,ENSMUSG00000026177,ENSMUSG00000028268,ENSMUSG00000029373,ENSMUSG00000054072,ENSMUSG00000104713,ENSMUSG00000029298,ENSMUSG00000003541	2.02355928642264e-07	4.78102897745758e-06	0.314285714285714
GO:1902624	positive regulation of neutrophil migration	BP	11	35	961	21568	ENSMUSG00000029380,ENSMUSG00000024610,ENSMUSG00000016024,ENSMUSG00000058427,ENSMUSG00000029371,ENSMUSG00000029373,ENSMUSG00000029372,ENSMUSG00000029379,ENSMUSG00000027399,ENSMUSG00000026072,ENSMUSG00000040016	2.02355928642264e-07	4.78102897745758e-06	0.314285714285714
GO:0030881	beta-2-microglobulin binding	MF	7	12	961	21568	ENSMUSG00000028076,ENSMUSG00000061232,ENSMUSG00000079507,ENSMUSG00000067235,ENSMUSG00000035929,ENSMUSG00000060550,ENSMUSG00000073409	2.22021738381222e-07	5.23290651994866e-06	0.583333333333333
GO:0051051	negative regulation of transport	BP	48	486	961	21568	ENSMUSG00000022309,ENSMUSG00000024610,ENSMUSG00000034997,ENSMUSG00000029361,ENSMUSG00000021057,ENSMUSG00000068122,ENSMUSG00000040016,ENSMUSG00000026981,ENSMUSG00000049511,ENSMUSG00000030707,ENSMUSG00000031289,ENSMUSG00000021596,ENSMUSG00000033717,ENSMUSG00000045658,ENSMUSG00000050556,ENSMUSG00000037362,ENSMUSG00000026196,ENSMUSG00000025746,ENSMUSG00000034394,ENSMUSG00000000182,ENSMUSG00000025496,…	2.30114079601329e-07	5.41047351722833e-06	0.0987654320987654
GO:0072562	blood microparticle	CC	19	107	961	21568	ENSMUSG00000059430,ENSMUSG00000023224,ENSMUSG00000024164,ENSMUSG00000022037,ENSMUSG00000003617,ENSMUSG00000090231,ENSMUSG00000031722,ENSMUSG00000030895,ENSMUSG00000066361,ENSMUSG00000022875,ENSMUSG00000028645,ENSMUSG00000021091,ENSMUSG00000038521,ENSMUSG00000055172,ENSMUSG00000002289,ENSMUSG00000030111,ENSMUSG00000079343,ENSMUSG00000060459,ENSMUSG00000098470	2.37084419130135e-07	5.56086384531142e-06	0.177570093457944
GO:0044092	negative regulation of molecular function	BP	78	963	961	21568	ENSMUSG00000031530,ENSMUSG00000021025,ENSMUSG00000053113,ENSMUSG00000038037,ENSMUSG00000019929,ENSMUSG00000025746,ENSMUSG00000021453,ENSMUSG00000021388,ENSMUSG00000044813,ENSMUSG00000050896,ENSMUSG00000025496,ENSMUSG00000026390,ENSMUSG00000022206,ENSMUSG00000021057,ENSMUSG00000023224,ENSMUSG00000025650,ENSMUSG00000000983,ENSMUSG00000066361,ENSMUSG00000022875,ENSMUSG00000062345,ENSMUSG00000017002,…	2.39343307926915e-07	5.60028653113049e-06	0.0809968847352025
GO:0003012	muscle system process	BP	40	371	961	21568	ENSMUSG00000019789,ENSMUSG00000056328,ENSMUSG00000024049,ENSMUSG00000031965,ENSMUSG00000048096,ENSMUSG00000050541,ENSMUSG00000047976,ENSMUSG00000070687,ENSMUSG00000034997,ENSMUSG00000018830,ENSMUSG00000022836,ENSMUSG00000021125,ENSMUSG00000029361,ENSMUSG00000027335,ENSMUSG00000020542,ENSMUSG00000020053,ENSMUSG00000045103,ENSMUSG00000014776,ENSMUSG00000024397,ENSMUSG00000003032,ENSMUSG00000031906,…	2.45665172565498e-07	5.73435789552285e-06	0.107816711590297
GO:0002366	leukocyte activation involved in immune response	BP	31	249	961	21568	ENSMUSG00000016024,ENSMUSG00000024810,ENSMUSG00000035673,ENSMUSG00000021678,ENSMUSG00000021998,ENSMUSG00000037405,ENSMUSG00000030142,ENSMUSG00000026177,ENSMUSG00000053175,ENSMUSG00000019850,ENSMUSG00000038608,ENSMUSG00000031239,ENSMUSG00000042244,ENSMUSG00000025867,ENSMUSG00000027347,ENSMUSG00000031289,ENSMUSG00000018500,ENSMUSG00000000290,ENSMUSG00000032202,ENSMUSG00000030707,ENSMUSG00000027985,…	2.46565632083431e-07	5.7415415336351e-06	0.124497991967871
GO:1903037	regulation of leukocyte cell-cell adhesion	BP	32	263	961	21568	ENSMUSG00000026012,ENSMUSG00000026009,ENSMUSG00000031304,ENSMUSG00000033730,ENSMUSG00000027347,ENSMUSG00000037440,ENSMUSG00000041135,ENSMUSG00000024397,ENSMUSG00000028076,ENSMUSG00000030707,ENSMUSG00000022528,ENSMUSG00000025746,ENSMUSG00000026532,ENSMUSG00000027962,ENSMUSG00000020053,ENSMUSG00000039323,ENSMUSG00000035678,ENSMUSG00000000732,ENSMUSG00000056501,ENSMUSG00000017009,ENSMUSG00000024610,…	2.68502145398407e-07	6.23736278770832e-06	0.121673003802281
GO:0036477	somatodendritic compartment	CC	75	916	961	21568	ENSMUSG00000030607,ENSMUSG00000076441,ENSMUSG00000033538,ENSMUSG00000025804,ENSMUSG00000025867,ENSMUSG00000025496,ENSMUSG00000004267,ENSMUSG00000024778,ENSMUSG00000025892,ENSMUSG00000022935,ENSMUSG00000024211,ENSMUSG00000034997,ENSMUSG00000020053,ENSMUSG00000047976,ENSMUSG00000050556,ENSMUSG00000062960,ENSMUSG00000028613,ENSMUSG00000015222,ENSMUSG00000037362,ENSMUSG00000059173,ENSMUSG00000040016,…	2.70567413201495e-07	6.27030270737532e-06	0.0818777292576419
GO:0061061	muscle structure development	BP	59	658	961	21568	ENSMUSG00000019789,ENSMUSG00000029287,ENSMUSG00000022306,ENSMUSG00000040289,ENSMUSG00000039239,ENSMUSG00000054889,ENSMUSG00000020542,ENSMUSG00000045103,ENSMUSG00000024593,ENSMUSG00000029675,ENSMUSG00000071317,ENSMUSG00000035168,ENSMUSG00000024042,ENSMUSG00000038132,ENSMUSG00000037362,ENSMUSG00000020053,ENSMUSG00000020900,ENSMUSG00000048096,ENSMUSG00000022122,ENSMUSG00000037868,ENSMUSG00000032744,…	2.80826800019659e-07	6.49252795176714e-06	0.0896656534954407
GO:0006959	humoral immune response	BP	24	164	961	21568	ENSMUSG00000038521,ENSMUSG00000079343,ENSMUSG00000023224,ENSMUSG00000030111,ENSMUSG00000024164,ENSMUSG00000053175,ENSMUSG00000039748,ENSMUSG00000022126,ENSMUSG00000055561,ENSMUSG00000026656,ENSMUSG00000030895,ENSMUSG00000055994,ENSMUSG00000090231,ENSMUSG00000026399,ENSMUSG00000055172,ENSMUSG00000098470,ENSMUSG00000038357,ENSMUSG00000017002,ENSMUSG00000009281,ENSMUSG00000057666,ENSMUSG00000035385,…	2.90103609403494e-07	6.69103253402773e-06	0.146341463414634
GO:0050730	regulation of peptidyl-tyrosine phosphorylation	BP	30	238	961	21568	ENSMUSG00000033717,ENSMUSG00000029377,ENSMUSG00000038037,ENSMUSG00000018916,ENSMUSG00000022528,ENSMUSG00000030895,ENSMUSG00000020053,ENSMUSG00000025746,ENSMUSG00000034394,ENSMUSG00000034422,ENSMUSG00000053113,ENSMUSG00000022309,ENSMUSG00000038067,ENSMUSG00000021732,ENSMUSG00000027208,ENSMUSG00000022144,ENSMUSG00000034997,ENSMUSG00000037405,ENSMUSG00000024610,ENSMUSG00000028613,ENSMUSG00000019966,…	2.9301596011741e-07	6.7421510823215e-06	0.126050420168067
GO:0038034	signal transduction in absence of ligand	BP	16	79	961	21568	ENSMUSG00000024778,ENSMUSG00000020053,ENSMUSG00000027399,ENSMUSG00000026822,ENSMUSG00000019966,ENSMUSG00000026278,ENSMUSG00000028262,ENSMUSG00000022483,ENSMUSG00000018916,ENSMUSG00000010461,ENSMUSG00000021732,ENSMUSG00000022144,ENSMUSG00000040329,ENSMUSG00000031778,ENSMUSG00000029373,ENSMUSG00000039239	3.2780247029689e-07	7.50690905382027e-06	0.20253164556962
GO:0097192	extrinsic apoptotic signaling pathway in absence of ligand	BP	16	79	961	21568	ENSMUSG00000022483,ENSMUSG00000018916,ENSMUSG00000010461,ENSMUSG00000021732,ENSMUSG00000022144,ENSMUSG00000040329,ENSMUSG00000031778,ENSMUSG00000029373,ENSMUSG00000024778,ENSMUSG00000039239,ENSMUSG00000020053,ENSMUSG00000027399,ENSMUSG00000026822,ENSMUSG00000019966,ENSMUSG00000026278,ENSMUSG00000028262	3.2780247029689e-07	7.50690905382027e-06	0.20253164556962
GO:0002263	cell activation involved in immune response	BP	31	253	961	21568	ENSMUSG00000016024,ENSMUSG00000024810,ENSMUSG00000035673,ENSMUSG00000021678,ENSMUSG00000021998,ENSMUSG00000037405,ENSMUSG00000030142,ENSMUSG00000026177,ENSMUSG00000053175,ENSMUSG00000019850,ENSMUSG00000038608,ENSMUSG00000031239,ENSMUSG00000042244,ENSMUSG00000025867,ENSMUSG00000027347,ENSMUSG00000031289,ENSMUSG00000018500,ENSMUSG00000000290,ENSMUSG00000032202,ENSMUSG00000030707,ENSMUSG00000027985,…	3.51936088023369e-07	8.04057755821314e-06	0.122529644268775
GO:2001234	negative regulation of apoptotic signaling pathway	BP	28	215	961	21568	ENSMUSG00000020053,ENSMUSG00000038412,ENSMUSG00000014776,ENSMUSG00000003541,ENSMUSG00000026278,ENSMUSG00000017146,ENSMUSG00000037405,ENSMUSG00000019850,ENSMUSG00000020696,ENSMUSG00000024610,ENSMUSG00000006818,ENSMUSG00000037440,ENSMUSG00000004446,ENSMUSG00000022037,ENSMUSG00000044337,ENSMUSG00000021109,ENSMUSG00000040329,ENSMUSG00000024901,ENSMUSG00000022483,ENSMUSG00000018916,ENSMUSG00000010461,…	3.69071851970574e-07	8.41223301185636e-06	0.130232558139535
GO:0071702	organic substance transport	BP	153	2321	961	21568	ENSMUSG00000028287,ENSMUSG00000053175,ENSMUSG00000021025,ENSMUSG00000021974,ENSMUSG00000049723,ENSMUSG00000024134,ENSMUSG00000018916,ENSMUSG00000049115,ENSMUSG00000068122,ENSMUSG00000027995,ENSMUSG00000055994,ENSMUSG00000008496,ENSMUSG00000022309,ENSMUSG00000021678,ENSMUSG00000021994,ENSMUSG00000024610,ENSMUSG00000031596,ENSMUSG00000032202,ENSMUSG00000021057,ENSMUSG00000037868,ENSMUSG00000004446,…	3.71707357183942e-07	8.45241588976725e-06	0.0659198621283929
GO:0034142	toll-like receptor 4 signaling pathway	BP	10	30	961	21568	ENSMUSG00000022126,ENSMUSG00000056130,ENSMUSG00000052688,ENSMUSG00000021678,ENSMUSG00000016024,ENSMUSG00000051439,ENSMUSG00000021025,ENSMUSG00000042306,ENSMUSG00000041135,ENSMUSG00000044162	3.91741230327276e-07	8.88711311049255e-06	0.333333333333333
GO:1902107	positive regulation of leukocyte differentiation	BP	23	155	961	21568	ENSMUSG00000019966,ENSMUSG00000027985,ENSMUSG00000027347,ENSMUSG00000031304,ENSMUSG00000033730,ENSMUSG00000037440,ENSMUSG00000024610,ENSMUSG00000040329,ENSMUSG00000070942,ENSMUSG00000035678,ENSMUSG00000038037,ENSMUSG00000044813,ENSMUSG00000041135,ENSMUSG00000025746,ENSMUSG00000032691,ENSMUSG00000034394,ENSMUSG00000029373,ENSMUSG00000031750,ENSMUSG00000021127,ENSMUSG00000027562,ENSMUSG00000025804,…	3.96442203824724e-07	8.97274679544416e-06	0.148387096774194
GO:0097191	extrinsic apoptotic signaling pathway	BP	29	229	961	21568	ENSMUSG00000024778,ENSMUSG00000020053,ENSMUSG00000027399,ENSMUSG00000026822,ENSMUSG00000019966,ENSMUSG00000026278,ENSMUSG00000028262,ENSMUSG00000017146,ENSMUSG00000037405,ENSMUSG00000019850,ENSMUSG00000020696,ENSMUSG00000014776,ENSMUSG00000040329,ENSMUSG00000024901,ENSMUSG00000068122,ENSMUSG00000004446,ENSMUSG00000070691,ENSMUSG00000027322,ENSMUSG00000053647,ENSMUSG00000022483,ENSMUSG00000018916,…	4.17137265963927e-07	9.41913448809456e-06	0.126637554585153
GO:0045860	positive regulation of protein kinase activity	BP	42	408	961	21568	ENSMUSG00000021453,ENSMUSG00000025610,ENSMUSG00000027358,ENSMUSG00000025496,ENSMUSG00000036585,ENSMUSG00000021732,ENSMUSG00000020053,ENSMUSG00000024610,ENSMUSG00000021253,ENSMUSG00000021994,ENSMUSG00000042284,ENSMUSG00000032911,ENSMUSG00000033717,ENSMUSG00000029377,ENSMUSG00000022309,ENSMUSG00000064246,ENSMUSG00000027692,ENSMUSG00000038037,ENSMUSG00000027699,ENSMUSG00000026177,ENSMUSG00000039239,…	4.36143800707789e-07	9.82540697082872e-06	0.102941176470588
GO:0065010	extracellular membrane-bounded organelle	CC	7	13	961	21568	ENSMUSG00000040264,ENSMUSG00000028270,ENSMUSG00000028268,ENSMUSG00000029373,ENSMUSG00000054072,ENSMUSG00000104713,ENSMUSG00000029298	4.62479569030436e-07	1.03945233995309e-05	0.538461538461538
GO:0014070	response to organic cyclic compound	BP	64	750	961	21568	ENSMUSG00000050541,ENSMUSG00000025496,ENSMUSG00000034997,ENSMUSG00000029361,ENSMUSG00000039683,ENSMUSG00000061751,ENSMUSG00000053647,ENSMUSG00000031618,ENSMUSG00000028036,ENSMUSG00000050092,ENSMUSG00000042212,ENSMUSG00000055030,ENSMUSG00000039239,ENSMUSG00000021253,ENSMUSG00000020053,ENSMUSG00000017146,ENSMUSG00000039519,ENSMUSG00000074896,ENSMUSG00000057465,ENSMUSG00000040026,ENSMUSG00000049511,…	5.09280545910218e-07	1.14199089079451e-05	0.0853333333333333
GO:0006464	cellular protein modification process	BP	202	3280	961	21568	ENSMUSG00000073802,ENSMUSG00000021127,ENSMUSG00000026177,ENSMUSG00000035352,ENSMUSG00000000182,ENSMUSG00000027784,ENSMUSG00000021453,ENSMUSG00000025610,ENSMUSG00000027358,ENSMUSG00000025496,ENSMUSG00000036585,ENSMUSG00000021732,ENSMUSG00000020053,ENSMUSG00000024610,ENSMUSG00000021253,ENSMUSG00000021994,ENSMUSG00000042284,ENSMUSG00000032911,ENSMUSG00000031530,ENSMUSG00000021200,ENSMUSG00000015305,…	5.282192073956e-07	1.17899987604636e-05	0.0615853658536585
GO:0036211	protein modification process	BP	202	3280	961	21568	ENSMUSG00000073802,ENSMUSG00000021127,ENSMUSG00000026177,ENSMUSG00000035352,ENSMUSG00000000182,ENSMUSG00000027784,ENSMUSG00000021453,ENSMUSG00000025610,ENSMUSG00000027358,ENSMUSG00000025496,ENSMUSG00000036585,ENSMUSG00000021732,ENSMUSG00000020053,ENSMUSG00000024610,ENSMUSG00000021253,ENSMUSG00000021994,ENSMUSG00000042284,ENSMUSG00000032911,ENSMUSG00000031530,ENSMUSG00000021200,ENSMUSG00000015305,…	5.282192073956e-07	1.17899987604636e-05	0.0615853658536585
GO:0033554	cellular response to stress	BP	114	1613	961	21568	ENSMUSG00000032113,ENSMUSG00000042489,ENSMUSG00000017146,ENSMUSG00000027323,ENSMUSG00000030346,ENSMUSG00000041974,ENSMUSG00000000028,ENSMUSG00000007080,ENSMUSG00000026196,ENSMUSG00000010461,ENSMUSG00000032815,ENSMUSG00000001228,ENSMUSG00000029591,ENSMUSG00000039748,ENSMUSG00000020474,ENSMUSG00000035365,ENSMUSG00000046591,ENSMUSG00000034206,ENSMUSG00000009628,ENSMUSG00000041064,ENSMUSG00000034023,…	5.30451725385987e-07	1.18126111811817e-05	0.0706757594544327
GO:0051336	regulation of hydrolase activity	BP	73	899	961	21568	ENSMUSG00000004446,ENSMUSG00000023030,ENSMUSG00000024066,ENSMUSG00000026278,ENSMUSG00000003955,ENSMUSG00000032691,ENSMUSG00000038007,ENSMUSG00000029778,ENSMUSG00000034997,ENSMUSG00000023224,ENSMUSG00000025650,ENSMUSG00000000983,ENSMUSG00000066361,ENSMUSG00000022875,ENSMUSG00000062345,ENSMUSG00000017002,ENSMUSG00000027834,ENSMUSG00000021091,ENSMUSG00000067780,ENSMUSG00000025780,ENSMUSG00000030111,…	5.3760195636916e-07	1.19443810810735e-05	0.0812013348164627
GO:0097756	negative regulation of blood vessel diameter	BP	18	102	961	21568	ENSMUSG00000050541,ENSMUSG00000027335,ENSMUSG00000034997,ENSMUSG00000031906,ENSMUSG00000022122,ENSMUSG00000049115,ENSMUSG00000049511,ENSMUSG00000070687,ENSMUSG00000030790,ENSMUSG00000021109,ENSMUSG00000029361,ENSMUSG00000031778,ENSMUSG00000037010,ENSMUSG00000029084,ENSMUSG00000050953,ENSMUSG00000037405,ENSMUSG00000040016,ENSMUSG00000033174	5.38964305556087e-07	1.19472476611483e-05	0.176470588235294
GO:0002683	negative regulation of immune system process	BP	43	426	961	21568	ENSMUSG00000026656,ENSMUSG00000023224,ENSMUSG00000030111,ENSMUSG00000019850,ENSMUSG00000031289,ENSMUSG00000024810,ENSMUSG00000053647,ENSMUSG00000055994,ENSMUSG00000022309,ENSMUSG00000055561,ENSMUSG00000026069,ENSMUSG00000021125,ENSMUSG00000052229,ENSMUSG00000024610,ENSMUSG00000039239,ENSMUSG00000021253,ENSMUSG00000020227,ENSMUSG00000042244,ENSMUSG00000019966,ENSMUSG00000022126,ENSMUSG00000021678,…	5.4405300337008e-07	1.20325147115205e-05	0.10093896713615
GO:0033218	amide binding	MF	37	342	961	21568	ENSMUSG00000022037,ENSMUSG00000026656,ENSMUSG00000045005,ENSMUSG00000024610,ENSMUSG00000000290,ENSMUSG00000031239,ENSMUSG00000026390,ENSMUSG00000039239,ENSMUSG00000039934,ENSMUSG00000024897,ENSMUSG00000061232,ENSMUSG00000016283,ENSMUSG00000079507,ENSMUSG00000067235,ENSMUSG00000035929,ENSMUSG00000060550,ENSMUSG00000073409,ENSMUSG00000056116,ENSMUSG00000051439,ENSMUSG00000028076,ENSMUSG00000016024,…	6.3398017128475e-07	1.39615808609072e-05	0.108187134502924
GO:0098797	plasma membrane protein complex	CC	47	488	961	21568	ENSMUSG00000024186,ENSMUSG00000049281,ENSMUSG00000017412,ENSMUSG00000028525,ENSMUSG00000050953,ENSMUSG00000048582,ENSMUSG00000047976,ENSMUSG00000050556,ENSMUSG00000062785,ENSMUSG00000020155,ENSMUSG00000030249,ENSMUSG00000053024,ENSMUSG00000047330,ENSMUSG00000056258,ENSMUSG00000028033,ENSMUSG00000075224,ENSMUSG00000051726,ENSMUSG00000030247,ENSMUSG00000045103,ENSMUSG00000020911,ENSMUSG00000001552,…	6.34158726003839e-07	1.39615808609072e-05	0.0963114754098361
GO:0019724	B cell mediated immunity	BP	19	114	961	21568	ENSMUSG00000024164,ENSMUSG00000026656,ENSMUSG00000008496,ENSMUSG00000055994,ENSMUSG00000053175,ENSMUSG00000039748,ENSMUSG00000030895,ENSMUSG00000023224,ENSMUSG00000026399,ENSMUSG00000038521,ENSMUSG00000055172,ENSMUSG00000079343,ENSMUSG00000098470,ENSMUSG00000024610,ENSMUSG00000031289,ENSMUSG00000000732,ENSMUSG00000029591,ENSMUSG00000026012,ENSMUSG00000024778	6.57617482649617e-07	1.44452166767048e-05	0.166666666666667
GO:0072676	lymphocyte migration	BP	16	83	961	21568	ENSMUSG00000034855,ENSMUSG00000029417,ENSMUSG00000018920,ENSMUSG00000021994,ENSMUSG00000035385,ENSMUSG00000050370,ENSMUSG00000039519,ENSMUSG00000020676,ENSMUSG00000035352,ENSMUSG00000026166,ENSMUSG00000000982,ENSMUSG00000018927,ENSMUSG00000035373,ENSMUSG00000019122,ENSMUSG00000031778,ENSMUSG00000024397	6.64938401841408e-07	1.45729825761034e-05	0.192771084337349
GO:0042110	T cell activation	BP	46	474	961	21568	ENSMUSG00000028076,ENSMUSG00000021678,ENSMUSG00000021998,ENSMUSG00000037405,ENSMUSG00000030142,ENSMUSG00000026177,ENSMUSG00000040329,ENSMUSG00000026012,ENSMUSG00000026009,ENSMUSG00000031304,ENSMUSG00000021127,ENSMUSG00000045005,ENSMUSG00000033730,ENSMUSG00000027347,ENSMUSG00000037440,ENSMUSG00000041135,ENSMUSG00000027985,ENSMUSG00000056501,ENSMUSG00000024397,ENSMUSG00000030707,ENSMUSG00000022528,…	6.74026071671977e-07	1.47388048674637e-05	0.0970464135021097
GO:0002253	activation of immune response	BP	35	315	961	21568	ENSMUSG00000038521,ENSMUSG00000079343,ENSMUSG00000023224,ENSMUSG00000030111,ENSMUSG00000024164,ENSMUSG00000027995,ENSMUSG00000020400,ENSMUSG00000020227,ENSMUSG00000044162,ENSMUSG00000090231,ENSMUSG00000026399,ENSMUSG00000055172,ENSMUSG00000098470,ENSMUSG00000017412,ENSMUSG00000026012,ENSMUSG00000028525,ENSMUSG00000041135,ENSMUSG00000044813,ENSMUSG00000032000,ENSMUSG00000022126,ENSMUSG00000055994,…	6.78713616568516e-07	1.48078801885117e-05	0.111111111111111
GO:0016849	phosphorus-oxygen lyase activity	MF	9	25	961	21568	ENSMUSG00000031659,ENSMUSG00000022376,ENSMUSG00000028005,ENSMUSG00000022840,ENSMUSG00000027931,ENSMUSG00000041624,ENSMUSG00000064120,ENSMUSG00000029082,ENSMUSG00000029084	7.14392554967546e-07	1.55512824269003e-05	0.36
GO:0097458	neuron part	CC	113	1605	961	21568	ENSMUSG00000032202,ENSMUSG00000029086,ENSMUSG00000037446,ENSMUSG00000004267,ENSMUSG00000029361,ENSMUSG00000027820,ENSMUSG00000028525,ENSMUSG00000025993,ENSMUSG00000023945,ENSMUSG00000021700,ENSMUSG00000003411,ENSMUSG00000051111,ENSMUSG00000033595,ENSMUSG00000024897,ENSMUSG00000078566,ENSMUSG00000057897,ENSMUSG00000027797,ENSMUSG00000047261,ENSMUSG00000025892,ENSMUSG00000071424,ENSMUSG00000022935,…	7.22582564409164e-07	1.56942988821336e-05	0.070404984423676
GO:0019538	protein metabolic process	BP	281	4886	961	21568	ENSMUSG00000073802,ENSMUSG00000021127,ENSMUSG00000026177,ENSMUSG00000035352,ENSMUSG00000000182,ENSMUSG00000027784,ENSMUSG00000021453,ENSMUSG00000025610,ENSMUSG00000027358,ENSMUSG00000025496,ENSMUSG00000036585,ENSMUSG00000021732,ENSMUSG00000020053,ENSMUSG00000024610,ENSMUSG00000021253,ENSMUSG00000021994,ENSMUSG00000042284,ENSMUSG00000032911,ENSMUSG00000031530,ENSMUSG00000021200,ENSMUSG00000015305,…	7.29806666877318e-07	1.5814508907644e-05	0.0575112566516578
GO:0070661	leukocyte proliferation	BP	35	316	961	21568	ENSMUSG00000022206,ENSMUSG00000026177,ENSMUSG00000026656,ENSMUSG00000029082,ENSMUSG00000029084,ENSMUSG00000024610,ENSMUSG00000040329,ENSMUSG00000002308,ENSMUSG00000028076,ENSMUSG00000041135,ENSMUSG00000027985,ENSMUSG00000044813,ENSMUSG00000024397,ENSMUSG00000026012,ENSMUSG00000030707,ENSMUSG00000022528,ENSMUSG00000025746,ENSMUSG00000026532,ENSMUSG00000027962,ENSMUSG00000020053,ENSMUSG00000039323,…	7.3138226392325e-07	1.5814508907644e-05	0.110759493670886
GO:0007423	sensory organ development	BP	52	568	961	21568	ENSMUSG00000021974,ENSMUSG00000024990,ENSMUSG00000039239,ENSMUSG00000015134,ENSMUSG00000050953,ENSMUSG00000024087,ENSMUSG00000075012,ENSMUSG00000029086,ENSMUSG00000074505,ENSMUSG00000021732,ENSMUSG00000045005,ENSMUSG00000013584,ENSMUSG00000003032,ENSMUSG00000037446,ENSMUSG00000022483,ENSMUSG00000022297,ENSMUSG00000034486,ENSMUSG00000020902,ENSMUSG00000021994,ENSMUSG00000022114,ENSMUSG00000035916,…	7.70403359551237e-07	1.6621152213748e-05	0.0915492957746479
GO:0042832	defense response to protozoan	BP	10	32	961	21568	ENSMUSG00000053175,ENSMUSG00000040264,ENSMUSG00000028270,ENSMUSG00000025746,ENSMUSG00000026177,ENSMUSG00000028268,ENSMUSG00000029373,ENSMUSG00000054072,ENSMUSG00000104713,ENSMUSG00000029298	7.75463405454862e-07	1.6693142241425e-05	0.3125
GO:0010959	regulation of metal ion transport	BP	40	388	961	21568	ENSMUSG00000024042,ENSMUSG00000029361,ENSMUSG00000055761,ENSMUSG00000034997,ENSMUSG00000021057,ENSMUSG00000029778,ENSMUSG00000069601,ENSMUSG00000029380,ENSMUSG00000049281,ENSMUSG00000045103,ENSMUSG00000014776,ENSMUSG00000061414,ENSMUSG00000025496,ENSMUSG00000023092,ENSMUSG00000030707,ENSMUSG00000039239,ENSMUSG00000041347,ENSMUSG00000034855,ENSMUSG00000044338,ENSMUSG00000053647,ENSMUSG00000052353,…	7.87607271973814e-07	1.69169659503555e-05	0.103092783505155
GO:0009725	response to hormone	BP	58	663	961	21568	ENSMUSG00000042671,ENSMUSG00000046714,ENSMUSG00000025006,ENSMUSG00000026888,ENSMUSG00000053647,ENSMUSG00000031618,ENSMUSG00000029287,ENSMUSG00000028036,ENSMUSG00000050092,ENSMUSG00000042212,ENSMUSG00000055030,ENSMUSG00000039239,ENSMUSG00000021253,ENSMUSG00000037868,ENSMUSG00000024990,ENSMUSG00000021127,ENSMUSG00000046275,ENSMUSG00000033717,ENSMUSG00000024042,ENSMUSG00000020053,ENSMUSG00000017146,…	7.94118410126561e-07	1.70190819444602e-05	0.0874811463046757
GO:0032722	positive regulation of chemokine production	BP	13	56	961	21568	ENSMUSG00000021994,ENSMUSG00000027399,ENSMUSG00000011008,ENSMUSG00000055994,ENSMUSG00000056130,ENSMUSG00000026069,ENSMUSG00000024810,ENSMUSG00000024610,ENSMUSG00000018500,ENSMUSG00000025746,ENSMUSG00000016024,ENSMUSG00000027995,ENSMUSG00000041135	7.9986441310328e-07	1.71043853636456e-05	0.232142857142857
GO:0042116	macrophage activation	BP	14	65	961	21568	ENSMUSG00000024397,ENSMUSG00000022037,ENSMUSG00000031778,ENSMUSG00000027995,ENSMUSG00000016024,ENSMUSG00000024810,ENSMUSG00000035673,ENSMUSG00000031596,ENSMUSG00000056492,ENSMUSG00000028076,ENSMUSG00000026069,ENSMUSG00000021994,ENSMUSG00000018916,ENSMUSG00000026177	8.07323452663022e-07	1.72258640659619e-05	0.215384615384615
GO:0048871	multicellular organismal homeostasis	BP	35	318	961	21568	ENSMUSG00000034997,ENSMUSG00000089665,ENSMUSG00000027399,ENSMUSG00000026981,ENSMUSG00000040016,ENSMUSG00000022483,ENSMUSG00000019997,ENSMUSG00000061048,ENSMUSG00000037446,ENSMUSG00000022865,ENSMUSG00000039706,ENSMUSG00000024990,ENSMUSG00000055994,ENSMUSG00000022122,ENSMUSG00000037010,ENSMUSG00000024140,ENSMUSG00000027208,ENSMUSG00000062960,ENSMUSG00000056492,ENSMUSG00000040329,ENSMUSG00000029086,…	8.48303105557089e-07	1.80604663374319e-05	0.110062893081761
GO:0030430	host cell cytoplasm	CC	7	14	961	21568	ENSMUSG00000040264,ENSMUSG00000028270,ENSMUSG00000028268,ENSMUSG00000029373,ENSMUSG00000054072,ENSMUSG00000104713,ENSMUSG00000029298	8.89279668441633e-07	1.88500047006435e-05	0.5
GO:0033655	host cell cytoplasm part	CC	7	14	961	21568	ENSMUSG00000040264,ENSMUSG00000028270,ENSMUSG00000028268,ENSMUSG00000029373,ENSMUSG00000054072,ENSMUSG00000104713,ENSMUSG00000029298	8.89279668441633e-07	1.88500047006435e-05	0.5
GO:0060047	heart contraction	BP	26	199	961	21568	ENSMUSG00000027335,ENSMUSG00000050541,ENSMUSG00000030790,ENSMUSG00000037010,ENSMUSG00000045103,ENSMUSG00000024140,ENSMUSG00000028883,ENSMUSG00000071317,ENSMUSG00000022803,ENSMUSG00000040086,ENSMUSG00000050953,ENSMUSG00000029361,ENSMUSG00000068122,ENSMUSG00000037580,ENSMUSG00000019789,ENSMUSG00000049281,ENSMUSG00000039239,ENSMUSG00000042677,ENSMUSG00000019997,ENSMUSG00000028525,ENSMUSG00000014813,…	8.97695101660616e-07	1.89454737468113e-05	0.130653266331658
GO:2000027	regulation of animal organ morphogenesis	BP	26	199	961	21568	ENSMUSG00000036585,ENSMUSG00000021732,ENSMUSG00000022144,ENSMUSG00000027358,ENSMUSG00000022528,ENSMUSG00000021994,ENSMUSG00000063727,ENSMUSG00000051920,ENSMUSG00000024868,ENSMUSG00000022479,ENSMUSG00000022297,ENSMUSG00000054196,ENSMUSG00000027208,ENSMUSG00000020019,ENSMUSG00000021388,ENSMUSG00000034394,ENSMUSG00000024134,ENSMUSG00000049115,ENSMUSG00000068122,ENSMUSG00000039239,ENSMUSG00000046714,…	8.97695101660616e-07	1.89454737468113e-05	0.130653266331658
GO:0050701	interleukin-1 secretion	BP	11	40	961	21568	ENSMUSG00000021678,ENSMUSG00000105504,ENSMUSG00000021125,ENSMUSG00000032691,ENSMUSG00000042677,ENSMUSG00000033538,ENSMUSG00000000982,ENSMUSG00000021994,ENSMUSG00000027995,ENSMUSG00000041135,ENSMUSG00000055994	9.13701895257048e-07	1.92413701290327e-05	0.275
GO:0042133	neurotransmitter metabolic process	BP	21	139	961	21568	ENSMUSG00000023945,ENSMUSG00000061740,ENSMUSG00000031596,ENSMUSG00000024087,ENSMUSG00000029361,ENSMUSG00000020826,ENSMUSG00000040046,ENSMUSG00000042677,ENSMUSG00000020053,ENSMUSG00000024397,ENSMUSG00000076441,ENSMUSG00000022037,ENSMUSG00000037405,ENSMUSG00000025746,ENSMUSG00000000290,ENSMUSG00000003032,ENSMUSG00000027832,ENSMUSG00000006818,ENSMUSG00000027995,ENSMUSG00000031906,ENSMUSG00000037580	9.28794149467716e-07	1.95167655659301e-05	0.151079136690647
GO:0098590	plasma membrane region	CC	77	980	961	21568	ENSMUSG00000069601,ENSMUSG00000025790,ENSMUSG00000049115,ENSMUSG00000006567,ENSMUSG00000027562,ENSMUSG00000022865,ENSMUSG00000028583,ENSMUSG00000031613,ENSMUSG00000021490,ENSMUSG00000028645,ENSMUSG00000025993,ENSMUSG00000020865,ENSMUSG00000054889,ENSMUSG00000028463,ENSMUSG00000048779,ENSMUSG00000021057,ENSMUSG00000055994,ENSMUSG00000032202,ENSMUSG00000026399,ENSMUSG00000024778,ENSMUSG00000050953,…	9.38757780493232e-07	1.96834342416406e-05	0.0785714285714286
GO:0043167	ion binding	MF	300	5293	961	21568	ENSMUSG00000004267,ENSMUSG00000024042,ENSMUSG00000030867,ENSMUSG00000020914,ENSMUSG00000024235,ENSMUSG00000020227,ENSMUSG00000041064,ENSMUSG00000030607,ENSMUSG00000024397,ENSMUSG00000019326,ENSMUSG00000061048,ENSMUSG00000039385,ENSMUSG00000037580,ENSMUSG00000027276,ENSMUSG00000028613,ENSMUSG00000020583,ENSMUSG00000030218,ENSMUSG00000049723,ENSMUSG00000050578,ENSMUSG00000022425,ENSMUSG00000021998,…	9.49604099634373e-07	1.98678507843589e-05	0.0566786321556773
GO:0043062	extracellular structure organization	BP	30	252	961	21568	ENSMUSG00000050578,ENSMUSG00000021998,ENSMUSG00000053175,ENSMUSG00000003051,ENSMUSG00000029675,ENSMUSG00000017737,ENSMUSG00000025225,ENSMUSG00000063727,ENSMUSG00000039239,ENSMUSG00000021186,ENSMUSG00000004098,ENSMUSG00000022665,ENSMUSG00000031825,ENSMUSG00000026768,ENSMUSG00000030607,ENSMUSG00000022483,ENSMUSG00000024087,ENSMUSG00000046714,ENSMUSG00000026574,ENSMUSG00000059901,ENSMUSG00000032220,…	1.00193480445659e-06	2.09175483852823e-05	0.119047619047619
GO:0031328	positive regulation of cellular biosynthetic process	BP	120	1745	961	21568	ENSMUSG00000020542,ENSMUSG00000032113,ENSMUSG00000055994,ENSMUSG00000034997,ENSMUSG00000020053,ENSMUSG00000030747,ENSMUSG00000020333,ENSMUSG00000021109,ENSMUSG00000053175,ENSMUSG00000024087,ENSMUSG00000025746,ENSMUSG00000073565,ENSMUSG00000018500,ENSMUSG00000029361,ENSMUSG00000020826,ENSMUSG00000022360,ENSMUSG00000020185,ENSMUSG00000046179,ENSMUSG00000053647,ENSMUSG00000001542,ENSMUSG00000029377,…	1.0462075159364e-06	2.17948649610235e-05	0.0687679083094556
GO:0000902	cell morphogenesis	BP	77	983	961	21568	ENSMUSG00000024868,ENSMUSG00000026840,ENSMUSG00000074505,ENSMUSG00000014813,ENSMUSG00000031250,ENSMUSG00000069601,ENSMUSG00000027797,ENSMUSG00000015222,ENSMUSG00000020902,ENSMUSG00000068748,ENSMUSG00000025020,ENSMUSG00000053024,ENSMUSG00000021994,ENSMUSG00000020900,ENSMUSG00000025427,ENSMUSG00000044667,ENSMUSG00000075224,ENSMUSG00000026725,ENSMUSG00000061751,ENSMUSG00000070691,ENSMUSG00000030077,…	1.05511789726534e-06	2.18583897386219e-05	0.0783316378433367
GO:0042310	vasoconstriction	BP	17	96	961	21568	ENSMUSG00000050541,ENSMUSG00000027335,ENSMUSG00000034997,ENSMUSG00000031906,ENSMUSG00000022122,ENSMUSG00000049115,ENSMUSG00000030790,ENSMUSG00000021109,ENSMUSG00000029361,ENSMUSG00000031778,ENSMUSG00000037010,ENSMUSG00000029084,ENSMUSG00000050953,ENSMUSG00000037405,ENSMUSG00000040016,ENSMUSG00000049511,ENSMUSG00000070687	1.05363745730814e-06	2.18583897386219e-05	0.177083333333333
GO:0045859	regulation of protein kinase activity	BP	56	637	961	21568	ENSMUSG00000073802,ENSMUSG00000021453,ENSMUSG00000025610,ENSMUSG00000027358,ENSMUSG00000025496,ENSMUSG00000036585,ENSMUSG00000021732,ENSMUSG00000020053,ENSMUSG00000024610,ENSMUSG00000021253,ENSMUSG00000021994,ENSMUSG00000042284,ENSMUSG00000032911,ENSMUSG00000031530,ENSMUSG00000033717,ENSMUSG00000029377,ENSMUSG00000053113,ENSMUSG00000038037,ENSMUSG00000019929,ENSMUSG00000025746,ENSMUSG00000021388,…	1.05602626176061e-06	2.18583897386219e-05	0.0879120879120879
GO:0120036	plasma membrane bounded cell projection organization	BP	101	1402	961	21568	ENSMUSG00000020902,ENSMUSG00000020900,ENSMUSG00000069601,ENSMUSG00000027797,ENSMUSG00000015222,ENSMUSG00000068748,ENSMUSG00000025020,ENSMUSG00000053024,ENSMUSG00000021994,ENSMUSG00000025427,ENSMUSG00000044667,ENSMUSG00000075224,ENSMUSG00000026725,ENSMUSG00000061751,ENSMUSG00000070691,ENSMUSG00000030077,ENSMUSG00000047261,ENSMUSG00000034486,ENSMUSG00000048402,ENSMUSG00000025969,ENSMUSG00000028883,…	1.0728623473229e-06	2.21595257111235e-05	0.0720399429386591
GO:0030324	lung development	BP	27	214	961	21568	ENSMUSG00000021732,ENSMUSG00000028583,ENSMUSG00000020053,ENSMUSG00000062960,ENSMUSG00000034394,ENSMUSG00000031870,ENSMUSG00000021253,ENSMUSG00000045216,ENSMUSG00000020542,ENSMUSG00000022114,ENSMUSG00000051920,ENSMUSG00000021974,ENSMUSG00000048782,ENSMUSG00000027208,ENSMUSG00000064246,ENSMUSG00000024140,ENSMUSG00000036585,ENSMUSG00000019997,ENSMUSG00000048402,ENSMUSG00000022528,ENSMUSG00000016194,…	1.1151163065759e-06	2.29832588548953e-05	0.126168224299065
GO:0014032	neural crest cell development	BP	14	67	961	21568	ENSMUSG00000022122,ENSMUSG00000034486,ENSMUSG00000022144,ENSMUSG00000021109,ENSMUSG00000027985,ENSMUSG00000019966,ENSMUSG00000025969,ENSMUSG00000028780,ENSMUSG00000028883,ENSMUSG00000022528,ENSMUSG00000027276,ENSMUSG00000046714,ENSMUSG00000013584,ENSMUSG00000030031	1.19220261492094e-06	2.45198869017816e-05	0.208955223880597
GO:0003015	heart process	BP	26	202	961	21568	ENSMUSG00000027335,ENSMUSG00000050541,ENSMUSG00000030790,ENSMUSG00000037010,ENSMUSG00000045103,ENSMUSG00000024140,ENSMUSG00000028883,ENSMUSG00000071317,ENSMUSG00000022803,ENSMUSG00000040086,ENSMUSG00000050953,ENSMUSG00000029361,ENSMUSG00000068122,ENSMUSG00000037580,ENSMUSG00000019789,ENSMUSG00000049281,ENSMUSG00000039239,ENSMUSG00000042677,ENSMUSG00000019997,ENSMUSG00000028525,ENSMUSG00000014813,…	1.19767144819922e-06	2.45801765226818e-05	0.128712871287129
GO:0060562	epithelial tube morphogenesis	BP	38	366	961	21568	ENSMUSG00000022309,ENSMUSG00000046714,ENSMUSG00000034486,ENSMUSG00000027985,ENSMUSG00000031965,ENSMUSG00000027358,ENSMUSG00000022144,ENSMUSG00000021466,ENSMUSG00000030790,ENSMUSG00000022297,ENSMUSG00000028718,ENSMUSG00000017009,ENSMUSG00000039239,ENSMUSG00000021994,ENSMUSG00000050953,ENSMUSG00000021109,ENSMUSG00000013584,ENSMUSG00000022528,ENSMUSG00000021732,ENSMUSG00000048402,ENSMUSG00000020053,…	1.24461270420436e-06	2.54895629294453e-05	0.103825136612022
GO:0051781	positive regulation of cell division	BP	15	77	961	21568	ENSMUSG00000027699,ENSMUSG00000017499,ENSMUSG00000032254,ENSMUSG00000060735,ENSMUSG00000041498,ENSMUSG00000029377,ENSMUSG00000036585,ENSMUSG00000027208,ENSMUSG00000021974,ENSMUSG00000031380,ENSMUSG00000027399,ENSMUSG00000029838,ENSMUSG00000039239,ENSMUSG00000021253,ENSMUSG00000031520	1.28596644417242e-06	2.62809218242579e-05	0.194805194805195
GO:0030323	respiratory tube development	BP	27	217	961	21568	ENSMUSG00000064246,ENSMUSG00000024140,ENSMUSG00000036585,ENSMUSG00000021732,ENSMUSG00000027208,ENSMUSG00000021974,ENSMUSG00000019997,ENSMUSG00000048402,ENSMUSG00000028583,ENSMUSG00000022528,ENSMUSG00000016194,ENSMUSG00000020053,ENSMUSG00000062960,ENSMUSG00000034394,ENSMUSG00000030218,ENSMUSG00000013584,ENSMUSG00000024990,ENSMUSG00000021994,ENSMUSG00000022306,ENSMUSG00000022114,ENSMUSG00000046318,…	1.46551995769483e-06	2.98873512214522e-05	0.124423963133641
GO:0051347	positive regulation of transferase activity	BP	48	519	961	21568	ENSMUSG00000021453,ENSMUSG00000025610,ENSMUSG00000027358,ENSMUSG00000025496,ENSMUSG00000036585,ENSMUSG00000021732,ENSMUSG00000020053,ENSMUSG00000024610,ENSMUSG00000021253,ENSMUSG00000021994,ENSMUSG00000042284,ENSMUSG00000032911,ENSMUSG00000033717,ENSMUSG00000029377,ENSMUSG00000022309,ENSMUSG00000064246,ENSMUSG00000027692,ENSMUSG00000038037,ENSMUSG00000027699,ENSMUSG00000026177,ENSMUSG00000039239,…	1.53849900693894e-06	3.13097476475158e-05	0.092485549132948
GO:0035265	organ growth	BP	24	180	961	21568	ENSMUSG00000062960,ENSMUSG00000050578,ENSMUSG00000014813,ENSMUSG00000046714,ENSMUSG00000018849,ENSMUSG00000040329,ENSMUSG00000036585,ENSMUSG00000039239,ENSMUSG00000029287,ENSMUSG00000022865,ENSMUSG00000050953,ENSMUSG00000024990,ENSMUSG00000021974,ENSMUSG00000019789,ENSMUSG00000022306,ENSMUSG00000031965,ENSMUSG00000022114,ENSMUSG00000051920,ENSMUSG00000020053,ENSMUSG00000021732,ENSMUSG00000027208,…	1.62236615143455e-06	3.29472975030326e-05	0.133333333333333
GO:0042060	wound healing	BP	37	356	961	21568	ENSMUSG00000020900,ENSMUSG00000021109,ENSMUSG00000027399,ENSMUSG00000032202,ENSMUSG00000023224,ENSMUSG00000024164,ENSMUSG00000021678,ENSMUSG00000022875,ENSMUSG00000017446,ENSMUSG00000028583,ENSMUSG00000026580,ENSMUSG00000020053,ENSMUSG00000015085,ENSMUSG00000022297,ENSMUSG00000031778,ENSMUSG00000029373,ENSMUSG00000035459,ENSMUSG00000035273,ENSMUSG00000060459,ENSMUSG00000049723,ENSMUSG00000046714,…	1.67141002003859e-06	3.38722779583972e-05	0.103932584269663
GO:0009615	response to virus	BP	29	245	961	21568	ENSMUSG00000042677,ENSMUSG00000049723,ENSMUSG00000078566,ENSMUSG00000022051,ENSMUSG00000022865,ENSMUSG00000021678,ENSMUSG00000040264,ENSMUSG00000060550,ENSMUSG00000034855,ENSMUSG00000034459,ENSMUSG00000074896,ENSMUSG00000022971,ENSMUSG00000025746,ENSMUSG00000030247,ENSMUSG00000029417,ENSMUSG00000030249,ENSMUSG00000032369,ENSMUSG00000066800,ENSMUSG00000025491,ENSMUSG00000024810,ENSMUSG00000032691,…	1.69871532681489e-06	3.4282198689283e-05	0.118367346938776
GO:0042089	cytokine biosynthetic process	BP	18	110	961	21568	ENSMUSG00000031438,ENSMUSG00000022514,ENSMUSG00000021453,ENSMUSG00000029377,ENSMUSG00000016024,ENSMUSG00000027995,ENSMUSG00000053175,ENSMUSG00000028076,ENSMUSG00000025746,ENSMUSG00000021994,ENSMUSG00000020601,ENSMUSG00000028163,ENSMUSG00000026012,ENSMUSG00000027399,ENSMUSG00000000732,ENSMUSG00000056501,ENSMUSG00000003032,ENSMUSG00000026166	1.69590016715544e-06	3.4282198689283e-05	0.163636363636364
GO:0032989	cellular component morphogenesis	BP	82	1082	961	21568	ENSMUSG00000022037,ENSMUSG00000027699,ENSMUSG00000028583,ENSMUSG00000073412,ENSMUSG00000039239,ENSMUSG00000022479,ENSMUSG00000024868,ENSMUSG00000026840,ENSMUSG00000074505,ENSMUSG00000014813,ENSMUSG00000031250,ENSMUSG00000069601,ENSMUSG00000027797,ENSMUSG00000015222,ENSMUSG00000020902,ENSMUSG00000068748,ENSMUSG00000025020,ENSMUSG00000053024,ENSMUSG00000021994,ENSMUSG00000020900,ENSMUSG00000025427,…	1.73231786776978e-06	3.48876573494508e-05	0.0757855822550832
GO:0030278	regulation of ossification	BP	27	219	961	21568	ENSMUSG00000024868,ENSMUSG00000021109,ENSMUSG00000040046,ENSMUSG00000022265,ENSMUSG00000050953,ENSMUSG00000030218,ENSMUSG00000000182,ENSMUSG00000027358,ENSMUSG00000031342,ENSMUSG00000025804,ENSMUSG00000027339,ENSMUSG00000007805,ENSMUSG00000021943,ENSMUSG00000021466,ENSMUSG00000026725,ENSMUSG00000056501,ENSMUSG00000071637,ENSMUSG00000040289,ENSMUSG00000073489,ENSMUSG00000020053,ENSMUSG00000027276,…	1.75263703710452e-06	3.52160357247536e-05	0.123287671232877
GO:0062012	regulation of small molecule metabolic process	BP	34	314	961	21568	ENSMUSG00000046794,ENSMUSG00000021109,ENSMUSG00000006494,ENSMUSG00000020427,ENSMUSG00000017446,ENSMUSG00000028163,ENSMUSG00000030747,ENSMUSG00000047443,ENSMUSG00000002308,ENSMUSG00000018500,ENSMUSG00000029361,ENSMUSG00000020826,ENSMUSG00000055782,ENSMUSG00000027358,ENSMUSG00000053647,ENSMUSG00000016194,ENSMUSG00000024030,ENSMUSG00000036585,ENSMUSG00000017146,ENSMUSG00000025746,ENSMUSG00000024042,…	1.75589400795457e-06	3.52160357247536e-05	0.10828025477707
GO:0001974	blood vessel remodeling	BP	12	51	961	21568	ENSMUSG00000050953,ENSMUSG00000050541,ENSMUSG00000024140,ENSMUSG00000021732,ENSMUSG00000046714,ENSMUSG00000020053,ENSMUSG00000027276,ENSMUSG00000034394,ENSMUSG00000028780,ENSMUSG00000039239,ENSMUSG00000029287,ENSMUSG00000014776	1.81749966502203e-06	3.63762794526206e-05	0.235294117647059
GO:0060541	respiratory system development	BP	29	246	961	21568	ENSMUSG00000064246,ENSMUSG00000024140,ENSMUSG00000036585,ENSMUSG00000021732,ENSMUSG00000027208,ENSMUSG00000021974,ENSMUSG00000019997,ENSMUSG00000048402,ENSMUSG00000028583,ENSMUSG00000022528,ENSMUSG00000016194,ENSMUSG00000020053,ENSMUSG00000062960,ENSMUSG00000034394,ENSMUSG00000030218,ENSMUSG00000013584,ENSMUSG00000024990,ENSMUSG00000021994,ENSMUSG00000022306,ENSMUSG00000022114,ENSMUSG00000046318,…	1.84559813807173e-06	3.68496570187705e-05	0.117886178861789
GO:0046983	protein dimerization activity	MF	95	1312	961	21568	ENSMUSG00000024030,ENSMUSG00000033717,ENSMUSG00000019326,ENSMUSG00000026196,ENSMUSG00000027358,ENSMUSG00000078566,ENSMUSG00000022051,ENSMUSG00000057897,ENSMUSG00000026012,ENSMUSG00000056501,ENSMUSG00000071637,ENSMUSG00000030707,ENSMUSG00000027699,ENSMUSG00000004267,ENSMUSG00000031380,ENSMUSG00000037580,ENSMUSG00000023019,ENSMUSG00000022144,ENSMUSG00000022935,ENSMUSG00000022528,ENSMUSG00000040289,…	1.84875950357412e-06	3.68496570187705e-05	0.0724085365853658
GO:0032611	interleukin-1 beta production	BP	13	60	961	21568	ENSMUSG00000067586,ENSMUSG00000019850,ENSMUSG00000055994,ENSMUSG00000021678,ENSMUSG00000105504,ENSMUSG00000021125,ENSMUSG00000032691,ENSMUSG00000042677,ENSMUSG00000033538,ENSMUSG00000000982,ENSMUSG00000021994,ENSMUSG00000027995,ENSMUSG00000041135	1.85366846147768e-06	3.68716352902141e-05	0.216666666666667
GO:0030198	extracellular matrix organization	BP	26	207	961	21568	ENSMUSG00000050578,ENSMUSG00000021998,ENSMUSG00000030607,ENSMUSG00000022483,ENSMUSG00000024087,ENSMUSG00000046714,ENSMUSG00000039239,ENSMUSG00000026574,ENSMUSG00000059901,ENSMUSG00000032220,ENSMUSG00000018830,ENSMUSG00000021186,ENSMUSG00000042436,ENSMUSG00000019997,ENSMUSG00000031342,ENSMUSG00000028583,ENSMUSG00000053175,ENSMUSG00000003051,ENSMUSG00000029675,ENSMUSG00000017737,ENSMUSG00000025225,…	1.90883315953643e-06	3.78911205254701e-05	0.1256038647343
GO:0090022	regulation of neutrophil chemotaxis	BP	10	35	961	21568	ENSMUSG00000029380,ENSMUSG00000024610,ENSMUSG00000016024,ENSMUSG00000058427,ENSMUSG00000029371,ENSMUSG00000029373,ENSMUSG00000029372,ENSMUSG00000029379,ENSMUSG00000029082,ENSMUSG00000055994	1.95357334660892e-06	3.86999284429461e-05	0.285714285714286
GO:0043168	anion binding	MF	163	2580	961	21568	ENSMUSG00000047261,ENSMUSG00000027347,ENSMUSG00000024030,ENSMUSG00000059430,ENSMUSG00000000532,ENSMUSG00000031659,ENSMUSG00000022376,ENSMUSG00000028527,ENSMUSG00000076441,ENSMUSG00000006567,ENSMUSG00000057897,ENSMUSG00000070691,ENSMUSG00000015085,ENSMUSG00000032113,ENSMUSG00000027797,ENSMUSG00000033826,ENSMUSG00000052504,ENSMUSG00000025001,ENSMUSG00000030247,ENSMUSG00000062960,ENSMUSG00000012443,…	1.99128829974258e-06	3.9366550529809e-05	0.0631782945736434
GO:0051302	regulation of cell division	BP	20	134	961	21568	ENSMUSG00000020185,ENSMUSG00000046179,ENSMUSG00000027699,ENSMUSG00000017499,ENSMUSG00000032254,ENSMUSG00000060735,ENSMUSG00000041498,ENSMUSG00000033952,ENSMUSG00000029377,ENSMUSG00000036585,ENSMUSG00000027208,ENSMUSG00000021974,ENSMUSG00000031380,ENSMUSG00000027399,ENSMUSG00000029838,ENSMUSG00000039239,ENSMUSG00000021253,ENSMUSG00000031520,ENSMUSG00000021466,ENSMUSG00000006342	2.03694295974932e-06	4.01871007150544e-05	0.149253731343284
GO:0000278	mitotic cell cycle	BP	62	749	961	21568	ENSMUSG00000030867,ENSMUSG00000058290,ENSMUSG00000062510,ENSMUSG00000000532,ENSMUSG00000057897,ENSMUSG00000007080,ENSMUSG00000027715,ENSMUSG00000073802,ENSMUSG00000032113,ENSMUSG00000040584,ENSMUSG00000021732,ENSMUSG00000022114,ENSMUSG00000048782,ENSMUSG00000069601,ENSMUSG00000027699,ENSMUSG00000032254,ENSMUSG00000024989,ENSMUSG00000020900,ENSMUSG00000028718,ENSMUSG00000037020,ENSMUSG00000022422,…	2.11094371687121e-06	4.15624223279094e-05	0.0827770360480641
GO:0050706	regulation of interleukin-1 beta secretion	BP	9	28	961	21568	ENSMUSG00000032691,ENSMUSG00000042677,ENSMUSG00000033538,ENSMUSG00000000982,ENSMUSG00000021994,ENSMUSG00000027995,ENSMUSG00000041135,ENSMUSG00000055994,ENSMUSG00000021125	2.14035371667832e-06	4.20559968630079e-05	0.321428571428571
GO:0031348	negative regulation of defense response	BP	24	183	961	21568	ENSMUSG00000026656,ENSMUSG00000023224,ENSMUSG00000030111,ENSMUSG00000019850,ENSMUSG00000032691,ENSMUSG00000055561,ENSMUSG00000055994,ENSMUSG00000052229,ENSMUSG00000025804,ENSMUSG00000022126,ENSMUSG00000020227,ENSMUSG00000053113,ENSMUSG00000003541,ENSMUSG00000028163,ENSMUSG00000037362,ENSMUSG00000053475,ENSMUSG00000022033,ENSMUSG00000059588,ENSMUSG00000053647,ENSMUSG00000058914,ENSMUSG00000034422,…	2.18403821978155e-06	4.28274863057163e-05	0.131147540983607
GO:0016064	immunoglobulin mediated immune response	BP	18	112	961	21568	ENSMUSG00000024164,ENSMUSG00000026656,ENSMUSG00000008496,ENSMUSG00000055994,ENSMUSG00000053175,ENSMUSG00000039748,ENSMUSG00000030895,ENSMUSG00000023224,ENSMUSG00000026399,ENSMUSG00000038521,ENSMUSG00000055172,ENSMUSG00000079343,ENSMUSG00000098470,ENSMUSG00000000732,ENSMUSG00000029591,ENSMUSG00000026012,ENSMUSG00000024610,ENSMUSG00000031289	2.21775002763348e-06	4.34006959953243e-05	0.160714285714286
GO:0060284	regulation of cell development	BP	75	969	961	21568	ENSMUSG00000033952,ENSMUSG00000021109,ENSMUSG00000079092,ENSMUSG00000031778,ENSMUSG00000031520,ENSMUSG00000009248,ENSMUSG00000053024,ENSMUSG00000071424,ENSMUSG00000024501,ENSMUSG00000070866,ENSMUSG00000022860,ENSMUSG00000057897,ENSMUSG00000045103,ENSMUSG00000052504,ENSMUSG00000025746,ENSMUSG00000034394,ENSMUSG00000029838,ENSMUSG00000068748,ENSMUSG00000029371,ENSMUSG00000027834,ENSMUSG00000021994,…	2.27656969709325e-06	4.44619569672225e-05	0.0773993808049536
GO:0022612	gland morphogenesis	BP	21	147	961	21568	ENSMUSG00000021732,ENSMUSG00000021994,ENSMUSG00000003051,ENSMUSG00000022479,ENSMUSG00000020676,ENSMUSG00000027208,ENSMUSG00000025746,ENSMUSG00000048402,ENSMUSG00000020053,ENSMUSG00000020902,ENSMUSG00000021466,ENSMUSG00000028883,ENSMUSG00000028780,ENSMUSG00000020019,ENSMUSG00000039519,ENSMUSG00000031870,ENSMUSG00000056501,ENSMUSG00000031004,ENSMUSG00000024395,ENSMUSG00000029838,ENSMUSG00000019850	2.35134914372641e-06	4.5830018421082e-05	0.142857142857143
GO:0002224	toll-like receptor signaling pathway	BP	16	91	961	21568	ENSMUSG00000027995,ENSMUSG00000020400,ENSMUSG00000020227,ENSMUSG00000044162,ENSMUSG00000032000,ENSMUSG00000041135,ENSMUSG00000022126,ENSMUSG00000055994,ENSMUSG00000021678,ENSMUSG00000019850,ENSMUSG00000051439,ENSMUSG00000021025,ENSMUSG00000042306,ENSMUSG00000056130,ENSMUSG00000052688,ENSMUSG00000016024	2.39863334319564e-06	4.66577534046911e-05	0.175824175824176
GO:1903524	positive regulation of blood circulation	BP	15	81	961	21568	ENSMUSG00000050541,ENSMUSG00000030790,ENSMUSG00000037580,ENSMUSG00000019789,ENSMUSG00000049281,ENSMUSG00000039239,ENSMUSG00000027335,ENSMUSG00000029084,ENSMUSG00000050953,ENSMUSG00000034997,ENSMUSG00000037405,ENSMUSG00000040016,ENSMUSG00000019997,ENSMUSG00000021678,ENSMUSG00000043366	2.51348422415721e-06	4.87938310208636e-05	0.185185185185185
GO:0032649	regulation of interferon-gamma production	BP	17	102	961	21568	ENSMUSG00000026069,ENSMUSG00000024810,ENSMUSG00000042244,ENSMUSG00000055994,ENSMUSG00000053175,ENSMUSG00000051439,ENSMUSG00000045005,ENSMUSG00000060550,ENSMUSG00000026177,ENSMUSG00000028525,ENSMUSG00000035678,ENSMUSG00000021994,ENSMUSG00000041135,ENSMUSG00000056130,ENSMUSG00000028076,ENSMUSG00000042677,ENSMUSG00000027347	2.52380946931316e-06	4.88962846584731e-05	0.166666666666667
GO:0051924	regulation of calcium ion transport	BP	29	250	961	21568	ENSMUSG00000029778,ENSMUSG00000021057,ENSMUSG00000045103,ENSMUSG00000014776,ENSMUSG00000061414,ENSMUSG00000030707,ENSMUSG00000039239,ENSMUSG00000041347,ENSMUSG00000034855,ENSMUSG00000044338,ENSMUSG00000053647,ENSMUSG00000052353,ENSMUSG00000037405,ENSMUSG00000029361,ENSMUSG00000014813,ENSMUSG00000025804,ENSMUSG00000022836,ENSMUSG00000035352,ENSMUSG00000022528,ENSMUSG00000017412,ENSMUSG00000025496,…	2.55790294490094e-06	4.94578958627853e-05	0.116
GO:0042311	vasodilation	BP	10	36	961	21568	ENSMUSG00000068122,ENSMUSG00000006818,ENSMUSG00000018500,ENSMUSG00000005611,ENSMUSG00000022122,ENSMUSG00000037580,ENSMUSG00000030247,ENSMUSG00000022875,ENSMUSG00000029361,ENSMUSG00000042284	2.59737154001849e-06	5.01209922473289e-05	0.277777777777778
GO:0044425	membrane part	CC	373	6894	961	21568	ENSMUSG00000029082,ENSMUSG00000033174,ENSMUSG00000050370,ENSMUSG00000027359,ENSMUSG00000026278,ENSMUSG00000052852,ENSMUSG00000054072,ENSMUSG00000028517,ENSMUSG00000055561,ENSMUSG00000021087,ENSMUSG00000020806,ENSMUSG00000044337,ENSMUSG00000052353,ENSMUSG00000026475,ENSMUSG00000022218,ENSMUSG00000038412,ENSMUSG00000030162,ENSMUSG00000028307,ENSMUSG00000030428,ENSMUSG00000029361,ENSMUSG00000024030,…	2.62751740193507e-06	5.0601910681004e-05	0.0541050188569771
GO:0045202	synapse	CC	73	939	961	21568	ENSMUSG00000069601,ENSMUSG00000022865,ENSMUSG00000062785,ENSMUSG00000029838,ENSMUSG00000023945,ENSMUSG00000020900,ENSMUSG00000000794,ENSMUSG00000028525,ENSMUSG00000021057,ENSMUSG00000037995,ENSMUSG00000062151,ENSMUSG00000078566,ENSMUSG00000057897,ENSMUSG00000027797,ENSMUSG00000047261,ENSMUSG00000025892,ENSMUSG00000071424,ENSMUSG00000022935,ENSMUSG00000026072,ENSMUSG00000028613,ENSMUSG00000015222,…	2.66341619672216e-06	5.11914934477134e-05	0.0777422790202343
GO:0045428	regulation of nitric oxide biosynthetic process	BP	13	62	961	21568	ENSMUSG00000042677,ENSMUSG00000024397,ENSMUSG00000076441,ENSMUSG00000022037,ENSMUSG00000037405,ENSMUSG00000025746,ENSMUSG00000000290,ENSMUSG00000003032,ENSMUSG00000027832,ENSMUSG00000006818,ENSMUSG00000027995,ENSMUSG00000031906,ENSMUSG00000020053	2.74446333704608e-06	5.25407437667301e-05	0.209677419354839
GO:0042608	T cell receptor binding	MF	7	16	961	21568	ENSMUSG00000028076,ENSMUSG00000061232,ENSMUSG00000079507,ENSMUSG00000067235,ENSMUSG00000035929,ENSMUSG00000060550,ENSMUSG00000073409	2.74019621710857e-06	5.25407437667301e-05	0.4375
GO:0030855	epithelial cell differentiation	BP	52	593	961	21568	ENSMUSG00000014813,ENSMUSG00000031250,ENSMUSG00000050953,ENSMUSG00000031870,ENSMUSG00000021994,ENSMUSG00000022144,ENSMUSG00000024134,ENSMUSG00000045103,ENSMUSG00000048402,ENSMUSG00000003032,ENSMUSG00000055561,ENSMUSG00000021466,ENSMUSG00000050092,ENSMUSG00000042212,ENSMUSG00000055030,ENSMUSG00000042157,ENSMUSG00000054215,ENSMUSG00000022218,ENSMUSG00000027919,ENSMUSG00000054889,ENSMUSG00000024066,…	2.75794195734193e-06	5.26946424867284e-05	0.0876897133220911
GO:0043005	neuron projection	CC	95	1325	961	21568	ENSMUSG00000069601,ENSMUSG00000027562,ENSMUSG00000030707,ENSMUSG00000025496,ENSMUSG00000047261,ENSMUSG00000026072,ENSMUSG00000047976,ENSMUSG00000050556,ENSMUSG00000028613,ENSMUSG00000027820,ENSMUSG00000037362,ENSMUSG00000025969,ENSMUSG00000031870,ENSMUSG00000068748,ENSMUSG00000028883,ENSMUSG00000026532,ENSMUSG00000053024,ENSMUSG00000039239,ENSMUSG00000033174,ENSMUSG00000030428,ENSMUSG00000023945,…	2.80687918893073e-06	5.35240919353779e-05	0.0716981132075472
GO:0007167	enzyme linked receptor protein signaling pathway	BP	68	856	961	21568	ENSMUSG00000027358,ENSMUSG00000022309,ENSMUSG00000052504,ENSMUSG00000022144,ENSMUSG00000062960,ENSMUSG00000035305,ENSMUSG00000033544,ENSMUSG00000032911,ENSMUSG00000046245,ENSMUSG00000000532,ENSMUSG00000027784,ENSMUSG00000033717,ENSMUSG00000029377,ENSMUSG00000027931,ENSMUSG00000031613,ENSMUSG00000035385,ENSMUSG00000039239,ENSMUSG00000021253,ENSMUSG00000029287,ENSMUSG00000046714,ENSMUSG00000025006,…	2.84550996748621e-06	5.41541356680529e-05	0.0794392523364486
GO:0042107	cytokine metabolic process	BP	18	114	961	21568	ENSMUSG00000031438,ENSMUSG00000022514,ENSMUSG00000021453,ENSMUSG00000029377,ENSMUSG00000016024,ENSMUSG00000027995,ENSMUSG00000053175,ENSMUSG00000028076,ENSMUSG00000025746,ENSMUSG00000021994,ENSMUSG00000020601,ENSMUSG00000028163,ENSMUSG00000026012,ENSMUSG00000027399,ENSMUSG00000000732,ENSMUSG00000056501,ENSMUSG00000003032,ENSMUSG00000026166	2.88066901638837e-06	5.4715766199518e-05	0.157894736842105
GO:0046977	TAP binding	MF	6	11	961	21568	ENSMUSG00000061232,ENSMUSG00000079507,ENSMUSG00000067235,ENSMUSG00000035929,ENSMUSG00000060550,ENSMUSG00000073409	2.9357960826087e-06	5.55450325238877e-05	0.545454545454545
GO:0042612	MHC class I protein complex	CC	6	11	961	21568	ENSMUSG00000061232,ENSMUSG00000079507,ENSMUSG00000067235,ENSMUSG00000035929,ENSMUSG00000060550,ENSMUSG00000073409	2.9357960826087e-06	5.55450325238877e-05	0.545454545454545
GO:0010569	regulation of double-strand break repair via homologous recombination	BP	9	29	961	21568	ENSMUSG00000047757,ENSMUSG00000035365,ENSMUSG00000034206,ENSMUSG00000032113,ENSMUSG00000027323,ENSMUSG00000030346,ENSMUSG00000035455,ENSMUSG00000009628,ENSMUSG00000041974	2.98111219963754e-06	5.62924636995884e-05	0.310344827586207
GO:0006820	anion transport	BP	46	501	961	21568	ENSMUSG00000031596,ENSMUSG00000022265,ENSMUSG00000021490,ENSMUSG00000031343,ENSMUSG00000029211,ENSMUSG00000031340,ENSMUSG00000055026,ENSMUSG00000030428,ENSMUSG00000028262,ENSMUSG00000015342,ENSMUSG00000020333,ENSMUSG00000021125,ENSMUSG00000000182,ENSMUSG00000024897,ENSMUSG00000026981,ENSMUSG00000017412,ENSMUSG00000022935,ENSMUSG00000040016,ENSMUSG00000026177,ENSMUSG00000038963,ENSMUSG00000025790,…	3.08110054127891e-06	5.8067355920951e-05	0.0918163672654691
GO:2001236	regulation of extrinsic apoptotic signaling pathway	BP	22	162	961	21568	ENSMUSG00000017146,ENSMUSG00000037405,ENSMUSG00000019850,ENSMUSG00000020696,ENSMUSG00000014776,ENSMUSG00000020053,ENSMUSG00000040329,ENSMUSG00000024901,ENSMUSG00000068122,ENSMUSG00000004446,ENSMUSG00000070691,ENSMUSG00000024778,ENSMUSG00000027322,ENSMUSG00000053647,ENSMUSG00000022483,ENSMUSG00000018916,ENSMUSG00000010461,ENSMUSG00000021732,ENSMUSG00000022144,ENSMUSG00000031778,ENSMUSG00000029373,…	3.209785729665e-06	6.03751346859512e-05	0.135802469135802
GO:0004908	interleukin-1 receptor activity	MF	5	7	961	21568	ENSMUSG00000026072,ENSMUSG00000070942,ENSMUSG00000026068,ENSMUSG00000022514,ENSMUSG00000026069	3.38673214746603e-06	6.35799889777199e-05	0.714285714285714
GO:0050679	positive regulation of epithelial cell proliferation	BP	23	175	961	21568	ENSMUSG00000027358,ENSMUSG00000033730,ENSMUSG00000031380,ENSMUSG00000062960,ENSMUSG00000020676,ENSMUSG00000035385,ENSMUSG00000031520,ENSMUSG00000021994,ENSMUSG00000061048,ENSMUSG00000007805,ENSMUSG00000021732,ENSMUSG00000027208,ENSMUSG00000022218,ENSMUSG00000022865,ENSMUSG00000049723,ENSMUSG00000029838,ENSMUSG00000019850,ENSMUSG00000039519,ENSMUSG00000036585,ENSMUSG00000021974,ENSMUSG00000020053,…	3.40729356330569e-06	6.38422683708746e-05	0.131428571428571
GO:0048864	stem cell development	BP	14	73	961	21568	ENSMUSG00000022122,ENSMUSG00000034486,ENSMUSG00000022144,ENSMUSG00000021109,ENSMUSG00000027985,ENSMUSG00000019966,ENSMUSG00000025969,ENSMUSG00000028780,ENSMUSG00000046714,ENSMUSG00000013584,ENSMUSG00000030031,ENSMUSG00000028883,ENSMUSG00000022528,ENSMUSG00000027276	3.51237866617992e-06	6.56841933190828e-05	0.191780821917808
GO:0098742	cell-cell adhesion via plasma-membrane adhesion molecules	BP	22	163	961	21568	ENSMUSG00000022865,ENSMUSG00000071424,ENSMUSG00000026580,ENSMUSG00000027962,ENSMUSG00000090523,ENSMUSG00000032135,ENSMUSG00000039239,ENSMUSG00000061048,ENSMUSG00000039385,ENSMUSG00000049100,ENSMUSG00000032452,ENSMUSG00000032036,ENSMUSG00000051375,ENSMUSG00000037995,ENSMUSG00000023473,ENSMUSG00000021803,ENSMUSG00000074505,ENSMUSG00000026981,ENSMUSG00000003032,ENSMUSG00000019850,ENSMUSG00000031778,…	3.55729955529174e-06	6.63960708903875e-05	0.134969325153374
GO:0007169	transmembrane receptor protein tyrosine kinase signaling pathway	BP	48	535	961	21568	ENSMUSG00000033717,ENSMUSG00000029377,ENSMUSG00000022309,ENSMUSG00000046714,ENSMUSG00000025006,ENSMUSG00000026888,ENSMUSG00000036585,ENSMUSG00000021732,ENSMUSG00000027208,ENSMUSG00000021974,ENSMUSG00000019997,ENSMUSG00000000182,ENSMUSG00000043017,ENSMUSG00000031380,ENSMUSG00000031520,ENSMUSG00000021109,ENSMUSG00000062960,ENSMUSG00000025969,ENSMUSG00000027339,ENSMUSG00000021994,ENSMUSG00000022114,…	3.57291501556217e-06	6.65592841456744e-05	0.0897196261682243
GO:0019932	second-messenger-mediated signaling	BP	30	268	961	21568	ENSMUSG00000022376,ENSMUSG00000018500,ENSMUSG00000043017,ENSMUSG00000059588,ENSMUSG00000022840,ENSMUSG00000049115,ENSMUSG00000022122,ENSMUSG00000031765,ENSMUSG00000031762,ENSMUSG00000029361,ENSMUSG00000020826,ENSMUSG00000028005,ENSMUSG00000045103,ENSMUSG00000029778,ENSMUSG00000005611,ENSMUSG00000062960,ENSMUSG00000028036,ENSMUSG00000026166,ENSMUSG00000026580,ENSMUSG00000027962,ENSMUSG00000034855,…	3.59597005669921e-06	6.68601956607394e-05	0.111940298507463
GO:0010817	regulation of hormone levels	BP	46	504	961	21568	ENSMUSG00000049115,ENSMUSG00000068122,ENSMUSG00000013584,ENSMUSG00000046402,ENSMUSG00000015134,ENSMUSG00000016194,ENSMUSG00000090124,ENSMUSG00000020826,ENSMUSG00000032902,ENSMUSG00000030790,ENSMUSG00000024087,ENSMUSG00000023945,ENSMUSG00000040584,ENSMUSG00000033965,ENSMUSG00000028163,ENSMUSG00000021109,ENSMUSG00000031906,ENSMUSG00000026981,ENSMUSG00000040612,ENSMUSG00000029084,ENSMUSG00000050953,…	3.61390624934431e-06	6.70649613743263e-05	0.0912698412698413
GO:0001505	regulation of neurotransmitter levels	BP	32	296	961	21568	ENSMUSG00000023945,ENSMUSG00000061740,ENSMUSG00000031596,ENSMUSG00000024087,ENSMUSG00000029361,ENSMUSG00000020826,ENSMUSG00000025867,ENSMUSG00000062151,ENSMUSG00000040046,ENSMUSG00000042677,ENSMUSG00000020053,ENSMUSG00000024397,ENSMUSG00000076441,ENSMUSG00000022037,ENSMUSG00000037405,ENSMUSG00000025746,ENSMUSG00000000290,ENSMUSG00000003032,ENSMUSG00000027832,ENSMUSG00000006818,ENSMUSG00000027995,…	3.63221525184931e-06	6.72758492249794e-05	0.108108108108108
GO:0044281	small molecule metabolic process	BP	114	1679	961	21568	ENSMUSG00000027359,ENSMUSG00000055782,ENSMUSG00000036138,ENSMUSG00000052392,ENSMUSG00000021125,ENSMUSG00000076441,ENSMUSG00000024610,ENSMUSG00000050737,ENSMUSG00000026664,ENSMUSG00000072949,ENSMUSG00000020333,ENSMUSG00000013584,ENSMUSG00000046402,ENSMUSG00000015134,ENSMUSG00000046794,ENSMUSG00000039450,ENSMUSG00000028307,ENSMUSG00000006494,ENSMUSG00000030747,ENSMUSG00000040181,ENSMUSG00000021109,…	3.66227810426211e-06	6.77032213663875e-05	0.0678975580702799
GO:0071705	nitrogen compound transport	BP	130	1977	961	21568	ENSMUSG00000028287,ENSMUSG00000053175,ENSMUSG00000021025,ENSMUSG00000021974,ENSMUSG00000049723,ENSMUSG00000024134,ENSMUSG00000018916,ENSMUSG00000049115,ENSMUSG00000027995,ENSMUSG00000055994,ENSMUSG00000008496,ENSMUSG00000022309,ENSMUSG00000021678,ENSMUSG00000021994,ENSMUSG00000024610,ENSMUSG00000031596,ENSMUSG00000032202,ENSMUSG00000021057,ENSMUSG00000037868,ENSMUSG00000004446,ENSMUSG00000037161,…	3.67859802179991e-06	6.78753886422394e-05	0.065756196256955
GO:0051130	positive regulation of cellular component organization	BP	89	1228	961	21568	ENSMUSG00000022309,ENSMUSG00000037161,ENSMUSG00000057897,ENSMUSG00000045103,ENSMUSG00000052504,ENSMUSG00000025746,ENSMUSG00000034394,ENSMUSG00000029838,ENSMUSG00000068748,ENSMUSG00000029371,ENSMUSG00000031778,ENSMUSG00000027834,ENSMUSG00000024501,ENSMUSG00000021994,ENSMUSG00000020333,ENSMUSG00000070866,ENSMUSG00000087247,ENSMUSG00000021678,ENSMUSG00000038067,ENSMUSG00000037405,ENSMUSG00000020676,…	3.84700168140496e-06	7.08477286839731e-05	0.0724755700325733
GO:0033674	positive regulation of kinase activity	BP	42	444	961	21568	ENSMUSG00000021453,ENSMUSG00000025610,ENSMUSG00000027358,ENSMUSG00000025496,ENSMUSG00000036585,ENSMUSG00000021732,ENSMUSG00000020053,ENSMUSG00000024610,ENSMUSG00000021253,ENSMUSG00000021994,ENSMUSG00000042284,ENSMUSG00000032911,ENSMUSG00000033717,ENSMUSG00000029377,ENSMUSG00000022309,ENSMUSG00000064246,ENSMUSG00000027692,ENSMUSG00000038037,ENSMUSG00000027699,ENSMUSG00000026177,ENSMUSG00000039239,…	3.92285754660311e-06	7.19710626021672e-05	0.0945945945945946
GO:0070838	divalent metal ion transport	BP	42	444	961	21568	ENSMUSG00000061414,ENSMUSG00000017412,ENSMUSG00000057897,ENSMUSG00000030707,ENSMUSG00000025804,ENSMUSG00000022479,ENSMUSG00000034353,ENSMUSG00000059588,ENSMUSG00000011008,ENSMUSG00000046634,ENSMUSG00000053897,ENSMUSG00000063354,ENSMUSG00000022094,ENSMUSG00000029778,ENSMUSG00000021057,ENSMUSG00000045103,ENSMUSG00000014776,ENSMUSG00000023030,ENSMUSG00000034997,ENSMUSG00000039239,ENSMUSG00000041347,…	3.92285754660311e-06	7.19710626021672e-05	0.0945945945945946
GO:0007049	cell cycle	BP	108	1572	961	21568	ENSMUSG00000030867,ENSMUSG00000058290,ENSMUSG00000062510,ENSMUSG00000042489,ENSMUSG00000032113,ENSMUSG00000073802,ENSMUSG00000000532,ENSMUSG00000057897,ENSMUSG00000007080,ENSMUSG00000027715,ENSMUSG00000040584,ENSMUSG00000021732,ENSMUSG00000022114,ENSMUSG00000048782,ENSMUSG00000017499,ENSMUSG00000022033,ENSMUSG00000030428,ENSMUSG00000036223,ENSMUSG00000026683,ENSMUSG00000021965,ENSMUSG00000069601,…	4.00887420349434e-06	7.34101406602073e-05	0.0687022900763359
GO:0050777	negative regulation of immune response	BP	20	140	961	21568	ENSMUSG00000026656,ENSMUSG00000023224,ENSMUSG00000030111,ENSMUSG00000055994,ENSMUSG00000022309,ENSMUSG00000055561,ENSMUSG00000026069,ENSMUSG00000024810,ENSMUSG00000021125,ENSMUSG00000052229,ENSMUSG00000039239,ENSMUSG00000021253,ENSMUSG00000020227,ENSMUSG00000042244,ENSMUSG00000031289,ENSMUSG00000025804,ENSMUSG00000022126,ENSMUSG00000019850,ENSMUSG00000034422,ENSMUSG00000049723	4.06458423309618e-06	7.41499575630936e-05	0.142857142857143
GO:0070665	positive regulation of leukocyte proliferation	BP	20	140	961	21568	ENSMUSG00000029082,ENSMUSG00000029084,ENSMUSG00000024610,ENSMUSG00000040329,ENSMUSG00000002308,ENSMUSG00000041135,ENSMUSG00000024397,ENSMUSG00000028076,ENSMUSG00000026012,ENSMUSG00000030707,ENSMUSG00000022528,ENSMUSG00000025746,ENSMUSG00000026532,ENSMUSG00000027962,ENSMUSG00000020053,ENSMUSG00000039323,ENSMUSG00000035678,ENSMUSG00000000732,ENSMUSG00000021732,ENSMUSG00000019966	4.06458423309618e-06	7.41499575630936e-05	0.142857142857143
GO:0008544	epidermis development	BP	33	312	961	21568	ENSMUSG00000000532,ENSMUSG00000024868,ENSMUSG00000020140,ENSMUSG00000022297,ENSMUSG00000039706,ENSMUSG00000039239,ENSMUSG00000048402,ENSMUSG00000003032,ENSMUSG00000055561,ENSMUSG00000021466,ENSMUSG00000050092,ENSMUSG00000042212,ENSMUSG00000055030,ENSMUSG00000042157,ENSMUSG00000054215,ENSMUSG00000022218,ENSMUSG00000027919,ENSMUSG00000054889,ENSMUSG00000070691,ENSMUSG00000021732,ENSMUSG00000027208,…	4.13273992245221e-06	7.49697596044843e-05	0.105769230769231
GO:0045429	positive regulation of nitric oxide biosynthetic process	BP	11	46	961	21568	ENSMUSG00000024397,ENSMUSG00000076441,ENSMUSG00000022037,ENSMUSG00000037405,ENSMUSG00000025746,ENSMUSG00000000290,ENSMUSG00000003032,ENSMUSG00000027832,ENSMUSG00000006818,ENSMUSG00000027995,ENSMUSG00000031906	4.12619486306039e-06	7.49697596044843e-05	0.239130434782609
GO:1904407	positive regulation of nitric oxide metabolic process	BP	11	46	961	21568	ENSMUSG00000024397,ENSMUSG00000076441,ENSMUSG00000022037,ENSMUSG00000037405,ENSMUSG00000025746,ENSMUSG00000000290,ENSMUSG00000003032,ENSMUSG00000027832,ENSMUSG00000006818,ENSMUSG00000027995,ENSMUSG00000031906	4.12619486306039e-06	7.49697596044843e-05	0.239130434782609
GO:0014033	neural crest cell differentiation	BP	14	74	961	21568	ENSMUSG00000022122,ENSMUSG00000034486,ENSMUSG00000022144,ENSMUSG00000021109,ENSMUSG00000027985,ENSMUSG00000019966,ENSMUSG00000025969,ENSMUSG00000028780,ENSMUSG00000046714,ENSMUSG00000013584,ENSMUSG00000030031,ENSMUSG00000028883,ENSMUSG00000022528,ENSMUSG00000027276	4.15616008930593e-06	7.52536874487972e-05	0.189189189189189
GO:0002573	myeloid leukocyte differentiation	BP	25	203	961	21568	ENSMUSG00000019966,ENSMUSG00000027995,ENSMUSG00000027858,ENSMUSG00000018916,ENSMUSG00000038067,ENSMUSG00000027985,ENSMUSG00000035673,ENSMUSG00000046402,ENSMUSG00000002983,ENSMUSG00000035678,ENSMUSG00000026630,ENSMUSG00000034394,ENSMUSG00000029373,ENSMUSG00000031750,ENSMUSG00000021127,ENSMUSG00000024610,ENSMUSG00000056501,ENSMUSG00000027339,ENSMUSG00000000248,ENSMUSG00000039883,ENSMUSG00000027562,…	4.27594307298442e-06	7.72780980373136e-05	0.123152709359606
GO:0001890	placenta development	BP	22	165	961	21568	ENSMUSG00000056501,ENSMUSG00000018916,ENSMUSG00000024140,ENSMUSG00000021109,ENSMUSG00000034394,ENSMUSG00000027962,ENSMUSG00000030790,ENSMUSG00000053113,ENSMUSG00000045005,ENSMUSG00000020911,ENSMUSG00000025758,ENSMUSG00000020185,ENSMUSG00000046179,ENSMUSG00000009248,ENSMUSG00000021127,ENSMUSG00000027985,ENSMUSG00000022528,ENSMUSG00000040289,ENSMUSG00000019789,ENSMUSG00000045216,ENSMUSG00000000730,…	4.35693550421241e-06	7.8595222028502e-05	0.133333333333333
GO:0033646	host intracellular part	CC	7	17	961	21568	ENSMUSG00000040264,ENSMUSG00000028270,ENSMUSG00000028268,ENSMUSG00000029373,ENSMUSG00000054072,ENSMUSG00000104713,ENSMUSG00000029298	4.47898375477203e-06	8.04970605426283e-05	0.411764705882353
GO:0043656	intracellular region of host	CC	7	17	961	21568	ENSMUSG00000040264,ENSMUSG00000028270,ENSMUSG00000028268,ENSMUSG00000029373,ENSMUSG00000054072,ENSMUSG00000104713,ENSMUSG00000029298	4.47898375477203e-06	8.04970605426283e-05	0.411764705882353
GO:0050863	regulation of T cell activation	BP	31	285	961	21568	ENSMUSG00000026012,ENSMUSG00000026009,ENSMUSG00000031304,ENSMUSG00000028076,ENSMUSG00000033730,ENSMUSG00000027347,ENSMUSG00000037440,ENSMUSG00000041135,ENSMUSG00000024397,ENSMUSG00000030707,ENSMUSG00000022528,ENSMUSG00000025746,ENSMUSG00000026532,ENSMUSG00000027962,ENSMUSG00000020053,ENSMUSG00000039323,ENSMUSG00000035678,ENSMUSG00000000732,ENSMUSG00000056501,ENSMUSG00000017009,ENSMUSG00000024610,…	4.52366367065978e-06	8.1149499958669e-05	0.108771929824561
GO:0072511	divalent inorganic cation transport	BP	42	447	961	21568	ENSMUSG00000061414,ENSMUSG00000017412,ENSMUSG00000057897,ENSMUSG00000030707,ENSMUSG00000025804,ENSMUSG00000022479,ENSMUSG00000034353,ENSMUSG00000059588,ENSMUSG00000011008,ENSMUSG00000046634,ENSMUSG00000023030,ENSMUSG00000053897,ENSMUSG00000063354,ENSMUSG00000022094,ENSMUSG00000029778,ENSMUSG00000021057,ENSMUSG00000045103,ENSMUSG00000014776,ENSMUSG00000034997,ENSMUSG00000039239,ENSMUSG00000041347,…	4.64324402947536e-06	8.31406745166872e-05	0.0939597315436242
GO:0080135	regulation of cellular response to stress	BP	50	572	961	21568	ENSMUSG00000003541,ENSMUSG00000027692,ENSMUSG00000021994,ENSMUSG00000032113,ENSMUSG00000027323,ENSMUSG00000030346,ENSMUSG00000035455,ENSMUSG00000009628,ENSMUSG00000041974,ENSMUSG00000024778,ENSMUSG00000022033,ENSMUSG00000027399,ENSMUSG00000039239,ENSMUSG00000041135,ENSMUSG00000055994,ENSMUSG00000024868,ENSMUSG00000045005,ENSMUSG00000026981,ENSMUSG00000015305,ENSMUSG00000024610,ENSMUSG00000017146,…	4.67499844179538e-06	8.35548153241178e-05	0.0874125874125874
GO:0031589	cell-substrate adhesion	BP	32	300	961	21568	ENSMUSG00000029082,ENSMUSG00000022425,ENSMUSG00000038007,ENSMUSG00000045103,ENSMUSG00000031520,ENSMUSG00000019997,ENSMUSG00000035273,ENSMUSG00000000290,ENSMUSG00000053024,ENSMUSG00000027962,ENSMUSG00000004098,ENSMUSG00000042284,ENSMUSG00000026768,ENSMUSG00000032243,ENSMUSG00000026725,ENSMUSG00000029838,ENSMUSG00000022665,ENSMUSG00000068748,ENSMUSG00000071317,ENSMUSG00000036718,ENSMUSG00000041498,…	4.82209142290388e-06	8.60250453290421e-05	0.106666666666667
GO:0043412	macromolecule modification	BP	208	3507	961	21568	ENSMUSG00000073802,ENSMUSG00000021127,ENSMUSG00000026177,ENSMUSG00000035352,ENSMUSG00000000182,ENSMUSG00000027784,ENSMUSG00000021453,ENSMUSG00000025610,ENSMUSG00000027358,ENSMUSG00000025496,ENSMUSG00000036585,ENSMUSG00000021732,ENSMUSG00000020053,ENSMUSG00000024610,ENSMUSG00000021253,ENSMUSG00000021994,ENSMUSG00000042284,ENSMUSG00000032911,ENSMUSG00000031530,ENSMUSG00000021200,ENSMUSG00000015305,…	4.8588153457656e-06	8.65208534088812e-05	0.0593099515255204
GO:0032612	interleukin-1 production	BP	14	75	961	21568	ENSMUSG00000032691,ENSMUSG00000067586,ENSMUSG00000019850,ENSMUSG00000055994,ENSMUSG00000021678,ENSMUSG00000105504,ENSMUSG00000021125,ENSMUSG00000042677,ENSMUSG00000033538,ENSMUSG00000000982,ENSMUSG00000021994,ENSMUSG00000027995,ENSMUSG00000041135,ENSMUSG00000026166	4.90273175221133e-06	8.71426834562774e-05	0.186666666666667
GO:0008277	regulation of G protein-coupled receptor signaling pathway	BP	17	107	961	21568	ENSMUSG00000040016,ENSMUSG00000030406,ENSMUSG00000057897,ENSMUSG00000030790,ENSMUSG00000049511,ENSMUSG00000038530,ENSMUSG00000026678,ENSMUSG00000024164,ENSMUSG00000053647,ENSMUSG00000042671,ENSMUSG00000053024,ENSMUSG00000032561,ENSMUSG00000037010,ENSMUSG00000044338,ENSMUSG00000033174,ENSMUSG00000034353,ENSMUSG00000051401	4.95333249843308e-06	8.7880827678244e-05	0.158878504672897
GO:0043235	receptor complex	CC	33	315	961	21568	ENSMUSG00000020696,ENSMUSG00000024610,ENSMUSG00000051439,ENSMUSG00000029082,ENSMUSG00000000290,ENSMUSG00000042284,ENSMUSG00000026768,ENSMUSG00000032243,ENSMUSG00000025746,ENSMUSG00000025006,ENSMUSG00000027995,ENSMUSG00000056130,ENSMUSG00000000532,ENSMUSG00000027358,ENSMUSG00000031343,ENSMUSG00000029211,ENSMUSG00000034353,ENSMUSG00000071424,ENSMUSG00000022935,ENSMUSG00000025892,ENSMUSG00000029778,…	5.07502272662306e-06	8.98752196577652e-05	0.104761904761905
GO:0051338	regulation of transferase activity	BP	64	805	961	21568	ENSMUSG00000073802,ENSMUSG00000021453,ENSMUSG00000025610,ENSMUSG00000027358,ENSMUSG00000025496,ENSMUSG00000036585,ENSMUSG00000021732,ENSMUSG00000020053,ENSMUSG00000024610,ENSMUSG00000021253,ENSMUSG00000021994,ENSMUSG00000042284,ENSMUSG00000032911,ENSMUSG00000031530,ENSMUSG00000033717,ENSMUSG00000029377,ENSMUSG00000053113,ENSMUSG00000038037,ENSMUSG00000019929,ENSMUSG00000025746,ENSMUSG00000021388,…	5.45718772171238e-06	9.64667471901967e-05	0.0795031055900621
GO:0048754	branching morphogenesis of an epithelial tube	BP	23	180	961	21568	ENSMUSG00000022309,ENSMUSG00000046714,ENSMUSG00000034486,ENSMUSG00000027985,ENSMUSG00000031965,ENSMUSG00000027358,ENSMUSG00000022144,ENSMUSG00000021466,ENSMUSG00000021732,ENSMUSG00000051920,ENSMUSG00000020676,ENSMUSG00000022114,ENSMUSG00000021994,ENSMUSG00000036585,ENSMUSG00000022479,ENSMUSG00000031870,ENSMUSG00000024134,ENSMUSG00000049115,ENSMUSG00000068122,ENSMUSG00000048402,ENSMUSG00000020053,…	5.51004220549821e-06	9.72236408828072e-05	0.127777777777778
GO:0018108	peptidyl-tyrosine phosphorylation	BP	32	302	961	21568	ENSMUSG00000033717,ENSMUSG00000029377,ENSMUSG00000034394,ENSMUSG00000038037,ENSMUSG00000062960,ENSMUSG00000018916,ENSMUSG00000022528,ENSMUSG00000030895,ENSMUSG00000020053,ENSMUSG00000025746,ENSMUSG00000034422,ENSMUSG00000053113,ENSMUSG00000049115,ENSMUSG00000029082,ENSMUSG00000000290,ENSMUSG00000022309,ENSMUSG00000038067,ENSMUSG00000021732,ENSMUSG00000027208,ENSMUSG00000022144,ENSMUSG00000034997,…	5.54286067949249e-06	9.74477157935458e-05	0.105960264900662
GO:0071624	positive regulation of granulocyte chemotaxis	BP	9	31	961	21568	ENSMUSG00000029380,ENSMUSG00000024610,ENSMUSG00000016024,ENSMUSG00000058427,ENSMUSG00000029371,ENSMUSG00000029373,ENSMUSG00000029372,ENSMUSG00000029379,ENSMUSG00000042306	5.53722345136725e-06	9.74477157935458e-05	0.290322580645161
GO:1903531	negative regulation of secretion by cell	BP	25	206	961	21568	ENSMUSG00000022309,ENSMUSG00000068122,ENSMUSG00000040016,ENSMUSG00000026981,ENSMUSG00000049511,ENSMUSG00000031289,ENSMUSG00000033717,ENSMUSG00000050556,ENSMUSG00000029361,ENSMUSG00000037362,ENSMUSG00000025746,ENSMUSG00000034394,ENSMUSG00000000182,ENSMUSG00000025496,ENSMUSG00000020806,ENSMUSG00000031778,ENSMUSG00000032691,ENSMUSG00000042677,ENSMUSG00000024810,ENSMUSG00000061751,ENSMUSG00000021678,…	5.56326499602609e-06	9.76292536530882e-05	0.121359223300971
GO:0070851	growth factor receptor binding	MF	20	143	961	21568	ENSMUSG00000036585,ENSMUSG00000021732,ENSMUSG00000027208,ENSMUSG00000021974,ENSMUSG00000000182,ENSMUSG00000018916,ENSMUSG00000038067,ENSMUSG00000025746,ENSMUSG00000040329,ENSMUSG00000027399,ENSMUSG00000022514,ENSMUSG00000026981,ENSMUSG00000056130,ENSMUSG00000029377,ENSMUSG00000032369,ENSMUSG00000031380,ENSMUSG00000026072,ENSMUSG00000022309,ENSMUSG00000022144,ENSMUSG00000031520	5.64970293867414e-06	9.8966857806395e-05	0.13986013986014
GO:0010575	positive regulation of vascular endothelial growth factor production	BP	8	24	961	21568	ENSMUSG00000018500,ENSMUSG00000017146,ENSMUSG00000024164,ENSMUSG00000024087,ENSMUSG00000021109,ENSMUSG00000035273,ENSMUSG00000027399,ENSMUSG00000046318	5.86485507421392e-06	0.00010255027275074	0.333333333333333
GO:2001233	regulation of apoptotic signaling pathway	BP	38	391	961	21568	ENSMUSG00000004446,ENSMUSG00000078566,ENSMUSG00000024778,ENSMUSG00000017737,ENSMUSG00000003955,ENSMUSG00000053647,ENSMUSG00000020053,ENSMUSG00000038412,ENSMUSG00000014776,ENSMUSG00000003541,ENSMUSG00000026278,ENSMUSG00000017146,ENSMUSG00000037405,ENSMUSG00000019850,ENSMUSG00000020696,ENSMUSG00000024610,ENSMUSG00000006818,ENSMUSG00000037440,ENSMUSG00000022037,ENSMUSG00000044337,ENSMUSG00000032369,…	6.0164778546695e-06	0.000105011929690421	0.0971867007672634
GO:0002221	pattern recognition receptor signaling pathway	BP	18	120	961	21568	ENSMUSG00000027995,ENSMUSG00000020400,ENSMUSG00000020227,ENSMUSG00000044162,ENSMUSG00000032000,ENSMUSG00000041135,ENSMUSG00000022126,ENSMUSG00000055994,ENSMUSG00000021678,ENSMUSG00000019850,ENSMUSG00000051439,ENSMUSG00000021025,ENSMUSG00000042306,ENSMUSG00000056130,ENSMUSG00000052688,ENSMUSG00000016024,ENSMUSG00000024901,ENSMUSG00000037921	6.07757189283882e-06	0.000105887480082607	0.15
GO:0050767	regulation of neurogenesis	BP	66	842	961	21568	ENSMUSG00000033952,ENSMUSG00000021109,ENSMUSG00000079092,ENSMUSG00000031778,ENSMUSG00000031520,ENSMUSG00000009248,ENSMUSG00000071424,ENSMUSG00000024501,ENSMUSG00000070866,ENSMUSG00000022860,ENSMUSG00000057897,ENSMUSG00000045103,ENSMUSG00000052504,ENSMUSG00000025746,ENSMUSG00000034394,ENSMUSG00000029838,ENSMUSG00000068748,ENSMUSG00000029371,ENSMUSG00000027834,ENSMUSG00000021994,ENSMUSG00000020333,…	6.2007102138443e-06	0.000107838922516176	0.0783847980997625
GO:0050671	positive regulation of lymphocyte proliferation	BP	19	132	961	21568	ENSMUSG00000029082,ENSMUSG00000029084,ENSMUSG00000024610,ENSMUSG00000040329,ENSMUSG00000002308,ENSMUSG00000041135,ENSMUSG00000024397,ENSMUSG00000028076,ENSMUSG00000026012,ENSMUSG00000030707,ENSMUSG00000022528,ENSMUSG00000025746,ENSMUSG00000026532,ENSMUSG00000027962,ENSMUSG00000020053,ENSMUSG00000039323,ENSMUSG00000035678,ENSMUSG00000000732,ENSMUSG00000021732	6.28418976107257e-06	0.000109094885690878	0.143939393939394
GO:0019730	antimicrobial humoral response	BP	12	57	961	21568	ENSMUSG00000022126,ENSMUSG00000055561,ENSMUSG00000055994,ENSMUSG00000038357,ENSMUSG00000017002,ENSMUSG00000009281,ENSMUSG00000057666,ENSMUSG00000035385,ENSMUSG00000029371,ENSMUSG00000029373,ENSMUSG00000042244,ENSMUSG00000053175	6.32901954899272e-06	0.000109316368147273	0.210526315789474
GO:1903426	regulation of reactive oxygen species biosynthetic process	BP	15	87	961	21568	ENSMUSG00000042677,ENSMUSG00000020053,ENSMUSG00000024397,ENSMUSG00000076441,ENSMUSG00000022037,ENSMUSG00000037405,ENSMUSG00000025746,ENSMUSG00000000290,ENSMUSG00000003032,ENSMUSG00000027832,ENSMUSG00000006818,ENSMUSG00000027995,ENSMUSG00000031906,ENSMUSG00000032202,ENSMUSG00000021125	6.33080236715392e-06	0.000109316368147273	0.172413793103448
GO:1903428	positive regulation of reactive oxygen species biosynthetic process	BP	12	57	961	21568	ENSMUSG00000024397,ENSMUSG00000076441,ENSMUSG00000022037,ENSMUSG00000037405,ENSMUSG00000025746,ENSMUSG00000000290,ENSMUSG00000003032,ENSMUSG00000027832,ENSMUSG00000006818,ENSMUSG00000027995,ENSMUSG00000031906,ENSMUSG00000032202	6.32901954899272e-06	0.000109316368147273	0.210526315789474
GO:0002377	immunoglobulin production	BP	17	109	961	21568	ENSMUSG00000008496,ENSMUSG00000055994,ENSMUSG00000019850,ENSMUSG00000026656,ENSMUSG00000031289,ENSMUSG00000030895,ENSMUSG00000029591,ENSMUSG00000039748,ENSMUSG00000020474,ENSMUSG00000034206,ENSMUSG00000000732,ENSMUSG00000026012,ENSMUSG00000025746,ENSMUSG00000024990,ENSMUSG00000024810,ENSMUSG00000024778,ENSMUSG00000031239	6.40661356955714e-06	0.000110428586562811	0.155963302752294
GO:0042035	regulation of cytokine biosynthetic process	BP	16	98	961	21568	ENSMUSG00000031438,ENSMUSG00000029377,ENSMUSG00000016024,ENSMUSG00000027995,ENSMUSG00000053175,ENSMUSG00000028076,ENSMUSG00000025746,ENSMUSG00000021994,ENSMUSG00000020601,ENSMUSG00000028163,ENSMUSG00000026012,ENSMUSG00000027399,ENSMUSG00000000732,ENSMUSG00000056501,ENSMUSG00000003032,ENSMUSG00000026166	6.51936345249981e-06	0.000112172422316813	0.163265306122449
GO:0002285	lymphocyte activation involved in immune response	BP	23	182	961	21568	ENSMUSG00000021678,ENSMUSG00000021998,ENSMUSG00000037405,ENSMUSG00000030142,ENSMUSG00000026177,ENSMUSG00000053175,ENSMUSG00000019850,ENSMUSG00000038608,ENSMUSG00000031239,ENSMUSG00000042244,ENSMUSG00000032202,ENSMUSG00000030707,ENSMUSG00000027985,ENSMUSG00000002983,ENSMUSG00000021453,ENSMUSG00000039748,ENSMUSG00000000732,ENSMUSG00000044813,ENSMUSG00000041135,ENSMUSG00000025746,ENSMUSG00000032691,…	6.64011266308071e-06	0.000114047466963232	0.126373626373626
GO:0018212	peptidyl-tyrosine modification	BP	32	305	961	21568	ENSMUSG00000033717,ENSMUSG00000029377,ENSMUSG00000034394,ENSMUSG00000038037,ENSMUSG00000062960,ENSMUSG00000018916,ENSMUSG00000022528,ENSMUSG00000030895,ENSMUSG00000020053,ENSMUSG00000025746,ENSMUSG00000034422,ENSMUSG00000053113,ENSMUSG00000049115,ENSMUSG00000029082,ENSMUSG00000000290,ENSMUSG00000022309,ENSMUSG00000038067,ENSMUSG00000021732,ENSMUSG00000027208,ENSMUSG00000022144,ENSMUSG00000034997,…	6.81109967379888e-06	0.000116777208035557	0.104918032786885
GO:0008201	heparin binding	MF	20	145	961	21568	ENSMUSG00000036585,ENSMUSG00000021732,ENSMUSG00000027208,ENSMUSG00000021974,ENSMUSG00000019997,ENSMUSG00000034855,ENSMUSG00000037362,ENSMUSG00000025969,ENSMUSG00000021466,ENSMUSG00000029838,ENSMUSG00000035385,ENSMUSG00000035373,ENSMUSG00000026580,ENSMUSG00000029287,ENSMUSG00000004098,ENSMUSG00000029373,ENSMUSG00000022665,ENSMUSG00000031825,ENSMUSG00000033453,ENSMUSG00000051920	6.99701877120261e-06	0.000119752863668975	0.137931034482759
GO:0048738	cardiac muscle tissue development	BP	27	236	961	21568	ENSMUSG00000022306,ENSMUSG00000040289,ENSMUSG00000019789,ENSMUSG00000039239,ENSMUSG00000029287,ENSMUSG00000054889,ENSMUSG00000022865,ENSMUSG00000018830,ENSMUSG00000020900,ENSMUSG00000027358,ENSMUSG00000024042,ENSMUSG00000020542,ENSMUSG00000022309,ENSMUSG00000031965,ENSMUSG00000046714,ENSMUSG00000008136,ENSMUSG00000036585,ENSMUSG00000050953,ENSMUSG00000024990,ENSMUSG00000021974,ENSMUSG00000071317,…	7.27064227191435e-06	0.000123997731845131	0.114406779661017
GO:0050729	positive regulation of inflammatory response	BP	17	110	961	21568	ENSMUSG00000024164,ENSMUSG00000019326,ENSMUSG00000025746,ENSMUSG00000026012,ENSMUSG00000018500,ENSMUSG00000040016,ENSMUSG00000016024,ENSMUSG00000105504,ENSMUSG00000055994,ENSMUSG00000055447,ENSMUSG00000026069,ENSMUSG00000021025,ENSMUSG00000000982,ENSMUSG00000021994,ENSMUSG00000027995,ENSMUSG00000020400,ENSMUSG00000024810	7.26771171838331e-06	0.000123997731845131	0.154545454545455
GO:0035458	cellular response to interferon-beta	BP	10	40	961	21568	ENSMUSG00000040264,ENSMUSG00000028270,ENSMUSG00000039997,ENSMUSG00000073489,ENSMUSG00000034459,ENSMUSG00000074896,ENSMUSG00000022126,ENSMUSG00000028268,ENSMUSG00000054072,ENSMUSG00000104713	7.36495288649081e-06	0.000125385410564915	0.25
GO:0032102	negative regulation of response to external stimulus	BP	30	278	961	21568	ENSMUSG00000026656,ENSMUSG00000019850,ENSMUSG00000032691,ENSMUSG00000055561,ENSMUSG00000055994,ENSMUSG00000052229,ENSMUSG00000017446,ENSMUSG00000022875,ENSMUSG00000060459,ENSMUSG00000023224,ENSMUSG00000028883,ENSMUSG00000025020,ENSMUSG00000021994,ENSMUSG00000053113,ENSMUSG00000003541,ENSMUSG00000022126,ENSMUSG00000028163,ENSMUSG00000037362,ENSMUSG00000053475,ENSMUSG00000022033,ENSMUSG00000059588,…	7.51429801228516e-06	0.000127703517271941	0.107913669064748
GO:0005737	cytoplasm	CC	526	10325	961	21568	ENSMUSG00000014776,ENSMUSG00000000290,ENSMUSG00000025496,ENSMUSG00000019997,ENSMUSG00000055561,ENSMUSG00000020900,ENSMUSG00000036136,ENSMUSG00000048782,ENSMUSG00000004267,ENSMUSG00000069601,ENSMUSG00000057897,ENSMUSG00000005611,ENSMUSG00000029361,ENSMUSG00000024066,ENSMUSG00000062563,ENSMUSG00000018581,ENSMUSG00000048402,ENSMUSG00000032221,ENSMUSG00000062591,ENSMUSG00000031906,ENSMUSG00000021281,…	7.71543526404329e-06	0.000130892156572307	0.0509443099273608
GO:0032946	positive regulation of mononuclear cell proliferation	BP	19	134	961	21568	ENSMUSG00000029082,ENSMUSG00000029084,ENSMUSG00000024610,ENSMUSG00000040329,ENSMUSG00000002308,ENSMUSG00000041135,ENSMUSG00000024397,ENSMUSG00000028076,ENSMUSG00000026012,ENSMUSG00000030707,ENSMUSG00000022528,ENSMUSG00000025746,ENSMUSG00000026532,ENSMUSG00000027962,ENSMUSG00000020053,ENSMUSG00000039323,ENSMUSG00000035678,ENSMUSG00000000732,ENSMUSG00000021732	7.85531184937086e-06	0.000133032178120377	0.141791044776119
GO:0032651	regulation of interleukin-1 beta production	BP	11	49	961	21568	ENSMUSG00000019850,ENSMUSG00000055994,ENSMUSG00000021125,ENSMUSG00000032691,ENSMUSG00000042677,ENSMUSG00000033538,ENSMUSG00000000982,ENSMUSG00000021994,ENSMUSG00000027995,ENSMUSG00000041135,ENSMUSG00000067586	7.97318063706103e-06	0.000134792671607697	0.224489795918367
GO:0022402	cell cycle process	BP	74	987	961	21568	ENSMUSG00000030867,ENSMUSG00000058290,ENSMUSG00000062510,ENSMUSG00000000532,ENSMUSG00000057897,ENSMUSG00000007080,ENSMUSG00000027715,ENSMUSG00000073802,ENSMUSG00000032113,ENSMUSG00000040584,ENSMUSG00000021732,ENSMUSG00000022114,ENSMUSG00000048782,ENSMUSG00000069601,ENSMUSG00000027699,ENSMUSG00000032254,ENSMUSG00000024989,ENSMUSG00000020900,ENSMUSG00000020914,ENSMUSG00000038943,ENSMUSG00000000028,…	8.22312174068191e-06	0.000138775923871055	0.0749746707193516
GO:0003006	developmental process involved in reproduction	BP	57	699	961	21568	ENSMUSG00000022309,ENSMUSG00000056501,ENSMUSG00000027208,ENSMUSG00000062960,ENSMUSG00000019966,ENSMUSG00000031870,ENSMUSG00000029377,ENSMUSG00000019773,ENSMUSG00000009248,ENSMUSG00000020185,ENSMUSG00000000730,ENSMUSG00000046179,ENSMUSG00000092035,ENSMUSG00000018916,ENSMUSG00000024140,ENSMUSG00000021109,ENSMUSG00000005202,ENSMUSG00000034329,ENSMUSG00000040829,ENSMUSG00000033952,ENSMUSG00000032815,…	8.51268767234437e-06	0.00014341287909913	0.0815450643776824
GO:0000904	cell morphogenesis involved in differentiation	BP	58	716	961	21568	ENSMUSG00000014813,ENSMUSG00000031250,ENSMUSG00000069601,ENSMUSG00000027797,ENSMUSG00000015222,ENSMUSG00000020902,ENSMUSG00000068748,ENSMUSG00000025020,ENSMUSG00000053024,ENSMUSG00000021994,ENSMUSG00000020900,ENSMUSG00000025427,ENSMUSG00000044667,ENSMUSG00000075224,ENSMUSG00000026725,ENSMUSG00000061751,ENSMUSG00000070691,ENSMUSG00000030077,ENSMUSG00000047261,ENSMUSG00000034486,ENSMUSG00000048402,…	8.6594568832228e-06	0.000145167690299849	0.0810055865921788
GO:0002758	innate immune response-activating signal transduction	BP	18	123	961	21568	ENSMUSG00000027995,ENSMUSG00000020400,ENSMUSG00000020227,ENSMUSG00000044162,ENSMUSG00000032000,ENSMUSG00000041135,ENSMUSG00000022126,ENSMUSG00000055994,ENSMUSG00000021678,ENSMUSG00000019850,ENSMUSG00000051439,ENSMUSG00000021025,ENSMUSG00000042306,ENSMUSG00000056130,ENSMUSG00000052688,ENSMUSG00000016024,ENSMUSG00000024901,ENSMUSG00000037921	8.65318849768843e-06	0.000145167690299849	0.146341463414634
GO:0043270	positive regulation of ion transport	BP	30	280	961	21568	ENSMUSG00000029778,ENSMUSG00000021057,ENSMUSG00000020333,ENSMUSG00000069601,ENSMUSG00000029380,ENSMUSG00000049281,ENSMUSG00000022935,ENSMUSG00000061414,ENSMUSG00000027399,ENSMUSG00000025496,ENSMUSG00000023092,ENSMUSG00000041347,ENSMUSG00000034855,ENSMUSG00000044338,ENSMUSG00000053647,ENSMUSG00000052353,ENSMUSG00000003411,ENSMUSG00000025804,ENSMUSG00000022836,ENSMUSG00000035352,ENSMUSG00000014813,…	8.66180706031928e-06	0.000145167690299849	0.107142857142857
GO:0030879	mammary gland development	BP	19	135	961	21568	ENSMUSG00000006567,ENSMUSG00000021109,ENSMUSG00000022479,ENSMUSG00000024066,ENSMUSG00000061751,ENSMUSG00000056501,ENSMUSG00000003051,ENSMUSG00000050953,ENSMUSG00000020676,ENSMUSG00000021732,ENSMUSG00000021994,ENSMUSG00000048402,ENSMUSG00000020902,ENSMUSG00000021466,ENSMUSG00000031870,ENSMUSG00000040046,ENSMUSG00000020053,ENSMUSG00000027985,ENSMUSG00000021253	8.76643689499463e-06	0.000146667485668071	0.140740740740741
GO:0070663	regulation of leukocyte proliferation	BP	26	225	961	21568	ENSMUSG00000026656,ENSMUSG00000029082,ENSMUSG00000029084,ENSMUSG00000024610,ENSMUSG00000040329,ENSMUSG00000002308,ENSMUSG00000028076,ENSMUSG00000041135,ENSMUSG00000024397,ENSMUSG00000026012,ENSMUSG00000030707,ENSMUSG00000022528,ENSMUSG00000025746,ENSMUSG00000026532,ENSMUSG00000027962,ENSMUSG00000020053,ENSMUSG00000039323,ENSMUSG00000035678,ENSMUSG00000000732,ENSMUSG00000056501,ENSMUSG00000017009,…	8.91863816024333e-06	0.000148956634238409	0.115555555555556
GO:0098657	import into cell	BP	50	586	961	21568	ENSMUSG00000030707,ENSMUSG00000030790,ENSMUSG00000049511,ENSMUSG00000024868,ENSMUSG00000022309,ENSMUSG00000028613,ENSMUSG00000026390,ENSMUSG00000026712,ENSMUSG00000027322,ENSMUSG00000032220,ENSMUSG00000035459,ENSMUSG00000051439,ENSMUSG00000026656,ENSMUSG00000018920,ENSMUSG00000000290,ENSMUSG00000026177,ENSMUSG00000057729,ENSMUSG00000037446,ENSMUSG00000024593,ENSMUSG00000024397,ENSMUSG00000024164,…	9.0882968119559e-06	0.000151528969393144	0.0853242320819113
GO:0043549	regulation of kinase activity	BP	57	701	961	21568	ENSMUSG00000073802,ENSMUSG00000021453,ENSMUSG00000025610,ENSMUSG00000027358,ENSMUSG00000025496,ENSMUSG00000036585,ENSMUSG00000021732,ENSMUSG00000020053,ENSMUSG00000024610,ENSMUSG00000021253,ENSMUSG00000021994,ENSMUSG00000042284,ENSMUSG00000032911,ENSMUSG00000031530,ENSMUSG00000033717,ENSMUSG00000029377,ENSMUSG00000053113,ENSMUSG00000038037,ENSMUSG00000019929,ENSMUSG00000025746,ENSMUSG00000021388,…	9.26048739852873e-06	0.000154134607267264	0.0813124108416548
GO:0030054	cell junction	CC	87	1220	961	21568	ENSMUSG00000030707,ENSMUSG00000022865,ENSMUSG00000027699,ENSMUSG00000050953,ENSMUSG00000001552,ENSMUSG00000028645,ENSMUSG00000021823,ENSMUSG00000022197,ENSMUSG00000032220,ENSMUSG00000051375,ENSMUSG00000022836,ENSMUSG00000054889,ENSMUSG00000036718,ENSMUSG00000045103,ENSMUSG00000055322,ENSMUSG00000061048,ENSMUSG00000025006,ENSMUSG00000022218,ENSMUSG00000090523,ENSMUSG00000046314,ENSMUSG00000048582,…	9.28150080867583e-06	0.000154219379646043	0.0713114754098361
GO:0006260	DNA replication	BP	28	253	961	21568	ENSMUSG00000034206,ENSMUSG00000000028,ENSMUSG00000002870,ENSMUSG00000026355,ENSMUSG00000027323,ENSMUSG00000041859,ENSMUSG00000005410,ENSMUSG00000017499,ENSMUSG00000026669,ENSMUSG00000007080,ENSMUSG00000022034,ENSMUSG00000022422,ENSMUSG00000021253,ENSMUSG00000046591,ENSMUSG00000020185,ENSMUSG00000046179,ENSMUSG00000018916,ENSMUSG00000029377,ENSMUSG00000021732,ENSMUSG00000048402,ENSMUSG00000020053,…	9.33190970374845e-06	0.000154791454281184	0.110671936758893
GO:0043616	keratinocyte proliferation	BP	10	41	961	21568	ENSMUSG00000021127,ENSMUSG00000061048,ENSMUSG00000007805,ENSMUSG00000021732,ENSMUSG00000027208,ENSMUSG00000022218,ENSMUSG00000022479,ENSMUSG00000029377,ENSMUSG00000021765,ENSMUSG00000021466	9.35407120871504e-06	0.000154893825297133	0.24390243902439
GO:0009897	external side of plasma membrane	CC	32	310	961	21568	ENSMUSG00000051439,ENSMUSG00000024030,ENSMUSG00000028076,ENSMUSG00000026012,ENSMUSG00000025804,ENSMUSG00000026399,ENSMUSG00000024778,ENSMUSG00000026656,ENSMUSG00000028583,ENSMUSG00000061232,ENSMUSG00000060550,ENSMUSG00000037405,ENSMUSG00000034855,ENSMUSG00000024610,ENSMUSG00000031304,ENSMUSG00000025746,ENSMUSG00000062960,ENSMUSG00000026069,ENSMUSG00000029417,ENSMUSG00000026580,ENSMUSG00000029287,…	9.5293185744462e-06	0.000157526465922629	0.103225806451613
GO:0002920	regulation of humoral immune response	BP	9	33	961	21568	ENSMUSG00000023224,ENSMUSG00000030111,ENSMUSG00000024164,ENSMUSG00000022126,ENSMUSG00000055561,ENSMUSG00000026656,ENSMUSG00000030895,ENSMUSG00000055994,ENSMUSG00000026399	9.77509452782501e-06	0.000161039695052791	0.272727272727273
GO:0050704	regulation of interleukin-1 secretion	BP	9	33	961	21568	ENSMUSG00000021125,ENSMUSG00000032691,ENSMUSG00000042677,ENSMUSG00000033538,ENSMUSG00000000982,ENSMUSG00000021994,ENSMUSG00000027995,ENSMUSG00000041135,ENSMUSG00000055994	9.77509452782501e-06	0.000161039695052791	0.272727272727273
GO:0003177	pulmonary valve development	BP	6	13	961	21568	ENSMUSG00000040289,ENSMUSG00000019789,ENSMUSG00000027276,ENSMUSG00000039239,ENSMUSG00000032744,ENSMUSG00000031965	1.00956483049554e-05	0.000165476387698989	0.461538461538462
GO:0003184	pulmonary valve morphogenesis	BP	6	13	961	21568	ENSMUSG00000031965,ENSMUSG00000040289,ENSMUSG00000019789,ENSMUSG00000027276,ENSMUSG00000039239,ENSMUSG00000032744	1.00956483049554e-05	0.000165476387698989	0.461538461538462
GO:0010935	regulation of macrophage cytokine production	BP	6	13	961	21568	ENSMUSG00000039239,ENSMUSG00000021253,ENSMUSG00000020227,ENSMUSG00000024610,ENSMUSG00000021994,ENSMUSG00000027995	1.00956483049554e-05	0.000165476387698989	0.461538461538462
GO:0043086	negative regulation of catalytic activity	BP	55	670	961	21568	ENSMUSG00000031530,ENSMUSG00000053113,ENSMUSG00000038037,ENSMUSG00000019929,ENSMUSG00000025746,ENSMUSG00000021453,ENSMUSG00000021388,ENSMUSG00000044813,ENSMUSG00000050896,ENSMUSG00000025496,ENSMUSG00000026390,ENSMUSG00000022206,ENSMUSG00000021057,ENSMUSG00000023224,ENSMUSG00000025650,ENSMUSG00000000983,ENSMUSG00000066361,ENSMUSG00000022875,ENSMUSG00000062345,ENSMUSG00000017002,ENSMUSG00000027834,…	1.01151218516282e-05	0.000165515515839057	0.082089552238806
GO:0008152	metabolic process	BP	518	10167	961	21568	ENSMUSG00000027359,ENSMUSG00000055782,ENSMUSG00000036138,ENSMUSG00000052392,ENSMUSG00000021125,ENSMUSG00000076441,ENSMUSG00000033717,ENSMUSG00000000028,ENSMUSG00000041859,ENSMUSG00000002870,ENSMUSG00000005410,ENSMUSG00000026355,ENSMUSG00000007080,ENSMUSG00000020649,ENSMUSG00000017499,ENSMUSG00000026669,ENSMUSG00000022422,ENSMUSG00000037474,ENSMUSG00000046591,ENSMUSG00000034206,ENSMUSG00000041064,…	1.02404887767784e-05	0.000167284341957256	0.0509491492082227
GO:0034764	positive regulation of transmembrane transport	BP	24	200	961	21568	ENSMUSG00000020333,ENSMUSG00000019326,ENSMUSG00000024164,ENSMUSG00000020053,ENSMUSG00000025006,ENSMUSG00000061414,ENSMUSG00000025496,ENSMUSG00000041347,ENSMUSG00000034855,ENSMUSG00000044338,ENSMUSG00000053647,ENSMUSG00000052353,ENSMUSG00000020155,ENSMUSG00000040584,ENSMUSG00000029361,ENSMUSG00000047976,ENSMUSG00000075224,ENSMUSG00000021490,ENSMUSG00000069601,ENSMUSG00000045103,ENSMUSG00000021591,…	1.03201238577183e-05	0.000168301413821073	0.12
GO:0003151	outflow tract morphogenesis	BP	14	80	961	21568	ENSMUSG00000025969,ENSMUSG00000028780,ENSMUSG00000039239,ENSMUSG00000022306,ENSMUSG00000031965,ENSMUSG00000022528,ENSMUSG00000027276,ENSMUSG00000021994,ENSMUSG00000046714,ENSMUSG00000040289,ENSMUSG00000019789,ENSMUSG00000021109,ENSMUSG00000029287,ENSMUSG00000032744	1.07230222847516e-05	0.000173800593598305	0.175
GO:0018995	host	CC	7	19	961	21568	ENSMUSG00000040264,ENSMUSG00000028270,ENSMUSG00000028268,ENSMUSG00000029373,ENSMUSG00000054072,ENSMUSG00000104713,ENSMUSG00000029298	1.07290962085048e-05	0.000173800593598305	0.368421052631579
GO:0033643	host cell part	CC	7	19	961	21568	ENSMUSG00000040264,ENSMUSG00000028270,ENSMUSG00000028268,ENSMUSG00000029373,ENSMUSG00000054072,ENSMUSG00000104713,ENSMUSG00000029298	1.07290962085048e-05	0.000173800593598305	0.368421052631579
GO:0043657	host cell	CC	7	19	961	21568	ENSMUSG00000040264,ENSMUSG00000028270,ENSMUSG00000028268,ENSMUSG00000029373,ENSMUSG00000054072,ENSMUSG00000104713,ENSMUSG00000029298	1.07290962085048e-05	0.000173800593598305	0.368421052631579
GO:0042742	defense response to bacterium	BP	28	255	961	21568	ENSMUSG00000055561,ENSMUSG00000055994,ENSMUSG00000038357,ENSMUSG00000040264,ENSMUSG00000028270,ENSMUSG00000016024,ENSMUSG00000027995,ENSMUSG00000028268,ENSMUSG00000009281,ENSMUSG00000104713,ENSMUSG00000041135,ENSMUSG00000029298,ENSMUSG00000042244,ENSMUSG00000026177,ENSMUSG00000054072,ENSMUSG00000024901,ENSMUSG00000017002,ENSMUSG00000029371,ENSMUSG00000021678,ENSMUSG00000021125,ENSMUSG00000053175,…	1.08235024915135e-05	0.00017503717635274	0.109803921568627
GO:0070848	response to growth factor	BP	49	574	961	21568	ENSMUSG00000027358,ENSMUSG00000022144,ENSMUSG00000031613,ENSMUSG00000035385,ENSMUSG00000039239,ENSMUSG00000021253,ENSMUSG00000029287,ENSMUSG00000036585,ENSMUSG00000021732,ENSMUSG00000027208,ENSMUSG00000021974,ENSMUSG00000019997,ENSMUSG00000000182,ENSMUSG00000021765,ENSMUSG00000021943,ENSMUSG00000027985,ENSMUSG00000073802,ENSMUSG00000020542,ENSMUSG00000026768,ENSMUSG00000021388,ENSMUSG00000092035,…	1.10078969907045e-05	0.000177722496914924	0.0853658536585366
GO:1902532	negative regulation of intracellular signal transduction	BP	44	495	961	21568	ENSMUSG00000031530,ENSMUSG00000003032,ENSMUSG00000021109,ENSMUSG00000022033,ENSMUSG00000050541,ENSMUSG00000018849,ENSMUSG00000053113,ENSMUSG00000038037,ENSMUSG00000034422,ENSMUSG00000026069,ENSMUSG00000019850,ENSMUSG00000020400,ENSMUSG00000042677,ENSMUSG00000044162,ENSMUSG00000022114,ENSMUSG00000020227,ENSMUSG00000024610,ENSMUSG00000044338,ENSMUSG00000021678,ENSMUSG00000053175,ENSMUSG00000019929,…	1.14075626163229e-05	0.000183868650689385	0.0888888888888889
GO:0002792	negative regulation of peptide secretion	BP	19	138	961	21568	ENSMUSG00000022309,ENSMUSG00000033717,ENSMUSG00000050556,ENSMUSG00000029361,ENSMUSG00000037362,ENSMUSG00000040016,ENSMUSG00000025496,ENSMUSG00000020806,ENSMUSG00000025746,ENSMUSG00000031778,ENSMUSG00000032691,ENSMUSG00000042677,ENSMUSG00000024810,ENSMUSG00000061751,ENSMUSG00000021678,ENSMUSG00000058914,ENSMUSG00000021125,ENSMUSG00000028965,ENSMUSG00000024610	1.20979989361621e-05	0.000194673281884721	0.13768115942029
GO:0055076	transition metal ion homeostasis	BP	18	126	961	21568	ENSMUSG00000026177,ENSMUSG00000006567,ENSMUSG00000023030,ENSMUSG00000003617,ENSMUSG00000024661,ENSMUSG00000021109,ENSMUSG00000030895,ENSMUSG00000025993,ENSMUSG00000047443,ENSMUSG00000031765,ENSMUSG00000031762,ENSMUSG00000053897,ENSMUSG00000063354,ENSMUSG00000022094,ENSMUSG00000024140,ENSMUSG00000026822,ENSMUSG00000006818,ENSMUSG00000012428	1.21687269773483e-05	0.000195486663730635	0.142857142857143
GO:0033036	macromolecule localization	BP	163	2663	961	21568	ENSMUSG00000028287,ENSMUSG00000053175,ENSMUSG00000021025,ENSMUSG00000021974,ENSMUSG00000049723,ENSMUSG00000024134,ENSMUSG00000049115,ENSMUSG00000068122,ENSMUSG00000027995,ENSMUSG00000055994,ENSMUSG00000008496,ENSMUSG00000022309,ENSMUSG00000021678,ENSMUSG00000021994,ENSMUSG00000026039,ENSMUSG00000032202,ENSMUSG00000021057,ENSMUSG00000037868,ENSMUSG00000004446,ENSMUSG00000037161,ENSMUSG00000024030,…	1.23503208174182e-05	0.000198075426752201	0.061209162598573
GO:0031224	intrinsic component of membrane	CC	318	5829	961	21568	ENSMUSG00000024030,ENSMUSG00000000532,ENSMUSG00000031659,ENSMUSG00000022376,ENSMUSG00000029778,ENSMUSG00000018500,ENSMUSG00000050541,ENSMUSG00000027335,ENSMUSG00000049115,ENSMUSG00000068122,ENSMUSG00000022265,ENSMUSG00000019326,ENSMUSG00000006567,ENSMUSG00000031596,ENSMUSG00000041347,ENSMUSG00000078566,ENSMUSG00000022051,ENSMUSG00000028076,ENSMUSG00000026012,ENSMUSG00000029084,ENSMUSG00000015085,…	1.25680027750958e-05	0.000201233459309674	0.0545548121461657
GO:0042886	amide transport	BP	113	1707	961	21568	ENSMUSG00000028287,ENSMUSG00000053175,ENSMUSG00000021025,ENSMUSG00000021974,ENSMUSG00000049723,ENSMUSG00000024134,ENSMUSG00000049115,ENSMUSG00000027995,ENSMUSG00000055994,ENSMUSG00000008496,ENSMUSG00000022309,ENSMUSG00000021678,ENSMUSG00000021994,ENSMUSG00000024610,ENSMUSG00000032202,ENSMUSG00000021057,ENSMUSG00000037868,ENSMUSG00000004446,ENSMUSG00000037161,ENSMUSG00000022899,ENSMUSG00000024737,…	1.27587488194785e-05	0.00020395049474305	0.0661980082015231
GO:1903047	mitotic cell cycle process	BP	49	578	961	21568	ENSMUSG00000030867,ENSMUSG00000058290,ENSMUSG00000062510,ENSMUSG00000000532,ENSMUSG00000057897,ENSMUSG00000007080,ENSMUSG00000027715,ENSMUSG00000073802,ENSMUSG00000032113,ENSMUSG00000040584,ENSMUSG00000021732,ENSMUSG00000022114,ENSMUSG00000048782,ENSMUSG00000069601,ENSMUSG00000027699,ENSMUSG00000032254,ENSMUSG00000024989,ENSMUSG00000020900,ENSMUSG00000028718,ENSMUSG00000037020,ENSMUSG00000022422,…	1.32360088747622e-05	0.000211231001597729	0.0847750865051903
GO:0010634	positive regulation of epithelial cell migration	BP	17	115	961	21568	ENSMUSG00000022309,ENSMUSG00000036585,ENSMUSG00000046714,ENSMUSG00000062960,ENSMUSG00000021994,ENSMUSG00000015305,ENSMUSG00000042677,ENSMUSG00000046318,ENSMUSG00000079092,ENSMUSG00000031520,ENSMUSG00000028517,ENSMUSG00000021732,ENSMUSG00000027208,ENSMUSG00000017737,ENSMUSG00000021109,ENSMUSG00000022425,ENSMUSG00000039239	1.33303445298005e-05	0.000212055765305933	0.147826086956522
GO:0071363	cellular response to growth factor stimulus	BP	48	562	961	21568	ENSMUSG00000027358,ENSMUSG00000022144,ENSMUSG00000031613,ENSMUSG00000035385,ENSMUSG00000039239,ENSMUSG00000021253,ENSMUSG00000029287,ENSMUSG00000036585,ENSMUSG00000021732,ENSMUSG00000027208,ENSMUSG00000021974,ENSMUSG00000019997,ENSMUSG00000000182,ENSMUSG00000021765,ENSMUSG00000021943,ENSMUSG00000027985,ENSMUSG00000073802,ENSMUSG00000020542,ENSMUSG00000026768,ENSMUSG00000021388,ENSMUSG00000092035,…	1.33314711542596e-05	0.000212055765305933	0.0854092526690391
GO:0001655	urogenital system development	BP	33	330	961	21568	ENSMUSG00000046714,ENSMUSG00000022144,ENSMUSG00000024134,ENSMUSG00000026768,ENSMUSG00000021125,ENSMUSG00000025934,ENSMUSG00000027358,ENSMUSG00000021466,ENSMUSG00000049115,ENSMUSG00000062563,ENSMUSG00000048402,ENSMUSG00000039239,ENSMUSG00000032220,ENSMUSG00000021732,ENSMUSG00000032744,ENSMUSG00000068122,ENSMUSG00000013584,ENSMUSG00000024990,ENSMUSG00000021994,ENSMUSG00000020542,ENSMUSG00000020053,…	1.35019997503997e-05	0.000214416182921512	0.1
GO:0045598	regulation of fat cell differentiation	BP	18	127	961	21568	ENSMUSG00000027276,ENSMUSG00000006818,ENSMUSG00000021994,ENSMUSG00000022306,ENSMUSG00000053647,ENSMUSG00000020601,ENSMUSG00000027358,ENSMUSG00000021127,ENSMUSG00000056501,ENSMUSG00000042190,ENSMUSG00000034997,ENSMUSG00000020053,ENSMUSG00000040046,ENSMUSG00000009281,ENSMUSG00000042677,ENSMUSG00000048834,ENSMUSG00000022528,ENSMUSG00000035916	1.35973604590828e-05	0.000215577137098421	0.141732283464567
GO:0044456	synapse part	CC	59	744	961	21568	ENSMUSG00000027820,ENSMUSG00000028525,ENSMUSG00000025993,ENSMUSG00000023945,ENSMUSG00000021700,ENSMUSG00000003411,ENSMUSG00000051111,ENSMUSG00000033595,ENSMUSG00000024897,ENSMUSG00000021596,ENSMUSG00000062151,ENSMUSG00000053647,ENSMUSG00000028005,ENSMUSG00000004267,ENSMUSG00000070866,ENSMUSG00000037126,ENSMUSG00000022456,ENSMUSG00000021057,ENSMUSG00000026768,ENSMUSG00000022935,ENSMUSG00000024211,…	1.37042285399903e-05	0.000216916440958964	0.0793010752688172
GO:0045944	positive regulation of transcription by RNA polymerase II	BP	81	1126	961	21568	ENSMUSG00000020542,ENSMUSG00000001542,ENSMUSG00000021109,ENSMUSG00000027358,ENSMUSG00000028163,ENSMUSG00000056501,ENSMUSG00000035041,ENSMUSG00000026768,ENSMUSG00000000532,ENSMUSG00000053175,ENSMUSG00000017146,ENSMUSG00000070691,ENSMUSG00000026012,ENSMUSG00000071637,ENSMUSG00000062563,ENSMUSG00000038067,ENSMUSG00000019929,ENSMUSG00000037868,ENSMUSG00000033730,ENSMUSG00000003051,ENSMUSG00000058665,…	1.39933601536436e-05	0.000221131614695507	0.0719360568383659
GO:0005581	collagen trimer	CC	14	82	961	21568	ENSMUSG00000019929,ENSMUSG00000022483,ENSMUSG00000004098,ENSMUSG00000028339,ENSMUSG00000048126,ENSMUSG00000025650,ENSMUSG00000026390,ENSMUSG00000017446,ENSMUSG00000054196,ENSMUSG00000028197,ENSMUSG00000058914,ENSMUSG00000061535,ENSMUSG00000046318,ENSMUSG00000056174	1.43917650826027e-05	0.000227057049438391	0.170731707317073
GO:0045123	cellular extravasation	BP	11	52	961	21568	ENSMUSG00000026580,ENSMUSG00000037405,ENSMUSG00000035385,ENSMUSG00000027962,ENSMUSG00000031778,ENSMUSG00000057729,ENSMUSG00000027399,ENSMUSG00000026072,ENSMUSG00000040016,ENSMUSG00000000290,ENSMUSG00000042284	1.46269612813575e-05	0.00023039247793904	0.211538461538462
GO:0030425	dendrite	CC	51	613	961	21568	ENSMUSG00000050556,ENSMUSG00000062785,ENSMUSG00000021057,ENSMUSG00000025496,ENSMUSG00000026656,ENSMUSG00000025892,ENSMUSG00000071424,ENSMUSG00000028525,ENSMUSG00000031870,ENSMUSG00000068748,ENSMUSG00000020388,ENSMUSG00000037126,ENSMUSG00000020900,ENSMUSG00000033377,ENSMUSG00000054477,ENSMUSG00000038608,ENSMUSG00000070866,ENSMUSG00000024897,ENSMUSG00000034997,ENSMUSG00000015222,ENSMUSG00000032036,…	1.47709695008265e-05	0.000232283086939133	0.0831973898858075
GO:0072001	renal system development	BP	30	288	961	21568	ENSMUSG00000046714,ENSMUSG00000022144,ENSMUSG00000024134,ENSMUSG00000026768,ENSMUSG00000021125,ENSMUSG00000025934,ENSMUSG00000027358,ENSMUSG00000021466,ENSMUSG00000049115,ENSMUSG00000062563,ENSMUSG00000048402,ENSMUSG00000039239,ENSMUSG00000032220,ENSMUSG00000021732,ENSMUSG00000032744,ENSMUSG00000068122,ENSMUSG00000013584,ENSMUSG00000024990,ENSMUSG00000021994,ENSMUSG00000020542,ENSMUSG00000022528,…	1.50391453361808e-05	0.000236117019240816	0.104166666666667
GO:0030099	myeloid cell differentiation	BP	36	377	961	21568	ENSMUSG00000019966,ENSMUSG00000027995,ENSMUSG00000027858,ENSMUSG00000024140,ENSMUSG00000018916,ENSMUSG00000038067,ENSMUSG00000027985,ENSMUSG00000035673,ENSMUSG00000046402,ENSMUSG00000002983,ENSMUSG00000035678,ENSMUSG00000026630,ENSMUSG00000024778,ENSMUSG00000007805,ENSMUSG00000021025,ENSMUSG00000027276,ENSMUSG00000021127,ENSMUSG00000000532,ENSMUSG00000021109,ENSMUSG00000034394,ENSMUSG00000029373,…	1.54315291875284e-05	0.000241885474497714	0.0954907161803713
GO:0014855	striated muscle cell proliferation	BP	13	72	961	21568	ENSMUSG00000024593,ENSMUSG00000022309,ENSMUSG00000036585,ENSMUSG00000046714,ENSMUSG00000039239,ENSMUSG00000029287,ENSMUSG00000022865,ENSMUSG00000050953,ENSMUSG00000024990,ENSMUSG00000021974,ENSMUSG00000019789,ENSMUSG00000022306,ENSMUSG00000031965	1.55100218863062e-05	0.000242723072718332	0.180555555555556
GO:0007411	axon guidance	BP	23	192	961	21568	ENSMUSG00000037868,ENSMUSG00000028883,ENSMUSG00000025020,ENSMUSG00000025427,ENSMUSG00000029765,ENSMUSG00000047261,ENSMUSG00000020902,ENSMUSG00000059921,ENSMUSG00000023473,ENSMUSG00000021994,ENSMUSG00000025969,ENSMUSG00000021466,ENSMUSG00000069601,ENSMUSG00000070691,ENSMUSG00000030077,ENSMUSG00000034486,ENSMUSG00000048402,ENSMUSG00000028780,ENSMUSG00000053024,ENSMUSG00000039239,ENSMUSG00000029005,…	1.61217327730366e-05	0.000251552222177484	0.119791666666667
GO:0097447	dendritic tree	CC	51	615	961	21568	ENSMUSG00000049115,ENSMUSG00000069601,ENSMUSG00000032202,ENSMUSG00000078566,ENSMUSG00000057897,ENSMUSG00000030077,ENSMUSG00000025867,ENSMUSG00000025496,ENSMUSG00000025892,ENSMUSG00000022935,ENSMUSG00000034997,ENSMUSG00000047976,ENSMUSG00000050556,ENSMUSG00000028613,ENSMUSG00000027820,ENSMUSG00000043613,ENSMUSG00000015222,ENSMUSG00000029361,ENSMUSG00000037362,ENSMUSG00000031870,ENSMUSG00000068748,…	1.6126141217324e-05	0.000251552222177484	0.0829268292682927
GO:0034762	regulation of transmembrane transport	BP	45	518	961	21568	ENSMUSG00000020333,ENSMUSG00000019326,ENSMUSG00000024164,ENSMUSG00000045103,ENSMUSG00000014776,ENSMUSG00000020053,ENSMUSG00000025006,ENSMUSG00000050953,ENSMUSG00000061414,ENSMUSG00000025496,ENSMUSG00000017412,ENSMUSG00000047976,ENSMUSG00000050556,ENSMUSG00000062785,ENSMUSG00000030247,ENSMUSG00000047330,ENSMUSG00000064267,ENSMUSG00000056258,ENSMUSG00000028033,ENSMUSG00000049281,ENSMUSG00000051726,…	1.62038378862828e-05	0.000252357841807752	0.0868725868725869
GO:0009892	negative regulation of metabolic process	BP	162	2657	961	21568	ENSMUSG00000020473,ENSMUSG00000027358,ENSMUSG00000070691,ENSMUSG00000007805,ENSMUSG00000024868,ENSMUSG00000022122,ENSMUSG00000058665,ENSMUSG00000024140,ENSMUSG00000021974,ENSMUSG00000008136,ENSMUSG00000046714,ENSMUSG00000074676,ENSMUSG00000021765,ENSMUSG00000048402,ENSMUSG00000022528,ENSMUSG00000040289,ENSMUSG00000019789,ENSMUSG00000021109,ENSMUSG00000003032,ENSMUSG00000027985,ENSMUSG00000028613,…	1.63679714247892e-05	0.000254504878317709	0.060971019947309
GO:0051048	negative regulation of secretion	BP	26	233	961	21568	ENSMUSG00000022309,ENSMUSG00000024610,ENSMUSG00000068122,ENSMUSG00000040016,ENSMUSG00000026981,ENSMUSG00000049511,ENSMUSG00000031289,ENSMUSG00000033717,ENSMUSG00000050556,ENSMUSG00000029361,ENSMUSG00000037362,ENSMUSG00000025746,ENSMUSG00000034394,ENSMUSG00000000182,ENSMUSG00000025496,ENSMUSG00000020806,ENSMUSG00000031778,ENSMUSG00000032691,ENSMUSG00000042677,ENSMUSG00000024810,ENSMUSG00000061751,…	1.66344814697458e-05	0.000258234330124082	0.111587982832618
GO:0009914	hormone transport	BP	34	349	961	21568	ENSMUSG00000049115,ENSMUSG00000068122,ENSMUSG00000020826,ENSMUSG00000032902,ENSMUSG00000031906,ENSMUSG00000026981,ENSMUSG00000040612,ENSMUSG00000029084,ENSMUSG00000050953,ENSMUSG00000024990,ENSMUSG00000053647,ENSMUSG00000021591,ENSMUSG00000030406,ENSMUSG00000021109,ENSMUSG00000036504,ENSMUSG00000033717,ENSMUSG00000050556,ENSMUSG00000029361,ENSMUSG00000037362,ENSMUSG00000040016,ENSMUSG00000030790,…	1.74218417194747e-05	0.000270024609178482	0.0974212034383954
GO:0019229	regulation of vasoconstriction	BP	13	73	961	21568	ENSMUSG00000030790,ENSMUSG00000021109,ENSMUSG00000029361,ENSMUSG00000031778,ENSMUSG00000037010,ENSMUSG00000050541,ENSMUSG00000027335,ENSMUSG00000029084,ENSMUSG00000050953,ENSMUSG00000034997,ENSMUSG00000037405,ENSMUSG00000040016,ENSMUSG00000049115	1.81095112506669e-05	0.000279787616403845	0.178082191780822
GO:0051341	regulation of oxidoreductase activity	BP	13	73	961	21568	ENSMUSG00000028163,ENSMUSG00000022479,ENSMUSG00000000182,ENSMUSG00000022144,ENSMUSG00000061048,ENSMUSG00000068122,ENSMUSG00000037580,ENSMUSG00000022206,ENSMUSG00000021125,ENSMUSG00000055994,ENSMUSG00000031722,ENSMUSG00000019326,ENSMUSG00000039958	1.81095112506669e-05	0.000279787616403845	0.178082191780822
GO:0072009	nephron epithelium development	BP	16	106	961	21568	ENSMUSG00000027358,ENSMUSG00000022144,ENSMUSG00000021466,ENSMUSG00000024134,ENSMUSG00000022528,ENSMUSG00000040289,ENSMUSG00000036585,ENSMUSG00000046714,ENSMUSG00000032744,ENSMUSG00000027276,ENSMUSG00000032220,ENSMUSG00000034394,ENSMUSG00000029086,ENSMUSG00000014164,ENSMUSG00000049115,ENSMUSG00000068122	1.8179192595795e-05	0.000280416940566029	0.150943396226415
GO:0032652	regulation of interleukin-1 production	BP	12	63	961	21568	ENSMUSG00000067586,ENSMUSG00000019850,ENSMUSG00000055994,ENSMUSG00000021125,ENSMUSG00000032691,ENSMUSG00000042677,ENSMUSG00000033538,ENSMUSG00000000982,ENSMUSG00000021994,ENSMUSG00000027995,ENSMUSG00000041135,ENSMUSG00000026166	1.86711558737836e-05	0.000287091249125939	0.19047619047619
GO:0038061	NIK/NF-kappaB signaling	BP	12	63	961	21568	ENSMUSG00000064246,ENSMUSG00000032000,ENSMUSG00000027339,ENSMUSG00000051439,ENSMUSG00000027995,ENSMUSG00000031906,ENSMUSG00000015305,ENSMUSG00000021591,ENSMUSG00000055994,ENSMUSG00000028163,ENSMUSG00000025225,ENSMUSG00000002983	1.86711558737836e-05	0.000287091249125939	0.19047619047619
GO:0002705	positive regulation of leukocyte mediated immunity	BP	17	118	961	21568	ENSMUSG00000024164,ENSMUSG00000028076,ENSMUSG00000061232,ENSMUSG00000060550,ENSMUSG00000045005,ENSMUSG00000055994,ENSMUSG00000030895,ENSMUSG00000018500,ENSMUSG00000021678,ENSMUSG00000000290,ENSMUSG00000029591,ENSMUSG00000026068,ENSMUSG00000027347,ENSMUSG00000026012,ENSMUSG00000029380,ENSMUSG00000025746,ENSMUSG00000032691	1.88387674298364e-05	0.000289209413776268	0.144067796610169
GO:0070427	nucleotide-binding oligomerization domain containing 1 signaling pathway	BP	4	5	961	21568	ENSMUSG00000024901,ENSMUSG00000019850,ENSMUSG00000021025,ENSMUSG00000041135	1.88942939651928e-05	0.000289602888672187	0.8
GO:0002367	cytokine production involved in immune response	BP	14	84	961	21568	ENSMUSG00000026177,ENSMUSG00000027995,ENSMUSG00000055994,ENSMUSG00000045005,ENSMUSG00000022309,ENSMUSG00000021678,ENSMUSG00000021994,ENSMUSG00000039239,ENSMUSG00000021253,ENSMUSG00000020227,ENSMUSG00000026068,ENSMUSG00000024610,ENSMUSG00000025746,ENSMUSG00000032691	1.91259358883721e-05	0.000291768410945922	0.166666666666667
GO:0042391	regulation of membrane potential	BP	37	396	961	21568	ENSMUSG00000050556,ENSMUSG00000023092,ENSMUSG00000078566,ENSMUSG00000022051,ENSMUSG00000004446,ENSMUSG00000017412,ENSMUSG00000069601,ENSMUSG00000047976,ENSMUSG00000068696,ENSMUSG00000026981,ENSMUSG00000025746,ENSMUSG00000029838,ENSMUSG00000021490,ENSMUSG00000021591,ENSMUSG00000006818,ENSMUSG00000045658,ENSMUSG00000022935,ENSMUSG00000049281,ENSMUSG00000019929,ENSMUSG00000062960,ENSMUSG00000026278,…	1.91089855173563e-05	0.000291768410945922	0.0934343434343434
GO:0097485	neuron projection guidance	BP	23	194	961	21568	ENSMUSG00000069601,ENSMUSG00000070691,ENSMUSG00000030077,ENSMUSG00000047261,ENSMUSG00000034486,ENSMUSG00000048402,ENSMUSG00000025969,ENSMUSG00000020902,ENSMUSG00000028883,ENSMUSG00000028780,ENSMUSG00000025020,ENSMUSG00000053024,ENSMUSG00000039239,ENSMUSG00000059921,ENSMUSG00000021994,ENSMUSG00000029005,ENSMUSG00000020900,ENSMUSG00000029765,ENSMUSG00000064293,ENSMUSG00000037868,ENSMUSG00000025427,…	1.90850620308555e-05	0.000291768410945922	0.118556701030928
GO:0042803	protein homodimerization activity	MF	65	855	961	21568	ENSMUSG00000024030,ENSMUSG00000033717,ENSMUSG00000019326,ENSMUSG00000026196,ENSMUSG00000027358,ENSMUSG00000078566,ENSMUSG00000022051,ENSMUSG00000057897,ENSMUSG00000026012,ENSMUSG00000056501,ENSMUSG00000071637,ENSMUSG00000030707,ENSMUSG00000027699,ENSMUSG00000004267,ENSMUSG00000031380,ENSMUSG00000037580,ENSMUSG00000023019,ENSMUSG00000022144,ENSMUSG00000022935,ENSMUSG00000022528,ENSMUSG00000040289,…	1.91683671727873e-05	0.000291955932079859	0.0760233918128655
GO:0005516	calmodulin binding	MF	22	181	961	21568	ENSMUSG00000022376,ENSMUSG00000020473,ENSMUSG00000033952,ENSMUSG00000057897,ENSMUSG00000001349,ENSMUSG00000024778,ENSMUSG00000047261,ENSMUSG00000015222,ENSMUSG00000056328,ENSMUSG00000018830,ENSMUSG00000029361,ENSMUSG00000020826,ENSMUSG00000059173,ENSMUSG00000031880,ENSMUSG00000032220,ENSMUSG00000020900,ENSMUSG00000022836,ENSMUSG00000056258,ENSMUSG00000054477,ENSMUSG00000000794,ENSMUSG00000062151,…	1.9465569865746e-05	0.000296017229653818	0.121546961325967
GO:0008104	protein localization	BP	147	2373	961	21568	ENSMUSG00000028287,ENSMUSG00000053175,ENSMUSG00000021025,ENSMUSG00000021974,ENSMUSG00000049723,ENSMUSG00000024134,ENSMUSG00000049115,ENSMUSG00000027995,ENSMUSG00000055994,ENSMUSG00000008496,ENSMUSG00000022309,ENSMUSG00000021678,ENSMUSG00000021994,ENSMUSG00000032202,ENSMUSG00000021057,ENSMUSG00000037868,ENSMUSG00000004446,ENSMUSG00000037161,ENSMUSG00000024610,ENSMUSG00000034353,ENSMUSG00000020696,…	1.95649896102201e-05	0.000297062781119439	0.0619469026548673
GO:0055085	transmembrane transport	BP	80	1119	961	21568	ENSMUSG00000031596,ENSMUSG00000040584,ENSMUSG00000020865,ENSMUSG00000030247,ENSMUSG00000030249,ENSMUSG00000020333,ENSMUSG00000019326,ENSMUSG00000024164,ENSMUSG00000045103,ENSMUSG00000014776,ENSMUSG00000020053,ENSMUSG00000025006,ENSMUSG00000050953,ENSMUSG00000061414,ENSMUSG00000025496,ENSMUSG00000056258,ENSMUSG00000025993,ENSMUSG00000017412,ENSMUSG00000047976,ENSMUSG00000050556,ENSMUSG00000062785,…	1.96990193043882e-05	0.000298629733961829	0.0714924039320822
GO:0009790	embryo development	BP	80	1121	961	21568	ENSMUSG00000045005,ENSMUSG00000028718,ENSMUSG00000000532,ENSMUSG00000022309,ENSMUSG00000027358,ENSMUSG00000050953,ENSMUSG00000048402,ENSMUSG00000022528,ENSMUSG00000009248,ENSMUSG00000021466,ENSMUSG00000021253,ENSMUSG00000029287,ENSMUSG00000022306,ENSMUSG00000000730,ENSMUSG00000032220,ENSMUSG00000020900,ENSMUSG00000024897,ENSMUSG00000028517,ENSMUSG00000024868,ENSMUSG00000034765,ENSMUSG00000031530,…	2.09723172457578e-05	0.000317435683061962	0.0713648528099911
GO:0044297	cell body	CC	58	738	961	21568	ENSMUSG00000030607,ENSMUSG00000076441,ENSMUSG00000033538,ENSMUSG00000025804,ENSMUSG00000025867,ENSMUSG00000025496,ENSMUSG00000004267,ENSMUSG00000024778,ENSMUSG00000025892,ENSMUSG00000022935,ENSMUSG00000024211,ENSMUSG00000034997,ENSMUSG00000020053,ENSMUSG00000047976,ENSMUSG00000050556,ENSMUSG00000062960,ENSMUSG00000028613,ENSMUSG00000015222,ENSMUSG00000037362,ENSMUSG00000059173,ENSMUSG00000040016,…	2.10224541652443e-05	0.000317698148983964	0.0785907859078591
GO:0042056	chemoattractant activity	MF	8	28	961	21568	ENSMUSG00000021994,ENSMUSG00000021732,ENSMUSG00000027208,ENSMUSG00000031380,ENSMUSG00000057465,ENSMUSG00000040026,ENSMUSG00000040017,ENSMUSG00000031520	2.11434363220736e-05	0.00031902876581297	0.285714285714286
GO:0045639	positive regulation of myeloid cell differentiation	BP	15	96	961	21568	ENSMUSG00000019966,ENSMUSG00000027985,ENSMUSG00000000532,ENSMUSG00000021109,ENSMUSG00000034394,ENSMUSG00000029373,ENSMUSG00000031750,ENSMUSG00000052688,ENSMUSG00000021127,ENSMUSG00000024610,ENSMUSG00000027562,ENSMUSG00000025804,ENSMUSG00000000982,ENSMUSG00000038067,ENSMUSG00000027276	2.16561971125051e-05	0.000326257513886216	0.15625
GO:0002718	regulation of cytokine production involved in immune response	BP	12	64	961	21568	ENSMUSG00000045005,ENSMUSG00000027995,ENSMUSG00000055994,ENSMUSG00000022309,ENSMUSG00000021678,ENSMUSG00000021994,ENSMUSG00000039239,ENSMUSG00000021253,ENSMUSG00000020227,ENSMUSG00000024610,ENSMUSG00000025746,ENSMUSG00000032691	2.20577917738193e-05	0.000331277254128663	0.1875
GO:0015833	peptide transport	BP	111	1691	961	21568	ENSMUSG00000028287,ENSMUSG00000053175,ENSMUSG00000021025,ENSMUSG00000021974,ENSMUSG00000049723,ENSMUSG00000024134,ENSMUSG00000049115,ENSMUSG00000027995,ENSMUSG00000055994,ENSMUSG00000008496,ENSMUSG00000022309,ENSMUSG00000021678,ENSMUSG00000021994,ENSMUSG00000024610,ENSMUSG00000032202,ENSMUSG00000021057,ENSMUSG00000037868,ENSMUSG00000004446,ENSMUSG00000037161,ENSMUSG00000022899,ENSMUSG00000024737,…	2.20511723324601e-05	0.000331277254128663	0.0656416321703134
GO:0071675	regulation of mononuclear cell migration	BP	10	45	961	21568	ENSMUSG00000042190,ENSMUSG00000035385,ENSMUSG00000031778,ENSMUSG00000009281,ENSMUSG00000024397,ENSMUSG00000025804,ENSMUSG00000034855,ENSMUSG00000023913,ENSMUSG00000042306,ENSMUSG00000037362	2.26399454018053e-05	0.000339494041961746	0.222222222222222
GO:0042611	MHC protein complex	CC	7	21	961	21568	ENSMUSG00000061232,ENSMUSG00000079507,ENSMUSG00000067235,ENSMUSG00000035929,ENSMUSG00000060550,ENSMUSG00000073409,ENSMUSG00000024610	2.28938049141477e-05	0.00034277015178261	0.333333333333333
GO:0035821	modification of morphology or physiology of other organism	BP	16	108	961	21568	ENSMUSG00000017737,ENSMUSG00000057666,ENSMUSG00000035385,ENSMUSG00000042244,ENSMUSG00000027985,ENSMUSG00000042677,ENSMUSG00000027832,ENSMUSG00000020826,ENSMUSG00000038357,ENSMUSG00000029373,ENSMUSG00000027995,ENSMUSG00000029371,ENSMUSG00000021678,ENSMUSG00000029380,ENSMUSG00000020400,ENSMUSG00000017002	2.30900986560711e-05	0.000345175595187285	0.148148148148148
GO:0001649	osteoblast differentiation	BP	25	224	961	21568	ENSMUSG00000048402,ENSMUSG00000040289,ENSMUSG00000026725,ENSMUSG00000027339,ENSMUSG00000007805,ENSMUSG00000021943,ENSMUSG00000021466,ENSMUSG00000000182,ENSMUSG00000027358,ENSMUSG00000056501,ENSMUSG00000071637,ENSMUSG00000050953,ENSMUSG00000073489,ENSMUSG00000020053,ENSMUSG00000027276,ENSMUSG00000054196,ENSMUSG00000019359,ENSMUSG00000021974,ENSMUSG00000008136,ENSMUSG00000020427,ENSMUSG00000027985,…	2.39494224567928e-05	0.000357470039043069	0.111607142857143
GO:2001237	negative regulation of extrinsic apoptotic signaling pathway	BP	15	97	961	21568	ENSMUSG00000017146,ENSMUSG00000037405,ENSMUSG00000019850,ENSMUSG00000020696,ENSMUSG00000014776,ENSMUSG00000022483,ENSMUSG00000018916,ENSMUSG00000010461,ENSMUSG00000021732,ENSMUSG00000022144,ENSMUSG00000040329,ENSMUSG00000031778,ENSMUSG00000029373,ENSMUSG00000020053,ENSMUSG00000024901	2.45773794361929e-05	0.000366278576305232	0.154639175257732
GO:0035690	cellular response to drug	BP	33	340	961	21568	ENSMUSG00000042671,ENSMUSG00000078566,ENSMUSG00000024087,ENSMUSG00000027699,ENSMUSG00000025746,ENSMUSG00000026822,ENSMUSG00000019850,ENSMUSG00000041135,ENSMUSG00000055994,ENSMUSG00000028163,ENSMUSG00000031659,ENSMUSG00000020155,ENSMUSG00000035373,ENSMUSG00000022126,ENSMUSG00000049115,ENSMUSG00000068122,ENSMUSG00000022144,ENSMUSG00000017146,ENSMUSG00000001552,ENSMUSG00000027323,ENSMUSG00000041974,…	2.48531080430531e-05	0.000369818828898702	0.0970588235294118
GO:0032963	collagen metabolic process	BP	14	86	961	21568	ENSMUSG00000042436,ENSMUSG00000047562,ENSMUSG00000050578,ENSMUSG00000043613,ENSMUSG00000017737,ENSMUSG00000057729,ENSMUSG00000018500,ENSMUSG00000025746,ENSMUSG00000020810,ENSMUSG00000019997,ENSMUSG00000035385,ENSMUSG00000021253,ENSMUSG00000021109,ENSMUSG00000029287	2.5180509544777e-05	0.000373543025972826	0.162790697674419
GO:0045582	positive regulation of T cell differentiation	BP	14	86	961	21568	ENSMUSG00000031304,ENSMUSG00000033730,ENSMUSG00000027347,ENSMUSG00000037440,ENSMUSG00000035678,ENSMUSG00000038037,ENSMUSG00000044813,ENSMUSG00000041135,ENSMUSG00000025746,ENSMUSG00000032691,ENSMUSG00000028076,ENSMUSG00000024610,ENSMUSG00000040329,ENSMUSG00000070942	2.5180509544777e-05	0.000373543025972826	0.162790697674419
GO:0006939	smooth muscle contraction	BP	16	109	961	21568	ENSMUSG00000050541,ENSMUSG00000027335,ENSMUSG00000020542,ENSMUSG00000022836,ENSMUSG00000034997,ENSMUSG00000031906,ENSMUSG00000022122,ENSMUSG00000070687,ENSMUSG00000040016,ENSMUSG00000022144,ENSMUSG00000005611,ENSMUSG00000059588,ENSMUSG00000018500,ENSMUSG00000033717,ENSMUSG00000053647,ENSMUSG00000018830	2.59603756602024e-05	0.000383936120641802	0.146788990825688
GO:0010631	epithelial cell migration	BP	26	239	961	21568	ENSMUSG00000033730,ENSMUSG00000062960,ENSMUSG00000045930,ENSMUSG00000022309,ENSMUSG00000036585,ENSMUSG00000046714,ENSMUSG00000021994,ENSMUSG00000015305,ENSMUSG00000042677,ENSMUSG00000046318,ENSMUSG00000019929,ENSMUSG00000014813,ENSMUSG00000028883,ENSMUSG00000029287,ENSMUSG00000021732,ENSMUSG00000021109,ENSMUSG00000022425,ENSMUSG00000039239,ENSMUSG00000037362,ENSMUSG00000079092,ENSMUSG00000031520,…	2.59567923319757e-05	0.000383936120641802	0.108786610878661
GO:0001961	positive regulation of cytokine-mediated signaling pathway	BP	9	37	961	21568	ENSMUSG00000030895,ENSMUSG00000049723,ENSMUSG00000021994,ENSMUSG00000034422,ENSMUSG00000033538,ENSMUSG00000056130,ENSMUSG00000026072,ENSMUSG00000024610,ENSMUSG00000041135	2.68559728271314e-05	0.000395972311684052	0.243243243243243
GO:0048020	CCR chemokine receptor binding	MF	9	37	961	21568	ENSMUSG00000035352,ENSMUSG00000035385,ENSMUSG00000035373,ENSMUSG00000020676,ENSMUSG00000026166,ENSMUSG00000000982,ENSMUSG00000018927,ENSMUSG00000019122,ENSMUSG00000031778	2.68559728271314e-05	0.000395972311684052	0.243243243243243
GO:0010934	macrophage cytokine production	BP	6	15	961	21568	ENSMUSG00000039239,ENSMUSG00000021253,ENSMUSG00000020227,ENSMUSG00000024610,ENSMUSG00000021994,ENSMUSG00000027995	2.72652937378695e-05	0.000400180152179912	0.4
GO:0042416	dopamine biosynthetic process	BP	6	15	961	21568	ENSMUSG00000024140,ENSMUSG00000049115,ENSMUSG00000068122,ENSMUSG00000037580,ENSMUSG00000039239,ENSMUSG00000061740	2.72652937378695e-05	0.000400180152179912	0.4
GO:0051709	regulation of killing of cells of other organism	BP	6	15	961	21568	ENSMUSG00000020826,ENSMUSG00000042244,ENSMUSG00000057666,ENSMUSG00000029371,ENSMUSG00000021678,ENSMUSG00000029380	2.72652937378695e-05	0.000400180152179912	0.4
GO:0016021	integral component of membrane	CC	308	5671	961	21568	ENSMUSG00000000532,ENSMUSG00000050541,ENSMUSG00000027335,ENSMUSG00000033717,ENSMUSG00000022265,ENSMUSG00000025496,ENSMUSG00000067586,ENSMUSG00000021728,ENSMUSG00000052504,ENSMUSG00000021678,ENSMUSG00000024778,ENSMUSG00000026656,ENSMUSG00000020140,ENSMUSG00000045005,ENSMUSG00000031340,ENSMUSG00000030109,ENSMUSG00000024211,ENSMUSG00000049511,ENSMUSG00000070687,ENSMUSG00000034997,ENSMUSG00000037405,…	2.7521315011547e-05	0.000403326745108708	0.0543114089225886
GO:0060761	negative regulation of response to cytokine stimulus	BP	10	46	961	21568	ENSMUSG00000020227,ENSMUSG00000021678,ENSMUSG00000020696,ENSMUSG00000014776,ENSMUSG00000024901,ENSMUSG00000034422,ENSMUSG00000049723,ENSMUSG00000026981,ENSMUSG00000025746,ENSMUSG00000003032	2.77826538847899e-05	0.00040592845879632	0.217391304347826
GO:0000779	condensed chromosome, centromeric region	CC	10	46	961	21568	ENSMUSG00000027326,ENSMUSG00000062510,ENSMUSG00000030867,ENSMUSG00000026039,ENSMUSG00000023940,ENSMUSG00000047534,ENSMUSG00000036223,ENSMUSG00000021965,ENSMUSG00000056501,ENSMUSG00000015880	2.77826538847899e-05	0.00040592845879632	0.217391304347826
GO:0090023	positive regulation of neutrophil chemotaxis	BP	8	29	961	21568	ENSMUSG00000029380,ENSMUSG00000024610,ENSMUSG00000016024,ENSMUSG00000058427,ENSMUSG00000029371,ENSMUSG00000029373,ENSMUSG00000029372,ENSMUSG00000029379	2.80624169401445e-05	0.000409398543522861	0.275862068965517
GO:0010632	regulation of epithelial cell migration	BP	22	186	961	21568	ENSMUSG00000022309,ENSMUSG00000036585,ENSMUSG00000046714,ENSMUSG00000062960,ENSMUSG00000021994,ENSMUSG00000015305,ENSMUSG00000042677,ENSMUSG00000046318,ENSMUSG00000019929,ENSMUSG00000014813,ENSMUSG00000028883,ENSMUSG00000029287,ENSMUSG00000021732,ENSMUSG00000021109,ENSMUSG00000022425,ENSMUSG00000039239,ENSMUSG00000079092,ENSMUSG00000031520,ENSMUSG00000028517,ENSMUSG00000027208,ENSMUSG00000017737,…	2.98114108573157e-05	0.000434260356353109	0.118279569892473
GO:0032874	positive regulation of stress-activated MAPK cascade	BP	19	147	961	21568	ENSMUSG00000027692,ENSMUSG00000021994,ENSMUSG00000024868,ENSMUSG00000045005,ENSMUSG00000026981,ENSMUSG00000015305,ENSMUSG00000021678,ENSMUSG00000026656,ENSMUSG00000019997,ENSMUSG00000027399,ENSMUSG00000027347,ENSMUSG00000021453,ENSMUSG00000041135,ENSMUSG00000027339,ENSMUSG00000055994,ENSMUSG00000027358,ENSMUSG00000024066,ENSMUSG00000042677,ENSMUSG00000039239	2.99496467208798e-05	0.0004354642879881	0.129251700680272
GO:0090132	epithelium migration	BP	26	241	961	21568	ENSMUSG00000033730,ENSMUSG00000062960,ENSMUSG00000045930,ENSMUSG00000022309,ENSMUSG00000036585,ENSMUSG00000046714,ENSMUSG00000021994,ENSMUSG00000015305,ENSMUSG00000042677,ENSMUSG00000046318,ENSMUSG00000019929,ENSMUSG00000014813,ENSMUSG00000021732,ENSMUSG00000028883,ENSMUSG00000029287,ENSMUSG00000021109,ENSMUSG00000022425,ENSMUSG00000039239,ENSMUSG00000037362,ENSMUSG00000079092,ENSMUSG00000031520,…	2.99839661492787e-05	0.0004354642879881	0.107883817427386
GO:0030414	peptidase inhibitor activity	MF	23	200	961	21568	ENSMUSG00000024164,ENSMUSG00000030111,ENSMUSG00000023224,ENSMUSG00000025650,ENSMUSG00000066361,ENSMUSG00000062345,ENSMUSG00000017002,ENSMUSG00000021403,ENSMUSG00000027834,ENSMUSG00000021091,ENSMUSG00000055561,ENSMUSG00000025780,ENSMUSG00000066363,ENSMUSG00000079014,ENSMUSG00000069792,ENSMUSG00000022875,ENSMUSG00000060459,ENSMUSG00000057666,ENSMUSG00000032000,ENSMUSG00000027985,ENSMUSG00000014776,…	3.11529942744806e-05	0.000451765053198942	0.115
GO:0051960	regulation of nervous system development	BP	69	939	961	21568	ENSMUSG00000033952,ENSMUSG00000021109,ENSMUSG00000079092,ENSMUSG00000031778,ENSMUSG00000031520,ENSMUSG00000009248,ENSMUSG00000071424,ENSMUSG00000024501,ENSMUSG00000070866,ENSMUSG00000022860,ENSMUSG00000057897,ENSMUSG00000045103,ENSMUSG00000052504,ENSMUSG00000025746,ENSMUSG00000034394,ENSMUSG00000029838,ENSMUSG00000068748,ENSMUSG00000029371,ENSMUSG00000027834,ENSMUSG00000021994,ENSMUSG00000020333,…	3.17017059270141e-05	0.000459035015418513	0.073482428115016
GO:0003158	endothelium development	BP	16	111	961	21568	ENSMUSG00000014813,ENSMUSG00000031250,ENSMUSG00000045103,ENSMUSG00000062960,ENSMUSG00000027276,ENSMUSG00000024066,ENSMUSG00000028583,ENSMUSG00000040289,ENSMUSG00000019789,ENSMUSG00000021678,ENSMUSG00000037405,ENSMUSG00000046714,ENSMUSG00000036585,ENSMUSG00000034855,ENSMUSG00000067586,ENSMUSG00000025993	3.26639677870156e-05	0.000472262471571373	0.144144144144144
GO:0070304	positive regulation of stress-activated protein kinase signaling cascade	BP	19	148	961	21568	ENSMUSG00000027692,ENSMUSG00000021994,ENSMUSG00000027399,ENSMUSG00000039239,ENSMUSG00000041135,ENSMUSG00000055994,ENSMUSG00000024868,ENSMUSG00000045005,ENSMUSG00000026981,ENSMUSG00000015305,ENSMUSG00000021678,ENSMUSG00000026656,ENSMUSG00000019997,ENSMUSG00000027347,ENSMUSG00000021453,ENSMUSG00000027339,ENSMUSG00000027358,ENSMUSG00000024066,ENSMUSG00000042677	3.29519535374837e-05	0.000475716205540395	0.128378378378378
GO:0031324	negative regulation of cellular metabolic process	BP	143	2320	961	21568	ENSMUSG00000020473,ENSMUSG00000027358,ENSMUSG00000070691,ENSMUSG00000007805,ENSMUSG00000024868,ENSMUSG00000022122,ENSMUSG00000058665,ENSMUSG00000024140,ENSMUSG00000021974,ENSMUSG00000008136,ENSMUSG00000046714,ENSMUSG00000074676,ENSMUSG00000021765,ENSMUSG00000048402,ENSMUSG00000022528,ENSMUSG00000040289,ENSMUSG00000019789,ENSMUSG00000021109,ENSMUSG00000003032,ENSMUSG00000027985,ENSMUSG00000028613,…	3.31082612173465e-05	0.000477261497637552	0.0616379310344828
GO:0031640	killing of cells of other organism	BP	9	38	961	21568	ENSMUSG00000020826,ENSMUSG00000042244,ENSMUSG00000038357,ENSMUSG00000057666,ENSMUSG00000029373,ENSMUSG00000029371,ENSMUSG00000021678,ENSMUSG00000029380,ENSMUSG00000035385	3.380825329929e-05	0.000485905860104187	0.236842105263158
GO:0044364	disruption of cells of other organism	BP	9	38	961	21568	ENSMUSG00000057666,ENSMUSG00000035385,ENSMUSG00000042244,ENSMUSG00000020826,ENSMUSG00000038357,ENSMUSG00000029373,ENSMUSG00000029371,ENSMUSG00000021678,ENSMUSG00000029380	3.380825329929e-05	0.000485905860104187	0.236842105263158
GO:0050670	regulation of lymphocyte proliferation	BP	24	215	961	21568	ENSMUSG00000026656,ENSMUSG00000029082,ENSMUSG00000029084,ENSMUSG00000024610,ENSMUSG00000040329,ENSMUSG00000002308,ENSMUSG00000028076,ENSMUSG00000041135,ENSMUSG00000024397,ENSMUSG00000026012,ENSMUSG00000030707,ENSMUSG00000022528,ENSMUSG00000025746,ENSMUSG00000026532,ENSMUSG00000027962,ENSMUSG00000020053,ENSMUSG00000039323,ENSMUSG00000035678,ENSMUSG00000000732,ENSMUSG00000056501,ENSMUSG00000017009,…	3.44910110429363e-05	0.000494613597934384	0.111627906976744
GO:0071704	organic substance metabolic process	BP	491	9659	961	21568	ENSMUSG00000027359,ENSMUSG00000055782,ENSMUSG00000036138,ENSMUSG00000052392,ENSMUSG00000021125,ENSMUSG00000076441,ENSMUSG00000033717,ENSMUSG00000000028,ENSMUSG00000041859,ENSMUSG00000002870,ENSMUSG00000005410,ENSMUSG00000026355,ENSMUSG00000007080,ENSMUSG00000020649,ENSMUSG00000017499,ENSMUSG00000026669,ENSMUSG00000022422,ENSMUSG00000037474,ENSMUSG00000046591,ENSMUSG00000034206,ENSMUSG00000041064,…	3.45424273071496e-05	0.000494613597934384	0.0508334196086551
GO:0090130	tissue migration	BP	26	243	961	21568	ENSMUSG00000033730,ENSMUSG00000062960,ENSMUSG00000045930,ENSMUSG00000022309,ENSMUSG00000036585,ENSMUSG00000046714,ENSMUSG00000021994,ENSMUSG00000015305,ENSMUSG00000042677,ENSMUSG00000046318,ENSMUSG00000019929,ENSMUSG00000014813,ENSMUSG00000021732,ENSMUSG00000028883,ENSMUSG00000029287,ENSMUSG00000021109,ENSMUSG00000022425,ENSMUSG00000039239,ENSMUSG00000037362,ENSMUSG00000079092,ENSMUSG00000031520,…	3.45672969754906e-05	0.000494613597934384	0.106995884773663
GO:0009628	response to abiotic stimulus	BP	71	977	961	21568	ENSMUSG00000027358,ENSMUSG00000078566,ENSMUSG00000029084,ENSMUSG00000024140,ENSMUSG00000031380,ENSMUSG00000021109,ENSMUSG00000062960,ENSMUSG00000020826,ENSMUSG00000072941,ENSMUSG00000039239,ENSMUSG00000021253,ENSMUSG00000031520,ENSMUSG00000014776,ENSMUSG00000006818,ENSMUSG00000041347,ENSMUSG00000061751,ENSMUSG00000041482,ENSMUSG00000050541,ENSMUSG00000035168,ENSMUSG00000019890,ENSMUSG00000050953,…	3.47649388015024e-05	0.000496707908805536	0.0726714431934493
GO:0030282	bone mineralization	BP	15	100	961	21568	ENSMUSG00000022265,ENSMUSG00000050953,ENSMUSG00000030218,ENSMUSG00000000182,ENSMUSG00000027358,ENSMUSG00000031342,ENSMUSG00000025804,ENSMUSG00000021109,ENSMUSG00000020053,ENSMUSG00000020846,ENSMUSG00000050578,ENSMUSG00000029838,ENSMUSG00000021388,ENSMUSG00000035673,ENSMUSG00000051920	3.55328631980295e-05	0.000506186537940165	0.15
GO:0061326	renal tubule development	BP	15	100	961	21568	ENSMUSG00000027358,ENSMUSG00000022144,ENSMUSG00000021466,ENSMUSG00000022528,ENSMUSG00000040289,ENSMUSG00000036585,ENSMUSG00000032744,ENSMUSG00000027276,ENSMUSG00000014164,ENSMUSG00000034394,ENSMUSG00000024134,ENSMUSG00000049115,ENSMUSG00000068122,ENSMUSG00000029086,ENSMUSG00000020140	3.55328631980295e-05	0.000506186537940165	0.15
GO:0006937	regulation of muscle contraction	BP	19	149	961	21568	ENSMUSG00000050541,ENSMUSG00000027335,ENSMUSG00000020542,ENSMUSG00000045103,ENSMUSG00000005611,ENSMUSG00000059588,ENSMUSG00000021125,ENSMUSG00000040086,ENSMUSG00000042677,ENSMUSG00000018500,ENSMUSG00000019997,ENSMUSG00000033717,ENSMUSG00000053647,ENSMUSG00000028525,ENSMUSG00000014813,ENSMUSG00000001552,ENSMUSG00000054889,ENSMUSG00000040016,ENSMUSG00000047976	3.62196484920845e-05	0.000515041789027365	0.12751677852349
GO:0010838	positive regulation of keratinocyte proliferation	BP	5	10	961	21568	ENSMUSG00000061048,ENSMUSG00000007805,ENSMUSG00000021732,ENSMUSG00000027208,ENSMUSG00000022218	3.63139818215846e-05	0.000515041789027365	0.5
GO:0005041	low-density lipoprotein particle receptor activity	MF	5	10	961	21568	ENSMUSG00000028613,ENSMUSG00000018920,ENSMUSG00000030162,ENSMUSG00000042286,ENSMUSG00000035459	3.63139818215846e-05	0.000515041789027365	0.5
GO:0021700	developmental maturation	BP	29	287	961	21568	ENSMUSG00000029377,ENSMUSG00000019773,ENSMUSG00000050953,ENSMUSG00000031870,ENSMUSG00000018012,ENSMUSG00000022122,ENSMUSG00000020019,ENSMUSG00000032911,ENSMUSG00000054855,ENSMUSG00000027358,ENSMUSG00000020053,ENSMUSG00000019832,ENSMUSG00000013584,ENSMUSG00000039239,ENSMUSG00000053024,ENSMUSG00000070691,ENSMUSG00000024140,ENSMUSG00000045005,ENSMUSG00000022528,ENSMUSG00000062960,ENSMUSG00000008496,…	3.64828827426017e-05	0.000515273385957451	0.101045296167247
GO:0050766	positive regulation of phagocytosis	BP	11	57	961	21568	ENSMUSG00000021678,ENSMUSG00000016024,ENSMUSG00000024164,ENSMUSG00000035385,ENSMUSG00000032202,ENSMUSG00000026656,ENSMUSG00000055447,ENSMUSG00000026177,ENSMUSG00000027832,ENSMUSG00000037446,ENSMUSG00000055994	3.64508886779358e-05	0.000515273385957451	0.192982456140351
GO:0051607	defense response to virus	BP	23	202	961	21568	ENSMUSG00000042677,ENSMUSG00000049723,ENSMUSG00000037921,ENSMUSG00000078566,ENSMUSG00000022051,ENSMUSG00000022865,ENSMUSG00000021678,ENSMUSG00000040264,ENSMUSG00000060550,ENSMUSG00000034855,ENSMUSG00000034459,ENSMUSG00000074896,ENSMUSG00000022971,ENSMUSG00000025746,ENSMUSG00000030247,ENSMUSG00000029417,ENSMUSG00000030249,ENSMUSG00000032369,ENSMUSG00000066800,ENSMUSG00000025491,ENSMUSG00000024810,…	3.64898877636844e-05	0.000515273385957451	0.113861386138614
GO:0001570	vasculogenesis	BP	14	89	961	21568	ENSMUSG00000022309,ENSMUSG00000036585,ENSMUSG00000021974,ENSMUSG00000029287,ENSMUSG00000022306,ENSMUSG00000040289,ENSMUSG00000019789,ENSMUSG00000024066,ENSMUSG00000030790,ENSMUSG00000062960,ENSMUSG00000021127,ENSMUSG00000044337,ENSMUSG00000032220,ENSMUSG00000020542	3.74149945899081e-05	0.000526036360801799	0.157303370786517
GO:0002027	regulation of heart rate	BP	14	89	961	21568	ENSMUSG00000050541,ENSMUSG00000068122,ENSMUSG00000030790,ENSMUSG00000037580,ENSMUSG00000019789,ENSMUSG00000049281,ENSMUSG00000001552,ENSMUSG00000054889,ENSMUSG00000045103,ENSMUSG00000024140,ENSMUSG00000028883,ENSMUSG00000071317,ENSMUSG00000022803,ENSMUSG00000040086	3.74149945899081e-05	0.000526036360801799	0.157303370786517
GO:0055017	cardiac muscle tissue growth	BP	14	89	961	21568	ENSMUSG00000036585,ENSMUSG00000046714,ENSMUSG00000039239,ENSMUSG00000029287,ENSMUSG00000022865,ENSMUSG00000050953,ENSMUSG00000024990,ENSMUSG00000021974,ENSMUSG00000019789,ENSMUSG00000022306,ENSMUSG00000031965,ENSMUSG00000068122,ENSMUSG00000020542,ENSMUSG00000020053	3.74149945899081e-05	0.000526036360801799	0.157303370786517
GO:0002703	regulation of leukocyte mediated immunity	BP	22	189	961	21568	ENSMUSG00000024164,ENSMUSG00000026656,ENSMUSG00000028076,ENSMUSG00000061232,ENSMUSG00000060550,ENSMUSG00000055994,ENSMUSG00000045005,ENSMUSG00000027995,ENSMUSG00000030895,ENSMUSG00000026399,ENSMUSG00000031289,ENSMUSG00000018500,ENSMUSG00000021678,ENSMUSG00000000290,ENSMUSG00000029591,ENSMUSG00000026068,ENSMUSG00000027347,ENSMUSG00000026012,ENSMUSG00000029371,ENSMUSG00000029380,ENSMUSG00000025746,…	3.81689245186133e-05	0.000535858509872184	0.116402116402116
GO:0006816	calcium ion transport	BP	36	394	961	21568	ENSMUSG00000061414,ENSMUSG00000029778,ENSMUSG00000021057,ENSMUSG00000045103,ENSMUSG00000014776,ENSMUSG00000034997,ENSMUSG00000030707,ENSMUSG00000039239,ENSMUSG00000041347,ENSMUSG00000034855,ENSMUSG00000044338,ENSMUSG00000053647,ENSMUSG00000052353,ENSMUSG00000050953,ENSMUSG00000020053,ENSMUSG00000022479,ENSMUSG00000037405,ENSMUSG00000029361,ENSMUSG00000014813,ENSMUSG00000025804,ENSMUSG00000022836,…	3.95318654421928e-05	0.000554189841589757	0.0913705583756345
GO:0032944	regulation of mononuclear cell proliferation	BP	24	217	961	21568	ENSMUSG00000026656,ENSMUSG00000029082,ENSMUSG00000029084,ENSMUSG00000024610,ENSMUSG00000040329,ENSMUSG00000002308,ENSMUSG00000028076,ENSMUSG00000041135,ENSMUSG00000024397,ENSMUSG00000026012,ENSMUSG00000030707,ENSMUSG00000022528,ENSMUSG00000025746,ENSMUSG00000026532,ENSMUSG00000027962,ENSMUSG00000020053,ENSMUSG00000039323,ENSMUSG00000035678,ENSMUSG00000000732,ENSMUSG00000056501,ENSMUSG00000017009,…	4.00974935220494e-05	0.000561306964953892	0.110599078341014
GO:0032147	activation of protein kinase activity	BP	25	231	961	21568	ENSMUSG00000021453,ENSMUSG00000025610,ENSMUSG00000027358,ENSMUSG00000025496,ENSMUSG00000036585,ENSMUSG00000021732,ENSMUSG00000020053,ENSMUSG00000024610,ENSMUSG00000021253,ENSMUSG00000021994,ENSMUSG00000042284,ENSMUSG00000032911,ENSMUSG00000022309,ENSMUSG00000064246,ENSMUSG00000027692,ENSMUSG00000038037,ENSMUSG00000033717,ENSMUSG00000055994,ENSMUSG00000049115,ENSMUSG00000027699,ENSMUSG00000026177,…	4.01759789894309e-05	0.000561594095917197	0.108225108225108
GO:0048732	gland development	BP	38	426	961	21568	ENSMUSG00000022528,ENSMUSG00000031722,ENSMUSG00000006818,ENSMUSG00000029287,ENSMUSG00000021732,ENSMUSG00000006567,ENSMUSG00000021109,ENSMUSG00000022479,ENSMUSG00000024066,ENSMUSG00000061751,ENSMUSG00000048402,ENSMUSG00000020053,ENSMUSG00000027985,ENSMUSG00000020902,ENSMUSG00000031870,ENSMUSG00000021466,ENSMUSG00000021253,ENSMUSG00000056501,ENSMUSG00000017412,ENSMUSG00000021994,ENSMUSG00000003051,…	4.11674431324204e-05	0.000573797153415477	0.0892018779342723
GO:2001239	regulation of extrinsic apoptotic signaling pathway in absence of ligand	BP	10	48	961	21568	ENSMUSG00000022483,ENSMUSG00000018916,ENSMUSG00000010461,ENSMUSG00000021732,ENSMUSG00000022144,ENSMUSG00000040329,ENSMUSG00000031778,ENSMUSG00000029373,ENSMUSG00000024778,ENSMUSG00000039239	4.11182586568279e-05	0.000573797153415477	0.208333333333333
GO:0030246	carbohydrate binding	MF	27	260	961	21568	ENSMUSG00000027832,ENSMUSG00000026712,ENSMUSG00000022425,ENSMUSG00000006342,ENSMUSG00000028776,ENSMUSG00000026664,ENSMUSG00000018906,ENSMUSG00000032374,ENSMUSG00000035105,ENSMUSG00000026580,ENSMUSG00000039013,ENSMUSG00000028307,ENSMUSG00000050423,ENSMUSG00000030607,ENSMUSG00000030187,ENSMUSG00000027322,ENSMUSG00000053024,ENSMUSG00000059991,ENSMUSG00000030142,ENSMUSG00000023349,ENSMUSG00000045930,…	4.16872667681981e-05	0.000580207691355653	0.103846153846154
GO:0043009	chordate embryonic development	BP	56	722	961	21568	ENSMUSG00000000532,ENSMUSG00000022309,ENSMUSG00000027358,ENSMUSG00000050953,ENSMUSG00000048402,ENSMUSG00000022528,ENSMUSG00000009248,ENSMUSG00000021466,ENSMUSG00000028718,ENSMUSG00000021253,ENSMUSG00000029287,ENSMUSG00000022306,ENSMUSG00000000730,ENSMUSG00000032220,ENSMUSG00000020900,ENSMUSG00000024897,ENSMUSG00000046714,ENSMUSG00000027985,ENSMUSG00000028780,ENSMUSG00000021994,ENSMUSG00000025491,…	4.18709446104172e-05	0.00058094810321273	0.0775623268698061
GO:0044406	adhesion of symbiont to host	BP	6	16	961	21568	ENSMUSG00000037405,ENSMUSG00000040264,ENSMUSG00000028270,ENSMUSG00000028268,ENSMUSG00000104713,ENSMUSG00000029298	4.19803522503263e-05	0.00058094810321273	0.375
GO:0051852	disruption by host of symbiont cells	BP	6	16	961	21568	ENSMUSG00000038357,ENSMUSG00000057666,ENSMUSG00000029373,ENSMUSG00000029371,ENSMUSG00000021678,ENSMUSG00000029380	4.19803522503263e-05	0.00058094810321273	0.375
GO:0051873	killing by host of symbiont cells	BP	6	16	961	21568	ENSMUSG00000029371,ENSMUSG00000021678,ENSMUSG00000029380,ENSMUSG00000038357,ENSMUSG00000057666,ENSMUSG00000029373	4.19803522503263e-05	0.00058094810321273	0.375
GO:1901652	response to peptide	BP	32	334	961	21568	ENSMUSG00000046714,ENSMUSG00000025006,ENSMUSG00000026888,ENSMUSG00000027276,ENSMUSG00000021025,ENSMUSG00000019850,ENSMUSG00000055994,ENSMUSG00000037868,ENSMUSG00000024990,ENSMUSG00000021127,ENSMUSG00000046275,ENSMUSG00000029287,ENSMUSG00000049115,ENSMUSG00000027562,ENSMUSG00000066361,ENSMUSG00000029361,ENSMUSG00000021091,ENSMUSG00000028307,ENSMUSG00000066363,ENSMUSG00000079014,ENSMUSG00000053113,…	4.22454153280377e-05	0.000583782222942512	0.0958083832335329
GO:0046916	cellular transition metal ion homeostasis	BP	14	90	961	21568	ENSMUSG00000026177,ENSMUSG00000006567,ENSMUSG00000023030,ENSMUSG00000003617,ENSMUSG00000024661,ENSMUSG00000021109,ENSMUSG00000030895,ENSMUSG00000025993,ENSMUSG00000047443,ENSMUSG00000031765,ENSMUSG00000031762,ENSMUSG00000053897,ENSMUSG00000063354,ENSMUSG00000022094	4.2515926540918e-05	0.000585547382635247	0.155555555555556
GO:0062013	positive regulation of small molecule metabolic process	BP	18	138	961	21568	ENSMUSG00000021109,ENSMUSG00000030747,ENSMUSG00000018500,ENSMUSG00000029361,ENSMUSG00000020826,ENSMUSG00000055782,ENSMUSG00000053647,ENSMUSG00000024030,ENSMUSG00000036585,ENSMUSG00000020053,ENSMUSG00000025006,ENSMUSG00000050423,ENSMUSG00000050541,ENSMUSG00000023019,ENSMUSG00000034997,ENSMUSG00000029778,ENSMUSG00000028163,ENSMUSG00000045658	4.25544913157029e-05	0.000585547382635247	0.130434782608696
GO:0072006	nephron development	BP	18	138	961	21568	ENSMUSG00000027358,ENSMUSG00000022144,ENSMUSG00000021466,ENSMUSG00000024134,ENSMUSG00000032744,ENSMUSG00000032220,ENSMUSG00000022528,ENSMUSG00000040289,ENSMUSG00000036585,ENSMUSG00000046714,ENSMUSG00000022309,ENSMUSG00000027276,ENSMUSG00000032036,ENSMUSG00000034394,ENSMUSG00000029086,ENSMUSG00000014164,ENSMUSG00000068122,ENSMUSG00000049115	4.25544913157029e-05	0.000585547382635247	0.130434782608696
GO:0007249	I-kappaB kinase/NF-kappaB signaling	BP	23	204	961	21568	ENSMUSG00000040026,ENSMUSG00000027995,ENSMUSG00000022309,ENSMUSG00000021678,ENSMUSG00000056130,ENSMUSG00000027699,ENSMUSG00000050953,ENSMUSG00000024610,ENSMUSG00000027399,ENSMUSG00000023349,ENSMUSG00000041135,ENSMUSG00000055994,ENSMUSG00000026069,ENSMUSG00000019850,ENSMUSG00000020400,ENSMUSG00000042677,ENSMUSG00000044162,ENSMUSG00000053175,ENSMUSG00000028163,ENSMUSG00000025225,ENSMUSG00000021025,…	4.26337803348093e-05	0.000585806283834465	0.112745098039216
GO:0060038	cardiac muscle cell proliferation	BP	11	58	961	21568	ENSMUSG00000022865,ENSMUSG00000050953,ENSMUSG00000024990,ENSMUSG00000021974,ENSMUSG00000019789,ENSMUSG00000029287,ENSMUSG00000022306,ENSMUSG00000031965,ENSMUSG00000036585,ENSMUSG00000046714,ENSMUSG00000039239	4.31893443742911e-05	0.000592599403617221	0.189655172413793
GO:0003208	cardiac ventricle morphogenesis	BP	13	79	961	21568	ENSMUSG00000021974,ENSMUSG00000019789,ENSMUSG00000039239,ENSMUSG00000027276,ENSMUSG00000028780,ENSMUSG00000031965,ENSMUSG00000022306,ENSMUSG00000040289,ENSMUSG00000029287,ENSMUSG00000054889,ENSMUSG00000046714,ENSMUSG00000021109,ENSMUSG00000032744	4.32875232584427e-05	0.000593106418393967	0.164556962025316
GO:0051090	regulation of DNA-binding transcription factor activity	BP	34	365	961	21568	ENSMUSG00000021025,ENSMUSG00000024087,ENSMUSG00000042190,ENSMUSG00000022126,ENSMUSG00000003032,ENSMUSG00000019850,ENSMUSG00000020227,ENSMUSG00000032691,ENSMUSG00000042677,ENSMUSG00000055994,ENSMUSG00000024042,ENSMUSG00000028613,ENSMUSG00000062563,ENSMUSG00000074676,ENSMUSG00000022297,ENSMUSG00000021466,ENSMUSG00000020601,ENSMUSG00000026656,ENSMUSG00000025746,ENSMUSG00000001552,ENSMUSG00000028517,…	4.36548767347691e-05	0.00059729490244309	0.0931506849315069
GO:0051052	regulation of DNA metabolic process	BP	36	396	961	21568	ENSMUSG00000022034,ENSMUSG00000022422,ENSMUSG00000003541,ENSMUSG00000021253,ENSMUSG00000032113,ENSMUSG00000027323,ENSMUSG00000030346,ENSMUSG00000035455,ENSMUSG00000009628,ENSMUSG00000041974,ENSMUSG00000046591,ENSMUSG00000041064,ENSMUSG00000020185,ENSMUSG00000046179,ENSMUSG00000017146,ENSMUSG00000010461,ENSMUSG00000021732,ENSMUSG00000018916,ENSMUSG00000029377,ENSMUSG00000048402,ENSMUSG00000020053,…	4.39406838715807e-05	0.000600357411373769	0.0909090909090909
GO:1904705	regulation of vascular smooth muscle cell proliferation	BP	7	23	961	21568	ENSMUSG00000001349,ENSMUSG00000021253,ENSMUSG00000053647,ENSMUSG00000020542,ENSMUSG00000031613,ENSMUSG00000049511,ENSMUSG00000017737	4.46354925705952e-05	0.000608135044347899	0.304347826086957
GO:1990874	vascular smooth muscle cell proliferation	BP	7	23	961	21568	ENSMUSG00000001349,ENSMUSG00000021253,ENSMUSG00000053647,ENSMUSG00000020542,ENSMUSG00000031613,ENSMUSG00000049511,ENSMUSG00000017737	4.46354925705952e-05	0.000608135044347899	0.304347826086957
GO:0044237	cellular metabolic process	BP	468	9171	961	21568	ENSMUSG00000027359,ENSMUSG00000055782,ENSMUSG00000036138,ENSMUSG00000052392,ENSMUSG00000021125,ENSMUSG00000076441,ENSMUSG00000033717,ENSMUSG00000000028,ENSMUSG00000041859,ENSMUSG00000002870,ENSMUSG00000005410,ENSMUSG00000026355,ENSMUSG00000007080,ENSMUSG00000020649,ENSMUSG00000017499,ENSMUSG00000026669,ENSMUSG00000022422,ENSMUSG00000037474,ENSMUSG00000046591,ENSMUSG00000034206,ENSMUSG00000041064,…	4.56485183860301e-05	0.000621063479782968	0.0510304219823356
GO:0046982	protein heterodimerization activity	MF	46	557	961	21568	ENSMUSG00000024030,ENSMUSG00000050541,ENSMUSG00000033717,ENSMUSG00000049115,ENSMUSG00000019326,ENSMUSG00000026196,ENSMUSG00000004446,ENSMUSG00000027358,ENSMUSG00000078566,ENSMUSG00000022051,ENSMUSG00000056501,ENSMUSG00000071637,ENSMUSG00000004267,ENSMUSG00000024140,ENSMUSG00000061232,ENSMUSG00000079507,ENSMUSG00000067235,ENSMUSG00000035929,ENSMUSG00000060550,ENSMUSG00000073409,ENSMUSG00000040289,…	4.59403144834561e-05	0.000624156839272425	0.0825852782764812
GO:0045184	establishment of protein localization	BP	112	1740	961	21568	ENSMUSG00000028287,ENSMUSG00000053175,ENSMUSG00000021025,ENSMUSG00000021974,ENSMUSG00000049723,ENSMUSG00000024134,ENSMUSG00000049115,ENSMUSG00000027995,ENSMUSG00000055994,ENSMUSG00000008496,ENSMUSG00000022309,ENSMUSG00000021678,ENSMUSG00000021994,ENSMUSG00000032202,ENSMUSG00000021057,ENSMUSG00000037868,ENSMUSG00000004446,ENSMUSG00000037161,ENSMUSG00000024610,ENSMUSG00000034353,ENSMUSG00000020696,…	4.62405570953774e-05	0.000627356129667956	0.064367816091954
GO:1901681	sulfur compound binding	MF	25	233	961	21568	ENSMUSG00000036585,ENSMUSG00000021732,ENSMUSG00000027208,ENSMUSG00000021974,ENSMUSG00000019997,ENSMUSG00000034855,ENSMUSG00000037362,ENSMUSG00000025969,ENSMUSG00000021466,ENSMUSG00000029838,ENSMUSG00000035385,ENSMUSG00000035373,ENSMUSG00000026580,ENSMUSG00000029287,ENSMUSG00000004098,ENSMUSG00000029373,ENSMUSG00000022665,ENSMUSG00000031825,ENSMUSG00000033453,ENSMUSG00000051920,ENSMUSG00000024501,…	4.63550819795848e-05	0.000628030320470263	0.107296137339056
GO:0072073	kidney epithelium development	BP	18	139	961	21568	ENSMUSG00000021125,ENSMUSG00000046714,ENSMUSG00000022144,ENSMUSG00000025934,ENSMUSG00000027358,ENSMUSG00000021466,ENSMUSG00000024134,ENSMUSG00000022528,ENSMUSG00000040289,ENSMUSG00000036585,ENSMUSG00000032744,ENSMUSG00000027276,ENSMUSG00000032220,ENSMUSG00000034394,ENSMUSG00000029086,ENSMUSG00000014164,ENSMUSG00000049115,ENSMUSG00000068122	4.68858406903087e-05	0.00063433399269137	0.129496402877698
GO:0006109	regulation of carbohydrate metabolic process	BP	20	165	961	21568	ENSMUSG00000046794,ENSMUSG00000021109,ENSMUSG00000020427,ENSMUSG00000017446,ENSMUSG00000006494,ENSMUSG00000030747,ENSMUSG00000053647,ENSMUSG00000016194,ENSMUSG00000025746,ENSMUSG00000024042,ENSMUSG00000058914,ENSMUSG00000020053,ENSMUSG00000025006,ENSMUSG00000050423,ENSMUSG00000050541,ENSMUSG00000003541,ENSMUSG00000023019,ENSMUSG00000034997,ENSMUSG00000029778,ENSMUSG00000028163	4.7646729742593e-05	0.00064104704307847	0.121212121212121
GO:0019216	regulation of lipid metabolic process	BP	30	306	961	21568	ENSMUSG00000006494,ENSMUSG00000034997,ENSMUSG00000024164,ENSMUSG00000030747,ENSMUSG00000020333,ENSMUSG00000024042,ENSMUSG00000024030,ENSMUSG00000049115,ENSMUSG00000018500,ENSMUSG00000027399,ENSMUSG00000027358,ENSMUSG00000028163,ENSMUSG00000025006,ENSMUSG00000047443,ENSMUSG00000055782,ENSMUSG00000020901,ENSMUSG00000055994,ENSMUSG00000036585,ENSMUSG00000017146,ENSMUSG00000002289,ENSMUSG00000009281,…	4.74975163186134e-05	0.00064104704307847	0.0980392156862745
GO:0045619	regulation of lymphocyte differentiation	BP	20	165	961	21568	ENSMUSG00000027347,ENSMUSG00000042244,ENSMUSG00000031304,ENSMUSG00000028076,ENSMUSG00000033730,ENSMUSG00000037440,ENSMUSG00000021127,ENSMUSG00000024610,ENSMUSG00000040329,ENSMUSG00000070942,ENSMUSG00000035678,ENSMUSG00000026012,ENSMUSG00000032815,ENSMUSG00000034023,ENSMUSG00000038037,ENSMUSG00000044813,ENSMUSG00000041135,ENSMUSG00000025746,ENSMUSG00000032691,ENSMUSG00000024778	4.7646729742593e-05	0.00064104704307847	0.121212121212121
GO:0046058	cAMP metabolic process	BP	8	31	961	21568	ENSMUSG00000031659,ENSMUSG00000022376,ENSMUSG00000030790,ENSMUSG00000059588,ENSMUSG00000022840,ENSMUSG00000059173,ENSMUSG00000028525,ENSMUSG00000017412	4.76461807477465e-05	0.00064104704307847	0.258064516129032
GO:0046890	regulation of lipid biosynthetic process	BP	19	152	961	21568	ENSMUSG00000034997,ENSMUSG00000024164,ENSMUSG00000030747,ENSMUSG00000020333,ENSMUSG00000024042,ENSMUSG00000018500,ENSMUSG00000027399,ENSMUSG00000027358,ENSMUSG00000028163,ENSMUSG00000025006,ENSMUSG00000024030,ENSMUSG00000036585,ENSMUSG00000017146,ENSMUSG00000053647,ENSMUSG00000022479,ENSMUSG00000075520,ENSMUSG00000056492,ENSMUSG00000020053,ENSMUSG00000031906	4.78229002226925e-05	0.000642524874420558	0.125
GO:0034705	potassium channel complex	CC	14	91	961	21568	ENSMUSG00000047976,ENSMUSG00000050556,ENSMUSG00000062785,ENSMUSG00000020155,ENSMUSG00000030249,ENSMUSG00000053024,ENSMUSG00000047330,ENSMUSG00000056258,ENSMUSG00000028033,ENSMUSG00000075224,ENSMUSG00000051726,ENSMUSG00000030247,ENSMUSG00000025892,ENSMUSG00000022935	4.82151748504273e-05	0.000646898059246661	0.153846153846154
GO:0051345	positive regulation of hydrolase activity	BP	41	477	961	21568	ENSMUSG00000004446,ENSMUSG00000023030,ENSMUSG00000024066,ENSMUSG00000026278,ENSMUSG00000003955,ENSMUSG00000032691,ENSMUSG00000038007,ENSMUSG00000029778,ENSMUSG00000034997,ENSMUSG00000027358,ENSMUSG00000049115,ENSMUSG00000057897,ENSMUSG00000068122,ENSMUSG00000042284,ENSMUSG00000021732,ENSMUSG00000028307,ENSMUSG00000027699,ENSMUSG00000021678,ENSMUSG00000037405,ENSMUSG00000057729,ENSMUSG00000027347,…	4.84793062787432e-05	0.000649542240556273	0.0859538784067086
GO:0010035	response to inorganic substance	BP	38	430	961	21568	ENSMUSG00000006818,ENSMUSG00000020155,ENSMUSG00000023030,ENSMUSG00000076441,ENSMUSG00000064267,ENSMUSG00000028307,ENSMUSG00000024066,ENSMUSG00000021466,ENSMUSG00000031765,ENSMUSG00000031762,ENSMUSG00000021490,ENSMUSG00000057897,ENSMUSG00000025993,ENSMUSG00000022836,ENSMUSG00000048582,ENSMUSG00000031722,ENSMUSG00000006567,ENSMUSG00000003617,ENSMUSG00000027399,ENSMUSG00000072941,ENSMUSG00000030406,…	5.03344278099847e-05	0.000673466301374754	0.0883720930232558
GO:0019935	cyclic-nucleotide-mediated signaling	BP	15	103	961	21568	ENSMUSG00000022376,ENSMUSG00000018500,ENSMUSG00000043017,ENSMUSG00000059588,ENSMUSG00000022840,ENSMUSG00000029778,ENSMUSG00000022122,ENSMUSG00000005611,ENSMUSG00000028005,ENSMUSG00000034855,ENSMUSG00000029373,ENSMUSG00000044338,ENSMUSG00000050541,ENSMUSG00000027335,ENSMUSG00000033717	5.05747245458079e-05	0.000675748078172746	0.145631067961165
GO:0031343	positive regulation of cell killing	BP	11	59	961	21568	ENSMUSG00000035385,ENSMUSG00000028076,ENSMUSG00000061232,ENSMUSG00000060550,ENSMUSG00000026068,ENSMUSG00000027347,ENSMUSG00000020826,ENSMUSG00000042244,ENSMUSG00000057666,ENSMUSG00000021678,ENSMUSG00000029380	5.09720361928155e-05	0.000679183101237695	0.186440677966102
GO:0048002	antigen processing and presentation of peptide antigen	BP	11	59	961	21568	ENSMUSG00000061232,ENSMUSG00000016283,ENSMUSG00000079507,ENSMUSG00000067235,ENSMUSG00000035929,ENSMUSG00000060550,ENSMUSG00000073409,ENSMUSG00000056116,ENSMUSG00000026656,ENSMUSG00000024610,ENSMUSG00000026177	5.09720361928155e-05	0.000679183101237695	0.186440677966102
GO:0042692	muscle cell differentiation	BP	34	368	961	21568	ENSMUSG00000035168,ENSMUSG00000024042,ENSMUSG00000038132,ENSMUSG00000037362,ENSMUSG00000020542,ENSMUSG00000045103,ENSMUSG00000020053,ENSMUSG00000020900,ENSMUSG00000048096,ENSMUSG00000022122,ENSMUSG00000021732,ENSMUSG00000020911,ENSMUSG00000024049,ENSMUSG00000022865,ENSMUSG00000018830,ENSMUSG00000015342,ENSMUSG00000017412,ENSMUSG00000027985,ENSMUSG00000024593,ENSMUSG00000029377,ENSMUSG00000027358,…	5.14394270641915e-05	0.000683530493787137	0.0923913043478261
GO:0120039	plasma membrane bounded cell projection morphogenesis	BP	50	626	961	21568	ENSMUSG00000069601,ENSMUSG00000027797,ENSMUSG00000015222,ENSMUSG00000020902,ENSMUSG00000068748,ENSMUSG00000025020,ENSMUSG00000053024,ENSMUSG00000021994,ENSMUSG00000020900,ENSMUSG00000025427,ENSMUSG00000044667,ENSMUSG00000075224,ENSMUSG00000026725,ENSMUSG00000061751,ENSMUSG00000070691,ENSMUSG00000030077,ENSMUSG00000047261,ENSMUSG00000034486,ENSMUSG00000048402,ENSMUSG00000025969,ENSMUSG00000028883,…	5.14242793011418e-05	0.000683530493787137	0.0798722044728434
GO:0002218	activation of innate immune response	BP	18	140	961	21568	ENSMUSG00000027995,ENSMUSG00000020400,ENSMUSG00000020227,ENSMUSG00000044162,ENSMUSG00000032000,ENSMUSG00000041135,ENSMUSG00000022126,ENSMUSG00000055994,ENSMUSG00000021678,ENSMUSG00000019850,ENSMUSG00000051439,ENSMUSG00000021025,ENSMUSG00000042306,ENSMUSG00000056130,ENSMUSG00000052688,ENSMUSG00000016024,ENSMUSG00000024901,ENSMUSG00000037921	5.16035746776722e-05	0.000684772366989877	0.128571428571429
GO:0002819	regulation of adaptive immune response	BP	19	153	961	21568	ENSMUSG00000024164,ENSMUSG00000026656,ENSMUSG00000028076,ENSMUSG00000061232,ENSMUSG00000060550,ENSMUSG00000019850,ENSMUSG00000055994,ENSMUSG00000045005,ENSMUSG00000024610,ENSMUSG00000026069,ENSMUSG00000024810,ENSMUSG00000026177,ENSMUSG00000041135,ENSMUSG00000030895,ENSMUSG00000026399,ENSMUSG00000029591,ENSMUSG00000026012,ENSMUSG00000032691,ENSMUSG00000025746	5.23665083184294e-05	0.000692997767869707	0.124183006535948
GO:0007187	G protein-coupled receptor signaling pathway, coupled to cyclic nucleotide second messenger	BP	19	153	961	21568	ENSMUSG00000040016,ENSMUSG00000063234,ENSMUSG00000060735,ENSMUSG00000049580,ENSMUSG00000022376,ENSMUSG00000018500,ENSMUSG00000043017,ENSMUSG00000059588,ENSMUSG00000022840,ENSMUSG00000067586,ENSMUSG00000070687,ENSMUSG00000022206,ENSMUSG00000025496,ENSMUSG00000024211,ENSMUSG00000049511,ENSMUSG00000068122,ENSMUSG00000050541,ENSMUSG00000027335,ENSMUSG00000033717	5.23665083184294e-05	0.000692997767869707	0.124183006535948
GO:0045637	regulation of myeloid cell differentiation	BP	23	207	961	21568	ENSMUSG00000019966,ENSMUSG00000046402,ENSMUSG00000027985,ENSMUSG00000007805,ENSMUSG00000021025,ENSMUSG00000038067,ENSMUSG00000027276,ENSMUSG00000021127,ENSMUSG00000000532,ENSMUSG00000021109,ENSMUSG00000034394,ENSMUSG00000029373,ENSMUSG00000031750,ENSMUSG00000052688,ENSMUSG00000024610,ENSMUSG00000056501,ENSMUSG00000027339,ENSMUSG00000000248,ENSMUSG00000039883,ENSMUSG00000027562,ENSMUSG00000025804,…	5.35956055136731e-05	0.000708295539714804	0.111111111111111
GO:0052547	regulation of peptidase activity	BP	34	369	961	21568	ENSMUSG00000004446,ENSMUSG00000023030,ENSMUSG00000024066,ENSMUSG00000026278,ENSMUSG00000003955,ENSMUSG00000032691,ENSMUSG00000038007,ENSMUSG00000023224,ENSMUSG00000025650,ENSMUSG00000000983,ENSMUSG00000066361,ENSMUSG00000022875,ENSMUSG00000062345,ENSMUSG00000017002,ENSMUSG00000027834,ENSMUSG00000021091,ENSMUSG00000067780,ENSMUSG00000025780,ENSMUSG00000030111,ENSMUSG00000066363,ENSMUSG00000057666,…	5.43015138209465e-05	0.000716646817961184	0.0921409214092141
GO:0001837	epithelial to mesenchymal transition	BP	17	128	961	21568	ENSMUSG00000040289,ENSMUSG00000032744,ENSMUSG00000019789,ENSMUSG00000050953,ENSMUSG00000029287,ENSMUSG00000052504,ENSMUSG00000031965,ENSMUSG00000027358,ENSMUSG00000028583,ENSMUSG00000027985,ENSMUSG00000039239,ENSMUSG00000021253,ENSMUSG00000020542,ENSMUSG00000030031,ENSMUSG00000021994,ENSMUSG00000021109,ENSMUSG00000020846	5.46566452039384e-05	0.000717644516717756	0.1328125
GO:0060437	lung growth	BP	4	6	961	21568	ENSMUSG00000021732,ENSMUSG00000027208,ENSMUSG00000022114,ENSMUSG00000051920	5.46734441352023e-05	0.000717644516717756	0.666666666666667
GO:0060718	chorionic trophoblast cell differentiation	BP	4	6	961	21568	ENSMUSG00000045005,ENSMUSG00000020185,ENSMUSG00000000730,ENSMUSG00000046179	5.46734441352023e-05	0.000717644516717756	0.666666666666667
GO:0071723	lipopeptide binding	MF	4	6	961	21568	ENSMUSG00000027995,ENSMUSG00000051439,ENSMUSG00000028076,ENSMUSG00000016024	5.46734441352023e-05	0.000717644516717756	0.666666666666667
GO:0002822	regulation of adaptive immune response based on somatic recombination of immune receptors built from immunoglobulin superfamily domains	BP	18	141	961	21568	ENSMUSG00000024164,ENSMUSG00000026656,ENSMUSG00000028076,ENSMUSG00000061232,ENSMUSG00000060550,ENSMUSG00000019850,ENSMUSG00000055994,ENSMUSG00000045005,ENSMUSG00000026069,ENSMUSG00000024810,ENSMUSG00000026177,ENSMUSG00000041135,ENSMUSG00000030895,ENSMUSG00000026399,ENSMUSG00000029591,ENSMUSG00000026012,ENSMUSG00000032691,ENSMUSG00000025746	5.67370408447113e-05	0.000742058980124797	0.127659574468085
GO:0003206	cardiac chamber morphogenesis	BP	18	141	961	21568	ENSMUSG00000025969,ENSMUSG00000028780,ENSMUSG00000039239,ENSMUSG00000022306,ENSMUSG00000031965,ENSMUSG00000019789,ENSMUSG00000029287,ENSMUSG00000040289,ENSMUSG00000021109,ENSMUSG00000032744,ENSMUSG00000021974,ENSMUSG00000027276,ENSMUSG00000054889,ENSMUSG00000046714,ENSMUSG00000008136,ENSMUSG00000024990,ENSMUSG00000022528,ENSMUSG00000021994	5.67370408447113e-05	0.000742058980124797	0.127659574468085
GO:0009636	response to toxic substance	BP	31	324	961	21568	ENSMUSG00000050541,ENSMUSG00000025496,ENSMUSG00000026822,ENSMUSG00000076441,ENSMUSG00000031765,ENSMUSG00000031762,ENSMUSG00000006818,ENSMUSG00000048582,ENSMUSG00000031722,ENSMUSG00000031613,ENSMUSG00000049511,ENSMUSG00000020053,ENSMUSG00000025934,ENSMUSG00000021109,ENSMUSG00000078566,ENSMUSG00000024087,ENSMUSG00000027699,ENSMUSG00000025746,ENSMUSG00000019850,ENSMUSG00000028163,ENSMUSG00000031659,…	5.67632604802802e-05	0.000742058980124797	0.095679012345679
GO:0009792	embryo development ending in birth or egg hatching	BP	56	731	961	21568	ENSMUSG00000000532,ENSMUSG00000022309,ENSMUSG00000027358,ENSMUSG00000050953,ENSMUSG00000048402,ENSMUSG00000022528,ENSMUSG00000009248,ENSMUSG00000021466,ENSMUSG00000028718,ENSMUSG00000021253,ENSMUSG00000029287,ENSMUSG00000022306,ENSMUSG00000000730,ENSMUSG00000032220,ENSMUSG00000020900,ENSMUSG00000024897,ENSMUSG00000046714,ENSMUSG00000027985,ENSMUSG00000028780,ENSMUSG00000021994,ENSMUSG00000025491,…	5.86237521413126e-05	0.000764765425151011	0.0766073871409029
GO:0023061	signal release	BP	39	449	961	21568	ENSMUSG00000049115,ENSMUSG00000068122,ENSMUSG00000020826,ENSMUSG00000032902,ENSMUSG00000025867,ENSMUSG00000062151,ENSMUSG00000031906,ENSMUSG00000026981,ENSMUSG00000040612,ENSMUSG00000029084,ENSMUSG00000050953,ENSMUSG00000024990,ENSMUSG00000053647,ENSMUSG00000021591,ENSMUSG00000030406,ENSMUSG00000021109,ENSMUSG00000036504,ENSMUSG00000033717,ENSMUSG00000050556,ENSMUSG00000029361,ENSMUSG00000037362,…	5.86580686370601e-05	0.000764765425151011	0.0868596881959911
GO:0001540	amyloid-beta binding	MF	10	50	961	21568	ENSMUSG00000022037,ENSMUSG00000026656,ENSMUSG00000045005,ENSMUSG00000024610,ENSMUSG00000000290,ENSMUSG00000031239,ENSMUSG00000026390,ENSMUSG00000039239,ENSMUSG00000039934,ENSMUSG00000024897	5.95678540731364e-05	0.000775583067750634	0.2
GO:0032680	regulation of tumor necrosis factor production	BP	17	129	961	21568	ENSMUSG00000021125,ENSMUSG00000007805,ENSMUSG00000016024,ENSMUSG00000019850,ENSMUSG00000020227,ENSMUSG00000042677,ENSMUSG00000055994,ENSMUSG00000051439,ENSMUSG00000022037,ENSMUSG00000027347,ENSMUSG00000035385,ENSMUSG00000000982,ENSMUSG00000027995,ENSMUSG00000029373,ENSMUSG00000041135,ENSMUSG00000053175,ENSMUSG00000022309	6.03856454335652e-05	0.000779589597611529	0.131782945736434
GO:0040007	growth	BP	74	1048	961	21568	ENSMUSG00000029377,ENSMUSG00000050541,ENSMUSG00000030208,ENSMUSG00000039239,ENSMUSG00000021253,ENSMUSG00000029287,ENSMUSG00000026725,ENSMUSG00000019997,ENSMUSG00000039323,ENSMUSG00000020427,ENSMUSG00000037362,ENSMUSG00000041498,ENSMUSG00000020542,ENSMUSG00000032113,ENSMUSG00000021994,ENSMUSG00000062960,ENSMUSG00000050578,ENSMUSG00000014813,ENSMUSG00000005202,ENSMUSG00000020053,ENSMUSG00000029084,…	6.05188395169688e-05	0.000779589597611529	0.0706106870229008
GO:0048858	cell projection morphogenesis	BP	50	630	961	21568	ENSMUSG00000069601,ENSMUSG00000027797,ENSMUSG00000015222,ENSMUSG00000020902,ENSMUSG00000068748,ENSMUSG00000025020,ENSMUSG00000053024,ENSMUSG00000021994,ENSMUSG00000020900,ENSMUSG00000025427,ENSMUSG00000044667,ENSMUSG00000075224,ENSMUSG00000026725,ENSMUSG00000061751,ENSMUSG00000070691,ENSMUSG00000030077,ENSMUSG00000047261,ENSMUSG00000034486,ENSMUSG00000048402,ENSMUSG00000025969,ENSMUSG00000028883,…	6.03870716439627e-05	0.000779589597611529	0.0793650793650794
GO:0050709	negative regulation of protein secretion	BP	17	129	961	21568	ENSMUSG00000022309,ENSMUSG00000033717,ENSMUSG00000050556,ENSMUSG00000029361,ENSMUSG00000037362,ENSMUSG00000040016,ENSMUSG00000025746,ENSMUSG00000031778,ENSMUSG00000032691,ENSMUSG00000042677,ENSMUSG00000024810,ENSMUSG00000021678,ENSMUSG00000058914,ENSMUSG00000021125,ENSMUSG00000028965,ENSMUSG00000025496,ENSMUSG00000020806	6.03856454335652e-05	0.000779589597611529	0.131782945736434
GO:0050718	positive regulation of interleukin-1 beta secretion	BP	7	24	961	21568	ENSMUSG00000033538,ENSMUSG00000000982,ENSMUSG00000021994,ENSMUSG00000027995,ENSMUSG00000041135,ENSMUSG00000032691,ENSMUSG00000055994	6.05998727161641e-05	0.000779589597611529	0.291666666666667
GO:0090025	regulation of monocyte chemotaxis	BP	7	24	961	21568	ENSMUSG00000024397,ENSMUSG00000025804,ENSMUSG00000034855,ENSMUSG00000035385,ENSMUSG00000023913,ENSMUSG00000042306,ENSMUSG00000037362	6.05998727161641e-05	0.000779589597611529	0.291666666666667
GO:0044215	other organism	CC	7	24	961	21568	ENSMUSG00000040264,ENSMUSG00000028270,ENSMUSG00000028268,ENSMUSG00000029373,ENSMUSG00000054072,ENSMUSG00000104713,ENSMUSG00000029298	6.05998727161641e-05	0.000779589597611529	0.291666666666667
GO:0044216	other organism cell	CC	7	24	961	21568	ENSMUSG00000040264,ENSMUSG00000028270,ENSMUSG00000028268,ENSMUSG00000029373,ENSMUSG00000054072,ENSMUSG00000104713,ENSMUSG00000029298	6.05998727161641e-05	0.000779589597611529	0.291666666666667
GO:0044217	other organism part	CC	7	24	961	21568	ENSMUSG00000040264,ENSMUSG00000028270,ENSMUSG00000028268,ENSMUSG00000029373,ENSMUSG00000054072,ENSMUSG00000104713,ENSMUSG00000029298	6.05998727161641e-05	0.000779589597611529	0.291666666666667
GO:0002701	negative regulation of production of molecular mediator of immune response	BP	8	32	961	21568	ENSMUSG00000026656,ENSMUSG00000031289,ENSMUSG00000022309,ENSMUSG00000055561,ENSMUSG00000039239,ENSMUSG00000021253,ENSMUSG00000020227,ENSMUSG00000024810	6.10614007101164e-05	0.000782691651735554	0.25
GO:0006270	DNA replication initiation	BP	8	32	961	21568	ENSMUSG00000046591,ENSMUSG00000000028,ENSMUSG00000041859,ENSMUSG00000002870,ENSMUSG00000005410,ENSMUSG00000026355,ENSMUSG00000017499,ENSMUSG00000026669	6.10614007101164e-05	0.000782691651735554	0.25
GO:0045935	positive regulation of nucleobase-containing compound metabolic process	BP	108	1676	961	21568	ENSMUSG00000020542,ENSMUSG00000032113,ENSMUSG00000018500,ENSMUSG00000029361,ENSMUSG00000020826,ENSMUSG00000022360,ENSMUSG00000020185,ENSMUSG00000046179,ENSMUSG00000001542,ENSMUSG00000017146,ENSMUSG00000010461,ENSMUSG00000021732,ENSMUSG00000018916,ENSMUSG00000029377,ENSMUSG00000048402,ENSMUSG00000020053,ENSMUSG00000025746,ENSMUSG00000019966,ENSMUSG00000021253,ENSMUSG00000023019,ENSMUSG00000034997,…	6.10833992683059e-05	0.000782691651735554	0.0644391408114559
GO:0110110	positive regulation of animal organ morphogenesis	BP	14	93	961	21568	ENSMUSG00000036585,ENSMUSG00000021732,ENSMUSG00000022144,ENSMUSG00000027358,ENSMUSG00000022479,ENSMUSG00000027208,ENSMUSG00000034394,ENSMUSG00000024868,ENSMUSG00000049115,ENSMUSG00000068122,ENSMUSG00000039239,ENSMUSG00000028780,ENSMUSG00000029838,ENSMUSG00000019850	6.16465761113654e-05	0.000787823723998412	0.150537634408602
GO:0044877	protein-containing complex binding	MF	59	784	961	21568	ENSMUSG00000024397,ENSMUSG00000030707,ENSMUSG00000024049,ENSMUSG00000021998,ENSMUSG00000037446,ENSMUSG00000021823,ENSMUSG00000032220,ENSMUSG00000020900,ENSMUSG00000033088,ENSMUSG00000036718,ENSMUSG00000020053,ENSMUSG00000025006,ENSMUSG00000022865,ENSMUSG00000067586,ENSMUSG00000036585,ENSMUSG00000019997,ENSMUSG00000037405,ENSMUSG00000062960,ENSMUSG00000037362,ENSMUSG00000031778,ENSMUSG00000027962,…	6.15658611838015e-05	0.000787823723998412	0.0752551020408163
GO:0071900	regulation of protein serine/threonine kinase activity	BP	35	387	961	21568	ENSMUSG00000073802,ENSMUSG00000021453,ENSMUSG00000025610,ENSMUSG00000027358,ENSMUSG00000025496,ENSMUSG00000036585,ENSMUSG00000021732,ENSMUSG00000020053,ENSMUSG00000024610,ENSMUSG00000021253,ENSMUSG00000021994,ENSMUSG00000042284,ENSMUSG00000032911,ENSMUSG00000031530,ENSMUSG00000027692,ENSMUSG00000055994,ENSMUSG00000020601,ENSMUSG00000033717,ENSMUSG00000034997,ENSMUSG00000019966,ENSMUSG00000027347,…	6.19784288448247e-05	0.000791021133359443	0.0904392764857881
GO:0002523	leukocyte migration involved in inflammatory response	BP	6	17	961	21568	ENSMUSG00000016024,ENSMUSG00000019326,ENSMUSG00000000290,ENSMUSG00000035385,ENSMUSG00000031778,ENSMUSG00000029372	6.24356441569922e-05	0.000792679010417802	0.352941176470588
GO:0007188	adenylate cyclase-modulating G protein-coupled receptor signaling pathway	BP	18	142	961	21568	ENSMUSG00000022376,ENSMUSG00000018500,ENSMUSG00000043017,ENSMUSG00000059588,ENSMUSG00000022840,ENSMUSG00000067586,ENSMUSG00000070687,ENSMUSG00000022206,ENSMUSG00000025496,ENSMUSG00000024211,ENSMUSG00000049511,ENSMUSG00000050541,ENSMUSG00000027335,ENSMUSG00000033717,ENSMUSG00000040016,ENSMUSG00000063234,ENSMUSG00000060735,ENSMUSG00000049580	6.23173920055748e-05	0.000792679010417802	0.126760563380282
GO:0048017	inositol lipid-mediated signaling	BP	18	142	961	21568	ENSMUSG00000021127,ENSMUSG00000034997,ENSMUSG00000020053,ENSMUSG00000020901,ENSMUSG00000027347,ENSMUSG00000003032,ENSMUSG00000022309,ENSMUSG00000026012,ENSMUSG00000038067,ENSMUSG00000019929,ENSMUSG00000021678,ENSMUSG00000062960,ENSMUSG00000026580,ENSMUSG00000039239,ENSMUSG00000032841,ENSMUSG00000053647,ENSMUSG00000022206,ENSMUSG00000020709	6.23173920055748e-05	0.000792679010417802	0.126760563380282
GO:1905314	semi-lunar valve development	BP	6	17	961	21568	ENSMUSG00000031965,ENSMUSG00000040289,ENSMUSG00000019789,ENSMUSG00000027276,ENSMUSG00000039239,ENSMUSG00000032744	6.24356441569922e-05	0.000792679010417802	0.352941176470588
GO:0014065	phosphatidylinositol 3-kinase signaling	BP	16	117	961	21568	ENSMUSG00000027347,ENSMUSG00000003032,ENSMUSG00000022309,ENSMUSG00000026012,ENSMUSG00000038067,ENSMUSG00000019929,ENSMUSG00000021678,ENSMUSG00000020053,ENSMUSG00000062960,ENSMUSG00000026580,ENSMUSG00000039239,ENSMUSG00000032841,ENSMUSG00000053647,ENSMUSG00000021127,ENSMUSG00000034997,ENSMUSG00000020901	6.2827981238024e-05	0.000796616039597825	0.136752136752137
GO:0042995	cell projection	CC	134	2176	961	21568	ENSMUSG00000024397,ENSMUSG00000028583,ENSMUSG00000021998,ENSMUSG00000029082,ENSMUSG00000062563,ENSMUSG00000033826,ENSMUSG00000048402,ENSMUSG00000029086,ENSMUSG00000021466,ENSMUSG00000062591,ENSMUSG00000011171,ENSMUSG00000046634,ENSMUSG00000038725,ENSMUSG00000022840,ENSMUSG00000029778,ENSMUSG00000030607,ENSMUSG00000069601,ENSMUSG00000076441,ENSMUSG00000041347,ENSMUSG00000057897,ENSMUSG00000033538,…	6.33229068386719e-05	0.000801841828164987	0.0615808823529412
GO:0050764	regulation of phagocytosis	BP	13	82	961	21568	ENSMUSG00000026656,ENSMUSG00000057729,ENSMUSG00000027995,ENSMUSG00000032202,ENSMUSG00000024164,ENSMUSG00000055447,ENSMUSG00000026177,ENSMUSG00000027832,ENSMUSG00000037446,ENSMUSG00000055994,ENSMUSG00000021678,ENSMUSG00000016024,ENSMUSG00000035385	6.46848684024148e-05	0.000818018694796595	0.158536585365854
GO:0001894	tissue homeostasis	BP	23	210	961	21568	ENSMUSG00000061048,ENSMUSG00000037446,ENSMUSG00000022865,ENSMUSG00000039706,ENSMUSG00000024990,ENSMUSG00000055994,ENSMUSG00000024140,ENSMUSG00000027208,ENSMUSG00000062960,ENSMUSG00000056492,ENSMUSG00000040329,ENSMUSG00000029086,ENSMUSG00000021803,ENSMUSG00000029084,ENSMUSG00000025746,ENSMUSG00000063727,ENSMUSG00000027562,ENSMUSG00000030707,ENSMUSG00000009628,ENSMUSG00000018012,ENSMUSG00000040612,…	6.70153405175164e-05	0.00084418413991311	0.10952380952381
GO:0015850	organic hydroxy compound transport	BP	23	210	961	21568	ENSMUSG00000049115,ENSMUSG00000068122,ENSMUSG00000040016,ENSMUSG00000018500,ENSMUSG00000050556,ENSMUSG00000024030,ENSMUSG00000021025,ENSMUSG00000021466,ENSMUSG00000049511,ENSMUSG00000034997,ENSMUSG00000020865,ENSMUSG00000024990,ENSMUSG00000032902,ENSMUSG00000021728,ENSMUSG00000025161,ENSMUSG00000027995,ENSMUSG00000022144,ENSMUSG00000003411,ENSMUSG00000031342,ENSMUSG00000029361,ENSMUSG00000031906,…	6.70153405175164e-05	0.00084418413991311	0.10952380952381
GO:0043406	positive regulation of MAP kinase activity	BP	23	210	961	21568	ENSMUSG00000021453,ENSMUSG00000025610,ENSMUSG00000027358,ENSMUSG00000025496,ENSMUSG00000036585,ENSMUSG00000021732,ENSMUSG00000020053,ENSMUSG00000024610,ENSMUSG00000021253,ENSMUSG00000021994,ENSMUSG00000042284,ENSMUSG00000032911,ENSMUSG00000027692,ENSMUSG00000055994,ENSMUSG00000024868,ENSMUSG00000045005,ENSMUSG00000026981,ENSMUSG00000015305,ENSMUSG00000033717,ENSMUSG00000034997,ENSMUSG00000019966,…	6.70153405175164e-05	0.00084418413991311	0.10952380952381
GO:0060537	muscle tissue development	BP	38	436	961	21568	ENSMUSG00000022306,ENSMUSG00000040289,ENSMUSG00000019789,ENSMUSG00000039239,ENSMUSG00000029287,ENSMUSG00000054889,ENSMUSG00000028780,ENSMUSG00000045103,ENSMUSG00000029675,ENSMUSG00000071317,ENSMUSG00000024593,ENSMUSG00000037868,ENSMUSG00000032744,ENSMUSG00000021200,ENSMUSG00000027985,ENSMUSG00000050953,ENSMUSG00000024868,ENSMUSG00000013584,ENSMUSG00000024990,ENSMUSG00000022865,ENSMUSG00000018830,…	6.75978113859497e-05	0.000850415582981421	0.0871559633027523
GO:0010942	positive regulation of cell death	BP	51	650	961	21568	ENSMUSG00000004446,ENSMUSG00000023030,ENSMUSG00000024066,ENSMUSG00000026278,ENSMUSG00000003955,ENSMUSG00000032691,ENSMUSG00000038007,ENSMUSG00000078566,ENSMUSG00000020427,ENSMUSG00000030790,ENSMUSG00000026196,ENSMUSG00000027358,ENSMUSG00000022051,ENSMUSG00000022037,ENSMUSG00000024087,ENSMUSG00000027699,ENSMUSG00000024778,ENSMUSG00000021109,ENSMUSG00000031613,ENSMUSG00000025746,ENSMUSG00000017737,…	6.8388339525437e-05	0.000859244935126988	0.0784615384615385
GO:0072080	nephron tubule development	BP	14	94	961	21568	ENSMUSG00000027358,ENSMUSG00000022144,ENSMUSG00000021466,ENSMUSG00000022528,ENSMUSG00000040289,ENSMUSG00000036585,ENSMUSG00000032744,ENSMUSG00000027276,ENSMUSG00000014164,ENSMUSG00000034394,ENSMUSG00000024134,ENSMUSG00000049115,ENSMUSG00000068122,ENSMUSG00000029086	6.9509087083581e-05	0.00087219498261483	0.148936170212766
GO:0001836	release of cytochrome c from mitochondria	BP	11	61	961	21568	ENSMUSG00000004446,ENSMUSG00000078566,ENSMUSG00000024778,ENSMUSG00000017737,ENSMUSG00000003955,ENSMUSG00000053647,ENSMUSG00000020053,ENSMUSG00000038412,ENSMUSG00000014776,ENSMUSG00000006818,ENSMUSG00000026278	7.02029030776275e-05	0.00087976134814098	0.180327868852459
GO:0032990	cell part morphogenesis	BP	51	651	961	21568	ENSMUSG00000069601,ENSMUSG00000027797,ENSMUSG00000015222,ENSMUSG00000020902,ENSMUSG00000068748,ENSMUSG00000025020,ENSMUSG00000053024,ENSMUSG00000021994,ENSMUSG00000020900,ENSMUSG00000025427,ENSMUSG00000044667,ENSMUSG00000075224,ENSMUSG00000026725,ENSMUSG00000061751,ENSMUSG00000070691,ENSMUSG00000030077,ENSMUSG00000047261,ENSMUSG00000034486,ENSMUSG00000048402,ENSMUSG00000025969,ENSMUSG00000028883,…	7.1097175867739e-05	0.000889816980143137	0.0783410138248848
GO:0004857	enzyme inhibitor activity	MF	35	390	961	21568	ENSMUSG00000053113,ENSMUSG00000038037,ENSMUSG00000019929,ENSMUSG00000021388,ENSMUSG00000020601,ENSMUSG00000050896,ENSMUSG00000073802,ENSMUSG00000037166,ENSMUSG00000024164,ENSMUSG00000030111,ENSMUSG00000023224,ENSMUSG00000025650,ENSMUSG00000066361,ENSMUSG00000062345,ENSMUSG00000017002,ENSMUSG00000021403,ENSMUSG00000027834,ENSMUSG00000021091,ENSMUSG00000055561,ENSMUSG00000025780,ENSMUSG00000066363,…	7.23879487697332e-05	0.000904802657719232	0.0897435897435897
GO:0044260	cellular macromolecule metabolic process	BP	367	7001	961	21568	ENSMUSG00000033717,ENSMUSG00000000028,ENSMUSG00000041859,ENSMUSG00000002870,ENSMUSG00000005410,ENSMUSG00000026355,ENSMUSG00000007080,ENSMUSG00000020649,ENSMUSG00000017499,ENSMUSG00000026669,ENSMUSG00000022422,ENSMUSG00000037474,ENSMUSG00000046591,ENSMUSG00000034206,ENSMUSG00000041064,ENSMUSG00000073802,ENSMUSG00000020473,ENSMUSG00000027358,ENSMUSG00000070691,ENSMUSG00000007805,ENSMUSG00000024868,…	7.2510206829228e-05	0.000905162852518984	0.0524210827024711
GO:0032640	tumor necrosis factor production	BP	17	131	961	21568	ENSMUSG00000022309,ENSMUSG00000021125,ENSMUSG00000007805,ENSMUSG00000016024,ENSMUSG00000019850,ENSMUSG00000020227,ENSMUSG00000042677,ENSMUSG00000055994,ENSMUSG00000051439,ENSMUSG00000022037,ENSMUSG00000027347,ENSMUSG00000035385,ENSMUSG00000000982,ENSMUSG00000027995,ENSMUSG00000029373,ENSMUSG00000041135,ENSMUSG00000053175	7.34536175378628e-05	0.000914582510397529	0.129770992366412
GO:1903555	regulation of tumor necrosis factor superfamily cytokine production	BP	17	131	961	21568	ENSMUSG00000022309,ENSMUSG00000021125,ENSMUSG00000007805,ENSMUSG00000016024,ENSMUSG00000019850,ENSMUSG00000020227,ENSMUSG00000042677,ENSMUSG00000055994,ENSMUSG00000051439,ENSMUSG00000022037,ENSMUSG00000027347,ENSMUSG00000035385,ENSMUSG00000000982,ENSMUSG00000027995,ENSMUSG00000029373,ENSMUSG00000041135,ENSMUSG00000053175	7.34536175378628e-05	0.000914582510397529	0.129770992366412
GO:0030029	actin filament-based process	BP	52	669	961	21568	ENSMUSG00000032254,ENSMUSG00000024397,ENSMUSG00000021998,ENSMUSG00000024501,ENSMUSG00000020900,ENSMUSG00000030707,ENSMUSG00000026421,ENSMUSG00000026532,ENSMUSG00000020388,ENSMUSG00000022021,ENSMUSG00000020846,ENSMUSG00000018012,ENSMUSG00000033538,ENSMUSG00000024049,ENSMUSG00000020676,ENSMUSG00000025006,ENSMUSG00000032232,ENSMUSG00000048096,ENSMUSG00000054855,ENSMUSG00000036718,ENSMUSG00000029675,…	7.40355858676341e-05	0.000920645340564533	0.077727952167414
GO:0002764	immune response-regulating signaling pathway	BP	27	269	961	21568	ENSMUSG00000027995,ENSMUSG00000020400,ENSMUSG00000020227,ENSMUSG00000044162,ENSMUSG00000017412,ENSMUSG00000026012,ENSMUSG00000028525,ENSMUSG00000041135,ENSMUSG00000044813,ENSMUSG00000032000,ENSMUSG00000022126,ENSMUSG00000055994,ENSMUSG00000021678,ENSMUSG00000019850,ENSMUSG00000051439,ENSMUSG00000021025,ENSMUSG00000042306,ENSMUSG00000056130,ENSMUSG00000052688,ENSMUSG00000016024,ENSMUSG00000030142,…	7.49421653872523e-05	0.000930724046290145	0.100371747211896
GO:0050878	regulation of body fluid levels	BP	31	329	961	21568	ENSMUSG00000030790,ENSMUSG00000022122,ENSMUSG00000022206,ENSMUSG00000040016,ENSMUSG00000021678,ENSMUSG00000050953,ENSMUSG00000032202,ENSMUSG00000023224,ENSMUSG00000024164,ENSMUSG00000022875,ENSMUSG00000006567,ENSMUSG00000021109,ENSMUSG00000022479,ENSMUSG00000024066,ENSMUSG00000061751,ENSMUSG00000017446,ENSMUSG00000028583,ENSMUSG00000026580,ENSMUSG00000015085,ENSMUSG00000022297,ENSMUSG00000031778,…	7.55463027408669e-05	0.000937025652561816	0.0942249240121581
GO:0006259	DNA metabolic process	BP	63	860	961	21568	ENSMUSG00000033717,ENSMUSG00000000028,ENSMUSG00000041859,ENSMUSG00000002870,ENSMUSG00000005410,ENSMUSG00000026355,ENSMUSG00000007080,ENSMUSG00000020649,ENSMUSG00000017499,ENSMUSG00000026669,ENSMUSG00000022422,ENSMUSG00000037474,ENSMUSG00000046591,ENSMUSG00000034206,ENSMUSG00000041064,ENSMUSG00000020914,ENSMUSG00000027323,ENSMUSG00000017146,ENSMUSG00000030346,ENSMUSG00000041974,ENSMUSG00000022034,…	7.63370874000811e-05	0.000945623229724534	0.0732558139534884
GO:0060706	cell differentiation involved in embryonic placenta development	BP	8	33	961	21568	ENSMUSG00000053113,ENSMUSG00000034394,ENSMUSG00000025758,ENSMUSG00000020185,ENSMUSG00000046179,ENSMUSG00000009248,ENSMUSG00000045005,ENSMUSG00000020911	7.74730186884499e-05	0.000954810600553453	0.242424242424242
GO:1901099	negative regulation of signal transduction in absence of ligand	BP	8	33	961	21568	ENSMUSG00000022483,ENSMUSG00000018916,ENSMUSG00000010461,ENSMUSG00000021732,ENSMUSG00000022144,ENSMUSG00000040329,ENSMUSG00000031778,ENSMUSG00000029373	7.74730186884499e-05	0.000954810600553453	0.242424242424242
GO:2001240	negative regulation of extrinsic apoptotic signaling pathway in absence of ligand	BP	8	33	961	21568	ENSMUSG00000022483,ENSMUSG00000018916,ENSMUSG00000010461,ENSMUSG00000021732,ENSMUSG00000022144,ENSMUSG00000040329,ENSMUSG00000031778,ENSMUSG00000029373	7.74730186884499e-05	0.000954810600553453	0.242424242424242
GO:0042605	peptide antigen binding	MF	8	33	961	21568	ENSMUSG00000061232,ENSMUSG00000016283,ENSMUSG00000079507,ENSMUSG00000067235,ENSMUSG00000035929,ENSMUSG00000060550,ENSMUSG00000073409,ENSMUSG00000056116	7.74730186884499e-05	0.000954810600553453	0.242424242424242
GO:0010605	negative regulation of macromolecule metabolic process	BP	147	2440	961	21568	ENSMUSG00000020473,ENSMUSG00000027358,ENSMUSG00000070691,ENSMUSG00000007805,ENSMUSG00000024868,ENSMUSG00000022122,ENSMUSG00000058665,ENSMUSG00000024140,ENSMUSG00000021974,ENSMUSG00000008136,ENSMUSG00000046714,ENSMUSG00000074676,ENSMUSG00000021765,ENSMUSG00000048402,ENSMUSG00000022528,ENSMUSG00000040289,ENSMUSG00000019789,ENSMUSG00000021109,ENSMUSG00000003032,ENSMUSG00000027985,ENSMUSG00000028613,…	7.7602440753248e-05	0.000955190398445634	0.0602459016393443
GO:0001755	neural crest cell migration	BP	9	42	961	21568	ENSMUSG00000025969,ENSMUSG00000028883,ENSMUSG00000022144,ENSMUSG00000028780,ENSMUSG00000022122,ENSMUSG00000034486,ENSMUSG00000021109,ENSMUSG00000027985,ENSMUSG00000019966	7.8795499614441e-05	0.000964970928906561	0.214285714285714
GO:0001960	negative regulation of cytokine-mediated signaling pathway	BP	9	42	961	21568	ENSMUSG00000021678,ENSMUSG00000020696,ENSMUSG00000014776,ENSMUSG00000024901,ENSMUSG00000034422,ENSMUSG00000049723,ENSMUSG00000026981,ENSMUSG00000025746,ENSMUSG00000020227	7.8795499614441e-05	0.000964970928906561	0.214285714285714
GO:0050918	positive chemotaxis	BP	9	42	961	21568	ENSMUSG00000021994,ENSMUSG00000021678,ENSMUSG00000062960,ENSMUSG00000021732,ENSMUSG00000031380,ENSMUSG00000031520,ENSMUSG00000022309,ENSMUSG00000030707,ENSMUSG00000027208	7.8795499614441e-05	0.000964970928906561	0.214285714285714
GO:0060760	positive regulation of response to cytokine stimulus	BP	9	42	961	21568	ENSMUSG00000024610,ENSMUSG00000041135,ENSMUSG00000030895,ENSMUSG00000049723,ENSMUSG00000021994,ENSMUSG00000034422,ENSMUSG00000033538,ENSMUSG00000056130,ENSMUSG00000026072	7.8795499614441e-05	0.000964970928906561	0.214285714285714
GO:0071695	anatomical structure maturation	BP	20	171	961	21568	ENSMUSG00000029377,ENSMUSG00000019773,ENSMUSG00000050953,ENSMUSG00000031870,ENSMUSG00000018012,ENSMUSG00000022122,ENSMUSG00000020019,ENSMUSG00000032911,ENSMUSG00000054855,ENSMUSG00000027358,ENSMUSG00000020053,ENSMUSG00000013584,ENSMUSG00000039239,ENSMUSG00000053024,ENSMUSG00000061048,ENSMUSG00000021994,ENSMUSG00000021109,ENSMUSG00000020846,ENSMUSG00000044813,ENSMUSG00000026888	7.9090553499056e-05	0.000967361353213833	0.116959064327485
GO:0071902	positive regulation of protein serine/threonine kinase activity	BP	27	270	961	21568	ENSMUSG00000021453,ENSMUSG00000025610,ENSMUSG00000027358,ENSMUSG00000025496,ENSMUSG00000036585,ENSMUSG00000021732,ENSMUSG00000020053,ENSMUSG00000024610,ENSMUSG00000021253,ENSMUSG00000021994,ENSMUSG00000042284,ENSMUSG00000032911,ENSMUSG00000027692,ENSMUSG00000055994,ENSMUSG00000033717,ENSMUSG00000034997,ENSMUSG00000019966,ENSMUSG00000027347,ENSMUSG00000020901,ENSMUSG00000024868,ENSMUSG00000045005,…	7.98215382276989e-05	0.00097507092157846	0.1
GO:0050716	positive regulation of interleukin-1 secretion	BP	7	25	961	21568	ENSMUSG00000033538,ENSMUSG00000000982,ENSMUSG00000021994,ENSMUSG00000027995,ENSMUSG00000041135,ENSMUSG00000032691,ENSMUSG00000055994	8.094314460608e-05	0.000986284580879367	0.28
GO:0009975	cyclase activity	MF	7	25	961	21568	ENSMUSG00000031659,ENSMUSG00000022376,ENSMUSG00000028005,ENSMUSG00000022840,ENSMUSG00000027931,ENSMUSG00000041624,ENSMUSG00000029082	8.094314460608e-05	0.000986284580879367	0.28
GO:0070997	neuron death	BP	34	377	961	21568	ENSMUSG00000071424,ENSMUSG00000035105,ENSMUSG00000041498,ENSMUSG00000022309,ENSMUSG00000056501,ENSMUSG00000030077,ENSMUSG00000030707,ENSMUSG00000058665,ENSMUSG00000022144,ENSMUSG00000021109,ENSMUSG00000062960,ENSMUSG00000031765,ENSMUSG00000035352,ENSMUSG00000006818,ENSMUSG00000021253,ENSMUSG00000026278,ENSMUSG00000029005,ENSMUSG00000024778,ENSMUSG00000017861,ENSMUSG00000000982,ENSMUSG00000039239,…	8.29355649097098e-05	0.00100929248402055	0.0901856763925729
GO:0002757	immune response-activating signal transduction	BP	26	256	961	21568	ENSMUSG00000027995,ENSMUSG00000020400,ENSMUSG00000020227,ENSMUSG00000044162,ENSMUSG00000017412,ENSMUSG00000026012,ENSMUSG00000028525,ENSMUSG00000041135,ENSMUSG00000044813,ENSMUSG00000032000,ENSMUSG00000022126,ENSMUSG00000055994,ENSMUSG00000021678,ENSMUSG00000019850,ENSMUSG00000051439,ENSMUSG00000021025,ENSMUSG00000042306,ENSMUSG00000056130,ENSMUSG00000052688,ENSMUSG00000016024,ENSMUSG00000026656,…	8.3217723512813e-05	0.00101145556796565	0.1015625
GO:0002702	positive regulation of production of molecular mediator of immune response	BP	13	84	961	21568	ENSMUSG00000030895,ENSMUSG00000045005,ENSMUSG00000055994,ENSMUSG00000021678,ENSMUSG00000021994,ENSMUSG00000029591,ENSMUSG00000026012,ENSMUSG00000025746,ENSMUSG00000024990,ENSMUSG00000024810,ENSMUSG00000024610,ENSMUSG00000027995,ENSMUSG00000032691	8.35894011314117e-05	0.0010146999107268	0.154761904761905
GO:0032729	positive regulation of interferon-gamma production	BP	12	73	961	21568	ENSMUSG00000028076,ENSMUSG00000027347,ENSMUSG00000053175,ENSMUSG00000051439,ENSMUSG00000045005,ENSMUSG00000060550,ENSMUSG00000026177,ENSMUSG00000028525,ENSMUSG00000035678,ENSMUSG00000021994,ENSMUSG00000041135,ENSMUSG00000056130	8.54634935577529e-05	0.00103615126670082	0.164383561643836
GO:0046651	lymphocyte proliferation	BP	29	301	961	21568	ENSMUSG00000026177,ENSMUSG00000026656,ENSMUSG00000029082,ENSMUSG00000029084,ENSMUSG00000024610,ENSMUSG00000040329,ENSMUSG00000002308,ENSMUSG00000028076,ENSMUSG00000041135,ENSMUSG00000027985,ENSMUSG00000044813,ENSMUSG00000024397,ENSMUSG00000026012,ENSMUSG00000030707,ENSMUSG00000022528,ENSMUSG00000025746,ENSMUSG00000026532,ENSMUSG00000027962,ENSMUSG00000020053,ENSMUSG00000039323,ENSMUSG00000035678,…	8.60725553494755e-05	0.00104223105458796	0.0963455149501661
GO:0036094	small molecule binding	MF	141	2328	961	21568	ENSMUSG00000024030,ENSMUSG00000059430,ENSMUSG00000000532,ENSMUSG00000031659,ENSMUSG00000022376,ENSMUSG00000028527,ENSMUSG00000032202,ENSMUSG00000076441,ENSMUSG00000006567,ENSMUSG00000057897,ENSMUSG00000015085,ENSMUSG00000032113,ENSMUSG00000027797,ENSMUSG00000033826,ENSMUSG00000052504,ENSMUSG00000040264,ENSMUSG00000028270,ENSMUSG00000037580,ENSMUSG00000025001,ENSMUSG00000062960,ENSMUSG00000012443,…	8.69206892505719e-05	0.00105118691232246	0.0605670103092784
GO:0001776	leukocyte homeostasis	BP	15	108	961	21568	ENSMUSG00000028525,ENSMUSG00000025746,ENSMUSG00000038608,ENSMUSG00000021109,ENSMUSG00000019850,ENSMUSG00000026532,ENSMUSG00000025993,ENSMUSG00000024610,ENSMUSG00000024778,ENSMUSG00000019966,ENSMUSG00000026656,ENSMUSG00000035385,ENSMUSG00000030707,ENSMUSG00000039239,ENSMUSG00000029371	8.8202302153598e-05	0.00106138596392783	0.138888888888889
GO:0002030	inhibitory G protein-coupled receptor phosphorylation	BP	3	3	961	21568	ENSMUSG00000040016,ENSMUSG00000044338,ENSMUSG00000057897	8.81950100022321e-05	0.00106138596392783	1
GO:0019900	kinase binding	MF	55	725	961	21568	ENSMUSG00000037580,ENSMUSG00000020400,ENSMUSG00000017009,ENSMUSG00000020914,ENSMUSG00000054889,ENSMUSG00000022309,ENSMUSG00000022144,ENSMUSG00000026888,ENSMUSG00000087247,ENSMUSG00000022528,ENSMUSG00000033717,ENSMUSG00000049115,ENSMUSG00000017412,ENSMUSG00000057897,ENSMUSG00000027715,ENSMUSG00000026012,ENSMUSG00000073802,ENSMUSG00000038037,ENSMUSG00000045005,ENSMUSG00000021109,ENSMUSG00000022971,…	8.8119281835069e-05	0.00106138596392783	0.0758620689655172
GO:0035939	microsatellite binding	MF	3	3	961	21568	ENSMUSG00000040289,ENSMUSG00000019789,ENSMUSG00000032744	8.81950100022321e-05	0.00106138596392783	1
GO:0035051	cardiocyte differentiation	BP	19	159	961	21568	ENSMUSG00000020542,ENSMUSG00000039239,ENSMUSG00000022865,ENSMUSG00000018830,ENSMUSG00000020900,ENSMUSG00000027358,ENSMUSG00000024042,ENSMUSG00000008136,ENSMUSG00000019789,ENSMUSG00000071317,ENSMUSG00000022803,ENSMUSG00000029287,ENSMUSG00000068122,ENSMUSG00000020053,ENSMUSG00000022528,ENSMUSG00000027276,ENSMUSG00000024868,ENSMUSG00000028780,ENSMUSG00000053647	8.85960949089153e-05	0.00106480194960628	0.119496855345912
GO:0032695	negative regulation of interleukin-12 production	BP	6	18	961	21568	ENSMUSG00000028163,ENSMUSG00000028965,ENSMUSG00000042190,ENSMUSG00000027995,ENSMUSG00000020227,ENSMUSG00000055994	9.01298434434319e-05	0.00107921853329608	0.333333333333333
GO:0090026	positive regulation of monocyte chemotaxis	BP	6	18	961	21568	ENSMUSG00000024397,ENSMUSG00000025804,ENSMUSG00000034855,ENSMUSG00000035385,ENSMUSG00000023913,ENSMUSG00000042306	9.01298434434319e-05	0.00107921853329608	0.333333333333333
GO:0097242	amyloid-beta clearance	BP	6	18	961	21568	ENSMUSG00000022037,ENSMUSG00000020542,ENSMUSG00000024164,ENSMUSG00000000290,ENSMUSG00000026390,ENSMUSG00000027820	9.01298434434319e-05	0.00107921853329608	0.333333333333333
GO:0010628	positive regulation of gene expression	BP	114	1807	961	21568	ENSMUSG00000024164,ENSMUSG00000020542,ENSMUSG00000032113,ENSMUSG00000053024,ENSMUSG00000046318,ENSMUSG00000053175,ENSMUSG00000024087,ENSMUSG00000025746,ENSMUSG00000073565,ENSMUSG00000022360,ENSMUSG00000001542,ENSMUSG00000068122,ENSMUSG00000027358,ENSMUSG00000017146,ENSMUSG00000070691,ENSMUSG00000027715,ENSMUSG00000029084,ENSMUSG00000056501,ENSMUSG00000037868,ENSMUSG00000003051,ENSMUSG00000036585,…	9.04025688706255e-05	0.00108114775882685	0.0630879911455451
GO:0042063	gliogenesis	BP	28	287	961	21568	ENSMUSG00000035385,ENSMUSG00000039239,ENSMUSG00000032911,ENSMUSG00000047261,ENSMUSG00000020053,ENSMUSG00000009248,ENSMUSG00000026840,ENSMUSG00000035305,ENSMUSG00000027858,ENSMUSG00000027995,ENSMUSG00000037868,ENSMUSG00000028613,ENSMUSG00000022528,ENSMUSG00000027985,ENSMUSG00000053024,ENSMUSG00000022037,ENSMUSG00000035352,ENSMUSG00000000982,ENSMUSG00000034394,ENSMUSG00000068748,ENSMUSG00000027358,…	9.12486406317336e-05	0.00108992056941998	0.0975609756097561
GO:0051172	negative regulation of nitrogen compound metabolic process	BP	132	2155	961	21568	ENSMUSG00000020473,ENSMUSG00000027358,ENSMUSG00000070691,ENSMUSG00000007805,ENSMUSG00000024868,ENSMUSG00000022122,ENSMUSG00000058665,ENSMUSG00000024140,ENSMUSG00000021974,ENSMUSG00000008136,ENSMUSG00000046714,ENSMUSG00000074676,ENSMUSG00000021765,ENSMUSG00000048402,ENSMUSG00000022528,ENSMUSG00000040289,ENSMUSG00000019789,ENSMUSG00000021109,ENSMUSG00000003032,ENSMUSG00000027985,ENSMUSG00000028613,…	9.18105677626712e-05	0.0010952819826564	0.0612529002320186
GO:0120025	plasma membrane bounded cell projection	CC	124	2000	961	21568	ENSMUSG00000024397,ENSMUSG00000028583,ENSMUSG00000021998,ENSMUSG00000029082,ENSMUSG00000062563,ENSMUSG00000033826,ENSMUSG00000048402,ENSMUSG00000029086,ENSMUSG00000021466,ENSMUSG00000062591,ENSMUSG00000011171,ENSMUSG00000046634,ENSMUSG00000038725,ENSMUSG00000022840,ENSMUSG00000029778,ENSMUSG00000030607,ENSMUSG00000069601,ENSMUSG00000076441,ENSMUSG00000041347,ENSMUSG00000057897,ENSMUSG00000033538,…	9.19879893886205e-05	0.00109604877393305	0.062
GO:0005575	cellular_component	CC	951	20957	961	21568	ENSMUSG00000024030,ENSMUSG00000000532,ENSMUSG00000031659,ENSMUSG00000022376,ENSMUSG00000029778,ENSMUSG00000018500,ENSMUSG00000050541,ENSMUSG00000027335,ENSMUSG00000049115,ENSMUSG00000068122,ENSMUSG00000024397,ENSMUSG00000022265,ENSMUSG00000069601,ENSMUSG00000019326,ENSMUSG00000032202,ENSMUSG00000006567,ENSMUSG00000031596,ENSMUSG00000041347,ENSMUSG00000004446,ENSMUSG00000078566,ENSMUSG00000022051,…	9.26744305753908e-05	0.00110287126410787	0.0453786324378489
GO:0010557	positive regulation of macromolecule biosynthetic process	BP	106	1656	961	21568	ENSMUSG00000020542,ENSMUSG00000032113,ENSMUSG00000020053,ENSMUSG00000021109,ENSMUSG00000053175,ENSMUSG00000024087,ENSMUSG00000025746,ENSMUSG00000073565,ENSMUSG00000022360,ENSMUSG00000020185,ENSMUSG00000046179,ENSMUSG00000001542,ENSMUSG00000029377,ENSMUSG00000016024,ENSMUSG00000027995,ENSMUSG00000028076,ENSMUSG00000021994,ENSMUSG00000026012,ENSMUSG00000027399,ENSMUSG00000000732,ENSMUSG00000025006,…	9.3212844065233e-05	0.00110791757111646	0.0640096618357488
GO:0003007	heart morphogenesis	BP	26	258	961	21568	ENSMUSG00000050953,ENSMUSG00000021109,ENSMUSG00000013584,ENSMUSG00000028718,ENSMUSG00000021994,ENSMUSG00000031965,ENSMUSG00000022528,ENSMUSG00000025969,ENSMUSG00000028780,ENSMUSG00000039239,ENSMUSG00000022306,ENSMUSG00000019789,ENSMUSG00000029287,ENSMUSG00000040289,ENSMUSG00000032744,ENSMUSG00000027358,ENSMUSG00000021974,ENSMUSG00000027276,ENSMUSG00000054889,ENSMUSG00000022309,ENSMUSG00000046714,…	9.46205985933929e-05	0.00112327173844877	0.10077519379845
GO:0003205	cardiac chamber development	BP	21	187	961	21568	ENSMUSG00000025969,ENSMUSG00000028780,ENSMUSG00000039239,ENSMUSG00000022306,ENSMUSG00000031965,ENSMUSG00000019789,ENSMUSG00000029287,ENSMUSG00000040289,ENSMUSG00000021109,ENSMUSG00000032744,ENSMUSG00000021974,ENSMUSG00000027276,ENSMUSG00000054889,ENSMUSG00000020542,ENSMUSG00000020900,ENSMUSG00000046169,ENSMUSG00000022528,ENSMUSG00000046714,ENSMUSG00000008136,ENSMUSG00000024990,ENSMUSG00000021994	9.56589702524098e-05	0.0011324897936929	0.112299465240642
GO:0048010	vascular endothelial growth factor receptor signaling pathway	BP	9	43	961	21568	ENSMUSG00000031380,ENSMUSG00000031520,ENSMUSG00000022309,ENSMUSG00000021732,ENSMUSG00000021974,ENSMUSG00000021109,ENSMUSG00000062960,ENSMUSG00000046714,ENSMUSG00000035385	9.57478208975418e-05	0.0011324897936929	0.209302325581395
GO:0005044	scavenger receptor activity	MF	9	43	961	21568	ENSMUSG00000044337,ENSMUSG00000026390,ENSMUSG00000022425,ENSMUSG00000018920,ENSMUSG00000024593,ENSMUSG00000006342,ENSMUSG00000028776,ENSMUSG00000042286,ENSMUSG00000035459	9.57478208975418e-05	0.0011324897936929	0.209302325581395
GO:0045664	regulation of neuron differentiation	BP	53	693	961	21568	ENSMUSG00000071424,ENSMUSG00000024501,ENSMUSG00000070866,ENSMUSG00000022860,ENSMUSG00000057897,ENSMUSG00000045103,ENSMUSG00000052504,ENSMUSG00000025746,ENSMUSG00000034394,ENSMUSG00000029838,ENSMUSG00000068748,ENSMUSG00000029371,ENSMUSG00000031778,ENSMUSG00000027834,ENSMUSG00000021994,ENSMUSG00000020333,ENSMUSG00000087247,ENSMUSG00000061232,ENSMUSG00000022528,ENSMUSG00000028883,ENSMUSG00000032911,…	9.59963639359749e-05	0.00113404485054608	0.0764790764790765
GO:0032943	mononuclear cell proliferation	BP	29	303	961	21568	ENSMUSG00000026177,ENSMUSG00000026656,ENSMUSG00000029082,ENSMUSG00000029084,ENSMUSG00000024610,ENSMUSG00000040329,ENSMUSG00000002308,ENSMUSG00000028076,ENSMUSG00000041135,ENSMUSG00000027985,ENSMUSG00000044813,ENSMUSG00000024397,ENSMUSG00000026012,ENSMUSG00000030707,ENSMUSG00000022528,ENSMUSG00000025746,ENSMUSG00000026532,ENSMUSG00000027962,ENSMUSG00000020053,ENSMUSG00000039323,ENSMUSG00000035678,…	9.67422138864766e-05	0.00114146385617332	0.0957095709570957
GO:0032787	monocarboxylic acid metabolic process	BP	43	525	961	21568	ENSMUSG00000027359,ENSMUSG00000055782,ENSMUSG00000036138,ENSMUSG00000052392,ENSMUSG00000024610,ENSMUSG00000050737,ENSMUSG00000026664,ENSMUSG00000072949,ENSMUSG00000020333,ENSMUSG00000013584,ENSMUSG00000046402,ENSMUSG00000015134,ENSMUSG00000021109,ENSMUSG00000004267,ENSMUSG00000057666,ENSMUSG00000028307,ENSMUSG00000017146,ENSMUSG00000024164,ENSMUSG00000031613,ENSMUSG00000033174,ENSMUSG00000030945,…	9.69988121656371e-05	0.00114309914044833	0.0819047619047619
GO:0031424	keratinization	BP	8	34	961	21568	ENSMUSG00000061048,ENSMUSG00000027399,ENSMUSG00000050092,ENSMUSG00000042212,ENSMUSG00000055030,ENSMUSG00000042157,ENSMUSG00000054215,ENSMUSG00000022218	9.73813421700662e-05	0.00114621271154487	0.235294117647059
GO:0015718	monocarboxylic acid transport	BP	17	134	961	21568	ENSMUSG00000020333,ENSMUSG00000017412,ENSMUSG00000024897,ENSMUSG00000022935,ENSMUSG00000020865,ENSMUSG00000025790,ENSMUSG00000027359,ENSMUSG00000068122,ENSMUSG00000027399,ENSMUSG00000020826,ENSMUSG00000032902,ENSMUSG00000021728,ENSMUSG00000025161,ENSMUSG00000025496,ENSMUSG00000047443,ENSMUSG00000037762,ENSMUSG00000009378	9.77235869261197e-05	0.0011474525897616	0.126865671641791
[truncated: 8,863 more rows]
