# Supplementary material for: Analyses of Transcriptomics upon IL-1β-Stimulated Mouse Chondrocytes and the Protective Effect of Catalpol through the NOD2/NF-κB/MAPK Signaling Pathway
Source: Molecules. 2023 Feb 7;28(4):1606. doi: 10.3390/molecules28041606 (PMC9962284; doi:10.3390/molecules28041606)
Supplement: Supplementary file 1 [file molecules-28-01606-s001.zip › raw data/GO/IL-1b_vs_N/IL-1b_vs_N.DEG_up_GO_enriched_result.xls]

GO_ID	Term	Category	Test	Ref	TestAll	RefAll	geneID	Pvalue	FDR	richFactor
GO:0002376	immune system process	BP	191	2167	620	21568	ENSMUSG00000024397,ENSMUSG00000022037,ENSMUSG00000027995,ENSMUSG00000029371,ENSMUSG00000028525,ENSMUSG00000025746,ENSMUSG00000038608,ENSMUSG00000024164,ENSMUSG00000026656,ENSMUSG00000028076,ENSMUSG00000038521,ENSMUSG00000079343,ENSMUSG00000023224,ENSMUSG00000030111,ENSMUSG00000061232,ENSMUSG00000060550,ENSMUSG00000021109,ENSMUSG00000019850,ENSMUSG00000038357,ENSMUSG00000055994,ENSMUSG00000042677,…	4.81604855165022e-48	3.80419675094851e-44	0.0881402861098293
GO:0006952	defense response	BP	143	1331	620	21568	ENSMUSG00000027399,ENSMUSG00000040016,ENSMUSG00000025496,ENSMUSG00000061751,ENSMUSG00000024397,ENSMUSG00000022037,ENSMUSG00000027995,ENSMUSG00000024164,ENSMUSG00000026656,ENSMUSG00000038521,ENSMUSG00000079343,ENSMUSG00000023224,ENSMUSG00000030111,ENSMUSG00000038357,ENSMUSG00000055994,ENSMUSG00000042677,ENSMUSG00000016024,ENSMUSG00000021109,ENSMUSG00000024810,ENSMUSG00000056501,ENSMUSG00000037405,…	8.46456617854725e-45	3.34308041221723e-41	0.107438016528926
GO:0009605	response to external stimulus	BP	172	2047	620	21568	ENSMUSG00000003541,ENSMUSG00000024164,ENSMUSG00000026656,ENSMUSG00000023224,ENSMUSG00000030111,ENSMUSG00000027832,ENSMUSG00000047976,ENSMUSG00000060924,ENSMUSG00000042677,ENSMUSG00000016024,ENSMUSG00000051439,ENSMUSG00000029380,ENSMUSG00000058427,ENSMUSG00000019850,ENSMUSG00000027995,ENSMUSG00000020676,ENSMUSG00000035352,ENSMUSG00000026166,ENSMUSG00000000982,ENSMUSG00000018927,ENSMUSG00000035373,…	6.61759824909472e-40	1.74241361898664e-36	0.0840254030288227
GO:0006955	immune response	BP	127	1186	620	21568	ENSMUSG00000024164,ENSMUSG00000026656,ENSMUSG00000038521,ENSMUSG00000079343,ENSMUSG00000023224,ENSMUSG00000030111,ENSMUSG00000028076,ENSMUSG00000061232,ENSMUSG00000060550,ENSMUSG00000027995,ENSMUSG00000038357,ENSMUSG00000055994,ENSMUSG00000024610,ENSMUSG00000000732,ENSMUSG00000023349,ENSMUSG00000011008,ENSMUSG00000041135,ENSMUSG00000061414,ENSMUSG00000016024,ENSMUSG00000024810,ENSMUSG00000035673,…	2.43029928712006e-39	4.79923351724033e-36	0.1070826306914
GO:0006954	inflammatory response	BP	88	625	620	21568	ENSMUSG00000027399,ENSMUSG00000040016,ENSMUSG00000024397,ENSMUSG00000022037,ENSMUSG00000027995,ENSMUSG00000024164,ENSMUSG00000026656,ENSMUSG00000023224,ENSMUSG00000030111,ENSMUSG00000016024,ENSMUSG00000021109,ENSMUSG00000024810,ENSMUSG00000056501,ENSMUSG00000037405,ENSMUSG00000000290,ENSMUSG00000035385,ENSMUSG00000029372,ENSMUSG00000029380,ENSMUSG00000037440,ENSMUSG00000031596,ENSMUSG00000050953,…	5.50430450161877e-36	8.69570025165734e-33	0.1408
GO:0002684	positive regulation of immune system process	BP	96	796	620	21568	ENSMUSG00000024164,ENSMUSG00000038521,ENSMUSG00000079343,ENSMUSG00000023224,ENSMUSG00000030111,ENSMUSG00000028076,ENSMUSG00000061232,ENSMUSG00000060550,ENSMUSG00000027995,ENSMUSG00000055994,ENSMUSG00000024610,ENSMUSG00000026177,ENSMUSG00000030895,ENSMUSG00000041347,ENSMUSG00000019966,ENSMUSG00000017737,ENSMUSG00000035352,ENSMUSG00000035385,ENSMUSG00000026580,ENSMUSG00000034855,ENSMUSG00000029417,…	1.23905277481237e-33	1.63121297804049e-30	0.120603015075377
GO:0002682	regulation of immune system process	BP	114	1160	620	21568	ENSMUSG00000024164,ENSMUSG00000026656,ENSMUSG00000038521,ENSMUSG00000079343,ENSMUSG00000023224,ENSMUSG00000030111,ENSMUSG00000028076,ENSMUSG00000061232,ENSMUSG00000060550,ENSMUSG00000027995,ENSMUSG00000042677,ENSMUSG00000055994,ENSMUSG00000024610,ENSMUSG00000026177,ENSMUSG00000019850,ENSMUSG00000031289,ENSMUSG00000030895,ENSMUSG00000024810,ENSMUSG00000041347,ENSMUSG00000019966,ENSMUSG00000017737,…	1.08706574292347e-31	1.15659229797441e-28	0.0982758620689655
GO:0005576	extracellular region	CC	247	4258	620	21568	ENSMUSG00000004098,ENSMUSG00000021974,ENSMUSG00000020902,ENSMUSG00000026840,ENSMUSG00000030790,ENSMUSG00000020473,ENSMUSG00000022309,ENSMUSG00000023224,ENSMUSG00000024164,ENSMUSG00000027562,ENSMUSG00000051439,ENSMUSG00000064246,ENSMUSG00000022037,ENSMUSG00000038357,ENSMUSG00000003617,ENSMUSG00000018916,ENSMUSG00000038067,ENSMUSG00000022865,ENSMUSG00000019929,ENSMUSG00000024868,ENSMUSG00000004267,…	1.17138098288331e-31	1.15659229797441e-28	0.0580084546735557
GO:0045087	innate immune response	BP	81	632	620	21568	ENSMUSG00000038521,ENSMUSG00000079343,ENSMUSG00000023224,ENSMUSG00000030111,ENSMUSG00000027995,ENSMUSG00000038357,ENSMUSG00000055994,ENSMUSG00000020400,ENSMUSG00000020227,ENSMUSG00000044162,ENSMUSG00000024164,ENSMUSG00000090231,ENSMUSG00000032000,ENSMUSG00000041135,ENSMUSG00000022126,ENSMUSG00000019850,ENSMUSG00000051439,ENSMUSG00000021025,ENSMUSG00000042306,ENSMUSG00000056130,ENSMUSG00000052688,…	3.37458548137325e-30	2.96176119081859e-27	0.128164556962025
GO:0006950	response to stress	BP	203	3242	620	21568	ENSMUSG00000006818,ENSMUSG00000041974,ENSMUSG00000027399,ENSMUSG00000040016,ENSMUSG00000025496,ENSMUSG00000061751,ENSMUSG00000078566,ENSMUSG00000029084,ENSMUSG00000024140,ENSMUSG00000031380,ENSMUSG00000021109,ENSMUSG00000020826,ENSMUSG00000072941,ENSMUSG00000031520,ENSMUSG00000014776,ENSMUSG00000024397,ENSMUSG00000022037,ENSMUSG00000027995,ENSMUSG00000024164,ENSMUSG00000026656,ENSMUSG00000038521,…	2.74353286737532e-29	2.16711661193976e-26	0.0626156693399136
GO:0042221	response to chemical	BP	232	4009	620	21568	ENSMUSG00000006818,ENSMUSG00000020227,ENSMUSG00000024610,ENSMUSG00000041135,ENSMUSG00000025496,ENSMUSG00000016024,ENSMUSG00000051439,ENSMUSG00000029380,ENSMUSG00000058427,ENSMUSG00000019850,ENSMUSG00000027995,ENSMUSG00000020676,ENSMUSG00000035352,ENSMUSG00000026166,ENSMUSG00000000982,ENSMUSG00000018927,ENSMUSG00000035373,ENSMUSG00000019122,ENSMUSG00000034855,ENSMUSG00000029417,ENSMUSG00000035041,…	4.15197021954881e-29	2.98149206947419e-26	0.0578697929658269
GO:0044421	extracellular region part	CC	220	3700	620	21568	ENSMUSG00000030790,ENSMUSG00000020473,ENSMUSG00000022309,ENSMUSG00000023224,ENSMUSG00000024164,ENSMUSG00000027562,ENSMUSG00000051439,ENSMUSG00000064246,ENSMUSG00000022037,ENSMUSG00000038357,ENSMUSG00000003617,ENSMUSG00000018916,ENSMUSG00000038067,ENSMUSG00000022865,ENSMUSG00000019929,ENSMUSG00000024868,ENSMUSG00000004267,ENSMUSG00000029377,ENSMUSG00000024778,ENSMUSG00000036585,ENSMUSG00000021732,…	6.00280017895602e-29	3.9513432177978e-26	0.0594594594594595
GO:0005615	extracellular space	CC	211	3546	620	21568	ENSMUSG00000000532,ENSMUSG00000020473,ENSMUSG00000022309,ENSMUSG00000028527,ENSMUSG00000076441,ENSMUSG00000004446,ENSMUSG00000029082,ENSMUSG00000023224,ENSMUSG00000024164,ENSMUSG00000027562,ENSMUSG00000051439,ENSMUSG00000029084,ENSMUSG00000015085,ENSMUSG00000064246,ENSMUSG00000030077,ENSMUSG00000022037,ENSMUSG00000038357,ENSMUSG00000003617,ENSMUSG00000062563,ENSMUSG00000026399,ENSMUSG00000004267,…	1.42075473089659e-27	8.63272432257857e-25	0.0595036661026509
GO:0051239	regulation of multicellular organismal process	BP	183	2858	620	21568	ENSMUSG00000036585,ENSMUSG00000021732,ENSMUSG00000022144,ENSMUSG00000056130,ENSMUSG00000028163,ENSMUSG00000026177,ENSMUSG00000004558,ENSMUSG00000029377,ENSMUSG00000043421,ENSMUSG00000049115,ENSMUSG00000068122,ENSMUSG00000030790,ENSMUSG00000037010,ENSMUSG00000024140,ENSMUSG00000021109,ENSMUSG00000079092,ENSMUSG00000031520,ENSMUSG00000027995,ENSMUSG00000055994,ENSMUSG00000022309,ENSMUSG00000019966,…	3.74905421445556e-27	2.11526994571318e-24	0.0640307907627712
GO:0070887	cellular response to chemical stimulus	BP	176	2693	620	21568	ENSMUSG00000020227,ENSMUSG00000024610,ENSMUSG00000041135,ENSMUSG00000016024,ENSMUSG00000020676,ENSMUSG00000035352,ENSMUSG00000026166,ENSMUSG00000000982,ENSMUSG00000018927,ENSMUSG00000035373,ENSMUSG00000019122,ENSMUSG00000034855,ENSMUSG00000029417,ENSMUSG00000024087,ENSMUSG00000022144,ENSMUSG00000031613,ENSMUSG00000035385,ENSMUSG00000029287,ENSMUSG00000042671,ENSMUSG00000026888,ENSMUSG00000036585,…	5.02149033946386e-27	2.64431681276167e-24	0.0653546230969179
GO:0048584	positive regulation of response to stimulus	BP	139	1866	620	21568	ENSMUSG00000025496,ENSMUSG00000036585,ENSMUSG00000021732,ENSMUSG00000024610,ENSMUSG00000024164,ENSMUSG00000038521,ENSMUSG00000079343,ENSMUSG00000023224,ENSMUSG00000030111,ENSMUSG00000028076,ENSMUSG00000061232,ENSMUSG00000060550,ENSMUSG00000041135,ENSMUSG00000027995,ENSMUSG00000055994,ENSMUSG00000025746,ENSMUSG00000034855,ENSMUSG00000029417,ENSMUSG00000020400,ENSMUSG00000020227,ENSMUSG00000044162,…	2.72930397549667e-26	1.34742325640301e-23	0.0744908896034298
GO:0034097	response to cytokine	BP	92	922	620	21568	ENSMUSG00000020227,ENSMUSG00000024610,ENSMUSG00000041135,ENSMUSG00000020696,ENSMUSG00000014776,ENSMUSG00000024901,ENSMUSG00000053113,ENSMUSG00000038037,ENSMUSG00000019929,ENSMUSG00000029377,ENSMUSG00000027399,ENSMUSG00000026072,ENSMUSG00000022514,ENSMUSG00000025746,ENSMUSG00000035352,ENSMUSG00000035385,ENSMUSG00000029373,ENSMUSG00000054072,ENSMUSG00000050896,ENSMUSG00000021025,ENSMUSG00000042349,…	5.86353838396982e-26	2.72447586441045e-23	0.0997830802603037
GO:0010033	response to organic substance	BP	178	2833	620	21568	ENSMUSG00000020227,ENSMUSG00000024610,ENSMUSG00000041135,ENSMUSG00000025496,ENSMUSG00000051439,ENSMUSG00000029380,ENSMUSG00000058427,ENSMUSG00000019850,ENSMUSG00000027995,ENSMUSG00000035041,ENSMUSG00000022144,ENSMUSG00000031613,ENSMUSG00000035385,ENSMUSG00000029287,ENSMUSG00000042671,ENSMUSG00000026888,ENSMUSG00000034997,ENSMUSG00000029361,ENSMUSG00000039683,ENSMUSG00000061751,ENSMUSG00000036585,…	2.39875316261852e-25	1.05265284619576e-22	0.062830921284857
GO:0051707	response to other organism	BP	85	833	620	21568	ENSMUSG00000003541,ENSMUSG00000027832,ENSMUSG00000042677,ENSMUSG00000051439,ENSMUSG00000029380,ENSMUSG00000058427,ENSMUSG00000019850,ENSMUSG00000027995,ENSMUSG00000022126,ENSMUSG00000055561,ENSMUSG00000053175,ENSMUSG00000056501,ENSMUSG00000038357,ENSMUSG00000061232,ENSMUSG00000031722,ENSMUSG00000016024,ENSMUSG00000020826,ENSMUSG00000026177,ENSMUSG00000017002,ENSMUSG00000030142,ENSMUSG00000042286,…	1.19996883435547e-24	4.98871253819675e-22	0.102040816326531
GO:0048583	regulation of response to stimulus	BP	195	3309	620	21568	ENSMUSG00000025496,ENSMUSG00000036585,ENSMUSG00000021732,ENSMUSG00000024610,ENSMUSG00000024164,ENSMUSG00000026656,ENSMUSG00000038521,ENSMUSG00000079343,ENSMUSG00000023224,ENSMUSG00000030111,ENSMUSG00000028076,ENSMUSG00000061232,ENSMUSG00000060550,ENSMUSG00000020227,ENSMUSG00000041135,ENSMUSG00000040016,ENSMUSG00000030406,ENSMUSG00000057897,ENSMUSG00000030790,ENSMUSG00000027995,ENSMUSG00000042677,…	1.31611226781254e-24	5.19798540172563e-22	0.0589301903898459
GO:0043207	response to external biotic stimulus	BP	85	835	620	21568	ENSMUSG00000003541,ENSMUSG00000027832,ENSMUSG00000042677,ENSMUSG00000051439,ENSMUSG00000029380,ENSMUSG00000058427,ENSMUSG00000019850,ENSMUSG00000027995,ENSMUSG00000022126,ENSMUSG00000055561,ENSMUSG00000053175,ENSMUSG00000056501,ENSMUSG00000038357,ENSMUSG00000061232,ENSMUSG00000031722,ENSMUSG00000016024,ENSMUSG00000020826,ENSMUSG00000026177,ENSMUSG00000017002,ENSMUSG00000030142,ENSMUSG00000042286,…	1.41296116705764e-24	5.31475250408966e-22	0.101796407185629
GO:0032879	regulation of localization	BP	164	2564	620	21568	ENSMUSG00000049115,ENSMUSG00000068122,ENSMUSG00000024042,ENSMUSG00000029361,ENSMUSG00000024868,ENSMUSG00000022309,ENSMUSG00000024810,ENSMUSG00000041347,ENSMUSG00000019966,ENSMUSG00000017737,ENSMUSG00000035352,ENSMUSG00000035385,ENSMUSG00000026580,ENSMUSG00000027995,ENSMUSG00000034855,ENSMUSG00000029417,ENSMUSG00000037405,ENSMUSG00000024610,ENSMUSG00000034997,ENSMUSG00000020826,ENSMUSG00000032902,…	5.79562728611401e-24	2.08089363331884e-21	0.0639625585023401
GO:0001817	regulation of cytokine production	BP	69	596	620	21568	ENSMUSG00000028163,ENSMUSG00000026177,ENSMUSG00000004558,ENSMUSG00000029377,ENSMUSG00000043421,ENSMUSG00000027995,ENSMUSG00000055994,ENSMUSG00000022309,ENSMUSG00000025746,ENSMUSG00000035385,ENSMUSG00000018500,ENSMUSG00000024164,ENSMUSG00000024087,ENSMUSG00000021109,ENSMUSG00000035273,ENSMUSG00000027399,ENSMUSG00000046318,ENSMUSG00000020227,ENSMUSG00000022126,ENSMUSG00000024901,ENSMUSG00000051439,…	3.48834026384484e-23	1.17899525155479e-20	0.115771812080537
GO:0009607	response to biotic stimulus	BP	85	876	620	21568	ENSMUSG00000003541,ENSMUSG00000027832,ENSMUSG00000042677,ENSMUSG00000051439,ENSMUSG00000029380,ENSMUSG00000058427,ENSMUSG00000019850,ENSMUSG00000027995,ENSMUSG00000022126,ENSMUSG00000055561,ENSMUSG00000053175,ENSMUSG00000056501,ENSMUSG00000038357,ENSMUSG00000061232,ENSMUSG00000031722,ENSMUSG00000016024,ENSMUSG00000020826,ENSMUSG00000026177,ENSMUSG00000017002,ENSMUSG00000030142,ENSMUSG00000042286,…	3.58221117069438e-23	1.17899525155479e-20	0.0970319634703196
GO:0051240	positive regulation of multicellular organismal process	BP	122	1668	620	21568	ENSMUSG00000036585,ENSMUSG00000021732,ENSMUSG00000022144,ENSMUSG00000029377,ENSMUSG00000026177,ENSMUSG00000043421,ENSMUSG00000021109,ENSMUSG00000079092,ENSMUSG00000031520,ENSMUSG00000055994,ENSMUSG00000019966,ENSMUSG00000068122,ENSMUSG00000050953,ENSMUSG00000030790,ENSMUSG00000037580,ENSMUSG00000049281,ENSMUSG00000028583,ENSMUSG00000026580,ENSMUSG00000018500,ENSMUSG00000024164,ENSMUSG00000024087,…	3.03494196024459e-22	9.5892026175888e-20	0.0731414868105516
GO:0071345	cellular response to cytokine stimulus	BP	80	823	620	21568	ENSMUSG00000020227,ENSMUSG00000024610,ENSMUSG00000041135,ENSMUSG00000020696,ENSMUSG00000014776,ENSMUSG00000024901,ENSMUSG00000053113,ENSMUSG00000038037,ENSMUSG00000019929,ENSMUSG00000029377,ENSMUSG00000027399,ENSMUSG00000026072,ENSMUSG00000022514,ENSMUSG00000025746,ENSMUSG00000035352,ENSMUSG00000035385,ENSMUSG00000029373,ENSMUSG00000054072,ENSMUSG00000050896,ENSMUSG00000021025,ENSMUSG00000073489,…	7.08835847038944e-22	2.1534978291387e-19	0.0972053462940462
GO:0001816	cytokine production	BP	71	663	620	21568	ENSMUSG00000056130,ENSMUSG00000028163,ENSMUSG00000026177,ENSMUSG00000004558,ENSMUSG00000029377,ENSMUSG00000043421,ENSMUSG00000055994,ENSMUSG00000027995,ENSMUSG00000022309,ENSMUSG00000021109,ENSMUSG00000025746,ENSMUSG00000035385,ENSMUSG00000018500,ENSMUSG00000024164,ENSMUSG00000024087,ENSMUSG00000035273,ENSMUSG00000027399,ENSMUSG00000046318,ENSMUSG00000020227,ENSMUSG00000022126,ENSMUSG00000024901,…	7.4192807386187e-22	2.17055179830923e-19	0.107088989441931
GO:0048518	positive regulation of biological process	BP	265	5471	620	21568	ENSMUSG00000025496,ENSMUSG00000036585,ENSMUSG00000021732,ENSMUSG00000024610,ENSMUSG00000022144,ENSMUSG00000024164,ENSMUSG00000029377,ENSMUSG00000026177,ENSMUSG00000043421,ENSMUSG00000038521,ENSMUSG00000079343,ENSMUSG00000023224,ENSMUSG00000030111,ENSMUSG00000035385,ENSMUSG00000028076,ENSMUSG00000061232,ENSMUSG00000060550,ENSMUSG00000049115,ENSMUSG00000024397,ENSMUSG00000038357,ENSMUSG00000024778,…	8.78697840341965e-22	2.47886937173614e-19	0.048437214403217
GO:0071310	cellular response to organic substance	BP	145	2231	620	21568	ENSMUSG00000020227,ENSMUSG00000024610,ENSMUSG00000041135,ENSMUSG00000022144,ENSMUSG00000031613,ENSMUSG00000035385,ENSMUSG00000029287,ENSMUSG00000042671,ENSMUSG00000026888,ENSMUSG00000036585,ENSMUSG00000021732,ENSMUSG00000027208,ENSMUSG00000021974,ENSMUSG00000000182,ENSMUSG00000020696,ENSMUSG00000014776,ENSMUSG00000024901,ENSMUSG00000053113,ENSMUSG00000038037,ENSMUSG00000019929,ENSMUSG00000029377,…	1.27318983134401e-21	3.46790568199528e-19	0.0649932765575975
GO:0009617	response to bacterium	BP	66	592	620	21568	ENSMUSG00000051439,ENSMUSG00000029380,ENSMUSG00000058427,ENSMUSG00000019850,ENSMUSG00000027995,ENSMUSG00000055561,ENSMUSG00000053175,ENSMUSG00000056501,ENSMUSG00000038357,ENSMUSG00000061232,ENSMUSG00000031722,ENSMUSG00000016024,ENSMUSG00000020826,ENSMUSG00000026177,ENSMUSG00000017002,ENSMUSG00000030142,ENSMUSG00000042286,ENSMUSG00000035459,ENSMUSG00000042244,ENSMUSG00000055994,ENSMUSG00000040264,…	2.62461280199331e-21	6.91060550764839e-19	0.111486486486486
GO:0002237	response to molecule of bacterial origin	BP	49	333	620	21568	ENSMUSG00000051439,ENSMUSG00000016024,ENSMUSG00000021025,ENSMUSG00000035352,ENSMUSG00000041135,ENSMUSG00000015305,ENSMUSG00000027995,ENSMUSG00000020227,ENSMUSG00000055994,ENSMUSG00000030790,ENSMUSG00000041347,ENSMUSG00000056501,ENSMUSG00000024778,ENSMUSG00000029380,ENSMUSG00000034855,ENSMUSG00000022126,ENSMUSG00000029417,ENSMUSG00000020826,ENSMUSG00000026177,ENSMUSG00000040016,ENSMUSG00000028036,…	3.83800513418726e-21	9.77948469514362e-19	0.147147147147147
GO:0050896	response to stimulus	BP	362	8613	620	21568	ENSMUSG00000021127,ENSMUSG00000026177,ENSMUSG00000035352,ENSMUSG00000000182,ENSMUSG00000025496,ENSMUSG00000036585,ENSMUSG00000021732,ENSMUSG00000024610,ENSMUSG00000006818,ENSMUSG00000041974,ENSMUSG00000003541,ENSMUSG00000027399,ENSMUSG00000040016,ENSMUSG00000061751,ENSMUSG00000078566,ENSMUSG00000029084,ENSMUSG00000024140,ENSMUSG00000031380,ENSMUSG00000021109,ENSMUSG00000020826,ENSMUSG00000072941,…	4.21355132902277e-21	1.04008881087346e-18	0.0420294903053524
GO:0032101	regulation of response to external stimulus	BP	70	674	620	21568	ENSMUSG00000024164,ENSMUSG00000026656,ENSMUSG00000023224,ENSMUSG00000030111,ENSMUSG00000042677,ENSMUSG00000019850,ENSMUSG00000032691,ENSMUSG00000025746,ENSMUSG00000034855,ENSMUSG00000029417,ENSMUSG00000022126,ENSMUSG00000055561,ENSMUSG00000055994,ENSMUSG00000026012,ENSMUSG00000018500,ENSMUSG00000017446,ENSMUSG00000028583,ENSMUSG00000026580,ENSMUSG00000035385,ENSMUSG00000009281,ENSMUSG00000035459,…	8.35711000589652e-21	2.00038824050232e-18	0.103857566765579
GO:0032496	response to lipopolysaccharide	BP	47	314	620	21568	ENSMUSG00000051439,ENSMUSG00000016024,ENSMUSG00000021025,ENSMUSG00000035352,ENSMUSG00000041135,ENSMUSG00000015305,ENSMUSG00000056501,ENSMUSG00000028270,ENSMUSG00000037580,ENSMUSG00000034855,ENSMUSG00000025746,ENSMUSG00000022126,ENSMUSG00000026712,ENSMUSG00000028163,ENSMUSG00000020826,ENSMUSG00000028525,ENSMUSG00000032372,ENSMUSG00000035385,ENSMUSG00000029371,ENSMUSG00000019850,ENSMUSG00000032369,…	1.2293315269055e-20	2.8560263914784e-18	0.14968152866242
GO:0033993	response to lipid	BP	75	772	620	21568	ENSMUSG00000051439,ENSMUSG00000016024,ENSMUSG00000021025,ENSMUSG00000035352,ENSMUSG00000041135,ENSMUSG00000015305,ENSMUSG00000031618,ENSMUSG00000028036,ENSMUSG00000050092,ENSMUSG00000042212,ENSMUSG00000055030,ENSMUSG00000030790,ENSMUSG00000041347,ENSMUSG00000056501,ENSMUSG00000024778,ENSMUSG00000029380,ENSMUSG00000034855,ENSMUSG00000022126,ENSMUSG00000029417,ENSMUSG00000020826,ENSMUSG00000026177,…	1.59575047327875e-20	3.6013808538368e-18	0.0971502590673575
GO:1901700	response to oxygen-containing compound	BP	108	1443	620	21568	ENSMUSG00000006818,ENSMUSG00000042671,ENSMUSG00000026888,ENSMUSG00000025496,ENSMUSG00000034997,ENSMUSG00000029361,ENSMUSG00000039683,ENSMUSG00000061751,ENSMUSG00000021466,ENSMUSG00000056501,ENSMUSG00000038037,ENSMUSG00000043613,ENSMUSG00000051439,ENSMUSG00000016024,ENSMUSG00000021025,ENSMUSG00000035352,ENSMUSG00000041135,ENSMUSG00000015305,ENSMUSG00000028036,ENSMUSG00000050092,ENSMUSG00000042212,…	2.18911646898604e-20	4.80328638570021e-18	0.0748440748440748
GO:0050900	leukocyte migration	BP	46	305	620	21568	ENSMUSG00000016024,ENSMUSG00000000290,ENSMUSG00000035385,ENSMUSG00000029372,ENSMUSG00000020676,ENSMUSG00000035352,ENSMUSG00000026166,ENSMUSG00000000982,ENSMUSG00000018927,ENSMUSG00000035373,ENSMUSG00000019122,ENSMUSG00000024810,ENSMUSG00000041347,ENSMUSG00000019966,ENSMUSG00000017737,ENSMUSG00000026580,ENSMUSG00000027995,ENSMUSG00000034855,ENSMUSG00000029417,ENSMUSG00000037405,ENSMUSG00000009281,…	2.33762544153232e-20	4.99051442234157e-18	0.150819672131148
GO:0002252	immune effector process	BP	67	649	620	21568	ENSMUSG00000024164,ENSMUSG00000026656,ENSMUSG00000038521,ENSMUSG00000079343,ENSMUSG00000023224,ENSMUSG00000030111,ENSMUSG00000028076,ENSMUSG00000061232,ENSMUSG00000060550,ENSMUSG00000042677,ENSMUSG00000016024,ENSMUSG00000024810,ENSMUSG00000035673,ENSMUSG00000037405,ENSMUSG00000030142,ENSMUSG00000026177,ENSMUSG00000053175,ENSMUSG00000019850,ENSMUSG00000038608,ENSMUSG00000031239,ENSMUSG00000008496,…	8.39872867135684e-20	1.74583046776441e-17	0.103235747303544
GO:0016477	cell migration	BP	98	1266	620	21568	ENSMUSG00000022144,ENSMUSG00000021109,ENSMUSG00000019966,ENSMUSG00000025969,ENSMUSG00000028780,ENSMUSG00000030077,ENSMUSG00000027797,ENSMUSG00000050953,ENSMUSG00000020902,ENSMUSG00000031965,ENSMUSG00000023473,ENSMUSG00000045930,ENSMUSG00000016024,ENSMUSG00000000290,ENSMUSG00000035385,ENSMUSG00000029372,ENSMUSG00000020676,ENSMUSG00000035352,ENSMUSG00000026166,ENSMUSG00000000982,ENSMUSG00000018927,…	1.68580455113826e-19	3.4144026024208e-17	0.0774091627172196
GO:0071944	cell periphery	CC	234	4755	620	21568	ENSMUSG00000000532,ENSMUSG00000018500,ENSMUSG00000022309,ENSMUSG00000049115,ENSMUSG00000068122,ENSMUSG00000024397,ENSMUSG00000069601,ENSMUSG00000006567,ENSMUSG00000031596,ENSMUSG00000053175,ENSMUSG00000041347,ENSMUSG00000029082,ENSMUSG00000027562,ENSMUSG00000033538,ENSMUSG00000051439,ENSMUSG00000028076,ENSMUSG00000026012,ENSMUSG00000029084,ENSMUSG00000015085,ENSMUSG00000030077,ENSMUSG00000025804,…	1.85183080659784e-19	3.65690288532909e-17	0.049211356466877
GO:0048522	positive regulation of cellular process	BP	239	4914	620	21568	ENSMUSG00000025496,ENSMUSG00000036585,ENSMUSG00000021732,ENSMUSG00000024610,ENSMUSG00000049115,ENSMUSG00000024397,ENSMUSG00000024164,ENSMUSG00000038357,ENSMUSG00000024778,ENSMUSG00000026390,ENSMUSG00000017737,ENSMUSG00000040016,ENSMUSG00000009281,ENSMUSG00000031750,ENSMUSG00000031380,ENSMUSG00000020676,ENSMUSG00000035385,ENSMUSG00000031520,ENSMUSG00000041135,ENSMUSG00000021109,ENSMUSG00000079092,…	2.66850660140837e-19	5.14110576695724e-17	0.0486365486365486
GO:0031347	regulation of defense response	BP	59	526	620	21568	ENSMUSG00000024164,ENSMUSG00000026656,ENSMUSG00000023224,ENSMUSG00000030111,ENSMUSG00000027995,ENSMUSG00000042677,ENSMUSG00000019850,ENSMUSG00000032691,ENSMUSG00000025746,ENSMUSG00000020400,ENSMUSG00000020227,ENSMUSG00000044162,ENSMUSG00000055561,ENSMUSG00000055994,ENSMUSG00000026012,ENSMUSG00000018500,ENSMUSG00000026399,ENSMUSG00000040016,ENSMUSG00000032000,ENSMUSG00000041135,ENSMUSG00000022126,…	2.91325835212884e-19	5.47900660082518e-17	0.112167300380228
GO:0008283	cell proliferation	BP	126	1924	620	21568	ENSMUSG00000013584,ENSMUSG00000050953,ENSMUSG00000024066,ENSMUSG00000031380,ENSMUSG00000020676,ENSMUSG00000035385,ENSMUSG00000031520,ENSMUSG00000021109,ENSMUSG00000079092,ENSMUSG00000021974,ENSMUSG00000026177,ENSMUSG00000047976,ENSMUSG00000020333,ENSMUSG00000030790,ENSMUSG00000018500,ENSMUSG00000049115,ENSMUSG00000068122,ENSMUSG00000029082,ENSMUSG00000022037,ENSMUSG00000038357,ENSMUSG00000018916,…	6.35221368395986e-19	1.16688688115346e-16	0.0654885654885655
GO:0042127	regulation of cell proliferation	BP	111	1582	620	21568	ENSMUSG00000013584,ENSMUSG00000050953,ENSMUSG00000024066,ENSMUSG00000031380,ENSMUSG00000020676,ENSMUSG00000035385,ENSMUSG00000031520,ENSMUSG00000021109,ENSMUSG00000079092,ENSMUSG00000021974,ENSMUSG00000030790,ENSMUSG00000018500,ENSMUSG00000049115,ENSMUSG00000068122,ENSMUSG00000029082,ENSMUSG00000022037,ENSMUSG00000038357,ENSMUSG00000018916,ENSMUSG00000038067,ENSMUSG00000029377,ENSMUSG00000036585,…	8.04345522568014e-19	1.44398301881017e-16	0.0701643489254109
GO:0097529	myeloid leukocyte migration	BP	34	178	620	21568	ENSMUSG00000020676,ENSMUSG00000035352,ENSMUSG00000026166,ENSMUSG00000000982,ENSMUSG00000018927,ENSMUSG00000035373,ENSMUSG00000019122,ENSMUSG00000035385,ENSMUSG00000009281,ENSMUSG00000022865,ENSMUSG00000029380,ENSMUSG00000000290,ENSMUSG00000028525,ENSMUSG00000058427,ENSMUSG00000029371,ENSMUSG00000029379,ENSMUSG00000026271,ENSMUSG00000031380,ENSMUSG00000031520,ENSMUSG00000042306,ENSMUSG00000057729,…	1.27399900131189e-18	2.23171315855523e-16	0.191011235955056
GO:2000147	positive regulation of cell motility	BP	55	476	620	21568	ENSMUSG00000041347,ENSMUSG00000019966,ENSMUSG00000017737,ENSMUSG00000035352,ENSMUSG00000035385,ENSMUSG00000026580,ENSMUSG00000027995,ENSMUSG00000034855,ENSMUSG00000029417,ENSMUSG00000037405,ENSMUSG00000022309,ENSMUSG00000036585,ENSMUSG00000015305,ENSMUSG00000042677,ENSMUSG00000046318,ENSMUSG00000021732,ENSMUSG00000021109,ENSMUSG00000022425,ENSMUSG00000009281,ENSMUSG00000024087,ENSMUSG00000048779,…	1.31804742294695e-18	2.23171315855523e-16	0.115546218487395
GO:0005102	signaling receptor binding	MF	110	1570	620	21568	ENSMUSG00000037010,ENSMUSG00000026390,ENSMUSG00000057465,ENSMUSG00000035385,ENSMUSG00000014776,ENSMUSG00000036585,ENSMUSG00000021732,ENSMUSG00000027208,ENSMUSG00000021974,ENSMUSG00000000182,ENSMUSG00000021466,ENSMUSG00000029287,ENSMUSG00000018916,ENSMUSG00000038067,ENSMUSG00000021943,ENSMUSG00000029380,ENSMUSG00000034855,ENSMUSG00000027399,ENSMUSG00000025746,ENSMUSG00000040329,ENSMUSG00000034394,…	1.32789616979486e-18	2.23171315855523e-16	0.0700636942675159
GO:0050793	regulation of developmental process	BP	147	2462	620	21568	ENSMUSG00000036585,ENSMUSG00000021732,ENSMUSG00000022144,ENSMUSG00000021109,ENSMUSG00000079092,ENSMUSG00000031520,ENSMUSG00000019850,ENSMUSG00000019966,ENSMUSG00000028583,ENSMUSG00000037405,ENSMUSG00000025746,ENSMUSG00000073412,ENSMUSG00000020676,ENSMUSG00000035352,ENSMUSG00000035385,ENSMUSG00000000982,ENSMUSG00000009248,ENSMUSG00000078566,ENSMUSG00000031965,ENSMUSG00000029287,ENSMUSG00000018916,…	1.71160392540817e-18	2.81665820974982e-16	0.0597075548334687
GO:0005886	plasma membrane	CC	227	4635	620	21568	ENSMUSG00000049128,ENSMUSG00000050092,ENSMUSG00000042212,ENSMUSG00000055030,ENSMUSG00000042157,ENSMUSG00000027919,ENSMUSG00000069601,ENSMUSG00000024778,ENSMUSG00000020911,ENSMUSG00000029361,ENSMUSG00000028645,ENSMUSG00000027962,ENSMUSG00000022479,ENSMUSG00000024186,ENSMUSG00000049281,ENSMUSG00000026012,ENSMUSG00000037405,ENSMUSG00000024397,ENSMUSG00000061232,ENSMUSG00000079507,ENSMUSG00000067235,…	1.76072347689417e-18	2.83835811101776e-16	0.048975188781014
GO:0060326	cell chemotaxis	BP	40	260	620	21568	ENSMUSG00000016024,ENSMUSG00000020676,ENSMUSG00000035352,ENSMUSG00000026166,ENSMUSG00000000982,ENSMUSG00000018927,ENSMUSG00000035373,ENSMUSG00000019122,ENSMUSG00000034855,ENSMUSG00000029417,ENSMUSG00000035385,ENSMUSG00000009281,ENSMUSG00000018920,ENSMUSG00000022865,ENSMUSG00000029380,ENSMUSG00000000290,ENSMUSG00000028525,ENSMUSG00000058427,ENSMUSG00000029371,ENSMUSG00000029379,ENSMUSG00000025804,…	3.63743089597579e-18	5.74641332946255e-16	0.153846153846154
GO:0030334	regulation of cell migration	BP	70	754	620	21568	ENSMUSG00000024810,ENSMUSG00000041347,ENSMUSG00000019966,ENSMUSG00000017737,ENSMUSG00000035352,ENSMUSG00000035385,ENSMUSG00000026580,ENSMUSG00000027995,ENSMUSG00000034855,ENSMUSG00000029417,ENSMUSG00000037405,ENSMUSG00000022309,ENSMUSG00000036585,ENSMUSG00000015305,ENSMUSG00000042677,ENSMUSG00000046318,ENSMUSG00000019929,ENSMUSG00000014813,ENSMUSG00000029287,ENSMUSG00000021732,ENSMUSG00000021109,…	3.96137799821439e-18	6.13547545252852e-16	0.0928381962864721
GO:0051272	positive regulation of cellular component movement	BP	55	490	620	21568	ENSMUSG00000041347,ENSMUSG00000019966,ENSMUSG00000017737,ENSMUSG00000035352,ENSMUSG00000035385,ENSMUSG00000026580,ENSMUSG00000027995,ENSMUSG00000034855,ENSMUSG00000029417,ENSMUSG00000037405,ENSMUSG00000022309,ENSMUSG00000036585,ENSMUSG00000015305,ENSMUSG00000042677,ENSMUSG00000046318,ENSMUSG00000021732,ENSMUSG00000021109,ENSMUSG00000022425,ENSMUSG00000009281,ENSMUSG00000024087,ENSMUSG00000048779,…	4.93057145552543e-18	7.4897276783068e-16	0.112244897959184
GO:0001819	positive regulation of cytokine production	BP	49	394	620	21568	ENSMUSG00000055994,ENSMUSG00000018500,ENSMUSG00000024164,ENSMUSG00000024087,ENSMUSG00000021109,ENSMUSG00000035273,ENSMUSG00000027399,ENSMUSG00000046318,ENSMUSG00000051439,ENSMUSG00000025746,ENSMUSG00000016024,ENSMUSG00000027995,ENSMUSG00000011008,ENSMUSG00000041135,ENSMUSG00000053175,ENSMUSG00000060550,ENSMUSG00000026177,ENSMUSG00000028525,ENSMUSG00000035678,ENSMUSG00000056130,ENSMUSG00000026012,…	5.24156232591203e-18	7.81190581365644e-16	0.124365482233503
GO:0030335	positive regulation of cell migration	BP	53	458	620	21568	ENSMUSG00000041347,ENSMUSG00000019966,ENSMUSG00000017737,ENSMUSG00000035352,ENSMUSG00000035385,ENSMUSG00000026580,ENSMUSG00000027995,ENSMUSG00000034855,ENSMUSG00000029417,ENSMUSG00000037405,ENSMUSG00000022309,ENSMUSG00000036585,ENSMUSG00000015305,ENSMUSG00000042677,ENSMUSG00000046318,ENSMUSG00000021732,ENSMUSG00000021109,ENSMUSG00000022425,ENSMUSG00000009281,ENSMUSG00000024087,ENSMUSG00000048779,…	5.38832491157273e-18	7.881921940095e-16	0.115720524017467
GO:0006935	chemotaxis	BP	57	526	620	21568	ENSMUSG00000016024,ENSMUSG00000020676,ENSMUSG00000035352,ENSMUSG00000026166,ENSMUSG00000000982,ENSMUSG00000018927,ENSMUSG00000035373,ENSMUSG00000019122,ENSMUSG00000034855,ENSMUSG00000029417,ENSMUSG00000069601,ENSMUSG00000030077,ENSMUSG00000047261,ENSMUSG00000025969,ENSMUSG00000020902,ENSMUSG00000028780,ENSMUSG00000025020,ENSMUSG00000029005,ENSMUSG00000064293,ENSMUSG00000025427,ENSMUSG00000035385,…	6.0903770722254e-18	8.74688881700154e-16	0.108365019011407
GO:0042330	taxis	BP	57	528	620	21568	ENSMUSG00000016024,ENSMUSG00000020676,ENSMUSG00000035352,ENSMUSG00000026166,ENSMUSG00000000982,ENSMUSG00000018927,ENSMUSG00000035373,ENSMUSG00000019122,ENSMUSG00000034855,ENSMUSG00000029417,ENSMUSG00000025804,ENSMUSG00000044337,ENSMUSG00000021732,ENSMUSG00000029380,ENSMUSG00000022425,ENSMUSG00000035385,ENSMUSG00000058427,ENSMUSG00000029371,ENSMUSG00000029373,ENSMUSG00000018920,ENSMUSG00000009281,…	7.26017372855e-18	1.02407343360386e-15	0.107954545454545
GO:0080134	regulation of response to stress	BP	89	1148	620	21568	ENSMUSG00000024164,ENSMUSG00000026656,ENSMUSG00000023224,ENSMUSG00000030111,ENSMUSG00000027995,ENSMUSG00000042677,ENSMUSG00000019850,ENSMUSG00000032691,ENSMUSG00000025746,ENSMUSG00000020400,ENSMUSG00000020227,ENSMUSG00000044162,ENSMUSG00000055561,ENSMUSG00000055994,ENSMUSG00000026012,ENSMUSG00000018500,ENSMUSG00000003541,ENSMUSG00000017446,ENSMUSG00000041974,ENSMUSG00000028583,ENSMUSG00000026580,…	9.0703708640122e-18	1.25696244657601e-15	0.0775261324041812
GO:0034341	response to interferon-gamma	BP	25	94	620	21568	ENSMUSG00000030895,ENSMUSG00000038037,ENSMUSG00000034422,ENSMUSG00000057666,ENSMUSG00000040264,ENSMUSG00000028270,ENSMUSG00000060550,ENSMUSG00000022126,ENSMUSG00000026712,ENSMUSG00000020826,ENSMUSG00000020676,ENSMUSG00000035352,ENSMUSG00000035385,ENSMUSG00000026166,ENSMUSG00000000982,ENSMUSG00000018927,ENSMUSG00000035373,ENSMUSG00000019122,ENSMUSG00000028268,ENSMUSG00000104713,ENSMUSG00000105504,…	1.157204679574e-17	1.57599306275087e-15	0.265957446808511
GO:1990266	neutrophil migration	BP	26	105	620	21568	ENSMUSG00000022865,ENSMUSG00000029380,ENSMUSG00000000290,ENSMUSG00000028525,ENSMUSG00000020676,ENSMUSG00000035352,ENSMUSG00000035385,ENSMUSG00000026166,ENSMUSG00000000982,ENSMUSG00000018927,ENSMUSG00000035373,ENSMUSG00000019122,ENSMUSG00000058427,ENSMUSG00000029371,ENSMUSG00000029379,ENSMUSG00000057729,ENSMUSG00000029082,ENSMUSG00000055994,ENSMUSG00000024610,ENSMUSG00000016024,ENSMUSG00000029373,…	1.78669143349775e-17	2.37845034184055e-15	0.247619047619048
GO:2000145	regulation of cell motility	BP	71	795	620	21568	ENSMUSG00000024810,ENSMUSG00000041347,ENSMUSG00000019966,ENSMUSG00000017737,ENSMUSG00000035352,ENSMUSG00000035385,ENSMUSG00000026580,ENSMUSG00000027995,ENSMUSG00000034855,ENSMUSG00000029417,ENSMUSG00000037405,ENSMUSG00000022309,ENSMUSG00000036585,ENSMUSG00000015305,ENSMUSG00000042677,ENSMUSG00000046318,ENSMUSG00000019929,ENSMUSG00000014813,ENSMUSG00000029287,ENSMUSG00000021732,ENSMUSG00000021109,…	1.80664667059669e-17	2.37845034184055e-15	0.0893081761006289
GO:0040017	positive regulation of locomotion	BP	55	507	620	21568	ENSMUSG00000041347,ENSMUSG00000019966,ENSMUSG00000017737,ENSMUSG00000035352,ENSMUSG00000035385,ENSMUSG00000026580,ENSMUSG00000027995,ENSMUSG00000034855,ENSMUSG00000029417,ENSMUSG00000037405,ENSMUSG00000022309,ENSMUSG00000036585,ENSMUSG00000015305,ENSMUSG00000042677,ENSMUSG00000046318,ENSMUSG00000021732,ENSMUSG00000021109,ENSMUSG00000022425,ENSMUSG00000009281,ENSMUSG00000024087,ENSMUSG00000048779,…	2.28659042939929e-17	2.96094718062705e-15	0.108481262327416
GO:0051179	localization	BP	254	5540	620	21568	ENSMUSG00000023030,ENSMUSG00000053175,ENSMUSG00000021025,ENSMUSG00000021732,ENSMUSG00000022114,ENSMUSG00000021974,ENSMUSG00000049723,ENSMUSG00000022144,ENSMUSG00000021109,ENSMUSG00000019966,ENSMUSG00000025969,ENSMUSG00000028780,ENSMUSG00000030077,ENSMUSG00000027797,ENSMUSG00000050953,ENSMUSG00000020902,ENSMUSG00000031965,ENSMUSG00000023473,ENSMUSG00000018916,ENSMUSG00000049115,ENSMUSG00000068122,…	2.59174151117147e-17	3.30196228979733e-15	0.0458483754512635
GO:0019221	cytokine-mediated signaling pathway	BP	44	334	620	21568	ENSMUSG00000020227,ENSMUSG00000024610,ENSMUSG00000041135,ENSMUSG00000020696,ENSMUSG00000014776,ENSMUSG00000024901,ENSMUSG00000021025,ENSMUSG00000026068,ENSMUSG00000022514,ENSMUSG00000038037,ENSMUSG00000030895,ENSMUSG00000034422,ENSMUSG00000022971,ENSMUSG00000049723,ENSMUSG00000025804,ENSMUSG00000044337,ENSMUSG00000029380,ENSMUSG00000034855,ENSMUSG00000029417,ENSMUSG00000020676,ENSMUSG00000035352,…	3.13786874403399e-17	3.93428971573404e-15	0.131736526946108
GO:0097530	granulocyte migration	BP	28	128	620	21568	ENSMUSG00000035385,ENSMUSG00000009281,ENSMUSG00000022865,ENSMUSG00000029380,ENSMUSG00000000290,ENSMUSG00000028525,ENSMUSG00000020676,ENSMUSG00000035352,ENSMUSG00000026166,ENSMUSG00000000982,ENSMUSG00000018927,ENSMUSG00000035373,ENSMUSG00000019122,ENSMUSG00000058427,ENSMUSG00000029371,ENSMUSG00000029379,ENSMUSG00000042306,ENSMUSG00000057729,ENSMUSG00000029082,ENSMUSG00000055994,ENSMUSG00000024610,…	3.48756041273579e-17	4.30441245315625e-15	0.21875
GO:0048870	cell motility	BP	99	1394	620	21568	ENSMUSG00000022144,ENSMUSG00000021109,ENSMUSG00000019966,ENSMUSG00000025969,ENSMUSG00000028780,ENSMUSG00000030077,ENSMUSG00000027797,ENSMUSG00000050953,ENSMUSG00000020902,ENSMUSG00000031965,ENSMUSG00000023473,ENSMUSG00000045930,ENSMUSG00000016024,ENSMUSG00000000290,ENSMUSG00000035385,ENSMUSG00000029372,ENSMUSG00000020676,ENSMUSG00000035352,ENSMUSG00000026166,ENSMUSG00000000982,ENSMUSG00000018927,…	3.91218247835292e-17	4.68217112068329e-15	0.0710186513629842
GO:0051674	localization of cell	BP	99	1394	620	21568	ENSMUSG00000022144,ENSMUSG00000021109,ENSMUSG00000019966,ENSMUSG00000025969,ENSMUSG00000028780,ENSMUSG00000030077,ENSMUSG00000027797,ENSMUSG00000050953,ENSMUSG00000020902,ENSMUSG00000031965,ENSMUSG00000023473,ENSMUSG00000045930,ENSMUSG00000016024,ENSMUSG00000000290,ENSMUSG00000035385,ENSMUSG00000029372,ENSMUSG00000020676,ENSMUSG00000035352,ENSMUSG00000026166,ENSMUSG00000000982,ENSMUSG00000018927,…	3.91218247835292e-17	4.68217112068329e-15	0.0710186513629842
GO:0051094	positive regulation of developmental process	BP	98	1382	620	21568	ENSMUSG00000036585,ENSMUSG00000021732,ENSMUSG00000022144,ENSMUSG00000021109,ENSMUSG00000079092,ENSMUSG00000031520,ENSMUSG00000019966,ENSMUSG00000028583,ENSMUSG00000018916,ENSMUSG00000029373,ENSMUSG00000020227,ENSMUSG00000057897,ENSMUSG00000025746,ENSMUSG00000034394,ENSMUSG00000029371,ENSMUSG00000027834,ENSMUSG00000020333,ENSMUSG00000070866,ENSMUSG00000031342,ENSMUSG00000031304,ENSMUSG00000037440,…	6.41150462441312e-17	7.55887686988646e-15	0.0709117221418234
GO:1990868	response to chemokine	BP	20	58	620	21568	ENSMUSG00000025804,ENSMUSG00000044337,ENSMUSG00000029380,ENSMUSG00000034855,ENSMUSG00000029417,ENSMUSG00000020676,ENSMUSG00000035352,ENSMUSG00000035385,ENSMUSG00000026166,ENSMUSG00000000982,ENSMUSG00000018927,ENSMUSG00000035373,ENSMUSG00000019122,ENSMUSG00000058427,ENSMUSG00000029371,ENSMUSG00000029373,ENSMUSG00000029372,ENSMUSG00000026271,ENSMUSG00000029379,ENSMUSG00000042677	7.31292081472623e-17	8.37170456746702e-15	0.344827586206897
GO:1990869	cellular response to chemokine	BP	20	58	620	21568	ENSMUSG00000025804,ENSMUSG00000044337,ENSMUSG00000029380,ENSMUSG00000034855,ENSMUSG00000029417,ENSMUSG00000020676,ENSMUSG00000035352,ENSMUSG00000035385,ENSMUSG00000026166,ENSMUSG00000000982,ENSMUSG00000018927,ENSMUSG00000035373,ENSMUSG00000019122,ENSMUSG00000058427,ENSMUSG00000029371,ENSMUSG00000029373,ENSMUSG00000029372,ENSMUSG00000026271,ENSMUSG00000029379,ENSMUSG00000042677	7.31292081472623e-17	8.37170456746702e-15	0.344827586206897
GO:0002687	positive regulation of leukocyte migration	BP	28	133	620	21568	ENSMUSG00000034855,ENSMUSG00000029417,ENSMUSG00000037405,ENSMUSG00000035385,ENSMUSG00000009281,ENSMUSG00000031380,ENSMUSG00000031520,ENSMUSG00000042306,ENSMUSG00000029380,ENSMUSG00000024610,ENSMUSG00000016024,ENSMUSG00000058427,ENSMUSG00000029371,ENSMUSG00000029373,ENSMUSG00000029372,ENSMUSG00000029379,ENSMUSG00000024397,ENSMUSG00000025804,ENSMUSG00000027399,ENSMUSG00000026072,ENSMUSG00000040016,…	1.01464660834712e-16	1.14495622276198e-14	0.210526315789474
GO:0071346	cellular response to interferon-gamma	BP	22	75	620	21568	ENSMUSG00000038037,ENSMUSG00000030895,ENSMUSG00000034422,ENSMUSG00000057666,ENSMUSG00000040264,ENSMUSG00000028270,ENSMUSG00000060550,ENSMUSG00000022126,ENSMUSG00000026712,ENSMUSG00000020826,ENSMUSG00000020676,ENSMUSG00000035352,ENSMUSG00000035385,ENSMUSG00000026166,ENSMUSG00000000982,ENSMUSG00000018927,ENSMUSG00000035373,ENSMUSG00000019122,ENSMUSG00000028268,ENSMUSG00000104713,ENSMUSG00000105504,…	1.05556863577894e-16	1.17435727521378e-14	0.293333333333333
GO:0030595	leukocyte chemotaxis	BP	33	192	620	21568	ENSMUSG00000016024,ENSMUSG00000020676,ENSMUSG00000035352,ENSMUSG00000026166,ENSMUSG00000000982,ENSMUSG00000018927,ENSMUSG00000035373,ENSMUSG00000019122,ENSMUSG00000034855,ENSMUSG00000029417,ENSMUSG00000035385,ENSMUSG00000009281,ENSMUSG00000018920,ENSMUSG00000022865,ENSMUSG00000029380,ENSMUSG00000000290,ENSMUSG00000028525,ENSMUSG00000058427,ENSMUSG00000029371,ENSMUSG00000029379,ENSMUSG00000050370,…	1.1355123026002e-16	1.24575162197763e-14	0.171875
GO:0070098	chemokine-mediated signaling pathway	BP	19	52	620	21568	ENSMUSG00000025804,ENSMUSG00000044337,ENSMUSG00000029380,ENSMUSG00000034855,ENSMUSG00000029417,ENSMUSG00000020676,ENSMUSG00000035352,ENSMUSG00000035385,ENSMUSG00000026166,ENSMUSG00000000982,ENSMUSG00000018927,ENSMUSG00000035373,ENSMUSG00000019122,ENSMUSG00000058427,ENSMUSG00000029371,ENSMUSG00000029373,ENSMUSG00000029372,ENSMUSG00000026271,ENSMUSG00000029379	1.24077118714788e-16	1.34258241195632e-14	0.365384615384615
GO:0009966	regulation of signal transduction	BP	144	2525	620	21568	ENSMUSG00000025496,ENSMUSG00000036585,ENSMUSG00000021732,ENSMUSG00000024610,ENSMUSG00000020227,ENSMUSG00000041135,ENSMUSG00000040016,ENSMUSG00000030406,ENSMUSG00000057897,ENSMUSG00000030790,ENSMUSG00000029377,ENSMUSG00000064246,ENSMUSG00000051401,ENSMUSG00000021466,ENSMUSG00000053113,ENSMUSG00000038037,ENSMUSG00000026475,ENSMUSG00000059810,ENSMUSG00000024186,ENSMUSG00000019775,ENSMUSG00000042671,…	2.31960344659324e-16	2.47601994927568e-14	0.057029702970297
GO:0051270	regulation of cellular component movement	BP	73	876	620	21568	ENSMUSG00000024810,ENSMUSG00000041347,ENSMUSG00000019966,ENSMUSG00000017737,ENSMUSG00000035352,ENSMUSG00000035385,ENSMUSG00000026580,ENSMUSG00000027995,ENSMUSG00000034855,ENSMUSG00000029417,ENSMUSG00000037405,ENSMUSG00000022309,ENSMUSG00000036585,ENSMUSG00000015305,ENSMUSG00000042677,ENSMUSG00000046318,ENSMUSG00000019929,ENSMUSG00000014813,ENSMUSG00000029287,ENSMUSG00000021732,ENSMUSG00000021109,…	2.57641942838467e-16	2.71348494197474e-14	0.0833333333333333
GO:0008009	chemokine activity	MF	17	41	620	21568	ENSMUSG00000029380,ENSMUSG00000034855,ENSMUSG00000029417,ENSMUSG00000020676,ENSMUSG00000035352,ENSMUSG00000035385,ENSMUSG00000026166,ENSMUSG00000000982,ENSMUSG00000018927,ENSMUSG00000035373,ENSMUSG00000019122,ENSMUSG00000058427,ENSMUSG00000029371,ENSMUSG00000029373,ENSMUSG00000029372,ENSMUSG00000018920,ENSMUSG00000029379	4.01937460494551e-16	4.17750526374534e-14	0.414634146341463
GO:0040012	regulation of locomotion	BP	72	871	620	21568	ENSMUSG00000024810,ENSMUSG00000041347,ENSMUSG00000019966,ENSMUSG00000017737,ENSMUSG00000035352,ENSMUSG00000035385,ENSMUSG00000026580,ENSMUSG00000027995,ENSMUSG00000034855,ENSMUSG00000029417,ENSMUSG00000037405,ENSMUSG00000022309,ENSMUSG00000036585,ENSMUSG00000015305,ENSMUSG00000042677,ENSMUSG00000046318,ENSMUSG00000019929,ENSMUSG00000014813,ENSMUSG00000029287,ENSMUSG00000021732,ENSMUSG00000021109,…	6.42513532161297e-16	6.59118752018453e-14	0.0826636050516648
GO:0040011	locomotion	BP	106	1617	620	21568	ENSMUSG00000022144,ENSMUSG00000021109,ENSMUSG00000019966,ENSMUSG00000025969,ENSMUSG00000028780,ENSMUSG00000030077,ENSMUSG00000027797,ENSMUSG00000050953,ENSMUSG00000020902,ENSMUSG00000031965,ENSMUSG00000023473,ENSMUSG00000045930,ENSMUSG00000016024,ENSMUSG00000000290,ENSMUSG00000035385,ENSMUSG00000029372,ENSMUSG00000020676,ENSMUSG00000035352,ENSMUSG00000026166,ENSMUSG00000000982,ENSMUSG00000018927,…	6.55458211143514e-16	6.63777488438797e-14	0.0655534941249227
GO:0002685	regulation of leukocyte migration	BP	31	179	620	21568	ENSMUSG00000024810,ENSMUSG00000041347,ENSMUSG00000019966,ENSMUSG00000017737,ENSMUSG00000035352,ENSMUSG00000035385,ENSMUSG00000026580,ENSMUSG00000027995,ENSMUSG00000034855,ENSMUSG00000029417,ENSMUSG00000037405,ENSMUSG00000009281,ENSMUSG00000031380,ENSMUSG00000031520,ENSMUSG00000042306,ENSMUSG00000029082,ENSMUSG00000055994,ENSMUSG00000029380,ENSMUSG00000024610,ENSMUSG00000016024,ENSMUSG00000058427,…	7.7866264956644e-16	7.78564084674089e-14	0.173184357541899
GO:0048519	negative regulation of biological process	BP	228	4916	620	21568	ENSMUSG00000020473,ENSMUSG00000007805,ENSMUSG00000024868,ENSMUSG00000058665,ENSMUSG00000024140,ENSMUSG00000021974,ENSMUSG00000021765,ENSMUSG00000021109,ENSMUSG00000003032,ENSMUSG00000009248,ENSMUSG00000049723,ENSMUSG00000024042,ENSMUSG00000025025,ENSMUSG00000028163,ENSMUSG00000025225,ENSMUSG00000021466,ENSMUSG00000002983,ENSMUSG00000022479,ENSMUSG00000022306,ENSMUSG00000031965,ENSMUSG00000048385,…	1.05753282370281e-15	1.04418147180356e-13	0.0463791700569569
GO:0098542	defense response to other organism	BP	50	472	620	21568	ENSMUSG00000042677,ENSMUSG00000055561,ENSMUSG00000053175,ENSMUSG00000056501,ENSMUSG00000038357,ENSMUSG00000061232,ENSMUSG00000031722,ENSMUSG00000016024,ENSMUSG00000020826,ENSMUSG00000026177,ENSMUSG00000017002,ENSMUSG00000030142,ENSMUSG00000042286,ENSMUSG00000035459,ENSMUSG00000042244,ENSMUSG00000055994,ENSMUSG00000057666,ENSMUSG00000023349,ENSMUSG00000040264,ENSMUSG00000028270,ENSMUSG00000027995,…	1.81970036257259e-15	1.7745448350569e-13	0.105932203389831
GO:0050776	regulation of immune response	BP	58	621	620	21568	ENSMUSG00000024164,ENSMUSG00000026656,ENSMUSG00000038521,ENSMUSG00000079343,ENSMUSG00000023224,ENSMUSG00000030111,ENSMUSG00000028076,ENSMUSG00000061232,ENSMUSG00000060550,ENSMUSG00000027995,ENSMUSG00000055994,ENSMUSG00000019850,ENSMUSG00000022309,ENSMUSG00000020400,ENSMUSG00000020227,ENSMUSG00000044162,ENSMUSG00000022126,ENSMUSG00000055561,ENSMUSG00000024610,ENSMUSG00000026069,ENSMUSG00000024810,…	2.7623140983214e-15	2.66091695885862e-13	0.0933977455716586
GO:0048585	negative regulation of response to stimulus	BP	96	1427	620	21568	ENSMUSG00000026656,ENSMUSG00000023224,ENSMUSG00000030111,ENSMUSG00000020227,ENSMUSG00000040016,ENSMUSG00000030406,ENSMUSG00000057897,ENSMUSG00000030790,ENSMUSG00000019850,ENSMUSG00000032691,ENSMUSG00000055994,ENSMUSG00000022309,ENSMUSG00000055561,ENSMUSG00000026069,ENSMUSG00000024810,ENSMUSG00000021125,ENSMUSG00000053113,ENSMUSG00000038037,ENSMUSG00000026475,ENSMUSG00000059810,ENSMUSG00000024186,…	3.97780245088919e-15	3.78562187464744e-13	0.0672740014015417
GO:0051049	regulation of transport	BP	112	1806	620	21568	ENSMUSG00000049115,ENSMUSG00000068122,ENSMUSG00000024042,ENSMUSG00000029361,ENSMUSG00000024868,ENSMUSG00000022309,ENSMUSG00000024610,ENSMUSG00000034997,ENSMUSG00000020826,ENSMUSG00000032902,ENSMUSG00000040016,ENSMUSG00000018500,ENSMUSG00000050556,ENSMUSG00000020333,ENSMUSG00000069601,ENSMUSG00000029380,ENSMUSG00000049281,ENSMUSG00000024164,ENSMUSG00000021025,ENSMUSG00000021466,ENSMUSG00000014776,…	4.1700495404747e-15	3.92133587145353e-13	0.062015503875969
GO:0045595	regulation of cell differentiation	BP	110	1760	620	21568	ENSMUSG00000021109,ENSMUSG00000079092,ENSMUSG00000031520,ENSMUSG00000019966,ENSMUSG00000009248,ENSMUSG00000031965,ENSMUSG00000028583,ENSMUSG00000029287,ENSMUSG00000018916,ENSMUSG00000029373,ENSMUSG00000021025,ENSMUSG00000024042,ENSMUSG00000038132,ENSMUSG00000070866,ENSMUSG00000057897,ENSMUSG00000025746,ENSMUSG00000034394,ENSMUSG00000029371,ENSMUSG00000027834,ENSMUSG00000020333,ENSMUSG00000061232,…	4.55782643487144e-15	4.2355612951823e-13	0.0625
GO:0035556	intracellular signal transduction	BP	133	2336	620	21568	ENSMUSG00000021127,ENSMUSG00000026177,ENSMUSG00000035352,ENSMUSG00000000182,ENSMUSG00000025496,ENSMUSG00000036585,ENSMUSG00000021732,ENSMUSG00000024610,ENSMUSG00000018500,ENSMUSG00000043017,ENSMUSG00000059588,ENSMUSG00000049115,ENSMUSG00000053175,ENSMUSG00000028163,ENSMUSG00000025225,ENSMUSG00000021025,ENSMUSG00000002983,ENSMUSG00000041135,ENSMUSG00000046688,ENSMUSG00000064246,ENSMUSG00000040026,…	5.27146824843578e-15	4.84178229004584e-13	0.0569349315068493
GO:0007166	cell surface receptor signaling pathway	BP	129	2238	620	21568	ENSMUSG00000020227,ENSMUSG00000024610,ENSMUSG00000041135,ENSMUSG00000018500,ENSMUSG00000027995,ENSMUSG00000024868,ENSMUSG00000004558,ENSMUSG00000029005,ENSMUSG00000051920,ENSMUSG00000036596,ENSMUSG00000022309,ENSMUSG00000022144,ENSMUSG00000000532,ENSMUSG00000029377,ENSMUSG00000031613,ENSMUSG00000035385,ENSMUSG00000029287,ENSMUSG00000024211,ENSMUSG00000050556,ENSMUSG00000067586,ENSMUSG00000031722,…	6.02113256329159e-15	5.46677311694716e-13	0.0576407506702413
GO:0042379	chemokine receptor binding	MF	18	55	620	21568	ENSMUSG00000029380,ENSMUSG00000034855,ENSMUSG00000029417,ENSMUSG00000020676,ENSMUSG00000035352,ENSMUSG00000035385,ENSMUSG00000026166,ENSMUSG00000000982,ENSMUSG00000018927,ENSMUSG00000035373,ENSMUSG00000019122,ENSMUSG00000058427,ENSMUSG00000029371,ENSMUSG00000029373,ENSMUSG00000029372,ENSMUSG00000018920,ENSMUSG00000029379,ENSMUSG00000042306	7.53772049853717e-15	6.76596070658467e-13	0.327272727272727
GO:0048018	receptor ligand activity	MF	48	455	620	21568	ENSMUSG00000018916,ENSMUSG00000038067,ENSMUSG00000021943,ENSMUSG00000029380,ENSMUSG00000034855,ENSMUSG00000027399,ENSMUSG00000025746,ENSMUSG00000040329,ENSMUSG00000034394,ENSMUSG00000019966,ENSMUSG00000029417,ENSMUSG00000020676,ENSMUSG00000035352,ENSMUSG00000035385,ENSMUSG00000026166,ENSMUSG00000000982,ENSMUSG00000018927,ENSMUSG00000035373,ENSMUSG00000019122,ENSMUSG00000058427,ENSMUSG00000029371,…	8.0050930001397e-15	7.10474489978691e-13	0.105494505494505
GO:2000026	regulation of multicellular organismal development	BP	116	1924	620	21568	ENSMUSG00000036585,ENSMUSG00000021732,ENSMUSG00000022144,ENSMUSG00000021109,ENSMUSG00000079092,ENSMUSG00000031520,ENSMUSG00000019966,ENSMUSG00000009248,ENSMUSG00000031965,ENSMUSG00000028583,ENSMUSG00000029287,ENSMUSG00000020227,ENSMUSG00000070866,ENSMUSG00000057897,ENSMUSG00000025746,ENSMUSG00000034394,ENSMUSG00000029371,ENSMUSG00000027834,ENSMUSG00000020333,ENSMUSG00000061232,ENSMUSG00000050896,…	8.92262703125011e-15	7.83109232442718e-13	0.0602910602910603
GO:0010646	regulation of cell communication	BP	157	2999	620	21568	ENSMUSG00000025496,ENSMUSG00000036585,ENSMUSG00000021732,ENSMUSG00000024610,ENSMUSG00000020227,ENSMUSG00000041135,ENSMUSG00000049115,ENSMUSG00000068122,ENSMUSG00000040016,ENSMUSG00000030406,ENSMUSG00000057897,ENSMUSG00000030790,ENSMUSG00000029377,ENSMUSG00000064246,ENSMUSG00000020826,ENSMUSG00000032902,ENSMUSG00000051401,ENSMUSG00000021466,ENSMUSG00000000532,ENSMUSG00000022114,ENSMUSG00000053113,…	1.37970824124427e-14	1.19761707665808e-12	0.0523507835945315
GO:0030545	receptor regulator activity	MF	49	482	620	21568	ENSMUSG00000018916,ENSMUSG00000038067,ENSMUSG00000021943,ENSMUSG00000029380,ENSMUSG00000034855,ENSMUSG00000027399,ENSMUSG00000025746,ENSMUSG00000040329,ENSMUSG00000034394,ENSMUSG00000019966,ENSMUSG00000029417,ENSMUSG00000020676,ENSMUSG00000035352,ENSMUSG00000035385,ENSMUSG00000026166,ENSMUSG00000000982,ENSMUSG00000018927,ENSMUSG00000035373,ENSMUSG00000019122,ENSMUSG00000058427,ENSMUSG00000029371,…	1.76040567838956e-14	1.51146135365208e-12	0.101659751037344
GO:0048731	system development	BP	207	4432	620	21568	ENSMUSG00000021765,ENSMUSG00000017737,ENSMUSG00000022479,ENSMUSG00000027339,ENSMUSG00000022309,ENSMUSG00000044337,ENSMUSG00000024087,ENSMUSG00000024140,ENSMUSG00000029377,ENSMUSG00000036585,ENSMUSG00000021974,ENSMUSG00000031380,ENSMUSG00000021109,ENSMUSG00000025969,ENSMUSG00000035352,ENSMUSG00000035385,ENSMUSG00000021281,ENSMUSG00000031520,ENSMUSG00000059588,ENSMUSG00000002289,ENSMUSG00000044813,…	2.59235354122521e-14	2.2018280238858e-12	0.0467057761732852
GO:0032103	positive regulation of response to external stimulus	BP	36	274	620	21568	ENSMUSG00000024164,ENSMUSG00000025746,ENSMUSG00000034855,ENSMUSG00000029417,ENSMUSG00000022126,ENSMUSG00000026012,ENSMUSG00000018500,ENSMUSG00000055994,ENSMUSG00000035385,ENSMUSG00000009281,ENSMUSG00000040016,ENSMUSG00000015305,ENSMUSG00000055447,ENSMUSG00000026069,ENSMUSG00000021025,ENSMUSG00000000982,ENSMUSG00000027995,ENSMUSG00000020400,ENSMUSG00000024810,ENSMUSG00000021732,ENSMUSG00000031380,…	2.77689211501662e-14	2.33347561877833e-12	0.131386861313869
GO:0051241	negative regulation of multicellular organismal process	BP	83	1181	620	21568	ENSMUSG00000028163,ENSMUSG00000026177,ENSMUSG00000004558,ENSMUSG00000022309,ENSMUSG00000068122,ENSMUSG00000017446,ENSMUSG00000019929,ENSMUSG00000014813,ENSMUSG00000009248,ENSMUSG00000029287,ENSMUSG00000020227,ENSMUSG00000061232,ENSMUSG00000050896,ENSMUSG00000014776,ENSMUSG00000003032,ENSMUSG00000034855,ENSMUSG00000034394,ENSMUSG00000035385,ENSMUSG00000029373,ENSMUSG00000042286,ENSMUSG00000074766,…	3.52497497411019e-14	2.9309239284733e-12	0.0702794242167655
GO:0048523	negative regulation of cellular process	BP	205	4393	620	21568	ENSMUSG00000020473,ENSMUSG00000007805,ENSMUSG00000024868,ENSMUSG00000058665,ENSMUSG00000024140,ENSMUSG00000021974,ENSMUSG00000021765,ENSMUSG00000021109,ENSMUSG00000003032,ENSMUSG00000009248,ENSMUSG00000049723,ENSMUSG00000024042,ENSMUSG00000025025,ENSMUSG00000028163,ENSMUSG00000025225,ENSMUSG00000021466,ENSMUSG00000002983,ENSMUSG00000022479,ENSMUSG00000022306,ENSMUSG00000031965,ENSMUSG00000048385,…	4.10838752519907e-14	3.38043261057786e-12	0.0466651491008422
GO:0006928	movement of cell or subcellular component	BP	108	1775	620	21568	ENSMUSG00000022144,ENSMUSG00000021109,ENSMUSG00000019966,ENSMUSG00000025969,ENSMUSG00000028780,ENSMUSG00000030077,ENSMUSG00000027797,ENSMUSG00000050953,ENSMUSG00000020902,ENSMUSG00000031965,ENSMUSG00000023473,ENSMUSG00000045930,ENSMUSG00000016024,ENSMUSG00000000290,ENSMUSG00000035385,ENSMUSG00000029372,ENSMUSG00000020676,ENSMUSG00000035352,ENSMUSG00000026166,ENSMUSG00000000982,ENSMUSG00000018927,…	5.0632025322269e-14	4.0810445716388e-12	0.0608450704225352
GO:0046903	secretion	BP	78	1078	620	21568	ENSMUSG00000018916,ENSMUSG00000049115,ENSMUSG00000068122,ENSMUSG00000027995,ENSMUSG00000055994,ENSMUSG00000008496,ENSMUSG00000022309,ENSMUSG00000024610,ENSMUSG00000025804,ENSMUSG00000050556,ENSMUSG00000021281,ENSMUSG00000021280,ENSMUSG00000058420,ENSMUSG00000033595,ENSMUSG00000046314,ENSMUSG00000006567,ENSMUSG00000021109,ENSMUSG00000022479,ENSMUSG00000024066,ENSMUSG00000061751,ENSMUSG00000020826,…	5.02243377515464e-14	4.0810445716388e-12	0.0723562152133581
GO:0009986	cell surface	CC	65	805	620	21568	ENSMUSG00000051439,ENSMUSG00000028076,ENSMUSG00000026012,ENSMUSG00000025804,ENSMUSG00000026399,ENSMUSG00000024778,ENSMUSG00000026656,ENSMUSG00000028583,ENSMUSG00000061232,ENSMUSG00000060550,ENSMUSG00000037405,ENSMUSG00000034855,ENSMUSG00000024610,ENSMUSG00000031304,ENSMUSG00000025746,ENSMUSG00000026069,ENSMUSG00000029417,ENSMUSG00000026580,ENSMUSG00000029287,ENSMUSG00000028965,ENSMUSG00000027962,…	5.63874326603828e-14	4.4990336422663e-12	0.0807453416149068
GO:0023051	regulation of signaling	BP	156	3022	620	21568	ENSMUSG00000025496,ENSMUSG00000036585,ENSMUSG00000021732,ENSMUSG00000024610,ENSMUSG00000049115,ENSMUSG00000020227,ENSMUSG00000041135,ENSMUSG00000068122,ENSMUSG00000040016,ENSMUSG00000030406,ENSMUSG00000057897,ENSMUSG00000030790,ENSMUSG00000029377,ENSMUSG00000064246,ENSMUSG00000020826,ENSMUSG00000032902,ENSMUSG00000051401,ENSMUSG00000021466,ENSMUSG00000000532,ENSMUSG00000022114,ENSMUSG00000053113,…	5.73287415358309e-14	4.52839729391528e-12	0.0516214427531436
GO:0009967	positive regulation of signal transduction	BP	89	1329	620	21568	ENSMUSG00000025496,ENSMUSG00000036585,ENSMUSG00000021732,ENSMUSG00000024610,ENSMUSG00000041135,ENSMUSG00000029377,ENSMUSG00000064246,ENSMUSG00000038037,ENSMUSG00000000532,ENSMUSG00000021943,ENSMUSG00000022309,ENSMUSG00000026012,ENSMUSG00000038067,ENSMUSG00000019929,ENSMUSG00000026580,ENSMUSG00000027995,ENSMUSG00000073802,ENSMUSG00000029287,ENSMUSG00000025427,ENSMUSG00000021974,ENSMUSG00000021109,…	6.09546747630889e-14	4.76713837577861e-12	0.0669676448457487
GO:0030593	neutrophil chemotaxis	BP	21	89	620	21568	ENSMUSG00000029082,ENSMUSG00000055994,ENSMUSG00000029380,ENSMUSG00000024610,ENSMUSG00000016024,ENSMUSG00000058427,ENSMUSG00000029371,ENSMUSG00000029373,ENSMUSG00000029372,ENSMUSG00000029379,ENSMUSG00000022865,ENSMUSG00000000290,ENSMUSG00000028525,ENSMUSG00000020676,ENSMUSG00000035352,ENSMUSG00000035385,ENSMUSG00000026166,ENSMUSG00000000982,ENSMUSG00000018927,ENSMUSG00000035373,ENSMUSG00000019122	6.408423204562e-14	4.96275832282699e-12	0.235955056179775
GO:0071219	cellular response to molecule of bacterial origin	BP	32	223	620	21568	ENSMUSG00000051439,ENSMUSG00000016024,ENSMUSG00000021025,ENSMUSG00000035352,ENSMUSG00000041135,ENSMUSG00000015305,ENSMUSG00000027995,ENSMUSG00000056501,ENSMUSG00000028270,ENSMUSG00000037580,ENSMUSG00000034855,ENSMUSG00000025746,ENSMUSG00000022126,ENSMUSG00000026712,ENSMUSG00000028163,ENSMUSG00000020826,ENSMUSG00000028525,ENSMUSG00000032372,ENSMUSG00000035385,ENSMUSG00000029371,ENSMUSG00000019850,…	6.49105519545127e-14	4.97794611542423e-12	0.143497757847534
GO:0071621	granulocyte chemotaxis	BP	23	110	620	21568	ENSMUSG00000035385,ENSMUSG00000009281,ENSMUSG00000022865,ENSMUSG00000029380,ENSMUSG00000000290,ENSMUSG00000028525,ENSMUSG00000020676,ENSMUSG00000035352,ENSMUSG00000026166,ENSMUSG00000000982,ENSMUSG00000018927,ENSMUSG00000035373,ENSMUSG00000019122,ENSMUSG00000058427,ENSMUSG00000029371,ENSMUSG00000029379,ENSMUSG00000042306,ENSMUSG00000029082,ENSMUSG00000055994,ENSMUSG00000024610,ENSMUSG00000016024,…	6.62282958465322e-14	5.03016643165152e-12	0.209090909090909
GO:0050778	positive regulation of immune response	BP	48	485	620	21568	ENSMUSG00000024164,ENSMUSG00000038521,ENSMUSG00000079343,ENSMUSG00000023224,ENSMUSG00000030111,ENSMUSG00000028076,ENSMUSG00000061232,ENSMUSG00000060550,ENSMUSG00000027995,ENSMUSG00000055994,ENSMUSG00000020400,ENSMUSG00000020227,ENSMUSG00000044162,ENSMUSG00000022126,ENSMUSG00000024610,ENSMUSG00000026177,ENSMUSG00000041135,ENSMUSG00000024810,ENSMUSG00000032691,ENSMUSG00000026012,ENSMUSG00000030895,…	9.0688135835774e-14	6.82233890444551e-12	0.0989690721649484
GO:0030154	cell differentiation	BP	189	3966	620	21568	ENSMUSG00000024868,ENSMUSG00000026840,ENSMUSG00000029377,ENSMUSG00000030790,ENSMUSG00000022309,ENSMUSG00000021127,ENSMUSG00000044337,ENSMUSG00000029287,ENSMUSG00000022306,ENSMUSG00000007805,ENSMUSG00000021974,ENSMUSG00000021943,ENSMUSG00000050953,ENSMUSG00000020427,ENSMUSG00000051920,ENSMUSG00000021466,ENSMUSG00000022144,ENSMUSG00000021109,ENSMUSG00000019966,ENSMUSG00000025969,ENSMUSG00000028780,…	9.84317915020959e-14	7.33502567051939e-12	0.0476550680786687
GO:0005126	cytokine receptor binding	MF	36	289	620	21568	ENSMUSG00000014776,ENSMUSG00000029287,ENSMUSG00000018916,ENSMUSG00000038067,ENSMUSG00000025746,ENSMUSG00000040329,ENSMUSG00000034394,ENSMUSG00000027399,ENSMUSG00000022514,ENSMUSG00000056130,ENSMUSG00000031750,ENSMUSG00000021943,ENSMUSG00000022144,ENSMUSG00000035678,ENSMUSG00000022309,ENSMUSG00000031380,ENSMUSG00000019966,ENSMUSG00000029380,ENSMUSG00000034855,ENSMUSG00000029417,ENSMUSG00000020676,…	1.44003280177892e-13	1.06306720572446e-11	0.124567474048443
GO:0006810	transport	BP	195	4177	620	21568	ENSMUSG00000023030,ENSMUSG00000053175,ENSMUSG00000021025,ENSMUSG00000021974,ENSMUSG00000049723,ENSMUSG00000018916,ENSMUSG00000049115,ENSMUSG00000068122,ENSMUSG00000024042,ENSMUSG00000029361,ENSMUSG00000030790,ENSMUSG00000024868,ENSMUSG00000022309,ENSMUSG00000061414,ENSMUSG00000027995,ENSMUSG00000055994,ENSMUSG00000008496,ENSMUSG00000024610,ENSMUSG00000031596,ENSMUSG00000019832,ENSMUSG00000027220,…	2.4168449357372e-13	1.76765353216557e-11	0.0466842231266459
GO:0050727	regulation of inflammatory response	BP	35	285	620	21568	ENSMUSG00000024164,ENSMUSG00000026656,ENSMUSG00000023224,ENSMUSG00000030111,ENSMUSG00000019850,ENSMUSG00000032691,ENSMUSG00000025746,ENSMUSG00000055994,ENSMUSG00000026012,ENSMUSG00000018500,ENSMUSG00000026399,ENSMUSG00000040016,ENSMUSG00000053113,ENSMUSG00000003541,ENSMUSG00000022126,ENSMUSG00000028163,ENSMUSG00000053475,ENSMUSG00000059588,ENSMUSG00000055447,ENSMUSG00000026069,ENSMUSG00000021025,…	4.82168895784326e-13	3.49417624568843e-11	0.12280701754386
GO:0098772	molecular function regulator	MF	100	1642	620	21568	ENSMUSG00000042349,ENSMUSG00000026399,ENSMUSG00000002289,ENSMUSG00000053113,ENSMUSG00000038037,ENSMUSG00000019929,ENSMUSG00000020601,ENSMUSG00000050896,ENSMUSG00000073802,ENSMUSG00000024164,ENSMUSG00000030111,ENSMUSG00000023224,ENSMUSG00000066361,ENSMUSG00000062345,ENSMUSG00000017002,ENSMUSG00000021403,ENSMUSG00000027834,ENSMUSG00000021091,ENSMUSG00000055561,ENSMUSG00000025780,ENSMUSG00000066363,…	4.98273345800082e-13	3.5780555986135e-11	0.0609013398294763
GO:0051234	establishment of localization	BP	198	4299	620	21568	ENSMUSG00000023030,ENSMUSG00000053175,ENSMUSG00000021025,ENSMUSG00000021732,ENSMUSG00000022114,ENSMUSG00000021974,ENSMUSG00000049723,ENSMUSG00000018916,ENSMUSG00000049115,ENSMUSG00000068122,ENSMUSG00000024042,ENSMUSG00000029361,ENSMUSG00000030790,ENSMUSG00000024868,ENSMUSG00000022309,ENSMUSG00000061414,ENSMUSG00000027995,ENSMUSG00000055994,ENSMUSG00000008496,ENSMUSG00000024610,ENSMUSG00000031596,…	5.34820112897267e-13	3.80589556015812e-11	0.0460572226099093
GO:0031982	vesicle	CC	185	3923	620	21568	ENSMUSG00000049115,ENSMUSG00000025496,ENSMUSG00000029361,ENSMUSG00000020826,ENSMUSG00000032561,ENSMUSG00000025892,ENSMUSG00000000290,ENSMUSG00000023030,ENSMUSG00000006567,ENSMUSG00000038037,ENSMUSG00000022037,ENSMUSG00000040264,ENSMUSG00000028270,ENSMUSG00000037580,ENSMUSG00000028583,ENSMUSG00000034997,ENSMUSG00000047976,ENSMUSG00000027834,ENSMUSG00000020205,ENSMUSG00000027995,ENSMUSG00000028268,…	5.54382176214373e-13	3.90987929456905e-11	0.0471577874075962
GO:0048514	blood vessel morphogenesis	BP	50	547	620	21568	ENSMUSG00000022309,ENSMUSG00000044337,ENSMUSG00000024087,ENSMUSG00000024140,ENSMUSG00000029377,ENSMUSG00000036585,ENSMUSG00000021974,ENSMUSG00000031380,ENSMUSG00000021109,ENSMUSG00000025969,ENSMUSG00000035352,ENSMUSG00000035385,ENSMUSG00000021281,ENSMUSG00000031520,ENSMUSG00000059588,ENSMUSG00000002289,ENSMUSG00000044813,ENSMUSG00000042677,ENSMUSG00000046318,ENSMUSG00000032625,ENSMUSG00000031965,…	5.72387356985457e-13	4.00113958657357e-11	0.0914076782449726
GO:0022610	biological adhesion	BP	82	1222	620	21568	ENSMUSG00000022865,ENSMUSG00000026580,ENSMUSG00000027962,ENSMUSG00000090523,ENSMUSG00000029082,ENSMUSG00000022425,ENSMUSG00000038007,ENSMUSG00000031520,ENSMUSG00000030077,ENSMUSG00000044337,ENSMUSG00000024087,ENSMUSG00000021728,ENSMUSG00000028583,ENSMUSG00000035273,ENSMUSG00000037405,ENSMUSG00000000290,ENSMUSG00000055447,ENSMUSG00000030187,ENSMUSG00000019966,ENSMUSG00000049100,ENSMUSG00000027322,…	6.11968562128525e-13	4.24029795811686e-11	0.0671031096563011
GO:0001568	blood vessel development	BP	55	645	620	21568	ENSMUSG00000022309,ENSMUSG00000044337,ENSMUSG00000024087,ENSMUSG00000024140,ENSMUSG00000029377,ENSMUSG00000036585,ENSMUSG00000021974,ENSMUSG00000031380,ENSMUSG00000021109,ENSMUSG00000025969,ENSMUSG00000035352,ENSMUSG00000035385,ENSMUSG00000021281,ENSMUSG00000031520,ENSMUSG00000059588,ENSMUSG00000002289,ENSMUSG00000044813,ENSMUSG00000042677,ENSMUSG00000046318,ENSMUSG00000032625,ENSMUSG00000031965,…	6.38960769216573e-13	4.38882705742758e-11	0.0852713178294574
GO:0010562	positive regulation of phosphorus metabolic process	BP	73	1023	620	21568	ENSMUSG00000025496,ENSMUSG00000036585,ENSMUSG00000021732,ENSMUSG00000024610,ENSMUSG00000024397,ENSMUSG00000024164,ENSMUSG00000038357,ENSMUSG00000024778,ENSMUSG00000026390,ENSMUSG00000017737,ENSMUSG00000040016,ENSMUSG00000009281,ENSMUSG00000031750,ENSMUSG00000029377,ENSMUSG00000022309,ENSMUSG00000064246,ENSMUSG00000034997,ENSMUSG00000038037,ENSMUSG00000052353,ENSMUSG00000041135,ENSMUSG00000000532,…	7.00647207061458e-13	4.73026691331492e-11	0.0713587487781036
GO:0045937	positive regulation of phosphate metabolic process	BP	73	1023	620	21568	ENSMUSG00000025496,ENSMUSG00000036585,ENSMUSG00000021732,ENSMUSG00000024610,ENSMUSG00000024397,ENSMUSG00000024164,ENSMUSG00000038357,ENSMUSG00000024778,ENSMUSG00000026390,ENSMUSG00000017737,ENSMUSG00000040016,ENSMUSG00000009281,ENSMUSG00000031750,ENSMUSG00000029377,ENSMUSG00000022309,ENSMUSG00000064246,ENSMUSG00000034997,ENSMUSG00000038037,ENSMUSG00000052353,ENSMUSG00000041135,ENSMUSG00000000532,…	7.00647207061458e-13	4.73026691331492e-11	0.0713587487781036
GO:0010648	negative regulation of cell communication	BP	82	1226	620	21568	ENSMUSG00000020227,ENSMUSG00000040016,ENSMUSG00000030406,ENSMUSG00000057897,ENSMUSG00000030790,ENSMUSG00000053113,ENSMUSG00000038037,ENSMUSG00000026475,ENSMUSG00000059810,ENSMUSG00000024186,ENSMUSG00000019775,ENSMUSG00000042671,ENSMUSG00000043017,ENSMUSG00000020696,ENSMUSG00000014776,ENSMUSG00000024901,ENSMUSG00000031965,ENSMUSG00000003032,ENSMUSG00000024868,ENSMUSG00000021974,ENSMUSG00000049580,…	7.26972340598647e-13	4.82550799864598e-11	0.066884176182708
GO:0071216	cellular response to biotic stimulus	BP	32	243	620	21568	ENSMUSG00000051439,ENSMUSG00000016024,ENSMUSG00000021025,ENSMUSG00000035352,ENSMUSG00000041135,ENSMUSG00000015305,ENSMUSG00000026656,ENSMUSG00000022126,ENSMUSG00000027995,ENSMUSG00000056501,ENSMUSG00000028270,ENSMUSG00000037580,ENSMUSG00000034855,ENSMUSG00000025746,ENSMUSG00000026712,ENSMUSG00000028163,ENSMUSG00000020826,ENSMUSG00000028525,ENSMUSG00000032372,ENSMUSG00000035385,ENSMUSG00000029371,…	7.23892988286071e-13	4.82550799864598e-11	0.131687242798354
GO:0010647	positive regulation of cell communication	BP	100	1653	620	21568	ENSMUSG00000025496,ENSMUSG00000036585,ENSMUSG00000021732,ENSMUSG00000024610,ENSMUSG00000041135,ENSMUSG00000029377,ENSMUSG00000064246,ENSMUSG00000038037,ENSMUSG00000069601,ENSMUSG00000050953,ENSMUSG00000000532,ENSMUSG00000021943,ENSMUSG00000022309,ENSMUSG00000026012,ENSMUSG00000038067,ENSMUSG00000019929,ENSMUSG00000026580,ENSMUSG00000027995,ENSMUSG00000073802,ENSMUSG00000029287,ENSMUSG00000025427,…	7.45453346425745e-13	4.90694665284747e-11	0.0604960677555959
GO:0023057	negative regulation of signaling	BP	82	1230	620	21568	ENSMUSG00000020227,ENSMUSG00000040016,ENSMUSG00000030406,ENSMUSG00000057897,ENSMUSG00000030790,ENSMUSG00000053113,ENSMUSG00000038037,ENSMUSG00000026475,ENSMUSG00000059810,ENSMUSG00000024186,ENSMUSG00000019775,ENSMUSG00000042671,ENSMUSG00000043017,ENSMUSG00000020696,ENSMUSG00000014776,ENSMUSG00000024901,ENSMUSG00000031965,ENSMUSG00000003032,ENSMUSG00000024868,ENSMUSG00000021974,ENSMUSG00000049580,…	8.62767410145961e-13	5.63223121714293e-11	0.0666666666666667
GO:0051247	positive regulation of protein metabolic process	BP	93	1490	620	21568	ENSMUSG00000025496,ENSMUSG00000036585,ENSMUSG00000021732,ENSMUSG00000024610,ENSMUSG00000024397,ENSMUSG00000024164,ENSMUSG00000038357,ENSMUSG00000024778,ENSMUSG00000026390,ENSMUSG00000017737,ENSMUSG00000040016,ENSMUSG00000009281,ENSMUSG00000031750,ENSMUSG00000029377,ENSMUSG00000004446,ENSMUSG00000023030,ENSMUSG00000024066,ENSMUSG00000003955,ENSMUSG00000032691,ENSMUSG00000038007,ENSMUSG00000022309,…	9.38303263792532e-13	6.0751290825387e-11	0.0624161073825503
GO:1901701	cellular response to oxygen-containing compound	BP	74	1052	620	21568	ENSMUSG00000042671,ENSMUSG00000026888,ENSMUSG00000006818,ENSMUSG00000056501,ENSMUSG00000038037,ENSMUSG00000043613,ENSMUSG00000051439,ENSMUSG00000016024,ENSMUSG00000021025,ENSMUSG00000035352,ENSMUSG00000041135,ENSMUSG00000015305,ENSMUSG00000021127,ENSMUSG00000017737,ENSMUSG00000021109,ENSMUSG00000036504,ENSMUSG00000049115,ENSMUSG00000027562,ENSMUSG00000053113,ENSMUSG00000045658,ENSMUSG00000078566,…	9.69611078884719e-13	6.22679505049626e-11	0.0703422053231939
GO:0065008	regulation of biological quality	BP	170	3519	620	21568	ENSMUSG00000050556,ENSMUSG00000034997,ENSMUSG00000089665,ENSMUSG00000027399,ENSMUSG00000040016,ENSMUSG00000029371,ENSMUSG00000028525,ENSMUSG00000025746,ENSMUSG00000038608,ENSMUSG00000021109,ENSMUSG00000019850,ENSMUSG00000049115,ENSMUSG00000068122,ENSMUSG00000030790,ENSMUSG00000037010,ENSMUSG00000024140,ENSMUSG00000013584,ENSMUSG00000046402,ENSMUSG00000024610,ENSMUSG00000006818,ENSMUSG00000003541,…	9.89300348902534e-13	6.30200278708155e-11	0.0483091787439614
GO:0051716	cellular response to stimulus	BP	290	7172	620	21568	ENSMUSG00000021127,ENSMUSG00000026177,ENSMUSG00000035352,ENSMUSG00000000182,ENSMUSG00000025496,ENSMUSG00000036585,ENSMUSG00000021732,ENSMUSG00000024610,ENSMUSG00000041974,ENSMUSG00000004446,ENSMUSG00000006818,ENSMUSG00000020227,ENSMUSG00000041135,ENSMUSG00000018500,ENSMUSG00000040016,ENSMUSG00000030406,ENSMUSG00000027995,ENSMUSG00000016024,ENSMUSG00000020676,ENSMUSG00000026166,ENSMUSG00000000982,…	1.00833854814131e-12	6.37189295341458e-11	0.0404350250976018
GO:1902533	positive regulation of intracellular signal transduction	BP	66	881	620	21568	ENSMUSG00000025496,ENSMUSG00000036585,ENSMUSG00000021732,ENSMUSG00000024610,ENSMUSG00000064246,ENSMUSG00000038037,ENSMUSG00000022309,ENSMUSG00000026012,ENSMUSG00000038067,ENSMUSG00000019929,ENSMUSG00000026580,ENSMUSG00000027399,ENSMUSG00000041135,ENSMUSG00000055994,ENSMUSG00000026271,ENSMUSG00000018916,ENSMUSG00000030895,ENSMUSG00000025746,ENSMUSG00000034394,ENSMUSG00000034422,ENSMUSG00000049115,…	1.1306390800266e-12	7.08803023264293e-11	0.0749148694665153
GO:0001944	vasculature development	BP	56	675	620	21568	ENSMUSG00000022309,ENSMUSG00000044337,ENSMUSG00000024087,ENSMUSG00000024140,ENSMUSG00000029377,ENSMUSG00000036585,ENSMUSG00000021974,ENSMUSG00000031380,ENSMUSG00000021109,ENSMUSG00000025969,ENSMUSG00000035352,ENSMUSG00000035385,ENSMUSG00000021281,ENSMUSG00000031520,ENSMUSG00000059588,ENSMUSG00000002289,ENSMUSG00000044813,ENSMUSG00000042677,ENSMUSG00000046318,ENSMUSG00000032625,ENSMUSG00000049115,…	1.18864725583575e-12	7.3930115542099e-11	0.082962962962963
GO:0032940	secretion by cell	BP	69	948	620	21568	ENSMUSG00000049115,ENSMUSG00000068122,ENSMUSG00000027995,ENSMUSG00000055994,ENSMUSG00000008496,ENSMUSG00000022309,ENSMUSG00000025804,ENSMUSG00000050556,ENSMUSG00000021281,ENSMUSG00000021280,ENSMUSG00000058420,ENSMUSG00000033595,ENSMUSG00000046314,ENSMUSG00000020826,ENSMUSG00000032902,ENSMUSG00000040016,ENSMUSG00000018500,ENSMUSG00000024897,ENSMUSG00000034997,ENSMUSG00000021700,ENSMUSG00000027220,…	1.27730042202706e-12	7.88234065124352e-11	0.0727848101265823
GO:0071347	cellular response to interleukin-1	BP	18	72	620	21568	ENSMUSG00000027399,ENSMUSG00000026072,ENSMUSG00000020227,ENSMUSG00000025746,ENSMUSG00000056501,ENSMUSG00000022126,ENSMUSG00000028163,ENSMUSG00000040026,ENSMUSG00000020676,ENSMUSG00000035352,ENSMUSG00000035385,ENSMUSG00000026166,ENSMUSG00000000982,ENSMUSG00000018927,ENSMUSG00000035373,ENSMUSG00000019122,ENSMUSG00000032363,ENSMUSG00000042677	1.37492569345336e-12	8.41902174619234e-11	0.25
GO:0048869	cellular developmental process	BP	192	4170	620	21568	ENSMUSG00000022037,ENSMUSG00000028583,ENSMUSG00000073412,ENSMUSG00000022479,ENSMUSG00000024868,ENSMUSG00000026840,ENSMUSG00000029377,ENSMUSG00000030790,ENSMUSG00000022309,ENSMUSG00000021127,ENSMUSG00000044337,ENSMUSG00000029287,ENSMUSG00000022306,ENSMUSG00000007805,ENSMUSG00000021974,ENSMUSG00000021943,ENSMUSG00000050953,ENSMUSG00000020427,ENSMUSG00000051920,ENSMUSG00000021466,ENSMUSG00000022144,…	1.53132955878783e-12	9.30459398835772e-11	0.0460431654676259
GO:0001775	cell activation	BP	67	909	620	21568	ENSMUSG00000024397,ENSMUSG00000022037,ENSMUSG00000027995,ENSMUSG00000028076,ENSMUSG00000053175,ENSMUSG00000025225,ENSMUSG00000016024,ENSMUSG00000024810,ENSMUSG00000035673,ENSMUSG00000037405,ENSMUSG00000030142,ENSMUSG00000026177,ENSMUSG00000019850,ENSMUSG00000038608,ENSMUSG00000031239,ENSMUSG00000008496,ENSMUSG00000040329,ENSMUSG00000017446,ENSMUSG00000028583,ENSMUSG00000026580,ENSMUSG00000000290,…	1.57677622504989e-12	9.43881237447579e-11	0.0737073707370737
GO:0043230	extracellular organelle	CC	137	2627	620	21568	ENSMUSG00000025892,ENSMUSG00000000290,ENSMUSG00000023030,ENSMUSG00000000532,ENSMUSG00000020473,ENSMUSG00000022309,ENSMUSG00000028527,ENSMUSG00000076441,ENSMUSG00000004446,ENSMUSG00000029082,ENSMUSG00000023224,ENSMUSG00000024164,ENSMUSG00000027562,ENSMUSG00000051439,ENSMUSG00000029084,ENSMUSG00000015085,ENSMUSG00000064246,ENSMUSG00000030077,ENSMUSG00000022037,ENSMUSG00000038357,ENSMUSG00000003617,…	1.57731767746652e-12	9.43881237447579e-11	0.0521507422915874
GO:0065009	regulation of molecular function	BP	125	2310	620	21568	ENSMUSG00000073802,ENSMUSG00000025496,ENSMUSG00000036585,ENSMUSG00000021732,ENSMUSG00000024610,ENSMUSG00000021025,ENSMUSG00000029377,ENSMUSG00000053113,ENSMUSG00000038037,ENSMUSG00000019929,ENSMUSG00000025746,ENSMUSG00000044813,ENSMUSG00000050896,ENSMUSG00000004446,ENSMUSG00000023030,ENSMUSG00000024066,ENSMUSG00000003955,ENSMUSG00000032691,ENSMUSG00000038007,ENSMUSG00000022309,ENSMUSG00000011171,…	1.62677265498613e-12	9.66156180581611e-11	0.0541125541125541
GO:0031349	positive regulation of defense response	BP	35	299	620	21568	ENSMUSG00000024164,ENSMUSG00000027995,ENSMUSG00000025746,ENSMUSG00000020400,ENSMUSG00000020227,ENSMUSG00000044162,ENSMUSG00000026012,ENSMUSG00000018500,ENSMUSG00000055994,ENSMUSG00000040016,ENSMUSG00000032000,ENSMUSG00000041135,ENSMUSG00000022126,ENSMUSG00000019850,ENSMUSG00000051439,ENSMUSG00000021025,ENSMUSG00000042306,ENSMUSG00000056130,ENSMUSG00000052688,ENSMUSG00000016024,ENSMUSG00000029377,…	1.97095366795591e-12	1.16183306143162e-10	0.117056856187291
GO:0023056	positive regulation of signaling	BP	99	1660	620	21568	ENSMUSG00000025496,ENSMUSG00000036585,ENSMUSG00000021732,ENSMUSG00000024610,ENSMUSG00000049115,ENSMUSG00000041135,ENSMUSG00000029377,ENSMUSG00000064246,ENSMUSG00000038037,ENSMUSG00000000532,ENSMUSG00000021943,ENSMUSG00000022309,ENSMUSG00000026012,ENSMUSG00000038067,ENSMUSG00000019929,ENSMUSG00000026580,ENSMUSG00000027995,ENSMUSG00000073802,ENSMUSG00000029287,ENSMUSG00000025427,ENSMUSG00000021974,…	2.31057994694526e-12	1.35194600006819e-10	0.0596385542168675
GO:0001934	positive regulation of protein phosphorylation	BP	67	917	620	21568	ENSMUSG00000025496,ENSMUSG00000036585,ENSMUSG00000021732,ENSMUSG00000024610,ENSMUSG00000029377,ENSMUSG00000022309,ENSMUSG00000064246,ENSMUSG00000038037,ENSMUSG00000052353,ENSMUSG00000041135,ENSMUSG00000000532,ENSMUSG00000021943,ENSMUSG00000031520,ENSMUSG00000027339,ENSMUSG00000026177,ENSMUSG00000024235,ENSMUSG00000027399,ENSMUSG00000055994,ENSMUSG00000038067,ENSMUSG00000025746,ENSMUSG00000034394,…	2.34590166570514e-12	1.36252038657389e-10	0.0730643402399128
GO:0051704	multi-organism process	BP	109	1912	620	21568	ENSMUSG00000029377,ENSMUSG00000003541,ENSMUSG00000027832,ENSMUSG00000042677,ENSMUSG00000051439,ENSMUSG00000029380,ENSMUSG00000058427,ENSMUSG00000019850,ENSMUSG00000027995,ENSMUSG00000022126,ENSMUSG00000055561,ENSMUSG00000053175,ENSMUSG00000056501,ENSMUSG00000038357,ENSMUSG00000061232,ENSMUSG00000031722,ENSMUSG00000016024,ENSMUSG00000020826,ENSMUSG00000026177,ENSMUSG00000017002,ENSMUSG00000030142,…	2.51938891966868e-12	1.45260241434036e-10	0.0570083682008368
GO:0072358	cardiovascular system development	BP	56	688	620	21568	ENSMUSG00000022309,ENSMUSG00000044337,ENSMUSG00000024087,ENSMUSG00000024140,ENSMUSG00000029377,ENSMUSG00000036585,ENSMUSG00000021974,ENSMUSG00000031380,ENSMUSG00000021109,ENSMUSG00000025969,ENSMUSG00000035352,ENSMUSG00000035385,ENSMUSG00000021281,ENSMUSG00000031520,ENSMUSG00000059588,ENSMUSG00000002289,ENSMUSG00000044813,ENSMUSG00000042677,ENSMUSG00000046318,ENSMUSG00000032625,ENSMUSG00000049115,…	2.55993906654593e-12	1.46528686135118e-10	0.0813953488372093
GO:0048856	anatomical structure development	BP	233	5424	620	21568	ENSMUSG00000022037,ENSMUSG00000028583,ENSMUSG00000073412,ENSMUSG00000022479,ENSMUSG00000024868,ENSMUSG00000026840,ENSMUSG00000021765,ENSMUSG00000017737,ENSMUSG00000027339,ENSMUSG00000022309,ENSMUSG00000044337,ENSMUSG00000024087,ENSMUSG00000024140,ENSMUSG00000029377,ENSMUSG00000036585,ENSMUSG00000021974,ENSMUSG00000031380,ENSMUSG00000021109,ENSMUSG00000025969,ENSMUSG00000035352,ENSMUSG00000035385,…	2.61016837855727e-12	1.48328921023194e-10	0.0429572271386431
GO:0065007	biological regulation	BP	418	11630	620	21568	ENSMUSG00000073802,ENSMUSG00000020473,ENSMUSG00000007805,ENSMUSG00000024868,ENSMUSG00000058665,ENSMUSG00000024140,ENSMUSG00000021974,ENSMUSG00000021765,ENSMUSG00000021109,ENSMUSG00000003032,ENSMUSG00000009248,ENSMUSG00000049723,ENSMUSG00000024042,ENSMUSG00000025025,ENSMUSG00000028163,ENSMUSG00000025225,ENSMUSG00000021466,ENSMUSG00000002983,ENSMUSG00000022479,ENSMUSG00000022306,ENSMUSG00000031965,…	2.81449137498059e-12	1.58797624078369e-10	0.0359415305245056
GO:1902531	regulation of intracellular signal transduction	BP	95	1569	620	21568	ENSMUSG00000025496,ENSMUSG00000036585,ENSMUSG00000021732,ENSMUSG00000024610,ENSMUSG00000064246,ENSMUSG00000038037,ENSMUSG00000003032,ENSMUSG00000022309,ENSMUSG00000026012,ENSMUSG00000038067,ENSMUSG00000019929,ENSMUSG00000026580,ENSMUSG00000021109,ENSMUSG00000037126,ENSMUSG00000024778,ENSMUSG00000027399,ENSMUSG00000041135,ENSMUSG00000055994,ENSMUSG00000034394,ENSMUSG00000037509,ENSMUSG00000061751,…	2.95460624100551e-12	1.65520813458883e-10	0.0605481198215424
GO:0032502	developmental process	BP	246	5840	620	21568	ENSMUSG00000022037,ENSMUSG00000028583,ENSMUSG00000073412,ENSMUSG00000022479,ENSMUSG00000024868,ENSMUSG00000026840,ENSMUSG00000006818,ENSMUSG00000021765,ENSMUSG00000017737,ENSMUSG00000027339,ENSMUSG00000022309,ENSMUSG00000044337,ENSMUSG00000024087,ENSMUSG00000024140,ENSMUSG00000029377,ENSMUSG00000036585,ENSMUSG00000021974,ENSMUSG00000031380,ENSMUSG00000021109,ENSMUSG00000025969,ENSMUSG00000035352,…	3.43643829981218e-12	1.91157930494482e-10	0.0421232876712329
GO:0005515	protein binding	MF	327	8463	620	21568	ENSMUSG00000024610,ENSMUSG00000050556,ENSMUSG00000021281,ENSMUSG00000021280,ENSMUSG00000068122,ENSMUSG00000053175,ENSMUSG00000056501,ENSMUSG00000024140,ENSMUSG00000021109,ENSMUSG00000039997,ENSMUSG00000073489,ENSMUSG00000003032,ENSMUSG00000022306,ENSMUSG00000032691,ENSMUSG00000020601,ENSMUSG00000073490,ENSMUSG00000031965,ENSMUSG00000034394,ENSMUSG00000037010,ENSMUSG00000026390,ENSMUSG00000057465,…	3.53325326829017e-12	1.95169003959609e-10	0.0386387805742644
GO:0035295	tube development	BP	72	1036	620	21568	ENSMUSG00000022309,ENSMUSG00000044337,ENSMUSG00000024087,ENSMUSG00000024140,ENSMUSG00000029377,ENSMUSG00000036585,ENSMUSG00000021974,ENSMUSG00000031380,ENSMUSG00000021109,ENSMUSG00000025969,ENSMUSG00000035352,ENSMUSG00000035385,ENSMUSG00000021281,ENSMUSG00000031520,ENSMUSG00000059588,ENSMUSG00000002289,ENSMUSG00000044813,ENSMUSG00000042677,ENSMUSG00000046318,ENSMUSG00000032625,ENSMUSG00000031965,…	3.6015916658516e-12	1.97562309503901e-10	0.0694980694980695
GO:0051046	regulation of secretion	BP	60	777	620	21568	ENSMUSG00000049115,ENSMUSG00000068122,ENSMUSG00000022309,ENSMUSG00000024610,ENSMUSG00000020826,ENSMUSG00000032902,ENSMUSG00000040016,ENSMUSG00000018500,ENSMUSG00000050556,ENSMUSG00000034997,ENSMUSG00000021700,ENSMUSG00000033595,ENSMUSG00000027220,ENSMUSG00000058420,ENSMUSG00000029084,ENSMUSG00000050953,ENSMUSG00000024990,ENSMUSG00000021591,ENSMUSG00000030406,ENSMUSG00000027399,ENSMUSG00000021109,…	3.72262547967074e-12	2.0279323216496e-10	0.0772200772200772
GO:0001525	angiogenesis	BP	43	444	620	21568	ENSMUSG00000022309,ENSMUSG00000031965,ENSMUSG00000079092,ENSMUSG00000045930,ENSMUSG00000019929,ENSMUSG00000034855,ENSMUSG00000034394,ENSMUSG00000035385,ENSMUSG00000029373,ENSMUSG00000042286,ENSMUSG00000074766,ENSMUSG00000018500,ENSMUSG00000022425,ENSMUSG00000030790,ENSMUSG00000024164,ENSMUSG00000064246,ENSMUSG00000038357,ENSMUSG00000024087,ENSMUSG00000036585,ENSMUSG00000031380,ENSMUSG00000021109,…	3.82874608245551e-12	2.07145652776138e-10	0.0968468468468468
GO:0071222	cellular response to lipopolysaccharide	BP	29	214	620	21568	ENSMUSG00000051439,ENSMUSG00000016024,ENSMUSG00000021025,ENSMUSG00000035352,ENSMUSG00000041135,ENSMUSG00000015305,ENSMUSG00000022126,ENSMUSG00000019850,ENSMUSG00000056501,ENSMUSG00000028270,ENSMUSG00000037580,ENSMUSG00000034855,ENSMUSG00000025746,ENSMUSG00000026712,ENSMUSG00000028163,ENSMUSG00000020826,ENSMUSG00000028525,ENSMUSG00000032372,ENSMUSG00000035385,ENSMUSG00000029371,ENSMUSG00000032369,…	4.2508644624057e-12	2.28418900602331e-10	0.135514018691589
GO:0035239	tube morphogenesis	BP	62	822	620	21568	ENSMUSG00000022309,ENSMUSG00000044337,ENSMUSG00000024087,ENSMUSG00000024140,ENSMUSG00000029377,ENSMUSG00000036585,ENSMUSG00000021974,ENSMUSG00000031380,ENSMUSG00000021109,ENSMUSG00000025969,ENSMUSG00000035352,ENSMUSG00000035385,ENSMUSG00000021281,ENSMUSG00000031520,ENSMUSG00000059588,ENSMUSG00000002289,ENSMUSG00000044813,ENSMUSG00000042677,ENSMUSG00000046318,ENSMUSG00000032625,ENSMUSG00000031965,…	4.334371825762e-12	2.31332453051987e-10	0.0754257907542579
GO:0070555	response to interleukin-1	BP	19	87	620	21568	ENSMUSG00000027399,ENSMUSG00000026072,ENSMUSG00000020227,ENSMUSG00000056501,ENSMUSG00000025746,ENSMUSG00000022126,ENSMUSG00000028163,ENSMUSG00000040026,ENSMUSG00000020676,ENSMUSG00000035352,ENSMUSG00000035385,ENSMUSG00000026166,ENSMUSG00000000982,ENSMUSG00000018927,ENSMUSG00000035373,ENSMUSG00000019122,ENSMUSG00000032363,ENSMUSG00000042677,ENSMUSG00000041135	4.44136694450451e-12	2.35452063722424e-10	0.218390804597701
GO:0051050	positive regulation of transport	BP	70	997	620	21568	ENSMUSG00000022309,ENSMUSG00000068122,ENSMUSG00000018500,ENSMUSG00000050556,ENSMUSG00000020333,ENSMUSG00000069601,ENSMUSG00000029380,ENSMUSG00000049281,ENSMUSG00000024164,ENSMUSG00000021025,ENSMUSG00000021466,ENSMUSG00000029084,ENSMUSG00000050953,ENSMUSG00000024990,ENSMUSG00000021591,ENSMUSG00000030406,ENSMUSG00000061414,ENSMUSG00000027399,ENSMUSG00000025496,ENSMUSG00000025746,ENSMUSG00000021109,…	4.63532125504891e-12	2.44096017290875e-10	0.0702106318956871
GO:0002520	immune system development	BP	69	977	620	21568	ENSMUSG00000028076,ENSMUSG00000071637,ENSMUSG00000021765,ENSMUSG00000028197,ENSMUSG00000070780,ENSMUSG00000030142,ENSMUSG00000053175,ENSMUSG00000019850,ENSMUSG00000038608,ENSMUSG00000031239,ENSMUSG00000008496,ENSMUSG00000040329,ENSMUSG00000026009,ENSMUSG00000019966,ENSMUSG00000028583,ENSMUSG00000028163,ENSMUSG00000025225,ENSMUSG00000020227,ENSMUSG00000027995,ENSMUSG00000020474,ENSMUSG00000022309,…	5.11834987015475e-12	2.67747322015579e-10	0.0706243602865916
GO:0051246	regulation of protein metabolic process	BP	130	2482	620	21568	ENSMUSG00000073802,ENSMUSG00000025496,ENSMUSG00000036585,ENSMUSG00000021732,ENSMUSG00000024610,ENSMUSG00000023224,ENSMUSG00000030111,ENSMUSG00000053113,ENSMUSG00000038037,ENSMUSG00000023473,ENSMUSG00000022309,ENSMUSG00000041347,ENSMUSG00000020427,ENSMUSG00000024066,ENSMUSG00000028517,ENSMUSG00000045658,ENSMUSG00000042677,ENSMUSG00000024397,ENSMUSG00000024164,ENSMUSG00000038357,ENSMUSG00000024778,…	5.1820606649213e-12	2.69296692054035e-10	0.0523771152296535
GO:0002460	adaptive immune response based on somatic recombination of immune receptors built from immunoglobulin superfamily domains	BP	31	247	620	21568	ENSMUSG00000024164,ENSMUSG00000026656,ENSMUSG00000028076,ENSMUSG00000061232,ENSMUSG00000060550,ENSMUSG00000026177,ENSMUSG00000008496,ENSMUSG00000055994,ENSMUSG00000053175,ENSMUSG00000037405,ENSMUSG00000025225,ENSMUSG00000019850,ENSMUSG00000026069,ENSMUSG00000024810,ENSMUSG00000041135,ENSMUSG00000030895,ENSMUSG00000023224,ENSMUSG00000026399,ENSMUSG00000038521,ENSMUSG00000055172,ENSMUSG00000079343,…	5.97620521770818e-12	3.08536241925993e-10	0.125506072874494
GO:0009968	negative regulation of signal transduction	BP	74	1093	620	21568	ENSMUSG00000020227,ENSMUSG00000040016,ENSMUSG00000030406,ENSMUSG00000057897,ENSMUSG00000030790,ENSMUSG00000043017,ENSMUSG00000020696,ENSMUSG00000014776,ENSMUSG00000024901,ENSMUSG00000031965,ENSMUSG00000003032,ENSMUSG00000024868,ENSMUSG00000021974,ENSMUSG00000049580,ENSMUSG00000029287,ENSMUSG00000021109,ENSMUSG00000021765,ENSMUSG00000039519,ENSMUSG00000022126,ENSMUSG00000055994,ENSMUSG00000019850,…	6.14955082479897e-12	3.15203663267085e-10	0.0677035681610247
GO:1903530	regulation of secretion by cell	BP	57	724	620	21568	ENSMUSG00000049115,ENSMUSG00000068122,ENSMUSG00000022309,ENSMUSG00000020826,ENSMUSG00000032902,ENSMUSG00000040016,ENSMUSG00000018500,ENSMUSG00000050556,ENSMUSG00000034997,ENSMUSG00000021700,ENSMUSG00000033595,ENSMUSG00000027220,ENSMUSG00000058420,ENSMUSG00000029084,ENSMUSG00000050953,ENSMUSG00000024990,ENSMUSG00000021591,ENSMUSG00000030406,ENSMUSG00000021109,ENSMUSG00000036504,ENSMUSG00000031289,…	6.18515860316473e-12	3.15203663267085e-10	0.0787292817679558
GO:0002791	regulation of peptide secretion	BP	44	469	620	21568	ENSMUSG00000022309,ENSMUSG00000024610,ENSMUSG00000020826,ENSMUSG00000032902,ENSMUSG00000029084,ENSMUSG00000050953,ENSMUSG00000024990,ENSMUSG00000021591,ENSMUSG00000030406,ENSMUSG00000021109,ENSMUSG00000036504,ENSMUSG00000050556,ENSMUSG00000029361,ENSMUSG00000040016,ENSMUSG00000021125,ENSMUSG00000038037,ENSMUSG00000027995,ENSMUSG00000025496,ENSMUSG00000020806,ENSMUSG00000025746,ENSMUSG00000032691,…	6.24519893006198e-12	3.162232458241e-10	0.093816631130064
GO:0001932	regulation of protein phosphorylation	BP	84	1328	620	21568	ENSMUSG00000073802,ENSMUSG00000025496,ENSMUSG00000036585,ENSMUSG00000021732,ENSMUSG00000024610,ENSMUSG00000022309,ENSMUSG00000041347,ENSMUSG00000020427,ENSMUSG00000024066,ENSMUSG00000028517,ENSMUSG00000045658,ENSMUSG00000042677,ENSMUSG00000024397,ENSMUSG00000024164,ENSMUSG00000038357,ENSMUSG00000024778,ENSMUSG00000026390,ENSMUSG00000017737,ENSMUSG00000040016,ENSMUSG00000009281,ENSMUSG00000031750,…	7.02976833405764e-12	3.5368242083262e-10	0.0632530120481928
GO:0042327	positive regulation of phosphorylation	BP	68	963	620	21568	ENSMUSG00000025496,ENSMUSG00000036585,ENSMUSG00000021732,ENSMUSG00000024610,ENSMUSG00000024397,ENSMUSG00000024164,ENSMUSG00000038357,ENSMUSG00000024778,ENSMUSG00000026390,ENSMUSG00000017737,ENSMUSG00000040016,ENSMUSG00000009281,ENSMUSG00000031750,ENSMUSG00000029377,ENSMUSG00000022309,ENSMUSG00000064246,ENSMUSG00000038037,ENSMUSG00000052353,ENSMUSG00000041135,ENSMUSG00000000532,ENSMUSG00000021943,…	7.46598231232251e-12	3.73251862563516e-10	0.0706126687435099
GO:0007165	signal transduction	BP	238	5651	620	21568	ENSMUSG00000021127,ENSMUSG00000026177,ENSMUSG00000035352,ENSMUSG00000000182,ENSMUSG00000025496,ENSMUSG00000036585,ENSMUSG00000021732,ENSMUSG00000024610,ENSMUSG00000004446,ENSMUSG00000006818,ENSMUSG00000020227,ENSMUSG00000041135,ENSMUSG00000018500,ENSMUSG00000040016,ENSMUSG00000030406,ENSMUSG00000027995,ENSMUSG00000020400,ENSMUSG00000044162,ENSMUSG00000024868,ENSMUSG00000004558,ENSMUSG00000029005,…	1.07611709508198e-11	5.34606851198275e-10	0.042116439568218
GO:0042325	regulation of phosphorylation	BP	88	1435	620	21568	ENSMUSG00000073802,ENSMUSG00000025496,ENSMUSG00000036585,ENSMUSG00000021732,ENSMUSG00000024610,ENSMUSG00000053113,ENSMUSG00000038037,ENSMUSG00000023473,ENSMUSG00000022309,ENSMUSG00000041347,ENSMUSG00000020427,ENSMUSG00000024066,ENSMUSG00000028517,ENSMUSG00000045658,ENSMUSG00000042677,ENSMUSG00000024397,ENSMUSG00000024164,ENSMUSG00000038357,ENSMUSG00000024778,ENSMUSG00000026390,ENSMUSG00000017737,…	1.08787223447249e-11	5.37068923756136e-10	0.0613240418118467
GO:0032270	positive regulation of cellular protein metabolic process	BP	86	1396	620	21568	ENSMUSG00000025496,ENSMUSG00000036585,ENSMUSG00000021732,ENSMUSG00000024610,ENSMUSG00000024397,ENSMUSG00000024164,ENSMUSG00000038357,ENSMUSG00000024778,ENSMUSG00000026390,ENSMUSG00000017737,ENSMUSG00000040016,ENSMUSG00000009281,ENSMUSG00000031750,ENSMUSG00000029377,ENSMUSG00000004446,ENSMUSG00000023030,ENSMUSG00000024066,ENSMUSG00000003955,ENSMUSG00000032691,ENSMUSG00000038007,ENSMUSG00000022309,…	1.52639122718797e-11	7.48879770407313e-10	0.0616045845272206
GO:0007275	multicellular organism development	BP	216	4999	620	21568	ENSMUSG00000021765,ENSMUSG00000017737,ENSMUSG00000022479,ENSMUSG00000027339,ENSMUSG00000022309,ENSMUSG00000044337,ENSMUSG00000024087,ENSMUSG00000024140,ENSMUSG00000029377,ENSMUSG00000036585,ENSMUSG00000021974,ENSMUSG00000031380,ENSMUSG00000021109,ENSMUSG00000025969,ENSMUSG00000035352,ENSMUSG00000035385,ENSMUSG00000021281,ENSMUSG00000031520,ENSMUSG00000059588,ENSMUSG00000002289,ENSMUSG00000044813,…	1.69009135905021e-11	8.24076027477629e-10	0.0432086417283457
GO:0008219	cell death	BP	110	2000	620	21568	ENSMUSG00000025746,ENSMUSG00000004446,ENSMUSG00000006818,ENSMUSG00000024610,ENSMUSG00000032000,ENSMUSG00000078566,ENSMUSG00000022051,ENSMUSG00000021127,ENSMUSG00000064246,ENSMUSG00000024778,ENSMUSG00000057666,ENSMUSG00000050953,ENSMUSG00000026822,ENSMUSG00000028163,ENSMUSG00000020902,ENSMUSG00000020205,ENSMUSG00000019850,ENSMUSG00000028965,ENSMUSG00000032369,ENSMUSG00000042306,ENSMUSG00000020696,…	1.8238777220061e-11	8.83853381970933e-10	0.055
GO:0050789	regulation of biological process	BP	399	11081	620	21568	ENSMUSG00000073802,ENSMUSG00000020473,ENSMUSG00000007805,ENSMUSG00000024868,ENSMUSG00000058665,ENSMUSG00000024140,ENSMUSG00000021974,ENSMUSG00000021765,ENSMUSG00000021109,ENSMUSG00000003032,ENSMUSG00000009248,ENSMUSG00000049723,ENSMUSG00000024042,ENSMUSG00000025025,ENSMUSG00000028163,ENSMUSG00000025225,ENSMUSG00000021466,ENSMUSG00000002983,ENSMUSG00000022479,ENSMUSG00000022306,ENSMUSG00000031965,…	2.5158263792175e-11	1.21173857130726e-09	0.0360075805432723
GO:0048878	chemical homeostasis	BP	71	1058	620	21568	ENSMUSG00000089665,ENSMUSG00000068122,ENSMUSG00000006567,ENSMUSG00000025804,ENSMUSG00000034997,ENSMUSG00000035385,ENSMUSG00000014813,ENSMUSG00000020303,ENSMUSG00000022479,ENSMUSG00000031765,ENSMUSG00000026177,ENSMUSG00000023030,ENSMUSG00000003617,ENSMUSG00000024661,ENSMUSG00000021109,ENSMUSG00000030895,ENSMUSG00000031762,ENSMUSG00000053897,ENSMUSG00000063354,ENSMUSG00000022094,ENSMUSG00000031618,…	2.58169935852448e-11	1.23592989290818e-09	0.0671077504725898
GO:0007154	cell communication	BP	257	6297	620	21568	ENSMUSG00000021127,ENSMUSG00000026177,ENSMUSG00000035352,ENSMUSG00000000182,ENSMUSG00000025496,ENSMUSG00000036585,ENSMUSG00000021732,ENSMUSG00000024610,ENSMUSG00000004446,ENSMUSG00000006818,ENSMUSG00000020227,ENSMUSG00000041135,ENSMUSG00000018500,ENSMUSG00000049115,ENSMUSG00000068122,ENSMUSG00000040016,ENSMUSG00000030406,ENSMUSG00000027995,ENSMUSG00000020400,ENSMUSG00000044162,ENSMUSG00000025804,…	2.7187093692576e-11	1.29367983781722e-09	0.0408130855963157
GO:0048534	hematopoietic or lymphoid organ development	BP	65	925	620	21568	ENSMUSG00000028076,ENSMUSG00000071637,ENSMUSG00000021765,ENSMUSG00000028197,ENSMUSG00000070780,ENSMUSG00000030142,ENSMUSG00000053175,ENSMUSG00000019850,ENSMUSG00000038608,ENSMUSG00000031239,ENSMUSG00000008496,ENSMUSG00000040329,ENSMUSG00000019966,ENSMUSG00000028583,ENSMUSG00000028163,ENSMUSG00000025225,ENSMUSG00000027995,ENSMUSG00000022309,ENSMUSG00000024140,ENSMUSG00000006818,ENSMUSG00000044813,…	2.77933344837038e-11	1.31460807836393e-09	0.0702702702702703
GO:0019220	regulation of phosphate metabolic process	BP	93	1585	620	21568	ENSMUSG00000073802,ENSMUSG00000025496,ENSMUSG00000036585,ENSMUSG00000021732,ENSMUSG00000024610,ENSMUSG00000053113,ENSMUSG00000038037,ENSMUSG00000023473,ENSMUSG00000022309,ENSMUSG00000041347,ENSMUSG00000020427,ENSMUSG00000024066,ENSMUSG00000028517,ENSMUSG00000045658,ENSMUSG00000042677,ENSMUSG00000024397,ENSMUSG00000024164,ENSMUSG00000038357,ENSMUSG00000024778,ENSMUSG00000026390,ENSMUSG00000017737,…	2.93610334315651e-11	1.38049287545198e-09	0.0586750788643533
GO:0050865	regulation of cell activation	BP	45	511	620	21568	ENSMUSG00000017446,ENSMUSG00000028583,ENSMUSG00000026580,ENSMUSG00000026656,ENSMUSG00000029082,ENSMUSG00000029084,ENSMUSG00000024610,ENSMUSG00000040329,ENSMUSG00000002308,ENSMUSG00000026012,ENSMUSG00000026009,ENSMUSG00000042244,ENSMUSG00000031304,ENSMUSG00000032369,ENSMUSG00000028076,ENSMUSG00000037440,ENSMUSG00000041135,ENSMUSG00000024397,ENSMUSG00000025746,ENSMUSG00000027962,ENSMUSG00000035678,…	3.03482010520527e-11	1.41175629547598e-09	0.0880626223091976
GO:0051174	regulation of phosphorus metabolic process	BP	93	1586	620	21568	ENSMUSG00000073802,ENSMUSG00000025496,ENSMUSG00000036585,ENSMUSG00000021732,ENSMUSG00000024610,ENSMUSG00000053113,ENSMUSG00000038037,ENSMUSG00000023473,ENSMUSG00000022309,ENSMUSG00000041347,ENSMUSG00000020427,ENSMUSG00000024066,ENSMUSG00000028517,ENSMUSG00000045658,ENSMUSG00000042677,ENSMUSG00000024397,ENSMUSG00000024164,ENSMUSG00000038357,ENSMUSG00000024778,ENSMUSG00000026390,ENSMUSG00000017737,…	3.03834118535152e-11	1.41175629547598e-09	0.0586380832282472
GO:0044459	plasma membrane part	CC	126	2443	620	21568	ENSMUSG00000026012,ENSMUSG00000037405,ENSMUSG00000024397,ENSMUSG00000051439,ENSMUSG00000028076,ENSMUSG00000025804,ENSMUSG00000026399,ENSMUSG00000024778,ENSMUSG00000026656,ENSMUSG00000028583,ENSMUSG00000061232,ENSMUSG00000060550,ENSMUSG00000034855,ENSMUSG00000024610,ENSMUSG00000031304,ENSMUSG00000025746,ENSMUSG00000026069,ENSMUSG00000029417,ENSMUSG00000026580,ENSMUSG00000029287,ENSMUSG00000028965,…	3.41291571589897e-11	1.57652755788807e-09	0.0515759312320917
GO:0002790	peptide secretion	BP	48	572	620	21568	ENSMUSG00000049115,ENSMUSG00000027995,ENSMUSG00000055994,ENSMUSG00000008496,ENSMUSG00000022309,ENSMUSG00000024610,ENSMUSG00000020826,ENSMUSG00000032902,ENSMUSG00000029084,ENSMUSG00000050953,ENSMUSG00000024990,ENSMUSG00000021591,ENSMUSG00000030406,ENSMUSG00000021109,ENSMUSG00000036504,ENSMUSG00000011008,ENSMUSG00000050556,ENSMUSG00000029361,ENSMUSG00000040016,ENSMUSG00000032691,ENSMUSG00000105504,…	3.53849889823235e-11	1.62503504634519e-09	0.0839160839160839
GO:0050663	cytokine secretion	BP	27	203	620	21568	ENSMUSG00000027995,ENSMUSG00000055994,ENSMUSG00000022309,ENSMUSG00000011008,ENSMUSG00000032691,ENSMUSG00000105504,ENSMUSG00000021125,ENSMUSG00000038037,ENSMUSG00000025746,ENSMUSG00000042677,ENSMUSG00000049115,ENSMUSG00000068122,ENSMUSG00000051439,ENSMUSG00000057666,ENSMUSG00000027399,ENSMUSG00000030142,ENSMUSG00000023349,ENSMUSG00000033538,ENSMUSG00000000982,ENSMUSG00000041135,ENSMUSG00000022514,…	3.64204381475136e-11	1.66291931171797e-09	0.133004926108374
GO:0002688	regulation of leukocyte chemotaxis	BP	20	110	620	21568	ENSMUSG00000034855,ENSMUSG00000029417,ENSMUSG00000035385,ENSMUSG00000009281,ENSMUSG00000031380,ENSMUSG00000031520,ENSMUSG00000042306,ENSMUSG00000029082,ENSMUSG00000055994,ENSMUSG00000029380,ENSMUSG00000024610,ENSMUSG00000016024,ENSMUSG00000058427,ENSMUSG00000029371,ENSMUSG00000029373,ENSMUSG00000029372,ENSMUSG00000029379,ENSMUSG00000024397,ENSMUSG00000025804,ENSMUSG00000035352	4.30878244587626e-11	1.95603865172279e-09	0.181818181818182
GO:0007155	cell adhesion	BP	77	1210	620	21568	ENSMUSG00000022865,ENSMUSG00000026580,ENSMUSG00000027962,ENSMUSG00000090523,ENSMUSG00000029082,ENSMUSG00000022425,ENSMUSG00000038007,ENSMUSG00000031520,ENSMUSG00000049100,ENSMUSG00000032452,ENSMUSG00000051375,ENSMUSG00000023473,ENSMUSG00000021803,ENSMUSG00000037405,ENSMUSG00000000290,ENSMUSG00000020400,ENSMUSG00000030162,ENSMUSG00000035273,ENSMUSG00000004098,ENSMUSG00000026725,ENSMUSG00000022309,…	4.43427565286373e-11	1.99738765928678e-09	0.0636363636363636
GO:0008284	positive regulation of cell proliferation	BP	63	891	620	21568	ENSMUSG00000031380,ENSMUSG00000020676,ENSMUSG00000035385,ENSMUSG00000031520,ENSMUSG00000021109,ENSMUSG00000079092,ENSMUSG00000021974,ENSMUSG00000007805,ENSMUSG00000021732,ENSMUSG00000027208,ENSMUSG00000022218,ENSMUSG00000029082,ENSMUSG00000029084,ENSMUSG00000024610,ENSMUSG00000040329,ENSMUSG00000002308,ENSMUSG00000041135,ENSMUSG00000035273,ENSMUSG00000024397,ENSMUSG00000028076,ENSMUSG00000026012,…	4.45043965102512e-11	1.99738765928678e-09	0.0707070707070707
GO:0005125	cytokine activity	MF	28	220	620	21568	ENSMUSG00000029380,ENSMUSG00000034855,ENSMUSG00000029417,ENSMUSG00000020676,ENSMUSG00000035352,ENSMUSG00000035385,ENSMUSG00000026166,ENSMUSG00000000982,ENSMUSG00000018927,ENSMUSG00000035373,ENSMUSG00000019122,ENSMUSG00000058427,ENSMUSG00000029371,ENSMUSG00000029373,ENSMUSG00000029372,ENSMUSG00000018920,ENSMUSG00000029379,ENSMUSG00000018916,ENSMUSG00000038067,ENSMUSG00000021943,ENSMUSG00000027399,…	4.56132590406401e-11	2.03558832294924e-09	0.127272727272727
GO:0023052	signaling	BP	254	6235	620	21568	ENSMUSG00000021127,ENSMUSG00000026177,ENSMUSG00000035352,ENSMUSG00000000182,ENSMUSG00000025496,ENSMUSG00000036585,ENSMUSG00000021732,ENSMUSG00000024610,ENSMUSG00000004446,ENSMUSG00000006818,ENSMUSG00000049115,ENSMUSG00000020227,ENSMUSG00000041135,ENSMUSG00000018500,ENSMUSG00000068122,ENSMUSG00000040016,ENSMUSG00000030406,ENSMUSG00000027995,ENSMUSG00000020400,ENSMUSG00000044162,ENSMUSG00000025804,…	4.89711856337666e-11	2.1731651422535e-09	0.0407377706495589
GO:1903561	extracellular vesicle	CC	132	2619	620	21568	ENSMUSG00000000532,ENSMUSG00000020473,ENSMUSG00000022309,ENSMUSG00000028527,ENSMUSG00000076441,ENSMUSG00000004446,ENSMUSG00000029082,ENSMUSG00000023224,ENSMUSG00000024164,ENSMUSG00000027562,ENSMUSG00000051439,ENSMUSG00000029084,ENSMUSG00000015085,ENSMUSG00000064246,ENSMUSG00000030077,ENSMUSG00000022037,ENSMUSG00000038357,ENSMUSG00000003617,ENSMUSG00000062563,ENSMUSG00000026399,ENSMUSG00000004267,…	4.92713844214619e-11	2.17427187455379e-09	0.0504009163802978
GO:0045088	regulation of innate immune response	BP	29	237	620	21568	ENSMUSG00000023224,ENSMUSG00000030111,ENSMUSG00000027995,ENSMUSG00000020400,ENSMUSG00000020227,ENSMUSG00000044162,ENSMUSG00000032000,ENSMUSG00000041135,ENSMUSG00000022126,ENSMUSG00000055994,ENSMUSG00000019850,ENSMUSG00000051439,ENSMUSG00000021025,ENSMUSG00000042306,ENSMUSG00000056130,ENSMUSG00000052688,ENSMUSG00000016024,ENSMUSG00000029377,ENSMUSG00000024610,ENSMUSG00000032369,ENSMUSG00000105504,…	5.40318283257316e-11	2.37109673302752e-09	0.122362869198312
GO:0045321	leukocyte activation	BP	58	787	620	21568	ENSMUSG00000024397,ENSMUSG00000022037,ENSMUSG00000027995,ENSMUSG00000028076,ENSMUSG00000016024,ENSMUSG00000024810,ENSMUSG00000035673,ENSMUSG00000037405,ENSMUSG00000030142,ENSMUSG00000026177,ENSMUSG00000053175,ENSMUSG00000019850,ENSMUSG00000038608,ENSMUSG00000031239,ENSMUSG00000008496,ENSMUSG00000040329,ENSMUSG00000000290,ENSMUSG00000020474,ENSMUSG00000026656,ENSMUSG00000029082,ENSMUSG00000029084,…	5.58684318620076e-11	2.43814775291712e-09	0.0736975857687421
GO:0071396	cellular response to lipid	BP	47	561	620	21568	ENSMUSG00000051439,ENSMUSG00000016024,ENSMUSG00000021025,ENSMUSG00000035352,ENSMUSG00000041135,ENSMUSG00000015305,ENSMUSG00000031618,ENSMUSG00000039519,ENSMUSG00000022479,ENSMUSG00000056501,ENSMUSG00000028270,ENSMUSG00000037580,ENSMUSG00000034855,ENSMUSG00000025746,ENSMUSG00000022126,ENSMUSG00000026712,ENSMUSG00000028163,ENSMUSG00000020826,ENSMUSG00000028525,ENSMUSG00000032372,ENSMUSG00000035385,…	6.0406712780054e-11	2.6217177156574e-09	0.0837789661319073
GO:0050801	ion homeostasis	BP	56	746	620	21568	ENSMUSG00000068122,ENSMUSG00000006567,ENSMUSG00000025804,ENSMUSG00000034997,ENSMUSG00000035385,ENSMUSG00000014813,ENSMUSG00000020303,ENSMUSG00000022479,ENSMUSG00000031765,ENSMUSG00000026177,ENSMUSG00000023030,ENSMUSG00000003617,ENSMUSG00000024661,ENSMUSG00000021109,ENSMUSG00000030895,ENSMUSG00000031762,ENSMUSG00000053897,ENSMUSG00000063354,ENSMUSG00000022094,ENSMUSG00000031618,ENSMUSG00000049115,…	6.08000055236435e-11	2.62436745153694e-09	0.0750670241286863
GO:0050790	regulation of catalytic activity	BP	97	1709	620	21568	ENSMUSG00000073802,ENSMUSG00000025496,ENSMUSG00000036585,ENSMUSG00000021732,ENSMUSG00000024610,ENSMUSG00000029377,ENSMUSG00000053113,ENSMUSG00000038037,ENSMUSG00000019929,ENSMUSG00000025746,ENSMUSG00000044813,ENSMUSG00000050896,ENSMUSG00000004446,ENSMUSG00000023030,ENSMUSG00000024066,ENSMUSG00000003955,ENSMUSG00000032691,ENSMUSG00000038007,ENSMUSG00000022309,ENSMUSG00000011171,ENSMUSG00000026390,…	6.53366468629971e-11	2.80485963897182e-09	0.0567583382094792
GO:2000377	regulation of reactive oxygen species metabolic process	BP	25	179	620	21568	ENSMUSG00000024087,ENSMUSG00000022126,ENSMUSG00000024066,ENSMUSG00000045658,ENSMUSG00000042677,ENSMUSG00000032000,ENSMUSG00000078566,ENSMUSG00000021109,ENSMUSG00000043613,ENSMUSG00000049115,ENSMUSG00000029380,ENSMUSG00000000290,ENSMUSG00000024397,ENSMUSG00000076441,ENSMUSG00000022037,ENSMUSG00000037405,ENSMUSG00000025746,ENSMUSG00000003032,ENSMUSG00000027832,ENSMUSG00000006818,ENSMUSG00000027995,…	6.67784697823033e-11	2.85126017735359e-09	0.139664804469274
GO:0002697	regulation of immune effector process	BP	35	340	620	21568	ENSMUSG00000024164,ENSMUSG00000026656,ENSMUSG00000023224,ENSMUSG00000030111,ENSMUSG00000028076,ENSMUSG00000061232,ENSMUSG00000060550,ENSMUSG00000042677,ENSMUSG00000019850,ENSMUSG00000031289,ENSMUSG00000030895,ENSMUSG00000055994,ENSMUSG00000027995,ENSMUSG00000022309,ENSMUSG00000055561,ENSMUSG00000020227,ENSMUSG00000026399,ENSMUSG00000042244,ENSMUSG00000018500,ENSMUSG00000000290,ENSMUSG00000044813,…	7.60630128909881e-11	3.23022440228987e-09	0.102941176470588
GO:0042592	homeostatic process	BP	94	1639	620	21568	ENSMUSG00000034997,ENSMUSG00000089665,ENSMUSG00000027399,ENSMUSG00000040016,ENSMUSG00000029371,ENSMUSG00000028525,ENSMUSG00000025746,ENSMUSG00000038608,ENSMUSG00000021109,ENSMUSG00000019850,ENSMUSG00000024610,ENSMUSG00000068122,ENSMUSG00000006567,ENSMUSG00000021591,ENSMUSG00000025804,ENSMUSG00000035385,ENSMUSG00000014813,ENSMUSG00000020303,ENSMUSG00000022479,ENSMUSG00000031765,ENSMUSG00000026177,…	7.79162855901193e-11	3.2912339030821e-09	0.0573520439292251
GO:0031401	positive regulation of protein modification process	BP	72	1109	620	21568	ENSMUSG00000025496,ENSMUSG00000036585,ENSMUSG00000021732,ENSMUSG00000024610,ENSMUSG00000024397,ENSMUSG00000024164,ENSMUSG00000038357,ENSMUSG00000024778,ENSMUSG00000026390,ENSMUSG00000017737,ENSMUSG00000040016,ENSMUSG00000009281,ENSMUSG00000031750,ENSMUSG00000029377,ENSMUSG00000022309,ENSMUSG00000064246,ENSMUSG00000038037,ENSMUSG00000052353,ENSMUSG00000041135,ENSMUSG00000000532,ENSMUSG00000021943,…	8.31427420359618e-11	3.49332191139395e-09	0.0649233543733093
GO:0050708	regulation of protein secretion	BP	40	433	620	21568	ENSMUSG00000022309,ENSMUSG00000020826,ENSMUSG00000032902,ENSMUSG00000029084,ENSMUSG00000050953,ENSMUSG00000024990,ENSMUSG00000021591,ENSMUSG00000030406,ENSMUSG00000021109,ENSMUSG00000036504,ENSMUSG00000050556,ENSMUSG00000029361,ENSMUSG00000040016,ENSMUSG00000021125,ENSMUSG00000038037,ENSMUSG00000027995,ENSMUSG00000025496,ENSMUSG00000020806,ENSMUSG00000025746,ENSMUSG00000032691,ENSMUSG00000042677,…	9.36698327570693e-11	3.91480428014863e-09	0.092378752886836
GO:0006811	ion transport	BP	86	1447	620	21568	ENSMUSG00000023030,ENSMUSG00000018916,ENSMUSG00000024042,ENSMUSG00000029361,ENSMUSG00000061414,ENSMUSG00000031596,ENSMUSG00000034997,ENSMUSG00000006567,ENSMUSG00000047976,ENSMUSG00000050556,ENSMUSG00000062785,ENSMUSG00000047330,ENSMUSG00000000794,ENSMUSG00000028033,ENSMUSG00000021490,ENSMUSG00000020334,ENSMUSG00000029321,ENSMUSG00000049281,ENSMUSG00000071335,ENSMUSG00000057897,ENSMUSG00000025804,…	9.61413977216147e-11	3.99695210843702e-09	0.0594333102971666
GO:0034612	response to tumor necrosis factor	BP	24	169	620	21568	ENSMUSG00000020696,ENSMUSG00000014776,ENSMUSG00000024901,ENSMUSG00000021025,ENSMUSG00000032000,ENSMUSG00000021127,ENSMUSG00000025746,ENSMUSG00000022126,ENSMUSG00000028163,ENSMUSG00000020676,ENSMUSG00000035352,ENSMUSG00000035385,ENSMUSG00000026166,ENSMUSG00000000982,ENSMUSG00000018927,ENSMUSG00000035373,ENSMUSG00000019122,ENSMUSG00000045658,ENSMUSG00000032363,ENSMUSG00000042677,ENSMUSG00000033538,…	1.13011529402475e-10	4.67370717670237e-09	0.142011834319527
GO:0070062	extracellular exosome	CC	130	2601	620	21568	ENSMUSG00000000532,ENSMUSG00000020473,ENSMUSG00000022309,ENSMUSG00000028527,ENSMUSG00000076441,ENSMUSG00000004446,ENSMUSG00000029082,ENSMUSG00000023224,ENSMUSG00000024164,ENSMUSG00000027562,ENSMUSG00000051439,ENSMUSG00000029084,ENSMUSG00000015085,ENSMUSG00000064246,ENSMUSG00000030077,ENSMUSG00000022037,ENSMUSG00000038357,ENSMUSG00000003617,ENSMUSG00000062563,ENSMUSG00000026399,ENSMUSG00000004267,…	1.26422067698857e-10	5.20108287892329e-09	0.0499807766243752
GO:0009893	positive regulation of metabolic process	BP	149	3129	620	21568	ENSMUSG00000025496,ENSMUSG00000036585,ENSMUSG00000021732,ENSMUSG00000024610,ENSMUSG00000049115,ENSMUSG00000024397,ENSMUSG00000024164,ENSMUSG00000038357,ENSMUSG00000024778,ENSMUSG00000026390,ENSMUSG00000017737,ENSMUSG00000040016,ENSMUSG00000009281,ENSMUSG00000031750,ENSMUSG00000022309,ENSMUSG00000029377,ENSMUSG00000004446,ENSMUSG00000023030,ENSMUSG00000024066,ENSMUSG00000003955,ENSMUSG00000032691,…	1.27774991953294e-10	5.229506017819e-09	0.0476190476190476
GO:0050794	regulation of cellular process	BP	378	10444	620	21568	ENSMUSG00000073802,ENSMUSG00000020473,ENSMUSG00000007805,ENSMUSG00000024868,ENSMUSG00000058665,ENSMUSG00000024140,ENSMUSG00000021974,ENSMUSG00000021765,ENSMUSG00000021109,ENSMUSG00000003032,ENSMUSG00000009248,ENSMUSG00000049723,ENSMUSG00000024042,ENSMUSG00000025025,ENSMUSG00000028163,ENSMUSG00000025225,ENSMUSG00000021466,ENSMUSG00000002983,ENSMUSG00000022479,ENSMUSG00000022306,ENSMUSG00000031965,…	1.33622265002869e-10	5.42183771895421e-09	0.0361930294906166
GO:1902622	regulation of neutrophil migration	BP	13	43	620	21568	ENSMUSG00000029082,ENSMUSG00000055994,ENSMUSG00000029380,ENSMUSG00000024610,ENSMUSG00000016024,ENSMUSG00000058427,ENSMUSG00000029371,ENSMUSG00000029373,ENSMUSG00000029372,ENSMUSG00000029379,ENSMUSG00000027399,ENSMUSG00000026072,ENSMUSG00000040016	1.33847114216492e-10	5.42183771895421e-09	0.302325581395349
GO:0002253	activation of immune response	BP	33	315	620	21568	ENSMUSG00000038521,ENSMUSG00000079343,ENSMUSG00000023224,ENSMUSG00000030111,ENSMUSG00000024164,ENSMUSG00000027995,ENSMUSG00000020400,ENSMUSG00000020227,ENSMUSG00000044162,ENSMUSG00000090231,ENSMUSG00000026399,ENSMUSG00000055172,ENSMUSG00000098470,ENSMUSG00000026012,ENSMUSG00000028525,ENSMUSG00000041135,ENSMUSG00000044813,ENSMUSG00000032000,ENSMUSG00000022126,ENSMUSG00000055994,ENSMUSG00000019850,…	1.68511818772169e-10	6.79119824735389e-09	0.104761904761905
GO:0012501	programmed cell death	BP	101	1845	620	21568	ENSMUSG00000025746,ENSMUSG00000004446,ENSMUSG00000006818,ENSMUSG00000024610,ENSMUSG00000032000,ENSMUSG00000078566,ENSMUSG00000022051,ENSMUSG00000021127,ENSMUSG00000064246,ENSMUSG00000024778,ENSMUSG00000057666,ENSMUSG00000050953,ENSMUSG00000026822,ENSMUSG00000028163,ENSMUSG00000020902,ENSMUSG00000020205,ENSMUSG00000019850,ENSMUSG00000028965,ENSMUSG00000032369,ENSMUSG00000042306,ENSMUSG00000020696,…	1.88757711787667e-10	7.56851353000397e-09	0.0547425474254743
GO:0032635	interleukin-6 production	BP	21	133	620	21568	ENSMUSG00000019850,ENSMUSG00000020227,ENSMUSG00000042677,ENSMUSG00000018500,ENSMUSG00000031380,ENSMUSG00000027399,ENSMUSG00000025746,ENSMUSG00000016024,ENSMUSG00000035678,ENSMUSG00000027995,ENSMUSG00000024810,ENSMUSG00000070942,ENSMUSG00000041135,ENSMUSG00000056130,ENSMUSG00000052688,ENSMUSG00000055994,ENSMUSG00000056501,ENSMUSG00000029377,ENSMUSG00000020826,ENSMUSG00000022514,ENSMUSG00000026068	2.22532764855565e-10	8.87770863431369e-09	0.157894736842105
GO:0072593	reactive oxygen species metabolic process	BP	29	253	620	21568	ENSMUSG00000020826,ENSMUSG00000006818,ENSMUSG00000072941,ENSMUSG00000031596,ENSMUSG00000024087,ENSMUSG00000029361,ENSMUSG00000022126,ENSMUSG00000024066,ENSMUSG00000045658,ENSMUSG00000042677,ENSMUSG00000032000,ENSMUSG00000078566,ENSMUSG00000021109,ENSMUSG00000043613,ENSMUSG00000049115,ENSMUSG00000029380,ENSMUSG00000000290,ENSMUSG00000024397,ENSMUSG00000076441,ENSMUSG00000022037,ENSMUSG00000037405,…	2.62660527556558e-10	1.04259070712023e-08	0.114624505928854
GO:0098771	inorganic ion homeostasis	BP	52	691	620	21568	ENSMUSG00000068122,ENSMUSG00000006567,ENSMUSG00000025804,ENSMUSG00000034997,ENSMUSG00000035385,ENSMUSG00000014813,ENSMUSG00000020303,ENSMUSG00000022479,ENSMUSG00000031765,ENSMUSG00000026177,ENSMUSG00000023030,ENSMUSG00000003617,ENSMUSG00000024661,ENSMUSG00000021109,ENSMUSG00000030895,ENSMUSG00000031762,ENSMUSG00000053897,ENSMUSG00000063354,ENSMUSG00000022094,ENSMUSG00000031618,ENSMUSG00000049115,…	2.79582374916934e-10	1.10421058973443e-08	0.0752532561505065
GO:0006915	apoptotic process	BP	99	1811	620	21568	ENSMUSG00000025746,ENSMUSG00000004446,ENSMUSG00000006818,ENSMUSG00000024610,ENSMUSG00000023030,ENSMUSG00000024066,ENSMUSG00000003955,ENSMUSG00000032691,ENSMUSG00000038007,ENSMUSG00000024778,ENSMUSG00000022309,ENSMUSG00000024397,ENSMUSG00000053175,ENSMUSG00000078566,ENSMUSG00000022051,ENSMUSG00000029084,ENSMUSG00000053113,ENSMUSG00000022037,ENSMUSG00000007805,ENSMUSG00000024868,ENSMUSG00000028583,…	3.19515299822932e-10	1.2556474394534e-08	0.0546659304251795
GO:0048513	animal organ development	BP	151	3226	620	21568	ENSMUSG00000022309,ENSMUSG00000056501,ENSMUSG00000027208,ENSMUSG00000019966,ENSMUSG00000029377,ENSMUSG00000021974,ENSMUSG00000024990,ENSMUSG00000022144,ENSMUSG00000021125,ENSMUSG00000025934,ENSMUSG00000021466,ENSMUSG00000021109,ENSMUSG00000025969,ENSMUSG00000028780,ENSMUSG00000036585,ENSMUSG00000021732,ENSMUSG00000049115,ENSMUSG00000062563,ENSMUSG00000029287,ENSMUSG00000028076,ENSMUSG00000031722,…	3.21581128177187e-10	1.25750957003544e-08	0.0468071915685059
GO:0002526	acute inflammatory response	BP	19	110	620	21568	ENSMUSG00000027399,ENSMUSG00000040016,ENSMUSG00000024164,ENSMUSG00000026656,ENSMUSG00000023224,ENSMUSG00000030111,ENSMUSG00000037405,ENSMUSG00000032691,ENSMUSG00000025746,ENSMUSG00000031722,ENSMUSG00000016024,ENSMUSG00000057465,ENSMUSG00000040026,ENSMUSG00000040017,ENSMUSG00000021091,ENSMUSG00000032369,ENSMUSG00000026399,ENSMUSG00000029380,ENSMUSG00000037440	3.31547272468876e-10	1.29009453459687e-08	0.172727272727273
GO:0002694	regulation of leukocyte activation	BP	41	471	620	21568	ENSMUSG00000026656,ENSMUSG00000029082,ENSMUSG00000029084,ENSMUSG00000024610,ENSMUSG00000040329,ENSMUSG00000002308,ENSMUSG00000026012,ENSMUSG00000026009,ENSMUSG00000042244,ENSMUSG00000031304,ENSMUSG00000032369,ENSMUSG00000028076,ENSMUSG00000037440,ENSMUSG00000041135,ENSMUSG00000024397,ENSMUSG00000025746,ENSMUSG00000027962,ENSMUSG00000035678,ENSMUSG00000000732,ENSMUSG00000056501,ENSMUSG00000017009,…	3.34345020109552e-10	1.29460358521831e-08	0.0870488322717622
GO:0042136	neurotransmitter biosynthetic process	BP	18	98	620	21568	ENSMUSG00000061740,ENSMUSG00000031596,ENSMUSG00000024087,ENSMUSG00000029361,ENSMUSG00000020826,ENSMUSG00000040046,ENSMUSG00000042677,ENSMUSG00000024397,ENSMUSG00000076441,ENSMUSG00000022037,ENSMUSG00000037405,ENSMUSG00000025746,ENSMUSG00000000290,ENSMUSG00000003032,ENSMUSG00000027832,ENSMUSG00000006818,ENSMUSG00000027995,ENSMUSG00000037580	3.40545232511939e-10	1.31217892273747e-08	0.183673469387755
GO:0006959	humoral immune response	BP	23	164	620	21568	ENSMUSG00000038521,ENSMUSG00000079343,ENSMUSG00000023224,ENSMUSG00000030111,ENSMUSG00000024164,ENSMUSG00000053175,ENSMUSG00000022126,ENSMUSG00000055561,ENSMUSG00000026656,ENSMUSG00000030895,ENSMUSG00000055994,ENSMUSG00000090231,ENSMUSG00000026399,ENSMUSG00000055172,ENSMUSG00000098470,ENSMUSG00000038357,ENSMUSG00000017002,ENSMUSG00000009281,ENSMUSG00000057666,ENSMUSG00000035385,ENSMUSG00000029371,…	3.56422592614731e-10	1.36579301847335e-08	0.140243902439024
GO:0009306	protein secretion	BP	44	531	620	21568	ENSMUSG00000049115,ENSMUSG00000027995,ENSMUSG00000055994,ENSMUSG00000008496,ENSMUSG00000022309,ENSMUSG00000020826,ENSMUSG00000032902,ENSMUSG00000029084,ENSMUSG00000050953,ENSMUSG00000024990,ENSMUSG00000021591,ENSMUSG00000030406,ENSMUSG00000021109,ENSMUSG00000036504,ENSMUSG00000011008,ENSMUSG00000050556,ENSMUSG00000029361,ENSMUSG00000040016,ENSMUSG00000032691,ENSMUSG00000105504,ENSMUSG00000021125,…	3.57917653910602e-10	1.36579301847335e-08	0.0828625235404896
GO:1903706	regulation of hemopoiesis	BP	36	378	620	21568	ENSMUSG00000019966,ENSMUSG00000046402,ENSMUSG00000042244,ENSMUSG00000031304,ENSMUSG00000028076,ENSMUSG00000037440,ENSMUSG00000021127,ENSMUSG00000024610,ENSMUSG00000040329,ENSMUSG00000070942,ENSMUSG00000035678,ENSMUSG00000026012,ENSMUSG00000038037,ENSMUSG00000024778,ENSMUSG00000044813,ENSMUSG00000041135,ENSMUSG00000025746,ENSMUSG00000032691,ENSMUSG00000007805,ENSMUSG00000021025,ENSMUSG00000038067,…	3.59986562663481e-10	1.36708358580713e-08	0.0952380952380952
GO:0002690	positive regulation of leukocyte chemotaxis	BP	17	87	620	21568	ENSMUSG00000035385,ENSMUSG00000009281,ENSMUSG00000031380,ENSMUSG00000031520,ENSMUSG00000042306,ENSMUSG00000029380,ENSMUSG00000024610,ENSMUSG00000016024,ENSMUSG00000058427,ENSMUSG00000029371,ENSMUSG00000029373,ENSMUSG00000029372,ENSMUSG00000029379,ENSMUSG00000024397,ENSMUSG00000025804,ENSMUSG00000034855,ENSMUSG00000029417	3.83703115573713e-10	1.45017746885969e-08	0.195402298850575
GO:1903708	positive regulation of hemopoiesis	BP	25	195	620	21568	ENSMUSG00000019966,ENSMUSG00000031304,ENSMUSG00000037440,ENSMUSG00000024610,ENSMUSG00000040329,ENSMUSG00000070942,ENSMUSG00000035678,ENSMUSG00000038037,ENSMUSG00000044813,ENSMUSG00000041135,ENSMUSG00000025746,ENSMUSG00000032691,ENSMUSG00000038067,ENSMUSG00000000532,ENSMUSG00000021109,ENSMUSG00000034394,ENSMUSG00000029373,ENSMUSG00000031750,ENSMUSG00000052688,ENSMUSG00000021127,ENSMUSG00000027562,…	4.29315602789759e-10	1.61483997449348e-08	0.128205128205128
GO:0035456	response to interferon-beta	BP	13	47	620	21568	ENSMUSG00000040264,ENSMUSG00000028270,ENSMUSG00000039997,ENSMUSG00000073489,ENSMUSG00000034459,ENSMUSG00000074896,ENSMUSG00000022126,ENSMUSG00000028268,ENSMUSG00000054072,ENSMUSG00000104713,ENSMUSG00000022971,ENSMUSG00000032369,ENSMUSG00000042349	4.63174677641442e-10	1.73394160127476e-08	0.276595744680851
GO:0045597	positive regulation of cell differentiation	BP	66	1013	620	21568	ENSMUSG00000021109,ENSMUSG00000079092,ENSMUSG00000031520,ENSMUSG00000019966,ENSMUSG00000028583,ENSMUSG00000018916,ENSMUSG00000029373,ENSMUSG00000057897,ENSMUSG00000025746,ENSMUSG00000034394,ENSMUSG00000029371,ENSMUSG00000027834,ENSMUSG00000020333,ENSMUSG00000070866,ENSMUSG00000031304,ENSMUSG00000037440,ENSMUSG00000024610,ENSMUSG00000040329,ENSMUSG00000070942,ENSMUSG00000035678,ENSMUSG00000038037,…	4.74367526904735e-10	1.76746655425495e-08	0.0651530108588351
GO:0030097	hemopoiesis	BP	60	877	620	21568	ENSMUSG00000028076,ENSMUSG00000071637,ENSMUSG00000021765,ENSMUSG00000028197,ENSMUSG00000070780,ENSMUSG00000030142,ENSMUSG00000053175,ENSMUSG00000019850,ENSMUSG00000038608,ENSMUSG00000031239,ENSMUSG00000008496,ENSMUSG00000040329,ENSMUSG00000019966,ENSMUSG00000027995,ENSMUSG00000025804,ENSMUSG00000032369,ENSMUSG00000020474,ENSMUSG00000024140,ENSMUSG00000018916,ENSMUSG00000038067,ENSMUSG00000035673,…	4.85337092718763e-10	1.79143817541379e-08	0.0684150513112885
GO:0055065	metal ion homeostasis	BP	47	597	620	21568	ENSMUSG00000068122,ENSMUSG00000006567,ENSMUSG00000025804,ENSMUSG00000034997,ENSMUSG00000035385,ENSMUSG00000014813,ENSMUSG00000020303,ENSMUSG00000022479,ENSMUSG00000031765,ENSMUSG00000026177,ENSMUSG00000023030,ENSMUSG00000003617,ENSMUSG00000024661,ENSMUSG00000021109,ENSMUSG00000030895,ENSMUSG00000031762,ENSMUSG00000053897,ENSMUSG00000063354,ENSMUSG00000022094,ENSMUSG00000031618,ENSMUSG00000030790,…	4.83555411795722e-10	1.79143817541379e-08	0.0787269681742044
GO:0045236	CXCR chemokine receptor binding	MF	8	13	620	21568	ENSMUSG00000034855,ENSMUSG00000029417,ENSMUSG00000029373,ENSMUSG00000029380,ENSMUSG00000058427,ENSMUSG00000029371,ENSMUSG00000029372,ENSMUSG00000029379	5.05408386496398e-10	1.85684690462095e-08	0.615384615384615
GO:0020005	symbiont-containing vacuole membrane	CC	7	9	620	21568	ENSMUSG00000040264,ENSMUSG00000028270,ENSMUSG00000028268,ENSMUSG00000029373,ENSMUSG00000054072,ENSMUSG00000104713,ENSMUSG00000029298	5.37228695858715e-10	1.96461549471666e-08	0.777777777777778
GO:0045765	regulation of angiogenesis	BP	28	245	620	21568	ENSMUSG00000019929,ENSMUSG00000034855,ENSMUSG00000034394,ENSMUSG00000035385,ENSMUSG00000029373,ENSMUSG00000042286,ENSMUSG00000074766,ENSMUSG00000030790,ENSMUSG00000024164,ENSMUSG00000064246,ENSMUSG00000038357,ENSMUSG00000024087,ENSMUSG00000036585,ENSMUSG00000031380,ENSMUSG00000021109,ENSMUSG00000027399,ENSMUSG00000000290,ENSMUSG00000017737,ENSMUSG00000079092,ENSMUSG00000020676,ENSMUSG00000031520,…	5.73265776685717e-10	2.08674026269147e-08	0.114285714285714
GO:0070374	positive regulation of ERK1 and ERK2 cascade	BP	25	198	620	21568	ENSMUSG00000022309,ENSMUSG00000024164,ENSMUSG00000064246,ENSMUSG00000025804,ENSMUSG00000044337,ENSMUSG00000021732,ENSMUSG00000034997,ENSMUSG00000037405,ENSMUSG00000024610,ENSMUSG00000027399,ENSMUSG00000025746,ENSMUSG00000026390,ENSMUSG00000020676,ENSMUSG00000035352,ENSMUSG00000035385,ENSMUSG00000026166,ENSMUSG00000000982,ENSMUSG00000018927,ENSMUSG00000035373,ENSMUSG00000019122,ENSMUSG00000022114,…	5.95045076801591e-10	2.1560830558054e-08	0.126262626262626
GO:0050867	positive regulation of cell activation	BP	31	298	620	21568	ENSMUSG00000028583,ENSMUSG00000026580,ENSMUSG00000029082,ENSMUSG00000029084,ENSMUSG00000024610,ENSMUSG00000040329,ENSMUSG00000002308,ENSMUSG00000026012,ENSMUSG00000026009,ENSMUSG00000031304,ENSMUSG00000037440,ENSMUSG00000041135,ENSMUSG00000024397,ENSMUSG00000028076,ENSMUSG00000025746,ENSMUSG00000027962,ENSMUSG00000035678,ENSMUSG00000000732,ENSMUSG00000016024,ENSMUSG00000026069,ENSMUSG00000024810,…	7.22000699297315e-10	2.60414772773949e-08	0.104026845637584
GO:0072359	circulatory system development	BP	66	1028	620	21568	ENSMUSG00000022309,ENSMUSG00000044337,ENSMUSG00000024087,ENSMUSG00000024140,ENSMUSG00000029377,ENSMUSG00000036585,ENSMUSG00000021974,ENSMUSG00000031380,ENSMUSG00000021109,ENSMUSG00000025969,ENSMUSG00000035352,ENSMUSG00000035385,ENSMUSG00000021281,ENSMUSG00000031520,ENSMUSG00000059588,ENSMUSG00000002289,ENSMUSG00000044813,ENSMUSG00000042677,ENSMUSG00000046318,ENSMUSG00000032625,ENSMUSG00000049115,…	8.66793803240893e-10	3.1121837508181e-08	0.0642023346303502
GO:0031325	positive regulation of cellular metabolic process	BP	138	2905	620	21568	ENSMUSG00000025496,ENSMUSG00000036585,ENSMUSG00000021732,ENSMUSG00000024610,ENSMUSG00000049115,ENSMUSG00000024397,ENSMUSG00000024164,ENSMUSG00000038357,ENSMUSG00000024778,ENSMUSG00000026390,ENSMUSG00000017737,ENSMUSG00000040016,ENSMUSG00000009281,ENSMUSG00000031750,ENSMUSG00000022309,ENSMUSG00000029377,ENSMUSG00000004446,ENSMUSG00000023030,ENSMUSG00000024066,ENSMUSG00000003955,ENSMUSG00000032691,…	9.25961852971242e-10	3.30958039666056e-08	0.0475043029259897
GO:0032268	regulation of cellular protein metabolic process	BP	116	2302	620	21568	ENSMUSG00000073802,ENSMUSG00000025496,ENSMUSG00000036585,ENSMUSG00000021732,ENSMUSG00000024610,ENSMUSG00000023224,ENSMUSG00000030111,ENSMUSG00000053113,ENSMUSG00000038037,ENSMUSG00000023473,ENSMUSG00000022309,ENSMUSG00000041347,ENSMUSG00000020427,ENSMUSG00000024066,ENSMUSG00000028517,ENSMUSG00000045658,ENSMUSG00000042677,ENSMUSG00000024397,ENSMUSG00000024164,ENSMUSG00000038357,ENSMUSG00000024778,…	1.0189717035751e-09	3.62561148042328e-08	0.050390964378801
GO:0042277	peptide binding	MF	30	285	620	21568	ENSMUSG00000022037,ENSMUSG00000026656,ENSMUSG00000024610,ENSMUSG00000000290,ENSMUSG00000031239,ENSMUSG00000026390,ENSMUSG00000039934,ENSMUSG00000024897,ENSMUSG00000061232,ENSMUSG00000016283,ENSMUSG00000079507,ENSMUSG00000067235,ENSMUSG00000035929,ENSMUSG00000060550,ENSMUSG00000073409,ENSMUSG00000056116,ENSMUSG00000051439,ENSMUSG00000028076,ENSMUSG00000016024,ENSMUSG00000027995,ENSMUSG00000021025,…	1.02641742925475e-09	3.63572702855751e-08	0.105263157894737
GO:0006809	nitric oxide biosynthetic process	BP	15	70	620	21568	ENSMUSG00000042677,ENSMUSG00000024397,ENSMUSG00000076441,ENSMUSG00000022037,ENSMUSG00000037405,ENSMUSG00000025746,ENSMUSG00000000290,ENSMUSG00000003032,ENSMUSG00000027832,ENSMUSG00000006818,ENSMUSG00000027995,ENSMUSG00000031596,ENSMUSG00000024087,ENSMUSG00000029361,ENSMUSG00000020826	1.06935271451379e-09	3.7606361030247e-08	0.214285714285714
GO:0055080	cation homeostasis	BP	50	675	620	21568	ENSMUSG00000068122,ENSMUSG00000006567,ENSMUSG00000025804,ENSMUSG00000034997,ENSMUSG00000035385,ENSMUSG00000014813,ENSMUSG00000020303,ENSMUSG00000022479,ENSMUSG00000031765,ENSMUSG00000026177,ENSMUSG00000023030,ENSMUSG00000003617,ENSMUSG00000024661,ENSMUSG00000021109,ENSMUSG00000030895,ENSMUSG00000031762,ENSMUSG00000053897,ENSMUSG00000063354,ENSMUSG00000022094,ENSMUSG00000031618,ENSMUSG00000049115,…	1.07120283982853e-09	3.7606361030247e-08	0.0740740740740741
GO:0006468	protein phosphorylation	BP	95	1754	620	21568	ENSMUSG00000073802,ENSMUSG00000021127,ENSMUSG00000026177,ENSMUSG00000035352,ENSMUSG00000000182,ENSMUSG00000025496,ENSMUSG00000036585,ENSMUSG00000021732,ENSMUSG00000024610,ENSMUSG00000053113,ENSMUSG00000038037,ENSMUSG00000023473,ENSMUSG00000022309,ENSMUSG00000041347,ENSMUSG00000020427,ENSMUSG00000024066,ENSMUSG00000028517,ENSMUSG00000045658,ENSMUSG00000042677,ENSMUSG00000024397,ENSMUSG00000024164,…	1.25836131656674e-09	4.39813984051357e-08	0.0541619156214367
GO:1901342	regulation of vasculature development	BP	29	271	620	21568	ENSMUSG00000019929,ENSMUSG00000034855,ENSMUSG00000034394,ENSMUSG00000035385,ENSMUSG00000029373,ENSMUSG00000042286,ENSMUSG00000074766,ENSMUSG00000018500,ENSMUSG00000022425,ENSMUSG00000030790,ENSMUSG00000024164,ENSMUSG00000064246,ENSMUSG00000038357,ENSMUSG00000024087,ENSMUSG00000036585,ENSMUSG00000031380,ENSMUSG00000021109,ENSMUSG00000027399,ENSMUSG00000000290,ENSMUSG00000017737,ENSMUSG00000079092,…	1.33191956043461e-09	4.63472802108943e-08	0.107011070110701
GO:0048247	lymphocyte chemotaxis	BP	13	51	620	21568	ENSMUSG00000034855,ENSMUSG00000029417,ENSMUSG00000018920,ENSMUSG00000050370,ENSMUSG00000039519,ENSMUSG00000035352,ENSMUSG00000020676,ENSMUSG00000035385,ENSMUSG00000026166,ENSMUSG00000000982,ENSMUSG00000018927,ENSMUSG00000035373,ENSMUSG00000019122	1.41093339884887e-09	4.88814163048563e-08	0.254901960784314
GO:0072562	blood microparticle	CC	18	107	620	21568	ENSMUSG00000023224,ENSMUSG00000024164,ENSMUSG00000022037,ENSMUSG00000003617,ENSMUSG00000090231,ENSMUSG00000031722,ENSMUSG00000030895,ENSMUSG00000066361,ENSMUSG00000022875,ENSMUSG00000028645,ENSMUSG00000021091,ENSMUSG00000038521,ENSMUSG00000055172,ENSMUSG00000002289,ENSMUSG00000030111,ENSMUSG00000079343,ENSMUSG00000060459,ENSMUSG00000098470	1.51023091690027e-09	5.2093074290809e-08	0.168224299065421
GO:0019882	antigen processing and presentation	BP	17	95	620	21568	ENSMUSG00000037405,ENSMUSG00000061232,ENSMUSG00000016283,ENSMUSG00000079507,ENSMUSG00000067235,ENSMUSG00000035929,ENSMUSG00000060550,ENSMUSG00000073409,ENSMUSG00000056116,ENSMUSG00000024610,ENSMUSG00000026177,ENSMUSG00000055994,ENSMUSG00000026656,ENSMUSG00000028076,ENSMUSG00000002983,ENSMUSG00000021700,ENSMUSG00000019832	1.60680551196355e-09	5.51832901695656e-08	0.178947368421053
GO:0002793	positive regulation of peptide secretion	BP	30	291	620	21568	ENSMUSG00000029084,ENSMUSG00000050953,ENSMUSG00000024990,ENSMUSG00000021591,ENSMUSG00000030406,ENSMUSG00000021109,ENSMUSG00000036504,ENSMUSG00000027399,ENSMUSG00000031520,ENSMUSG00000075520,ENSMUSG00000049115,ENSMUSG00000068122,ENSMUSG00000051439,ENSMUSG00000057666,ENSMUSG00000027995,ENSMUSG00000030142,ENSMUSG00000023349,ENSMUSG00000033538,ENSMUSG00000000982,ENSMUSG00000041135,ENSMUSG00000032691,…	1.68763519953708e-09	5.77083568880666e-08	0.103092783505155
GO:1902105	regulation of leukocyte differentiation	BP	29	274	620	21568	ENSMUSG00000019966,ENSMUSG00000046402,ENSMUSG00000042244,ENSMUSG00000031304,ENSMUSG00000028076,ENSMUSG00000037440,ENSMUSG00000021127,ENSMUSG00000024610,ENSMUSG00000040329,ENSMUSG00000070942,ENSMUSG00000035678,ENSMUSG00000026012,ENSMUSG00000038037,ENSMUSG00000024778,ENSMUSG00000044813,ENSMUSG00000041135,ENSMUSG00000025746,ENSMUSG00000032691,ENSMUSG00000034394,ENSMUSG00000029373,ENSMUSG00000031750,…	1.72075297045795e-09	5.85871884208937e-08	0.105839416058394
GO:0050707	regulation of cytokine secretion	BP	23	178	620	21568	ENSMUSG00000022309,ENSMUSG00000021125,ENSMUSG00000025746,ENSMUSG00000032691,ENSMUSG00000042677,ENSMUSG00000049115,ENSMUSG00000068122,ENSMUSG00000051439,ENSMUSG00000057666,ENSMUSG00000027399,ENSMUSG00000027995,ENSMUSG00000030142,ENSMUSG00000023349,ENSMUSG00000033538,ENSMUSG00000000982,ENSMUSG00000041135,ENSMUSG00000055994,ENSMUSG00000026069,ENSMUSG00000024810,ENSMUSG00000049723,ENSMUSG00000022514,…	1.83951348805696e-09	6.2361875717433e-08	0.129213483146067
GO:0045089	positive regulation of innate immune response	BP	24	194	620	21568	ENSMUSG00000027995,ENSMUSG00000020400,ENSMUSG00000020227,ENSMUSG00000044162,ENSMUSG00000032000,ENSMUSG00000041135,ENSMUSG00000022126,ENSMUSG00000055994,ENSMUSG00000019850,ENSMUSG00000051439,ENSMUSG00000021025,ENSMUSG00000042306,ENSMUSG00000056130,ENSMUSG00000052688,ENSMUSG00000016024,ENSMUSG00000026068,ENSMUSG00000030895,ENSMUSG00000049723,ENSMUSG00000024901,ENSMUSG00000037921,ENSMUSG00000029377,…	1.99243107825804e-09	6.69711195198309e-08	0.123711340206186
GO:0046209	nitric oxide metabolic process	BP	15	73	620	21568	ENSMUSG00000031596,ENSMUSG00000024087,ENSMUSG00000029361,ENSMUSG00000020826,ENSMUSG00000042677,ENSMUSG00000024397,ENSMUSG00000076441,ENSMUSG00000022037,ENSMUSG00000037405,ENSMUSG00000025746,ENSMUSG00000000290,ENSMUSG00000003032,ENSMUSG00000027832,ENSMUSG00000006818,ENSMUSG00000027995	1.99039654993378e-09	6.69711195198309e-08	0.205479452054795
GO:0002521	leukocyte differentiation	BP	43	542	620	21568	ENSMUSG00000028076,ENSMUSG00000030142,ENSMUSG00000053175,ENSMUSG00000019850,ENSMUSG00000038608,ENSMUSG00000031239,ENSMUSG00000008496,ENSMUSG00000040329,ENSMUSG00000019966,ENSMUSG00000027995,ENSMUSG00000020474,ENSMUSG00000018916,ENSMUSG00000038067,ENSMUSG00000035673,ENSMUSG00000046402,ENSMUSG00000042244,ENSMUSG00000031304,ENSMUSG00000021127,ENSMUSG00000037440,ENSMUSG00000002983,ENSMUSG00000035678,…	2.15656706021056e-09	7.21810305449289e-08	0.0793357933579336
GO:0001562	response to protozoan	BP	11	35	620	21568	ENSMUSG00000053175,ENSMUSG00000040264,ENSMUSG00000028270,ENSMUSG00000025746,ENSMUSG00000026177,ENSMUSG00000028268,ENSMUSG00000029373,ENSMUSG00000054072,ENSMUSG00000104713,ENSMUSG00000029298,ENSMUSG00000003541	2.26010650871866e-09	7.50108458502885e-08	0.314285714285714
GO:1902624	positive regulation of neutrophil migration	BP	11	35	620	21568	ENSMUSG00000029380,ENSMUSG00000024610,ENSMUSG00000016024,ENSMUSG00000058427,ENSMUSG00000029371,ENSMUSG00000029373,ENSMUSG00000029372,ENSMUSG00000029379,ENSMUSG00000027399,ENSMUSG00000026072,ENSMUSG00000040016	2.26010650871866e-09	7.50108458502885e-08	0.314285714285714
GO:0033002	muscle cell proliferation	BP	25	211	620	21568	ENSMUSG00000022309,ENSMUSG00000014776,ENSMUSG00000061751,ENSMUSG00000059173,ENSMUSG00000024397,ENSMUSG00000029377,ENSMUSG00000021109,ENSMUSG00000025746,ENSMUSG00000059588,ENSMUSG00000020427,ENSMUSG00000003032,ENSMUSG00000043017,ENSMUSG00000019850,ENSMUSG00000011171,ENSMUSG00000004558,ENSMUSG00000036585,ENSMUSG00000029287,ENSMUSG00000022865,ENSMUSG00000050953,ENSMUSG00000024990,ENSMUSG00000021974,…	2.2764037498843e-09	7.52356201687703e-08	0.118483412322275
GO:0071622	regulation of granulocyte chemotaxis	BP	13	53	620	21568	ENSMUSG00000035385,ENSMUSG00000009281,ENSMUSG00000042306,ENSMUSG00000029082,ENSMUSG00000055994,ENSMUSG00000029380,ENSMUSG00000024610,ENSMUSG00000016024,ENSMUSG00000058427,ENSMUSG00000029371,ENSMUSG00000029373,ENSMUSG00000029372,ENSMUSG00000029379	2.36449839742207e-09	7.7821553505154e-08	0.245283018867925
GO:1901564	organonitrogen compound metabolic process	BP	231	5739	620	21568	ENSMUSG00000021125,ENSMUSG00000076441,ENSMUSG00000073802,ENSMUSG00000021127,ENSMUSG00000026177,ENSMUSG00000035352,ENSMUSG00000000182,ENSMUSG00000025496,ENSMUSG00000036585,ENSMUSG00000021732,ENSMUSG00000024610,ENSMUSG00000015305,ENSMUSG00000020642,ENSMUSG00000025427,ENSMUSG00000047496,ENSMUSG00000027078,ENSMUSG00000040710,ENSMUSG00000047878,ENSMUSG00000038521,ENSMUSG00000079343,ENSMUSG00000023224,…	2.51294243168289e-09	8.2364034306486e-08	0.040250914793518
GO:0070371	ERK1 and ERK2 cascade	BP	30	296	620	21568	ENSMUSG00000003032,ENSMUSG00000034394,ENSMUSG00000022114,ENSMUSG00000004558,ENSMUSG00000020400,ENSMUSG00000022309,ENSMUSG00000024164,ENSMUSG00000064246,ENSMUSG00000025804,ENSMUSG00000044337,ENSMUSG00000021732,ENSMUSG00000034997,ENSMUSG00000037405,ENSMUSG00000024610,ENSMUSG00000027399,ENSMUSG00000025746,ENSMUSG00000026390,ENSMUSG00000020676,ENSMUSG00000035352,ENSMUSG00000035385,ENSMUSG00000026166,…	2.5265541288223e-09	8.2467979601518e-08	0.101351351351351
GO:0070372	regulation of ERK1 and ERK2 cascade	BP	29	279	620	21568	ENSMUSG00000003032,ENSMUSG00000034394,ENSMUSG00000022114,ENSMUSG00000004558,ENSMUSG00000020400,ENSMUSG00000022309,ENSMUSG00000024164,ENSMUSG00000064246,ENSMUSG00000025804,ENSMUSG00000044337,ENSMUSG00000021732,ENSMUSG00000034997,ENSMUSG00000037405,ENSMUSG00000024610,ENSMUSG00000027399,ENSMUSG00000025746,ENSMUSG00000026390,ENSMUSG00000020676,ENSMUSG00000035352,ENSMUSG00000035385,ENSMUSG00000026166,…	2.6145760688945e-09	8.49898615975213e-08	0.103942652329749
GO:0001818	negative regulation of cytokine production	BP	26	229	620	21568	ENSMUSG00000022309,ENSMUSG00000020227,ENSMUSG00000022126,ENSMUSG00000024901,ENSMUSG00000002983,ENSMUSG00000026069,ENSMUSG00000024810,ENSMUSG00000042244,ENSMUSG00000055994,ENSMUSG00000019850,ENSMUSG00000026656,ENSMUSG00000027995,ENSMUSG00000042677,ENSMUSG00000021125,ENSMUSG00000007805,ENSMUSG00000016024,ENSMUSG00000053175,ENSMUSG00000025746,ENSMUSG00000020601,ENSMUSG00000028163,ENSMUSG00000003032,…	2.72511310891877e-09	8.8219952653071e-08	0.11353711790393
GO:0044281	small molecule metabolic process	BP	91	1679	620	21568	ENSMUSG00000027359,ENSMUSG00000055782,ENSMUSG00000036138,ENSMUSG00000052392,ENSMUSG00000021125,ENSMUSG00000076441,ENSMUSG00000024610,ENSMUSG00000050737,ENSMUSG00000026664,ENSMUSG00000072949,ENSMUSG00000020333,ENSMUSG00000013584,ENSMUSG00000046402,ENSMUSG00000046794,ENSMUSG00000039450,ENSMUSG00000028307,ENSMUSG00000006494,ENSMUSG00000030747,ENSMUSG00000040181,ENSMUSG00000021109,ENSMUSG00000057666,…	2.88218772161101e-09	9.28848046091765e-08	0.0541989279332936
GO:0090087	regulation of peptide transport	BP	52	739	620	21568	ENSMUSG00000022309,ENSMUSG00000024610,ENSMUSG00000020826,ENSMUSG00000032902,ENSMUSG00000029084,ENSMUSG00000050953,ENSMUSG00000024990,ENSMUSG00000021591,ENSMUSG00000030406,ENSMUSG00000025746,ENSMUSG00000021109,ENSMUSG00000036504,ENSMUSG00000042677,ENSMUSG00000050556,ENSMUSG00000029361,ENSMUSG00000040016,ENSMUSG00000021125,ENSMUSG00000038037,ENSMUSG00000027995,ENSMUSG00000025496,ENSMUSG00000020806,…	2.89272843826528e-09	9.28848046091765e-08	0.0703653585926928
GO:0071356	cellular response to tumor necrosis factor	BP	21	153	620	21568	ENSMUSG00000020696,ENSMUSG00000014776,ENSMUSG00000024901,ENSMUSG00000021025,ENSMUSG00000033538,ENSMUSG00000032000,ENSMUSG00000021127,ENSMUSG00000025746,ENSMUSG00000022126,ENSMUSG00000028163,ENSMUSG00000020676,ENSMUSG00000035352,ENSMUSG00000035385,ENSMUSG00000026166,ENSMUSG00000000982,ENSMUSG00000018927,ENSMUSG00000035373,ENSMUSG00000019122,ENSMUSG00000045658,ENSMUSG00000032363,ENSMUSG00000042677	3.09983295038648e-09	9.91319047575014e-08	0.137254901960784
GO:0002250	adaptive immune response	BP	34	372	620	21568	ENSMUSG00000024164,ENSMUSG00000026656,ENSMUSG00000028076,ENSMUSG00000061232,ENSMUSG00000060550,ENSMUSG00000026177,ENSMUSG00000008496,ENSMUSG00000055994,ENSMUSG00000053175,ENSMUSG00000037405,ENSMUSG00000025225,ENSMUSG00000019850,ENSMUSG00000024610,ENSMUSG00000026069,ENSMUSG00000024810,ENSMUSG00000041135,ENSMUSG00000030895,ENSMUSG00000023224,ENSMUSG00000026399,ENSMUSG00000038521,ENSMUSG00000055172,…	3.24077502823279e-09	1.03221298177463e-07	0.0913978494623656
GO:0043410	positive regulation of MAPK cascade	BP	39	469	620	21568	ENSMUSG00000025496,ENSMUSG00000036585,ENSMUSG00000021732,ENSMUSG00000024610,ENSMUSG00000027399,ENSMUSG00000041135,ENSMUSG00000055994,ENSMUSG00000034997,ENSMUSG00000019966,ENSMUSG00000020901,ENSMUSG00000024868,ENSMUSG00000015305,ENSMUSG00000026656,ENSMUSG00000027339,ENSMUSG00000022309,ENSMUSG00000024164,ENSMUSG00000064246,ENSMUSG00000025804,ENSMUSG00000044337,ENSMUSG00000037405,ENSMUSG00000025746,…	3.34204770587895e-09	1.06019416982883e-07	0.0831556503198294
GO:0050714	positive regulation of protein secretion	BP	28	265	620	21568	ENSMUSG00000029084,ENSMUSG00000050953,ENSMUSG00000024990,ENSMUSG00000021591,ENSMUSG00000030406,ENSMUSG00000021109,ENSMUSG00000036504,ENSMUSG00000049115,ENSMUSG00000068122,ENSMUSG00000051439,ENSMUSG00000057666,ENSMUSG00000027399,ENSMUSG00000027995,ENSMUSG00000030142,ENSMUSG00000023349,ENSMUSG00000033538,ENSMUSG00000000982,ENSMUSG00000041135,ENSMUSG00000032691,ENSMUSG00000055994,ENSMUSG00000025746,…	3.41433303082951e-09	1.07879266442089e-07	0.105660377358491
GO:0032675	regulation of interleukin-6 production	BP	19	126	620	21568	ENSMUSG00000019850,ENSMUSG00000020227,ENSMUSG00000042677,ENSMUSG00000018500,ENSMUSG00000031380,ENSMUSG00000027399,ENSMUSG00000025746,ENSMUSG00000016024,ENSMUSG00000035678,ENSMUSG00000027995,ENSMUSG00000024810,ENSMUSG00000070942,ENSMUSG00000041135,ENSMUSG00000056130,ENSMUSG00000052688,ENSMUSG00000055994,ENSMUSG00000056501,ENSMUSG00000029377,ENSMUSG00000022514	3.55721215244132e-09	1.11945891602128e-07	0.150793650793651
GO:2000379	positive regulation of reactive oxygen species metabolic process	BP	17	100	620	21568	ENSMUSG00000049115,ENSMUSG00000029380,ENSMUSG00000000290,ENSMUSG00000024397,ENSMUSG00000076441,ENSMUSG00000022037,ENSMUSG00000037405,ENSMUSG00000025746,ENSMUSG00000003032,ENSMUSG00000027832,ENSMUSG00000006818,ENSMUSG00000027995,ENSMUSG00000024087,ENSMUSG00000022126,ENSMUSG00000024066,ENSMUSG00000045658,ENSMUSG00000042677	3.64632927389745e-09	1.14295059263952e-07	0.17
GO:0002696	positive regulation of leukocyte activation	BP	29	284	620	21568	ENSMUSG00000029082,ENSMUSG00000029084,ENSMUSG00000024610,ENSMUSG00000040329,ENSMUSG00000002308,ENSMUSG00000026012,ENSMUSG00000026009,ENSMUSG00000031304,ENSMUSG00000037440,ENSMUSG00000041135,ENSMUSG00000024397,ENSMUSG00000028076,ENSMUSG00000025746,ENSMUSG00000027962,ENSMUSG00000035678,ENSMUSG00000000732,ENSMUSG00000016024,ENSMUSG00000026069,ENSMUSG00000024810,ENSMUSG00000018500,ENSMUSG00000000290,…	3.9317644657342e-09	1.2227168312927e-07	0.102112676056338
GO:0050920	regulation of chemotaxis	BP	23	185	620	21568	ENSMUSG00000034855,ENSMUSG00000029417,ENSMUSG00000035385,ENSMUSG00000009281,ENSMUSG00000025020,ENSMUSG00000021732,ENSMUSG00000031380,ENSMUSG00000031520,ENSMUSG00000042306,ENSMUSG00000024397,ENSMUSG00000029082,ENSMUSG00000055994,ENSMUSG00000029380,ENSMUSG00000024610,ENSMUSG00000016024,ENSMUSG00000058427,ENSMUSG00000029371,ENSMUSG00000029373,ENSMUSG00000029372,ENSMUSG00000029379,ENSMUSG00000025804,…	3.92486138184272e-09	1.2227168312927e-07	0.124324324324324
GO:0020003	symbiont-containing vacuole	CC	7	11	620	21568	ENSMUSG00000040264,ENSMUSG00000028270,ENSMUSG00000028268,ENSMUSG00000029373,ENSMUSG00000054072,ENSMUSG00000104713,ENSMUSG00000029298	4.68284301026658e-09	1.45057948776846e-07	0.636363636363636
GO:0032642	regulation of chemokine production	BP	15	78	620	21568	ENSMUSG00000018500,ENSMUSG00000025746,ENSMUSG00000016024,ENSMUSG00000027995,ENSMUSG00000011008,ENSMUSG00000041135,ENSMUSG00000027399,ENSMUSG00000055994,ENSMUSG00000021125,ENSMUSG00000056130,ENSMUSG00000026069,ENSMUSG00000024810,ENSMUSG00000003032,ENSMUSG00000024610,ENSMUSG00000029371	5.23494349820672e-09	1.60898127207529e-07	0.192307692307692
GO:2001057	reactive nitrogen species metabolic process	BP	15	78	620	21568	ENSMUSG00000031596,ENSMUSG00000024087,ENSMUSG00000029361,ENSMUSG00000020826,ENSMUSG00000042677,ENSMUSG00000024397,ENSMUSG00000076441,ENSMUSG00000022037,ENSMUSG00000037405,ENSMUSG00000025746,ENSMUSG00000000290,ENSMUSG00000003032,ENSMUSG00000027832,ENSMUSG00000006818,ENSMUSG00000027995	5.23494349820672e-09	1.60898127207529e-07	0.192307692307692
GO:0002443	leukocyte mediated immunity	BP	30	307	620	21568	ENSMUSG00000024164,ENSMUSG00000026656,ENSMUSG00000028076,ENSMUSG00000061232,ENSMUSG00000060550,ENSMUSG00000026177,ENSMUSG00000008496,ENSMUSG00000055994,ENSMUSG00000053175,ENSMUSG00000037405,ENSMUSG00000027995,ENSMUSG00000030895,ENSMUSG00000023224,ENSMUSG00000026399,ENSMUSG00000038521,ENSMUSG00000055172,ENSMUSG00000079343,ENSMUSG00000098470,ENSMUSG00000024610,ENSMUSG00000031289,ENSMUSG00000024778,…	5.93977319767552e-09	1.81465250339958e-07	0.0977198697068404
GO:0005539	glycosaminoglycan binding	MF	23	189	620	21568	ENSMUSG00000053475,ENSMUSG00000052353,ENSMUSG00000042286,ENSMUSG00000035459,ENSMUSG00000036585,ENSMUSG00000021732,ENSMUSG00000027208,ENSMUSG00000021974,ENSMUSG00000034855,ENSMUSG00000025969,ENSMUSG00000021466,ENSMUSG00000035385,ENSMUSG00000035373,ENSMUSG00000026580,ENSMUSG00000029287,ENSMUSG00000004098,ENSMUSG00000029373,ENSMUSG00000033453,ENSMUSG00000051920,ENSMUSG00000027995,ENSMUSG00000042244,…	5.9500569487339e-09	1.81465250339958e-07	0.121693121693122
GO:0055082	cellular chemical homeostasis	BP	51	733	620	21568	ENSMUSG00000089665,ENSMUSG00000006567,ENSMUSG00000025804,ENSMUSG00000034997,ENSMUSG00000035385,ENSMUSG00000014813,ENSMUSG00000020303,ENSMUSG00000022479,ENSMUSG00000031765,ENSMUSG00000026177,ENSMUSG00000023030,ENSMUSG00000003617,ENSMUSG00000024661,ENSMUSG00000021109,ENSMUSG00000030895,ENSMUSG00000031762,ENSMUSG00000053897,ENSMUSG00000063354,ENSMUSG00000022094,ENSMUSG00000068122,ENSMUSG00000031618,…	6.01997208425557e-09	1.82891382667441e-07	0.0695770804911323
GO:0006875	cellular metal ion homeostasis	BP	41	520	620	21568	ENSMUSG00000006567,ENSMUSG00000025804,ENSMUSG00000034997,ENSMUSG00000035385,ENSMUSG00000014813,ENSMUSG00000020303,ENSMUSG00000022479,ENSMUSG00000026177,ENSMUSG00000023030,ENSMUSG00000003617,ENSMUSG00000024661,ENSMUSG00000021109,ENSMUSG00000030895,ENSMUSG00000031765,ENSMUSG00000031762,ENSMUSG00000053897,ENSMUSG00000063354,ENSMUSG00000022094,ENSMUSG00000068122,ENSMUSG00000031618,ENSMUSG00000030790,…	6.15767718630766e-09	1.86358207259173e-07	0.0788461538461538
GO:0042742	defense response to bacterium	BP	27	255	620	21568	ENSMUSG00000055561,ENSMUSG00000055994,ENSMUSG00000038357,ENSMUSG00000040264,ENSMUSG00000028270,ENSMUSG00000016024,ENSMUSG00000027995,ENSMUSG00000028268,ENSMUSG00000009281,ENSMUSG00000104713,ENSMUSG00000041135,ENSMUSG00000029298,ENSMUSG00000042244,ENSMUSG00000026177,ENSMUSG00000054072,ENSMUSG00000024901,ENSMUSG00000017002,ENSMUSG00000029371,ENSMUSG00000021125,ENSMUSG00000053175,ENSMUSG00000056501,…	6.2227641528906e-09	1.87609213907187e-07	0.105882352941176
GO:0006873	cellular ion homeostasis	BP	45	604	620	21568	ENSMUSG00000006567,ENSMUSG00000025804,ENSMUSG00000034997,ENSMUSG00000035385,ENSMUSG00000014813,ENSMUSG00000020303,ENSMUSG00000022479,ENSMUSG00000031765,ENSMUSG00000026177,ENSMUSG00000023030,ENSMUSG00000003617,ENSMUSG00000024661,ENSMUSG00000021109,ENSMUSG00000030895,ENSMUSG00000031762,ENSMUSG00000053897,ENSMUSG00000063354,ENSMUSG00000022094,ENSMUSG00000068122,ENSMUSG00000031618,ENSMUSG00000030790,…	6.3368644128655e-09	1.90322783259409e-07	0.0745033112582782
GO:0016310	phosphorylation	BP	105	2077	620	21568	ENSMUSG00000073802,ENSMUSG00000021127,ENSMUSG00000026177,ENSMUSG00000035352,ENSMUSG00000000182,ENSMUSG00000025496,ENSMUSG00000036585,ENSMUSG00000021732,ENSMUSG00000024610,ENSMUSG00000053113,ENSMUSG00000038037,ENSMUSG00000023473,ENSMUSG00000022309,ENSMUSG00000041347,ENSMUSG00000020427,ENSMUSG00000024066,ENSMUSG00000028517,ENSMUSG00000045658,ENSMUSG00000042677,ENSMUSG00000024397,ENSMUSG00000024164,…	6.39438568532691e-09	1.91322926243929e-07	0.0505536831969186
GO:0043067	regulation of programmed cell death	BP	83	1501	620	21568	ENSMUSG00000024610,ENSMUSG00000004446,ENSMUSG00000023030,ENSMUSG00000024066,ENSMUSG00000003955,ENSMUSG00000032691,ENSMUSG00000038007,ENSMUSG00000022309,ENSMUSG00000024397,ENSMUSG00000053175,ENSMUSG00000078566,ENSMUSG00000022051,ENSMUSG00000029084,ENSMUSG00000053113,ENSMUSG00000022037,ENSMUSG00000007805,ENSMUSG00000024868,ENSMUSG00000024778,ENSMUSG00000028583,ENSMUSG00000021109,ENSMUSG00000003541,…	6.42555830945278e-09	1.91530132401387e-07	0.0552964690206529
GO:0008285	negative regulation of cell proliferation	BP	47	648	620	21568	ENSMUSG00000050953,ENSMUSG00000024066,ENSMUSG00000009248,ENSMUSG00000022479,ENSMUSG00000026656,ENSMUSG00000026725,ENSMUSG00000056501,ENSMUSG00000017009,ENSMUSG00000068122,ENSMUSG00000024661,ENSMUSG00000017737,ENSMUSG00000006818,ENSMUSG00000024397,ENSMUSG00000020427,ENSMUSG00000003032,ENSMUSG00000043017,ENSMUSG00000019850,ENSMUSG00000011171,ENSMUSG00000004558,ENSMUSG00000073802,ENSMUSG00000021466,…	6.72923983432765e-09	1.99523083223533e-07	0.0725308641975309
GO:0008083	growth factor activity	MF	20	145	620	21568	ENSMUSG00000018916,ENSMUSG00000038067,ENSMUSG00000029377,ENSMUSG00000036585,ENSMUSG00000021732,ENSMUSG00000027208,ENSMUSG00000021974,ENSMUSG00000031380,ENSMUSG00000021943,ENSMUSG00000022144,ENSMUSG00000029380,ENSMUSG00000025746,ENSMUSG00000040329,ENSMUSG00000034394,ENSMUSG00000019966,ENSMUSG00000079092,ENSMUSG00000031520,ENSMUSG00000002308,ENSMUSG00000000182,ENSMUSG00000031750	6.7442287910727e-09	1.99523083223533e-07	0.137931034482759
GO:0098609	cell-cell adhesion	BP	47	650	620	21568	ENSMUSG00000022865,ENSMUSG00000026580,ENSMUSG00000027962,ENSMUSG00000090523,ENSMUSG00000049100,ENSMUSG00000032452,ENSMUSG00000051375,ENSMUSG00000023473,ENSMUSG00000021803,ENSMUSG00000037405,ENSMUSG00000000290,ENSMUSG00000020400,ENSMUSG00000030162,ENSMUSG00000055447,ENSMUSG00000035385,ENSMUSG00000026012,ENSMUSG00000026009,ENSMUSG00000031304,ENSMUSG00000037440,ENSMUSG00000041135,ENSMUSG00000028517,…	7.41087184042004e-09	2.1842715174432e-07	0.0723076923076923
GO:0032755	positive regulation of interleukin-6 production	BP	15	80	620	21568	ENSMUSG00000029377,ENSMUSG00000022514,ENSMUSG00000018500,ENSMUSG00000031380,ENSMUSG00000027399,ENSMUSG00000025746,ENSMUSG00000016024,ENSMUSG00000035678,ENSMUSG00000027995,ENSMUSG00000024810,ENSMUSG00000070942,ENSMUSG00000041135,ENSMUSG00000056130,ENSMUSG00000052688,ENSMUSG00000055994	7.54190403951516e-09	2.21462825309034e-07	0.1875
GO:0051173	positive regulation of nitrogen compound metabolic process	BP	130	2775	620	21568	ENSMUSG00000025496,ENSMUSG00000036585,ENSMUSG00000021732,ENSMUSG00000024610,ENSMUSG00000024397,ENSMUSG00000024164,ENSMUSG00000038357,ENSMUSG00000024778,ENSMUSG00000026390,ENSMUSG00000017737,ENSMUSG00000040016,ENSMUSG00000009281,ENSMUSG00000031750,ENSMUSG00000029377,ENSMUSG00000004446,ENSMUSG00000023030,ENSMUSG00000024066,ENSMUSG00000003955,ENSMUSG00000032691,ENSMUSG00000038007,ENSMUSG00000055994,…	7.87824810502321e-09	2.30482525116957e-07	0.0468468468468468
GO:0042981	regulation of apoptotic process	BP	82	1483	620	21568	ENSMUSG00000024610,ENSMUSG00000004446,ENSMUSG00000023030,ENSMUSG00000024066,ENSMUSG00000003955,ENSMUSG00000032691,ENSMUSG00000038007,ENSMUSG00000022309,ENSMUSG00000024397,ENSMUSG00000053175,ENSMUSG00000078566,ENSMUSG00000022051,ENSMUSG00000029084,ENSMUSG00000053113,ENSMUSG00000022037,ENSMUSG00000007805,ENSMUSG00000024868,ENSMUSG00000024778,ENSMUSG00000028583,ENSMUSG00000021109,ENSMUSG00000003541,…	8.05018319373074e-09	2.34643531539775e-07	0.0552933243425489
GO:0007159	leukocyte cell-cell adhesion	BP	29	294	620	21568	ENSMUSG00000026012,ENSMUSG00000026009,ENSMUSG00000031304,ENSMUSG00000037440,ENSMUSG00000041135,ENSMUSG00000024397,ENSMUSG00000028076,ENSMUSG00000025746,ENSMUSG00000027962,ENSMUSG00000035678,ENSMUSG00000000732,ENSMUSG00000056501,ENSMUSG00000017009,ENSMUSG00000024610,ENSMUSG00000040329,ENSMUSG00000070942,ENSMUSG00000038037,ENSMUSG00000044813,ENSMUSG00000032691,ENSMUSG00000055447,ENSMUSG00000035385,…	8.63225285022013e-09	2.50684431117238e-07	0.0986394557823129
GO:0010574	regulation of vascular endothelial growth factor production	BP	10	31	620	21568	ENSMUSG00000018500,ENSMUSG00000024164,ENSMUSG00000024087,ENSMUSG00000021109,ENSMUSG00000035273,ENSMUSG00000027399,ENSMUSG00000046318,ENSMUSG00000025746,ENSMUSG00000035385,ENSMUSG00000004558	9.2198544031401e-09	2.66767875202944e-07	0.32258064516129
GO:0010941	regulation of cell death	BP	88	1642	620	21568	ENSMUSG00000024610,ENSMUSG00000004446,ENSMUSG00000023030,ENSMUSG00000024066,ENSMUSG00000003955,ENSMUSG00000032691,ENSMUSG00000038007,ENSMUSG00000022309,ENSMUSG00000024397,ENSMUSG00000053175,ENSMUSG00000078566,ENSMUSG00000022051,ENSMUSG00000029084,ENSMUSG00000053113,ENSMUSG00000022037,ENSMUSG00000007805,ENSMUSG00000024868,ENSMUSG00000024778,ENSMUSG00000028583,ENSMUSG00000021109,ENSMUSG00000003541,…	9.32751051600473e-09	2.67920020239714e-07	0.0535931790499391
GO:0031399	regulation of protein modification process	BP	88	1642	620	21568	ENSMUSG00000073802,ENSMUSG00000025496,ENSMUSG00000036585,ENSMUSG00000021732,ENSMUSG00000024610,ENSMUSG00000053113,ENSMUSG00000038037,ENSMUSG00000023473,ENSMUSG00000022309,ENSMUSG00000041347,ENSMUSG00000020427,ENSMUSG00000024066,ENSMUSG00000028517,ENSMUSG00000045658,ENSMUSG00000042677,ENSMUSG00000024397,ENSMUSG00000024164,ENSMUSG00000038357,ENSMUSG00000024778,ENSMUSG00000026390,ENSMUSG00000017737,…	9.32751051600473e-09	2.67920020239714e-07	0.0535931790499391
GO:0032602	chemokine production	BP	15	82	620	21568	ENSMUSG00000029371,ENSMUSG00000018500,ENSMUSG00000025746,ENSMUSG00000016024,ENSMUSG00000027995,ENSMUSG00000011008,ENSMUSG00000041135,ENSMUSG00000055994,ENSMUSG00000027399,ENSMUSG00000021125,ENSMUSG00000056130,ENSMUSG00000026069,ENSMUSG00000024810,ENSMUSG00000003032,ENSMUSG00000024610	1.07426247847153e-08	3.07449250632123e-07	0.182926829268293
GO:0002699	positive regulation of immune effector process	BP	23	195	620	21568	ENSMUSG00000024164,ENSMUSG00000028076,ENSMUSG00000061232,ENSMUSG00000060550,ENSMUSG00000030895,ENSMUSG00000055994,ENSMUSG00000031289,ENSMUSG00000018500,ENSMUSG00000000290,ENSMUSG00000044813,ENSMUSG00000041135,ENSMUSG00000025746,ENSMUSG00000032691,ENSMUSG00000026068,ENSMUSG00000026012,ENSMUSG00000024990,ENSMUSG00000024810,ENSMUSG00000016024,ENSMUSG00000024610,ENSMUSG00000027995,ENSMUSG00000029380,…	1.08678878467665e-08	3.0991135776754e-07	0.117948717948718
GO:0030881	beta-2-microglobulin binding	MF	7	12	620	21568	ENSMUSG00000028076,ENSMUSG00000061232,ENSMUSG00000079507,ENSMUSG00000067235,ENSMUSG00000035929,ENSMUSG00000060550,ENSMUSG00000073409	1.09596440264572e-08	3.114036984352e-07	0.583333333333333
GO:0097190	apoptotic signaling pathway	BP	44	594	620	21568	ENSMUSG00000004446,ENSMUSG00000006818,ENSMUSG00000024778,ENSMUSG00000078566,ENSMUSG00000003541,ENSMUSG00000042349,ENSMUSG00000024087,ENSMUSG00000006494,ENSMUSG00000053175,ENSMUSG00000073489,ENSMUSG00000033538,ENSMUSG00000056501,ENSMUSG00000017737,ENSMUSG00000003955,ENSMUSG00000038412,ENSMUSG00000014776,ENSMUSG00000000532,ENSMUSG00000024810,ENSMUSG00000027399,ENSMUSG00000026822,ENSMUSG00000019966,…	1.11498677531201e-08	3.15673137569519e-07	0.0740740740740741
GO:0009987	cellular process	BP	496	15137	620	21568	ENSMUSG00000027359,ENSMUSG00000055782,ENSMUSG00000036138,ENSMUSG00000052392,ENSMUSG00000021125,ENSMUSG00000076441,ENSMUSG00000062591,ENSMUSG00000073802,ENSMUSG00000000532,ENSMUSG00000057897,ENSMUSG00000040584,ENSMUSG00000020473,ENSMUSG00000007805,ENSMUSG00000024868,ENSMUSG00000058665,ENSMUSG00000024140,ENSMUSG00000021974,ENSMUSG00000021765,ENSMUSG00000021109,ENSMUSG00000003032,ENSMUSG00000009248,…	1.24759165381491e-08	3.51954516910141e-07	0.032767391160732
GO:0042832	defense response to protozoan	BP	10	32	620	21568	ENSMUSG00000053175,ENSMUSG00000040264,ENSMUSG00000028270,ENSMUSG00000025746,ENSMUSG00000026177,ENSMUSG00000028268,ENSMUSG00000029373,ENSMUSG00000054072,ENSMUSG00000104713,ENSMUSG00000029298	1.30670784590104e-08	3.67319760668053e-07	0.3125
GO:0009653	anatomical structure morphogenesis	BP	120	2522	620	21568	ENSMUSG00000022037,ENSMUSG00000028583,ENSMUSG00000073412,ENSMUSG00000022479,ENSMUSG00000024868,ENSMUSG00000026840,ENSMUSG00000022309,ENSMUSG00000044337,ENSMUSG00000024087,ENSMUSG00000024140,ENSMUSG00000029377,ENSMUSG00000036585,ENSMUSG00000021974,ENSMUSG00000031380,ENSMUSG00000021109,ENSMUSG00000025969,ENSMUSG00000035352,ENSMUSG00000035385,ENSMUSG00000021281,ENSMUSG00000031520,ENSMUSG00000059588,…	1.45280193256982e-08	4.06939094516631e-07	0.0475812846946868
GO:0002449	lymphocyte mediated immunity	BP	25	233	620	21568	ENSMUSG00000024164,ENSMUSG00000026656,ENSMUSG00000028076,ENSMUSG00000061232,ENSMUSG00000060550,ENSMUSG00000026177,ENSMUSG00000008496,ENSMUSG00000055994,ENSMUSG00000053175,ENSMUSG00000037405,ENSMUSG00000030895,ENSMUSG00000023224,ENSMUSG00000026399,ENSMUSG00000038521,ENSMUSG00000055172,ENSMUSG00000079343,ENSMUSG00000098470,ENSMUSG00000024610,ENSMUSG00000031289,ENSMUSG00000024778,ENSMUSG00000026068,…	1.73859839061089e-08	4.85271685068391e-07	0.107296137339056
GO:0010573	vascular endothelial growth factor production	BP	10	33	620	21568	ENSMUSG00000025746,ENSMUSG00000035385,ENSMUSG00000004558,ENSMUSG00000018500,ENSMUSG00000024164,ENSMUSG00000024087,ENSMUSG00000021109,ENSMUSG00000035273,ENSMUSG00000027399,ENSMUSG00000046318	1.82681257226023e-08	5.08098327756463e-07	0.303030303030303
GO:0044093	positive regulation of molecular function	BP	75	1333	620	21568	ENSMUSG00000025496,ENSMUSG00000036585,ENSMUSG00000021732,ENSMUSG00000024610,ENSMUSG00000029377,ENSMUSG00000004446,ENSMUSG00000023030,ENSMUSG00000024066,ENSMUSG00000003955,ENSMUSG00000032691,ENSMUSG00000038007,ENSMUSG00000022309,ENSMUSG00000034997,ENSMUSG00000064246,ENSMUSG00000038037,ENSMUSG00000022479,ENSMUSG00000000182,ENSMUSG00000018500,ENSMUSG00000029361,ENSMUSG00000020826,ENSMUSG00000038067,…	1.84286197387455e-08	5.10763744969652e-07	0.0562640660165041
GO:0002455	humoral immune response mediated by circulating immunoglobulin	BP	11	42	620	21568	ENSMUSG00000026656,ENSMUSG00000030895,ENSMUSG00000055994,ENSMUSG00000023224,ENSMUSG00000024164,ENSMUSG00000026399,ENSMUSG00000038521,ENSMUSG00000055172,ENSMUSG00000079343,ENSMUSG00000098470,ENSMUSG00000053175	1.93119820508987e-08	5.33375336433738e-07	0.261904761904762
GO:0002440	production of molecular mediator of immune response	BP	22	185	620	21568	ENSMUSG00000055994,ENSMUSG00000026177,ENSMUSG00000027995,ENSMUSG00000024778,ENSMUSG00000031239,ENSMUSG00000008496,ENSMUSG00000019850,ENSMUSG00000026656,ENSMUSG00000031289,ENSMUSG00000030895,ENSMUSG00000022309,ENSMUSG00000055561,ENSMUSG00000020227,ENSMUSG00000020474,ENSMUSG00000026068,ENSMUSG00000000732,ENSMUSG00000026012,ENSMUSG00000025746,ENSMUSG00000024990,ENSMUSG00000024810,ENSMUSG00000024610,…	1.94840732771396e-08	5.36253292042249e-07	0.118918918918919
GO:1902107	positive regulation of leukocyte differentiation	BP	20	155	620	21568	ENSMUSG00000019966,ENSMUSG00000031304,ENSMUSG00000037440,ENSMUSG00000024610,ENSMUSG00000040329,ENSMUSG00000070942,ENSMUSG00000035678,ENSMUSG00000038037,ENSMUSG00000044813,ENSMUSG00000041135,ENSMUSG00000025746,ENSMUSG00000032691,ENSMUSG00000034394,ENSMUSG00000029373,ENSMUSG00000031750,ENSMUSG00000021127,ENSMUSG00000027562,ENSMUSG00000025804,ENSMUSG00000000982,ENSMUSG00000028076	2.148680881058e-08	5.89320495815178e-07	0.129032258064516
GO:0060759	regulation of response to cytokine stimulus	BP	16	99	620	21568	ENSMUSG00000020227,ENSMUSG00000024610,ENSMUSG00000041135,ENSMUSG00000020696,ENSMUSG00000014776,ENSMUSG00000024901,ENSMUSG00000030895,ENSMUSG00000038037,ENSMUSG00000034422,ENSMUSG00000049723,ENSMUSG00000003032,ENSMUSG00000033538,ENSMUSG00000022309,ENSMUSG00000056130,ENSMUSG00000025746,ENSMUSG00000026072	2.22340911617874e-08	6.0770618023169e-07	0.161616161616162
GO:0006796	phosphate-containing compound metabolic process	BP	130	2824	620	21568	ENSMUSG00000073802,ENSMUSG00000021127,ENSMUSG00000026177,ENSMUSG00000035352,ENSMUSG00000000182,ENSMUSG00000025496,ENSMUSG00000036585,ENSMUSG00000021732,ENSMUSG00000024610,ENSMUSG00000053113,ENSMUSG00000038037,ENSMUSG00000023473,ENSMUSG00000022309,ENSMUSG00000041347,ENSMUSG00000020427,ENSMUSG00000024066,ENSMUSG00000028517,ENSMUSG00000045658,ENSMUSG00000042677,ENSMUSG00000024397,ENSMUSG00000024164,…	2.26822224353379e-08	6.1781681040253e-07	0.0460339943342776
GO:0065010	extracellular membrane-bounded organelle	CC	7	13	620	21568	ENSMUSG00000040264,ENSMUSG00000028270,ENSMUSG00000028268,ENSMUSG00000029373,ENSMUSG00000054072,ENSMUSG00000104713,ENSMUSG00000029298	2.31562522730783e-08	6.28560950876444e-07	0.538461538461538
GO:1903532	positive regulation of secretion by cell	BP	35	423	620	21568	ENSMUSG00000018500,ENSMUSG00000050556,ENSMUSG00000029084,ENSMUSG00000050953,ENSMUSG00000024990,ENSMUSG00000021591,ENSMUSG00000030406,ENSMUSG00000021109,ENSMUSG00000036504,ENSMUSG00000000290,ENSMUSG00000027399,ENSMUSG00000031520,ENSMUSG00000075520,ENSMUSG00000049115,ENSMUSG00000068122,ENSMUSG00000051439,ENSMUSG00000057666,ENSMUSG00000027995,ENSMUSG00000030142,ENSMUSG00000023349,ENSMUSG00000033538,…	2.45234790226002e-08	6.63393701368215e-07	0.08274231678487
GO:0030003	cellular cation homeostasis	BP	43	589	620	21568	ENSMUSG00000006567,ENSMUSG00000025804,ENSMUSG00000034997,ENSMUSG00000035385,ENSMUSG00000014813,ENSMUSG00000020303,ENSMUSG00000022479,ENSMUSG00000031765,ENSMUSG00000026177,ENSMUSG00000023030,ENSMUSG00000003617,ENSMUSG00000024661,ENSMUSG00000021109,ENSMUSG00000030895,ENSMUSG00000031762,ENSMUSG00000053897,ENSMUSG00000063354,ENSMUSG00000022094,ENSMUSG00000068122,ENSMUSG00000031618,ENSMUSG00000030790,…	2.50308085486185e-08	6.74806678244155e-07	0.0730050933786078
GO:0019724	B cell mediated immunity	BP	17	114	620	21568	ENSMUSG00000024164,ENSMUSG00000026656,ENSMUSG00000008496,ENSMUSG00000055994,ENSMUSG00000053175,ENSMUSG00000030895,ENSMUSG00000023224,ENSMUSG00000026399,ENSMUSG00000038521,ENSMUSG00000055172,ENSMUSG00000079343,ENSMUSG00000098470,ENSMUSG00000024610,ENSMUSG00000031289,ENSMUSG00000000732,ENSMUSG00000026012,ENSMUSG00000024778	2.80663669429388e-08	7.54068817966916e-07	0.149122807017544
GO:0001664	G protein-coupled receptor binding	MF	27	274	620	21568	ENSMUSG00000037010,ENSMUSG00000021466,ENSMUSG00000029380,ENSMUSG00000034855,ENSMUSG00000029417,ENSMUSG00000020676,ENSMUSG00000035352,ENSMUSG00000035385,ENSMUSG00000026166,ENSMUSG00000000982,ENSMUSG00000018927,ENSMUSG00000035373,ENSMUSG00000019122,ENSMUSG00000058427,ENSMUSG00000029371,ENSMUSG00000029373,ENSMUSG00000029372,ENSMUSG00000018920,ENSMUSG00000029379,ENSMUSG00000030790,ENSMUSG00000049115,…	2.87810210444978e-08	7.70648424510128e-07	0.0985401459854015
GO:0070851	growth factor receptor binding	MF	19	143	620	21568	ENSMUSG00000036585,ENSMUSG00000021732,ENSMUSG00000027208,ENSMUSG00000021974,ENSMUSG00000000182,ENSMUSG00000018916,ENSMUSG00000038067,ENSMUSG00000025746,ENSMUSG00000040329,ENSMUSG00000027399,ENSMUSG00000022514,ENSMUSG00000056130,ENSMUSG00000029377,ENSMUSG00000032369,ENSMUSG00000031380,ENSMUSG00000026072,ENSMUSG00000022309,ENSMUSG00000022144,ENSMUSG00000031520	2.98737208700716e-08	7.972044633537e-07	0.132867132867133
GO:0010604	positive regulation of macromolecule metabolic process	BP	133	2923	620	21568	ENSMUSG00000025496,ENSMUSG00000036585,ENSMUSG00000021732,ENSMUSG00000024610,ENSMUSG00000049115,ENSMUSG00000024397,ENSMUSG00000024164,ENSMUSG00000038357,ENSMUSG00000024778,ENSMUSG00000026390,ENSMUSG00000017737,ENSMUSG00000040016,ENSMUSG00000009281,ENSMUSG00000031750,ENSMUSG00000022309,ENSMUSG00000029377,ENSMUSG00000004446,ENSMUSG00000023030,ENSMUSG00000024066,ENSMUSG00000003955,ENSMUSG00000032691,…	2.99900277361405e-08	7.97613565952102e-07	0.0455011973999316
GO:0030155	regulation of cell adhesion	BP	44	615	620	21568	ENSMUSG00000029082,ENSMUSG00000022425,ENSMUSG00000038007,ENSMUSG00000031520,ENSMUSG00000022309,ENSMUSG00000054855,ENSMUSG00000055447,ENSMUSG00000035385,ENSMUSG00000026012,ENSMUSG00000026009,ENSMUSG00000031304,ENSMUSG00000037440,ENSMUSG00000041135,ENSMUSG00000024087,ENSMUSG00000018012,ENSMUSG00000069601,ENSMUSG00000003032,ENSMUSG00000019850,ENSMUSG00000024397,ENSMUSG00000028076,ENSMUSG00000025746,…	3.09481842379954e-08	8.20334588241362e-07	0.0715447154471545
GO:0006793	phosphorus metabolic process	BP	130	2839	620	21568	ENSMUSG00000073802,ENSMUSG00000021127,ENSMUSG00000026177,ENSMUSG00000035352,ENSMUSG00000000182,ENSMUSG00000025496,ENSMUSG00000036585,ENSMUSG00000021732,ENSMUSG00000024610,ENSMUSG00000053113,ENSMUSG00000038037,ENSMUSG00000023473,ENSMUSG00000022309,ENSMUSG00000041347,ENSMUSG00000020427,ENSMUSG00000024066,ENSMUSG00000028517,ENSMUSG00000045658,ENSMUSG00000042677,ENSMUSG00000024397,ENSMUSG00000024164,…	3.10773499883982e-08	8.2100330287076e-07	0.0457907713983797
GO:0002548	monocyte chemotaxis	BP	12	54	620	21568	ENSMUSG00000024397,ENSMUSG00000025804,ENSMUSG00000034855,ENSMUSG00000035385,ENSMUSG00000042306,ENSMUSG00000020676,ENSMUSG00000035352,ENSMUSG00000026166,ENSMUSG00000000982,ENSMUSG00000018927,ENSMUSG00000035373,ENSMUSG00000019122	3.25937889191471e-08	8.58194462241143e-07	0.222222222222222
GO:0001959	regulation of cytokine-mediated signaling pathway	BP	15	89	620	21568	ENSMUSG00000020227,ENSMUSG00000024610,ENSMUSG00000041135,ENSMUSG00000020696,ENSMUSG00000014776,ENSMUSG00000024901,ENSMUSG00000038037,ENSMUSG00000030895,ENSMUSG00000034422,ENSMUSG00000049723,ENSMUSG00000033538,ENSMUSG00000022309,ENSMUSG00000056130,ENSMUSG00000025746,ENSMUSG00000026072	3.41609751160327e-08	8.96470240669575e-07	0.168539325842697
GO:0090022	regulation of neutrophil chemotaxis	BP	10	35	620	21568	ENSMUSG00000029380,ENSMUSG00000024610,ENSMUSG00000016024,ENSMUSG00000058427,ENSMUSG00000029371,ENSMUSG00000029373,ENSMUSG00000029372,ENSMUSG00000029379,ENSMUSG00000029082,ENSMUSG00000055994	3.43997492164689e-08	8.99747082983073e-07	0.285714285714286
GO:1903409	reactive oxygen species biosynthetic process	BP	16	103	620	21568	ENSMUSG00000031596,ENSMUSG00000024087,ENSMUSG00000029361,ENSMUSG00000020826,ENSMUSG00000042677,ENSMUSG00000024397,ENSMUSG00000076441,ENSMUSG00000022037,ENSMUSG00000037405,ENSMUSG00000025746,ENSMUSG00000000290,ENSMUSG00000003032,ENSMUSG00000027832,ENSMUSG00000006818,ENSMUSG00000027995,ENSMUSG00000021125	3.97078323211738e-08	1.03515566833317e-06	0.155339805825243
GO:0030430	host cell cytoplasm	CC	7	14	620	21568	ENSMUSG00000040264,ENSMUSG00000028270,ENSMUSG00000028268,ENSMUSG00000029373,ENSMUSG00000054072,ENSMUSG00000104713,ENSMUSG00000029298	4.51629315898398e-08	1.16964589058408e-06	0.5
GO:0033655	host cell cytoplasm part	CC	7	14	620	21568	ENSMUSG00000040264,ENSMUSG00000028270,ENSMUSG00000028268,ENSMUSG00000029373,ENSMUSG00000054072,ENSMUSG00000104713,ENSMUSG00000029298	4.51629315898398e-08	1.16964589058408e-06	0.5
GO:0022407	regulation of cell-cell adhesion	BP	31	355	620	21568	ENSMUSG00000055447,ENSMUSG00000035385,ENSMUSG00000026012,ENSMUSG00000026009,ENSMUSG00000031304,ENSMUSG00000037440,ENSMUSG00000041135,ENSMUSG00000069601,ENSMUSG00000003032,ENSMUSG00000019850,ENSMUSG00000024397,ENSMUSG00000028076,ENSMUSG00000025746,ENSMUSG00000027962,ENSMUSG00000035678,ENSMUSG00000000732,ENSMUSG00000056501,ENSMUSG00000017009,ENSMUSG00000028517,ENSMUSG00000024610,ENSMUSG00000040329,…	4.61780178844376e-08	1.19202667735024e-06	0.0873239436619718
GO:0002224	toll-like receptor signaling pathway	BP	15	91	620	21568	ENSMUSG00000027995,ENSMUSG00000020400,ENSMUSG00000020227,ENSMUSG00000044162,ENSMUSG00000032000,ENSMUSG00000041135,ENSMUSG00000022126,ENSMUSG00000055994,ENSMUSG00000019850,ENSMUSG00000051439,ENSMUSG00000021025,ENSMUSG00000042306,ENSMUSG00000056130,ENSMUSG00000052688,ENSMUSG00000016024	4.65486541034918e-08	1.19768019141199e-06	0.164835164835165
GO:0009615	response to virus	BP	25	245	620	21568	ENSMUSG00000042677,ENSMUSG00000049723,ENSMUSG00000078566,ENSMUSG00000022051,ENSMUSG00000022865,ENSMUSG00000040264,ENSMUSG00000060550,ENSMUSG00000034855,ENSMUSG00000034459,ENSMUSG00000074896,ENSMUSG00000022971,ENSMUSG00000025746,ENSMUSG00000029417,ENSMUSG00000032369,ENSMUSG00000066800,ENSMUSG00000025491,ENSMUSG00000024810,ENSMUSG00000032691,ENSMUSG00000056130,ENSMUSG00000037921,ENSMUSG00000042349,…	4.7293297474262e-08	1.21288882061427e-06	0.102040816326531
GO:0032722	positive regulation of chemokine production	BP	12	56	620	21568	ENSMUSG00000027399,ENSMUSG00000011008,ENSMUSG00000055994,ENSMUSG00000056130,ENSMUSG00000026069,ENSMUSG00000024810,ENSMUSG00000024610,ENSMUSG00000018500,ENSMUSG00000025746,ENSMUSG00000016024,ENSMUSG00000027995,ENSMUSG00000041135	5.03473843795783e-08	1.28703556380029e-06	0.214285714285714
GO:0051249	regulation of lymphocyte activation	BP	33	396	620	21568	ENSMUSG00000026656,ENSMUSG00000029082,ENSMUSG00000029084,ENSMUSG00000024610,ENSMUSG00000040329,ENSMUSG00000002308,ENSMUSG00000026012,ENSMUSG00000026009,ENSMUSG00000042244,ENSMUSG00000031304,ENSMUSG00000028076,ENSMUSG00000037440,ENSMUSG00000041135,ENSMUSG00000024397,ENSMUSG00000025746,ENSMUSG00000027962,ENSMUSG00000035678,ENSMUSG00000000732,ENSMUSG00000056501,ENSMUSG00000017009,ENSMUSG00000021127,…	5.22049820525867e-08	1.33021662333349e-06	0.0833333333333333
GO:0050921	positive regulation of chemotaxis	BP	18	134	620	21568	ENSMUSG00000034855,ENSMUSG00000029417,ENSMUSG00000035385,ENSMUSG00000009281,ENSMUSG00000021732,ENSMUSG00000031380,ENSMUSG00000031520,ENSMUSG00000042306,ENSMUSG00000024397,ENSMUSG00000029380,ENSMUSG00000024610,ENSMUSG00000016024,ENSMUSG00000058427,ENSMUSG00000029371,ENSMUSG00000029373,ENSMUSG00000029372,ENSMUSG00000029379,ENSMUSG00000025804	5.80565134037617e-08	1.47456076969876e-06	0.134328358208955
GO:0002221	pattern recognition receptor signaling pathway	BP	17	120	620	21568	ENSMUSG00000027995,ENSMUSG00000020400,ENSMUSG00000020227,ENSMUSG00000044162,ENSMUSG00000032000,ENSMUSG00000041135,ENSMUSG00000022126,ENSMUSG00000055994,ENSMUSG00000019850,ENSMUSG00000051439,ENSMUSG00000021025,ENSMUSG00000042306,ENSMUSG00000056130,ENSMUSG00000052688,ENSMUSG00000016024,ENSMUSG00000024901,ENSMUSG00000037921	6.11091103825212e-08	1.54711815035748e-06	0.141666666666667
GO:0019730	antimicrobial humoral response	BP	12	57	620	21568	ENSMUSG00000022126,ENSMUSG00000055561,ENSMUSG00000055994,ENSMUSG00000038357,ENSMUSG00000017002,ENSMUSG00000009281,ENSMUSG00000057666,ENSMUSG00000035385,ENSMUSG00000029371,ENSMUSG00000029373,ENSMUSG00000042244,ENSMUSG00000053175	6.21223630873511e-08	1.56774615344085e-06	0.210526315789474
GO:0048646	anatomical structure formation involved in morphogenesis	BP	62	1049	620	21568	ENSMUSG00000022309,ENSMUSG00000044337,ENSMUSG00000024087,ENSMUSG00000024140,ENSMUSG00000029377,ENSMUSG00000036585,ENSMUSG00000021974,ENSMUSG00000031380,ENSMUSG00000021109,ENSMUSG00000025969,ENSMUSG00000035352,ENSMUSG00000035385,ENSMUSG00000021281,ENSMUSG00000031520,ENSMUSG00000059588,ENSMUSG00000002289,ENSMUSG00000044813,ENSMUSG00000042677,ENSMUSG00000046318,ENSMUSG00000032625,ENSMUSG00000031965,…	6.27912387298187e-08	1.57957960104089e-06	0.0591039084842707
GO:0033218	amide binding	MF	30	342	620	21568	ENSMUSG00000022037,ENSMUSG00000026656,ENSMUSG00000024610,ENSMUSG00000000290,ENSMUSG00000031239,ENSMUSG00000026390,ENSMUSG00000039934,ENSMUSG00000024897,ENSMUSG00000061232,ENSMUSG00000016283,ENSMUSG00000079507,ENSMUSG00000067235,ENSMUSG00000035929,ENSMUSG00000060550,ENSMUSG00000073409,ENSMUSG00000056116,ENSMUSG00000051439,ENSMUSG00000028076,ENSMUSG00000016024,ENSMUSG00000027995,ENSMUSG00000021025,…	6.89009341771849e-08	1.72777294941455e-06	0.087719298245614
GO:0043408	regulation of MAPK cascade	BP	46	677	620	21568	ENSMUSG00000025496,ENSMUSG00000036585,ENSMUSG00000021732,ENSMUSG00000024610,ENSMUSG00000024778,ENSMUSG00000027399,ENSMUSG00000041135,ENSMUSG00000055994,ENSMUSG00000020601,ENSMUSG00000034997,ENSMUSG00000019966,ENSMUSG00000020901,ENSMUSG00000022114,ENSMUSG00000020227,ENSMUSG00000021974,ENSMUSG00000020427,ENSMUSG00000025746,ENSMUSG00000034394,ENSMUSG00000017446,ENSMUSG00000024868,ENSMUSG00000015305,…	6.96182062167236e-08	1.74023484463892e-06	0.0679468242245199
GO:0019725	cellular homeostasis	BP	53	838	620	21568	ENSMUSG00000089665,ENSMUSG00000006567,ENSMUSG00000025746,ENSMUSG00000021591,ENSMUSG00000025804,ENSMUSG00000034997,ENSMUSG00000035385,ENSMUSG00000014813,ENSMUSG00000020303,ENSMUSG00000022479,ENSMUSG00000031765,ENSMUSG00000026177,ENSMUSG00000023030,ENSMUSG00000003617,ENSMUSG00000024661,ENSMUSG00000021109,ENSMUSG00000030895,ENSMUSG00000031762,ENSMUSG00000053897,ENSMUSG00000063354,ENSMUSG00000022094,…	7.19555152730542e-08	1.79298616763992e-06	0.0632458233890215
GO:0051223	regulation of protein transport	BP	47	701	620	21568	ENSMUSG00000022309,ENSMUSG00000020826,ENSMUSG00000032902,ENSMUSG00000029084,ENSMUSG00000050953,ENSMUSG00000024990,ENSMUSG00000021591,ENSMUSG00000030406,ENSMUSG00000025746,ENSMUSG00000021109,ENSMUSG00000036504,ENSMUSG00000042677,ENSMUSG00000050556,ENSMUSG00000029361,ENSMUSG00000040016,ENSMUSG00000021125,ENSMUSG00000038037,ENSMUSG00000027995,ENSMUSG00000025496,ENSMUSG00000020806,ENSMUSG00000032691,…	7.4352101856373e-08	1.84687815271538e-06	0.0670470756062767
GO:0070201	regulation of establishment of protein localization	BP	48	724	620	21568	ENSMUSG00000022309,ENSMUSG00000020826,ENSMUSG00000032902,ENSMUSG00000029084,ENSMUSG00000050953,ENSMUSG00000024990,ENSMUSG00000021591,ENSMUSG00000030406,ENSMUSG00000025746,ENSMUSG00000021109,ENSMUSG00000036504,ENSMUSG00000042677,ENSMUSG00000050556,ENSMUSG00000029361,ENSMUSG00000040016,ENSMUSG00000021125,ENSMUSG00000038037,ENSMUSG00000027995,ENSMUSG00000025496,ENSMUSG00000020806,ENSMUSG00000032691,…	7.55101956954743e-08	1.8697650025033e-06	0.0662983425414365
GO:0022603	regulation of anatomical structure morphogenesis	BP	58	960	620	21568	ENSMUSG00000036585,ENSMUSG00000021732,ENSMUSG00000022144,ENSMUSG00000019850,ENSMUSG00000028583,ENSMUSG00000037405,ENSMUSG00000025746,ENSMUSG00000073412,ENSMUSG00000020676,ENSMUSG00000035352,ENSMUSG00000035385,ENSMUSG00000000982,ENSMUSG00000078566,ENSMUSG00000019929,ENSMUSG00000034855,ENSMUSG00000034394,ENSMUSG00000029373,ENSMUSG00000042286,ENSMUSG00000074766,ENSMUSG00000018012,ENSMUSG00000020902,…	8.20345280727444e-08	2.02497105389565e-06	0.0604166666666667
GO:0023014	signal transduction by protein phosphorylation	BP	49	749	620	21568	ENSMUSG00000021127,ENSMUSG00000026177,ENSMUSG00000035352,ENSMUSG00000000182,ENSMUSG00000025496,ENSMUSG00000036585,ENSMUSG00000021732,ENSMUSG00000024610,ENSMUSG00000024778,ENSMUSG00000027399,ENSMUSG00000041135,ENSMUSG00000055994,ENSMUSG00000020601,ENSMUSG00000034997,ENSMUSG00000019966,ENSMUSG00000020901,ENSMUSG00000022114,ENSMUSG00000020227,ENSMUSG00000021943,ENSMUSG00000021974,ENSMUSG00000020427,…	8.26771428838185e-08	2.03447586180462e-06	0.0654205607476635
GO:0072507	divalent inorganic cation homeostasis	BP	36	465	620	21568	ENSMUSG00000006567,ENSMUSG00000025804,ENSMUSG00000034997,ENSMUSG00000035385,ENSMUSG00000014813,ENSMUSG00000020303,ENSMUSG00000022479,ENSMUSG00000026177,ENSMUSG00000031765,ENSMUSG00000031762,ENSMUSG00000053897,ENSMUSG00000063354,ENSMUSG00000022094,ENSMUSG00000030790,ENSMUSG00000049115,ENSMUSG00000029084,ENSMUSG00000050953,ENSMUSG00000029380,ENSMUSG00000022875,ENSMUSG00000040016,ENSMUSG00000000982,…	8.33742925899789e-08	2.04525943219951e-06	0.0774193548387097
GO:0002758	innate immune response-activating signal transduction	BP	17	123	620	21568	ENSMUSG00000027995,ENSMUSG00000020400,ENSMUSG00000020227,ENSMUSG00000044162,ENSMUSG00000032000,ENSMUSG00000041135,ENSMUSG00000022126,ENSMUSG00000055994,ENSMUSG00000019850,ENSMUSG00000051439,ENSMUSG00000021025,ENSMUSG00000042306,ENSMUSG00000056130,ENSMUSG00000052688,ENSMUSG00000016024,ENSMUSG00000024901,ENSMUSG00000037921	8.84978259493932e-08	2.16422392314011e-06	0.138211382113821
GO:0031226	intrinsic component of plasma membrane	CC	74	1360	620	21568	ENSMUSG00000003617,ENSMUSG00000050896,ENSMUSG00000000532,ENSMUSG00000025496,ENSMUSG00000067586,ENSMUSG00000021728,ENSMUSG00000024778,ENSMUSG00000026656,ENSMUSG00000031340,ENSMUSG00000024211,ENSMUSG00000034997,ENSMUSG00000037405,ENSMUSG00000022971,ENSMUSG00000024610,ENSMUSG00000055447,ENSMUSG00000047976,ENSMUSG00000026712,ENSMUSG00000023030,ENSMUSG00000049100,ENSMUSG00000022425,ENSMUSG00000029086,…	8.97745365062695e-08	2.18866995019451e-06	0.0544117647058824
GO:0022409	positive regulation of cell-cell adhesion	BP	23	219	620	21568	ENSMUSG00000026012,ENSMUSG00000026009,ENSMUSG00000031304,ENSMUSG00000037440,ENSMUSG00000041135,ENSMUSG00000069601,ENSMUSG00000024397,ENSMUSG00000028076,ENSMUSG00000025746,ENSMUSG00000027962,ENSMUSG00000035678,ENSMUSG00000000732,ENSMUSG00000028517,ENSMUSG00000024610,ENSMUSG00000040329,ENSMUSG00000070942,ENSMUSG00000038037,ENSMUSG00000044813,ENSMUSG00000032691,ENSMUSG00000055447,ENSMUSG00000035385,…	9.60362773790759e-08	2.33412478466868e-06	0.105022831050228
GO:0072676	lymphocyte migration	BP	14	83	620	21568	ENSMUSG00000034855,ENSMUSG00000029417,ENSMUSG00000018920,ENSMUSG00000035385,ENSMUSG00000050370,ENSMUSG00000039519,ENSMUSG00000020676,ENSMUSG00000035352,ENSMUSG00000026166,ENSMUSG00000000982,ENSMUSG00000018927,ENSMUSG00000035373,ENSMUSG00000019122,ENSMUSG00000024397	9.6753538174374e-08	2.34434416576497e-06	0.168674698795181
GO:0042133	neurotransmitter metabolic process	BP	18	139	620	21568	ENSMUSG00000061740,ENSMUSG00000031596,ENSMUSG00000024087,ENSMUSG00000029361,ENSMUSG00000020826,ENSMUSG00000040046,ENSMUSG00000042677,ENSMUSG00000024397,ENSMUSG00000076441,ENSMUSG00000022037,ENSMUSG00000037405,ENSMUSG00000025746,ENSMUSG00000000290,ENSMUSG00000003032,ENSMUSG00000027832,ENSMUSG00000006818,ENSMUSG00000027995,ENSMUSG00000037580	1.02760949137318e-07	2.48228971631704e-06	0.129496402877698
GO:0034142	toll-like receptor 4 signaling pathway	BP	9	30	620	21568	ENSMUSG00000022126,ENSMUSG00000056130,ENSMUSG00000052688,ENSMUSG00000016024,ENSMUSG00000051439,ENSMUSG00000021025,ENSMUSG00000042306,ENSMUSG00000041135,ENSMUSG00000044162	1.05459156383399e-07	2.53970084229411e-06	0.3
GO:0000165	MAPK cascade	BP	48	733	620	21568	ENSMUSG00000025496,ENSMUSG00000036585,ENSMUSG00000021732,ENSMUSG00000024610,ENSMUSG00000024778,ENSMUSG00000027399,ENSMUSG00000041135,ENSMUSG00000055994,ENSMUSG00000021127,ENSMUSG00000020601,ENSMUSG00000034997,ENSMUSG00000019966,ENSMUSG00000020901,ENSMUSG00000022114,ENSMUSG00000020227,ENSMUSG00000021943,ENSMUSG00000021974,ENSMUSG00000020427,ENSMUSG00000025746,ENSMUSG00000034394,ENSMUSG00000017446,…	1.09424206951806e-07	2.62447982384877e-06	0.0654843110504775
GO:0050730	regulation of peptidyl-tyrosine phosphorylation	BP	24	238	620	21568	ENSMUSG00000029377,ENSMUSG00000038037,ENSMUSG00000018916,ENSMUSG00000030895,ENSMUSG00000025746,ENSMUSG00000034394,ENSMUSG00000034422,ENSMUSG00000053113,ENSMUSG00000022309,ENSMUSG00000038067,ENSMUSG00000021732,ENSMUSG00000027208,ENSMUSG00000022144,ENSMUSG00000034997,ENSMUSG00000037405,ENSMUSG00000024610,ENSMUSG00000019966,ENSMUSG00000022425,ENSMUSG00000031520,ENSMUSG00000028517,ENSMUSG00000041135,…	1.09644048850499e-07	2.62447982384877e-06	0.100840336134454
GO:0051047	positive regulation of secretion	BP	35	450	620	21568	ENSMUSG00000068122,ENSMUSG00000018500,ENSMUSG00000050556,ENSMUSG00000029084,ENSMUSG00000050953,ENSMUSG00000024990,ENSMUSG00000021591,ENSMUSG00000030406,ENSMUSG00000027399,ENSMUSG00000021109,ENSMUSG00000036504,ENSMUSG00000000290,ENSMUSG00000031520,ENSMUSG00000075520,ENSMUSG00000049115,ENSMUSG00000051439,ENSMUSG00000057666,ENSMUSG00000027995,ENSMUSG00000030142,ENSMUSG00000023349,ENSMUSG00000033538,…	1.1297016230659e-07	2.69592541407782e-06	0.0777777777777778
GO:0005488	binding	MF	425	12628	620	21568	ENSMUSG00000024610,ENSMUSG00000050556,ENSMUSG00000021281,ENSMUSG00000021280,ENSMUSG00000000532,ENSMUSG00000028527,ENSMUSG00000076441,ENSMUSG00000006567,ENSMUSG00000057897,ENSMUSG00000015085,ENSMUSG00000027797,ENSMUSG00000033826,ENSMUSG00000040264,ENSMUSG00000028270,ENSMUSG00000037580,ENSMUSG00000024042,ENSMUSG00000040584,ENSMUSG00000062591,ENSMUSG00000066800,ENSMUSG00000022456,ENSMUSG00000024235,…	1.22687385195665e-07	2.91899896283301e-06	0.0336553690212227
GO:0016064	immunoglobulin mediated immune response	BP	16	112	620	21568	ENSMUSG00000024164,ENSMUSG00000026656,ENSMUSG00000008496,ENSMUSG00000055994,ENSMUSG00000053175,ENSMUSG00000030895,ENSMUSG00000023224,ENSMUSG00000026399,ENSMUSG00000038521,ENSMUSG00000055172,ENSMUSG00000079343,ENSMUSG00000098470,ENSMUSG00000000732,ENSMUSG00000026012,ENSMUSG00000024610,ENSMUSG00000031289	1.32482245150319e-07	3.14257433766477e-06	0.142857142857143
GO:0050731	positive regulation of peptidyl-tyrosine phosphorylation	BP	20	173	620	21568	ENSMUSG00000029377,ENSMUSG00000018916,ENSMUSG00000030895,ENSMUSG00000025746,ENSMUSG00000034394,ENSMUSG00000034422,ENSMUSG00000022309,ENSMUSG00000038067,ENSMUSG00000021732,ENSMUSG00000027208,ENSMUSG00000022144,ENSMUSG00000034997,ENSMUSG00000037405,ENSMUSG00000024610,ENSMUSG00000019966,ENSMUSG00000022425,ENSMUSG00000031520,ENSMUSG00000028517,ENSMUSG00000041135,ENSMUSG00000055994	1.37250536310413e-07	3.24593409076633e-06	0.115606936416185
GO:0035458	cellular response to interferon-beta	BP	10	40	620	21568	ENSMUSG00000040264,ENSMUSG00000028270,ENSMUSG00000039997,ENSMUSG00000073489,ENSMUSG00000034459,ENSMUSG00000074896,ENSMUSG00000022126,ENSMUSG00000028268,ENSMUSG00000054072,ENSMUSG00000104713	1.3952671820375e-07	3.28991506594455e-06	0.25
GO:0050715	positive regulation of cytokine secretion	BP	17	127	620	21568	ENSMUSG00000033538,ENSMUSG00000000982,ENSMUSG00000027995,ENSMUSG00000041135,ENSMUSG00000032691,ENSMUSG00000055994,ENSMUSG00000026069,ENSMUSG00000024810,ENSMUSG00000049723,ENSMUSG00000051439,ENSMUSG00000022514,ENSMUSG00000049115,ENSMUSG00000068122,ENSMUSG00000057666,ENSMUSG00000027399,ENSMUSG00000030142,ENSMUSG00000023349	1.42417432867686e-07	3.34808125661266e-06	0.133858267716535
GO:0042608	T cell receptor binding	MF	7	16	620	21568	ENSMUSG00000028076,ENSMUSG00000061232,ENSMUSG00000079507,ENSMUSG00000067235,ENSMUSG00000035929,ENSMUSG00000060550,ENSMUSG00000073409	1.43166389388031e-07	3.35570121595268e-06	0.4375
GO:0071624	positive regulation of granulocyte chemotaxis	BP	9	31	620	21568	ENSMUSG00000029380,ENSMUSG00000024610,ENSMUSG00000016024,ENSMUSG00000058427,ENSMUSG00000029371,ENSMUSG00000029373,ENSMUSG00000029372,ENSMUSG00000029379,ENSMUSG00000042306	1.44829779920778e-07	3.38464624732019e-06	0.290322580645161
GO:0051222	positive regulation of protein transport	BP	35	455	620	21568	ENSMUSG00000029084,ENSMUSG00000050953,ENSMUSG00000024990,ENSMUSG00000021591,ENSMUSG00000030406,ENSMUSG00000025746,ENSMUSG00000021109,ENSMUSG00000036504,ENSMUSG00000042677,ENSMUSG00000027399,ENSMUSG00000031520,ENSMUSG00000075520,ENSMUSG00000049115,ENSMUSG00000068122,ENSMUSG00000051439,ENSMUSG00000057666,ENSMUSG00000027995,ENSMUSG00000030142,ENSMUSG00000023349,ENSMUSG00000033538,ENSMUSG00000000982,…	1.47598364008485e-07	3.43917249941896e-06	0.0769230769230769
GO:0002274	myeloid leukocyte activation	BP	20	175	620	21568	ENSMUSG00000024397,ENSMUSG00000022037,ENSMUSG00000027995,ENSMUSG00000016024,ENSMUSG00000024810,ENSMUSG00000035673,ENSMUSG00000032369,ENSMUSG00000031596,ENSMUSG00000018916,ENSMUSG00000026177,ENSMUSG00000026068,ENSMUSG00000029371,ENSMUSG00000002983,ENSMUSG00000035678,ENSMUSG00000026630,ENSMUSG00000028076,ENSMUSG00000026069,ENSMUSG00000031289,ENSMUSG00000018500,ENSMUSG00000000290	1.65965608979535e-07	3.85577160390985e-06	0.114285714285714
GO:0030099	myeloid cell differentiation	BP	31	377	620	21568	ENSMUSG00000019966,ENSMUSG00000027995,ENSMUSG00000024140,ENSMUSG00000018916,ENSMUSG00000038067,ENSMUSG00000035673,ENSMUSG00000046402,ENSMUSG00000002983,ENSMUSG00000035678,ENSMUSG00000026630,ENSMUSG00000024778,ENSMUSG00000007805,ENSMUSG00000021025,ENSMUSG00000021127,ENSMUSG00000000532,ENSMUSG00000021109,ENSMUSG00000034394,ENSMUSG00000029373,ENSMUSG00000031750,ENSMUSG00000052688,ENSMUSG00000024610,…	1.78581380461325e-07	4.13669889813491e-06	0.0822281167108753
GO:1903037	regulation of leukocyte cell-cell adhesion	BP	25	263	620	21568	ENSMUSG00000026012,ENSMUSG00000026009,ENSMUSG00000031304,ENSMUSG00000037440,ENSMUSG00000041135,ENSMUSG00000024397,ENSMUSG00000028076,ENSMUSG00000025746,ENSMUSG00000027962,ENSMUSG00000035678,ENSMUSG00000000732,ENSMUSG00000056501,ENSMUSG00000017009,ENSMUSG00000024610,ENSMUSG00000040329,ENSMUSG00000070942,ENSMUSG00000038037,ENSMUSG00000044813,ENSMUSG00000032691,ENSMUSG00000055447,ENSMUSG00000035385,…	1.87683180417051e-07	4.33482293015872e-06	0.0950570342205323
GO:0051251	positive regulation of lymphocyte activation	BP	24	245	620	21568	ENSMUSG00000029082,ENSMUSG00000029084,ENSMUSG00000024610,ENSMUSG00000040329,ENSMUSG00000002308,ENSMUSG00000026012,ENSMUSG00000026009,ENSMUSG00000031304,ENSMUSG00000037440,ENSMUSG00000041135,ENSMUSG00000024397,ENSMUSG00000028076,ENSMUSG00000025746,ENSMUSG00000027962,ENSMUSG00000035678,ENSMUSG00000000732,ENSMUSG00000070942,ENSMUSG00000038037,ENSMUSG00000044813,ENSMUSG00000032691,ENSMUSG00000021732,…	1.88756543514392e-07	4.34690360705593e-06	0.0979591836734694
GO:0071674	mononuclear cell migration	BP	13	75	620	21568	ENSMUSG00000020676,ENSMUSG00000035352,ENSMUSG00000026166,ENSMUSG00000000982,ENSMUSG00000018927,ENSMUSG00000035373,ENSMUSG00000019122,ENSMUSG00000035385,ENSMUSG00000009281,ENSMUSG00000024397,ENSMUSG00000025804,ENSMUSG00000034855,ENSMUSG00000042306	1.99247719699999e-07	4.57516784276248e-06	0.173333333333333
GO:0045766	positive regulation of angiogenesis	BP	18	146	620	21568	ENSMUSG00000036585,ENSMUSG00000030790,ENSMUSG00000024164,ENSMUSG00000064246,ENSMUSG00000038357,ENSMUSG00000024087,ENSMUSG00000031380,ENSMUSG00000021109,ENSMUSG00000027399,ENSMUSG00000000290,ENSMUSG00000017737,ENSMUSG00000079092,ENSMUSG00000020676,ENSMUSG00000031520,ENSMUSG00000044338,ENSMUSG00000015305,ENSMUSG00000042677,ENSMUSG00000046318	2.18691887802539e-07	5.00709339638334e-06	0.123287671232877
GO:0072503	cellular divalent inorganic cation homeostasis	BP	34	442	620	21568	ENSMUSG00000006567,ENSMUSG00000025804,ENSMUSG00000034997,ENSMUSG00000035385,ENSMUSG00000014813,ENSMUSG00000020303,ENSMUSG00000022479,ENSMUSG00000026177,ENSMUSG00000031765,ENSMUSG00000031762,ENSMUSG00000053897,ENSMUSG00000063354,ENSMUSG00000022094,ENSMUSG00000030790,ENSMUSG00000049115,ENSMUSG00000029084,ENSMUSG00000050953,ENSMUSG00000029380,ENSMUSG00000022875,ENSMUSG00000040016,ENSMUSG00000000982,…	2.22616700112954e-07	5.08222345142262e-06	0.0769230769230769
GO:0046977	TAP binding	MF	6	11	620	21568	ENSMUSG00000061232,ENSMUSG00000079507,ENSMUSG00000067235,ENSMUSG00000035929,ENSMUSG00000060550,ENSMUSG00000073409	2.25055806375123e-07	5.10837877746292e-06	0.545454545454545
GO:0042612	MHC class I protein complex	CC	6	11	620	21568	ENSMUSG00000061232,ENSMUSG00000079507,ENSMUSG00000067235,ENSMUSG00000035929,ENSMUSG00000060550,ENSMUSG00000073409	2.25055806375123e-07	5.10837877746292e-06	0.545454545454545
GO:0006953	acute-phase response	BP	10	42	620	21568	ENSMUSG00000027399,ENSMUSG00000040016,ENSMUSG00000031722,ENSMUSG00000025746,ENSMUSG00000016024,ENSMUSG00000057465,ENSMUSG00000040026,ENSMUSG00000040017,ENSMUSG00000021091,ENSMUSG00000032369	2.29972959509616e-07	5.20503268529071e-06	0.238095238095238
GO:0033646	host intracellular part	CC	7	17	620	21568	ENSMUSG00000040264,ENSMUSG00000028270,ENSMUSG00000028268,ENSMUSG00000029373,ENSMUSG00000054072,ENSMUSG00000104713,ENSMUSG00000029298	2.37348439796057e-07	5.34135420498305e-06	0.411764705882353
GO:0043656	intracellular region of host	CC	7	17	620	21568	ENSMUSG00000040264,ENSMUSG00000028270,ENSMUSG00000028268,ENSMUSG00000029373,ENSMUSG00000054072,ENSMUSG00000104713,ENSMUSG00000029298	2.37348439796057e-07	5.34135420498305e-06	0.411764705882353
GO:0006082	organic acid metabolic process	BP	54	895	620	21568	ENSMUSG00000027359,ENSMUSG00000055782,ENSMUSG00000036138,ENSMUSG00000052392,ENSMUSG00000076441,ENSMUSG00000024610,ENSMUSG00000050737,ENSMUSG00000026664,ENSMUSG00000072949,ENSMUSG00000020333,ENSMUSG00000013584,ENSMUSG00000046402,ENSMUSG00000021109,ENSMUSG00000004267,ENSMUSG00000057666,ENSMUSG00000028307,ENSMUSG00000021125,ENSMUSG00000029361,ENSMUSG00000020826,ENSMUSG00000061740,ENSMUSG00000024164,…	2.45683739680744e-07	5.51322687425623e-06	0.0603351955307263
GO:0043085	positive regulation of catalytic activity	BP	58	992	620	21568	ENSMUSG00000025496,ENSMUSG00000036585,ENSMUSG00000021732,ENSMUSG00000024610,ENSMUSG00000029377,ENSMUSG00000004446,ENSMUSG00000023030,ENSMUSG00000024066,ENSMUSG00000003955,ENSMUSG00000032691,ENSMUSG00000038007,ENSMUSG00000022309,ENSMUSG00000034997,ENSMUSG00000064246,ENSMUSG00000038037,ENSMUSG00000022479,ENSMUSG00000000182,ENSMUSG00000018500,ENSMUSG00000029361,ENSMUSG00000020826,ENSMUSG00000026177,…	2.46715861899924e-07	5.52070422987961e-06	0.0584677419354839
GO:1904951	positive regulation of establishment of protein localization	BP	35	466	620	21568	ENSMUSG00000029084,ENSMUSG00000050953,ENSMUSG00000024990,ENSMUSG00000021591,ENSMUSG00000030406,ENSMUSG00000025746,ENSMUSG00000021109,ENSMUSG00000036504,ENSMUSG00000042677,ENSMUSG00000027399,ENSMUSG00000031520,ENSMUSG00000075520,ENSMUSG00000049115,ENSMUSG00000068122,ENSMUSG00000051439,ENSMUSG00000057666,ENSMUSG00000027995,ENSMUSG00000030142,ENSMUSG00000023349,ENSMUSG00000033538,ENSMUSG00000000982,…	2.61588044469429e-07	5.83696034820346e-06	0.0751072961373391
GO:0002920	regulation of humoral immune response	BP	9	33	620	21568	ENSMUSG00000023224,ENSMUSG00000030111,ENSMUSG00000024164,ENSMUSG00000022126,ENSMUSG00000055561,ENSMUSG00000026656,ENSMUSG00000030895,ENSMUSG00000055994,ENSMUSG00000026399	2.63184462444632e-07	5.85603963056379e-06	0.272727272727273
GO:0030001	metal ion transport	BP	50	803	620	21568	ENSMUSG00000023030,ENSMUSG00000024042,ENSMUSG00000029361,ENSMUSG00000061414,ENSMUSG00000034997,ENSMUSG00000047976,ENSMUSG00000050556,ENSMUSG00000062785,ENSMUSG00000047330,ENSMUSG00000000794,ENSMUSG00000028033,ENSMUSG00000021490,ENSMUSG00000020334,ENSMUSG00000029321,ENSMUSG00000049281,ENSMUSG00000071335,ENSMUSG00000057897,ENSMUSG00000025804,ENSMUSG00000022479,ENSMUSG00000059588,ENSMUSG00000011008,…	2.74679346543816e-07	6.09464089424045e-06	0.062266500622665
GO:0002683	negative regulation of immune system process	BP	33	426	620	21568	ENSMUSG00000026656,ENSMUSG00000023224,ENSMUSG00000030111,ENSMUSG00000019850,ENSMUSG00000031289,ENSMUSG00000024810,ENSMUSG00000055994,ENSMUSG00000022309,ENSMUSG00000055561,ENSMUSG00000026069,ENSMUSG00000021125,ENSMUSG00000024610,ENSMUSG00000020227,ENSMUSG00000042244,ENSMUSG00000019966,ENSMUSG00000022126,ENSMUSG00000056130,ENSMUSG00000052688,ENSMUSG00000056501,ENSMUSG00000017009,ENSMUSG00000007805,…	2.86051022420618e-07	6.32917934481922e-06	0.0774647887323944
GO:0002764	immune response-regulating signaling pathway	BP	25	269	620	21568	ENSMUSG00000027995,ENSMUSG00000020400,ENSMUSG00000020227,ENSMUSG00000044162,ENSMUSG00000026012,ENSMUSG00000028525,ENSMUSG00000041135,ENSMUSG00000044813,ENSMUSG00000032000,ENSMUSG00000022126,ENSMUSG00000055994,ENSMUSG00000019850,ENSMUSG00000051439,ENSMUSG00000021025,ENSMUSG00000042306,ENSMUSG00000056130,ENSMUSG00000052688,ENSMUSG00000016024,ENSMUSG00000030142,ENSMUSG00000026656,ENSMUSG00000029084,…	2.88485666580693e-07	6.36521866011423e-06	0.0929368029739777
GO:0046649	lymphocyte activation	BP	44	667	620	21568	ENSMUSG00000028076,ENSMUSG00000037405,ENSMUSG00000030142,ENSMUSG00000026177,ENSMUSG00000053175,ENSMUSG00000019850,ENSMUSG00000038608,ENSMUSG00000031239,ENSMUSG00000008496,ENSMUSG00000040329,ENSMUSG00000000290,ENSMUSG00000020474,ENSMUSG00000026656,ENSMUSG00000029082,ENSMUSG00000029084,ENSMUSG00000024610,ENSMUSG00000002308,ENSMUSG00000026012,ENSMUSG00000026009,ENSMUSG00000042244,ENSMUSG00000031304,…	3.07872023118258e-07	6.77404209083877e-06	0.0659670164917541
GO:0043069	negative regulation of programmed cell death	BP	54	902	620	21568	ENSMUSG00000024610,ENSMUSG00000022309,ENSMUSG00000024397,ENSMUSG00000053175,ENSMUSG00000078566,ENSMUSG00000022051,ENSMUSG00000029084,ENSMUSG00000053113,ENSMUSG00000022037,ENSMUSG00000007805,ENSMUSG00000024868,ENSMUSG00000024778,ENSMUSG00000028583,ENSMUSG00000021109,ENSMUSG00000003541,ENSMUSG00000025746,ENSMUSG00000019966,ENSMUSG00000017737,ENSMUSG00000028163,ENSMUSG00000029361,ENSMUSG00000062345,…	3.14058436934553e-07	6.89096553707233e-06	0.0598669623059867
GO:0030414	peptidase inhibitor activity	MF	21	200	620	21568	ENSMUSG00000024164,ENSMUSG00000030111,ENSMUSG00000023224,ENSMUSG00000066361,ENSMUSG00000062345,ENSMUSG00000017002,ENSMUSG00000021403,ENSMUSG00000027834,ENSMUSG00000021091,ENSMUSG00000055561,ENSMUSG00000025780,ENSMUSG00000066363,ENSMUSG00000079014,ENSMUSG00000069792,ENSMUSG00000022875,ENSMUSG00000060459,ENSMUSG00000057666,ENSMUSG00000032000,ENSMUSG00000014776,ENSMUSG00000000983,ENSMUSG00000067780	3.46574010688927e-07	7.58334656629318e-06	0.105
GO:0050702	interleukin-1 beta secretion	BP	9	34	620	21568	ENSMUSG00000021125,ENSMUSG00000032691,ENSMUSG00000042677,ENSMUSG00000033538,ENSMUSG00000000982,ENSMUSG00000027995,ENSMUSG00000041135,ENSMUSG00000055994,ENSMUSG00000105504	3.48852751028138e-07	7.61212121649521e-06	0.264705882352941
GO:0043269	regulation of ion transport	BP	43	648	620	21568	ENSMUSG00000024042,ENSMUSG00000029361,ENSMUSG00000034997,ENSMUSG00000020333,ENSMUSG00000069601,ENSMUSG00000029380,ENSMUSG00000049281,ENSMUSG00000014776,ENSMUSG00000021125,ENSMUSG00000000182,ENSMUSG00000061414,ENSMUSG00000068122,ENSMUSG00000027399,ENSMUSG00000025496,ENSMUSG00000047976,ENSMUSG00000050556,ENSMUSG00000062785,ENSMUSG00000047330,ENSMUSG00000064267,ENSMUSG00000028033,ENSMUSG00000027562,…	3.58921660497245e-07	7.78879724249379e-06	0.066358024691358
GO:0009897	external side of plasma membrane	CC	27	310	620	21568	ENSMUSG00000051439,ENSMUSG00000028076,ENSMUSG00000026012,ENSMUSG00000025804,ENSMUSG00000026399,ENSMUSG00000024778,ENSMUSG00000026656,ENSMUSG00000028583,ENSMUSG00000061232,ENSMUSG00000060550,ENSMUSG00000037405,ENSMUSG00000034855,ENSMUSG00000024610,ENSMUSG00000031304,ENSMUSG00000025746,ENSMUSG00000026069,ENSMUSG00000029417,ENSMUSG00000026580,ENSMUSG00000029287,ENSMUSG00000028965,ENSMUSG00000027962,…	3.58877385702777e-07	7.78879724249379e-06	0.0870967741935484
GO:1903039	positive regulation of leukocyte cell-cell adhesion	BP	20	184	620	21568	ENSMUSG00000026012,ENSMUSG00000026009,ENSMUSG00000031304,ENSMUSG00000037440,ENSMUSG00000041135,ENSMUSG00000024397,ENSMUSG00000028076,ENSMUSG00000025746,ENSMUSG00000027962,ENSMUSG00000035678,ENSMUSG00000000732,ENSMUSG00000024610,ENSMUSG00000040329,ENSMUSG00000070942,ENSMUSG00000038037,ENSMUSG00000044813,ENSMUSG00000032691,ENSMUSG00000055447,ENSMUSG00000035385,ENSMUSG00000037405	3.76692933004281e-07	8.1520478843858e-06	0.108695652173913
GO:0032880	regulation of protein localization	BP	56	956	620	21568	ENSMUSG00000022309,ENSMUSG00000020826,ENSMUSG00000032902,ENSMUSG00000029084,ENSMUSG00000050953,ENSMUSG00000024990,ENSMUSG00000021591,ENSMUSG00000030406,ENSMUSG00000025746,ENSMUSG00000021109,ENSMUSG00000036504,ENSMUSG00000042677,ENSMUSG00000050556,ENSMUSG00000029361,ENSMUSG00000040016,ENSMUSG00000021125,ENSMUSG00000038037,ENSMUSG00000027995,ENSMUSG00000025496,ENSMUSG00000020806,ENSMUSG00000032691,…	3.78979371483142e-07	8.17912036979601e-06	0.0585774058577406
GO:0004908	interleukin-1 receptor activity	MF	5	7	620	21568	ENSMUSG00000026072,ENSMUSG00000070942,ENSMUSG00000026068,ENSMUSG00000022514,ENSMUSG00000026069	3.86742043199787e-07	8.32391116957798e-06	0.714285714285714
GO:0043066	negative regulation of apoptotic process	BP	53	886	620	21568	ENSMUSG00000024610,ENSMUSG00000042677,ENSMUSG00000014776,ENSMUSG00000019966,ENSMUSG00000026656,ENSMUSG00000035352,ENSMUSG00000049115,ENSMUSG00000025746,ENSMUSG00000003032,ENSMUSG00000022309,ENSMUSG00000056501,ENSMUSG00000030077,ENSMUSG00000058665,ENSMUSG00000022144,ENSMUSG00000021109,ENSMUSG00000031765,ENSMUSG00000006818,ENSMUSG00000029005,ENSMUSG00000038412,ENSMUSG00000003541,ENSMUSG00000037405,…	4.16213891198555e-07	8.93389545265595e-06	0.0598194130925508
GO:0002757	immune response-activating signal transduction	BP	24	256	620	21568	ENSMUSG00000027995,ENSMUSG00000020400,ENSMUSG00000020227,ENSMUSG00000044162,ENSMUSG00000026012,ENSMUSG00000028525,ENSMUSG00000041135,ENSMUSG00000044813,ENSMUSG00000032000,ENSMUSG00000022126,ENSMUSG00000055994,ENSMUSG00000019850,ENSMUSG00000051439,ENSMUSG00000021025,ENSMUSG00000042306,ENSMUSG00000056130,ENSMUSG00000052688,ENSMUSG00000016024,ENSMUSG00000026656,ENSMUSG00000029084,ENSMUSG00000036504,…	4.24509237122543e-07	9.08725871011103e-06	0.09375
GO:0002573	myeloid leukocyte differentiation	BP	21	203	620	21568	ENSMUSG00000019966,ENSMUSG00000027995,ENSMUSG00000018916,ENSMUSG00000038067,ENSMUSG00000035673,ENSMUSG00000046402,ENSMUSG00000002983,ENSMUSG00000035678,ENSMUSG00000026630,ENSMUSG00000034394,ENSMUSG00000029373,ENSMUSG00000031750,ENSMUSG00000021127,ENSMUSG00000024610,ENSMUSG00000056501,ENSMUSG00000027339,ENSMUSG00000000248,ENSMUSG00000027562,ENSMUSG00000025804,ENSMUSG00000000982,ENSMUSG00000057729	4.44576873352676e-07	9.49111546652104e-06	0.103448275862069
GO:0007249	I-kappaB kinase/NF-kappaB signaling	BP	21	204	620	21568	ENSMUSG00000040026,ENSMUSG00000027995,ENSMUSG00000022309,ENSMUSG00000056130,ENSMUSG00000050953,ENSMUSG00000024610,ENSMUSG00000027399,ENSMUSG00000023349,ENSMUSG00000041135,ENSMUSG00000055994,ENSMUSG00000026069,ENSMUSG00000019850,ENSMUSG00000020400,ENSMUSG00000042677,ENSMUSG00000044162,ENSMUSG00000053175,ENSMUSG00000028163,ENSMUSG00000025225,ENSMUSG00000021025,ENSMUSG00000002983,ENSMUSG00000046688	4.82507010799038e-07	1.02731074886836e-05	0.102941176470588
GO:0005887	integral component of plasma membrane	CC	69	1291	620	21568	ENSMUSG00000049281,ENSMUSG00000029082,ENSMUSG00000000290,ENSMUSG00000025746,ENSMUSG00000047976,ENSMUSG00000050556,ENSMUSG00000062785,ENSMUSG00000047330,ENSMUSG00000028033,ENSMUSG00000075224,ENSMUSG00000056130,ENSMUSG00000000532,ENSMUSG00000025892,ENSMUSG00000025496,ENSMUSG00000067586,ENSMUSG00000021728,ENSMUSG00000024778,ENSMUSG00000026656,ENSMUSG00000031340,ENSMUSG00000024211,ENSMUSG00000034997,…	4.92308884539627e-07	1.04536233305874e-05	0.0534469403563129
GO:0019538	protein metabolic process	BP	193	4886	620	21568	ENSMUSG00000073802,ENSMUSG00000021127,ENSMUSG00000026177,ENSMUSG00000035352,ENSMUSG00000000182,ENSMUSG00000025496,ENSMUSG00000036585,ENSMUSG00000021732,ENSMUSG00000024610,ENSMUSG00000015305,ENSMUSG00000020642,ENSMUSG00000025427,ENSMUSG00000047496,ENSMUSG00000027078,ENSMUSG00000038521,ENSMUSG00000079343,ENSMUSG00000023224,ENSMUSG00000030111,ENSMUSG00000053113,ENSMUSG00000038037,ENSMUSG00000023473,…	4.96029500959718e-07	1.05043888152301e-05	0.0395006139991813
GO:0045785	positive regulation of cell adhesion	BP	30	375	620	21568	ENSMUSG00000031520,ENSMUSG00000055447,ENSMUSG00000035385,ENSMUSG00000026012,ENSMUSG00000026009,ENSMUSG00000031304,ENSMUSG00000037440,ENSMUSG00000041135,ENSMUSG00000018012,ENSMUSG00000069601,ENSMUSG00000024397,ENSMUSG00000028076,ENSMUSG00000025746,ENSMUSG00000027962,ENSMUSG00000035678,ENSMUSG00000000732,ENSMUSG00000028517,ENSMUSG00000024610,ENSMUSG00000040329,ENSMUSG00000070942,ENSMUSG00000038037,…	5.05890826075106e-07	1.0656084360446e-05	0.08
GO:0071702	organic substance transport	BP	107	2321	620	21568	ENSMUSG00000053175,ENSMUSG00000021025,ENSMUSG00000021974,ENSMUSG00000049723,ENSMUSG00000018916,ENSMUSG00000049115,ENSMUSG00000068122,ENSMUSG00000027995,ENSMUSG00000055994,ENSMUSG00000008496,ENSMUSG00000022309,ENSMUSG00000024610,ENSMUSG00000031596,ENSMUSG00000004446,ENSMUSG00000037161,ENSMUSG00000022899,ENSMUSG00000024737,ENSMUSG00000025790,ENSMUSG00000016024,ENSMUSG00000020696,ENSMUSG00000024897,…	5.04633172208805e-07	1.0656084360446e-05	0.046100818612667
GO:0006820	anion transport	BP	36	501	620	21568	ENSMUSG00000031596,ENSMUSG00000021490,ENSMUSG00000031343,ENSMUSG00000031340,ENSMUSG00000055026,ENSMUSG00000030428,ENSMUSG00000028262,ENSMUSG00000020333,ENSMUSG00000021125,ENSMUSG00000000182,ENSMUSG00000024897,ENSMUSG00000040016,ENSMUSG00000026177,ENSMUSG00000038963,ENSMUSG00000025790,ENSMUSG00000032902,ENSMUSG00000037762,ENSMUSG00000025161,ENSMUSG00000020865,ENSMUSG00000038178,ENSMUSG00000050953,…	5.13082513246154e-07	1.0778826521626e-05	0.0718562874251497
GO:0006812	cation transport	BP	58	1015	620	21568	ENSMUSG00000023030,ENSMUSG00000018916,ENSMUSG00000024042,ENSMUSG00000029361,ENSMUSG00000061414,ENSMUSG00000034997,ENSMUSG00000047976,ENSMUSG00000050556,ENSMUSG00000062785,ENSMUSG00000047330,ENSMUSG00000000794,ENSMUSG00000028033,ENSMUSG00000021490,ENSMUSG00000020334,ENSMUSG00000029321,ENSMUSG00000049281,ENSMUSG00000071335,ENSMUSG00000057897,ENSMUSG00000025804,ENSMUSG00000022479,ENSMUSG00000059588,…	5.22923886759065e-07	1.09564344337132e-05	0.0571428571428571
GO:0045429	positive regulation of nitric oxide biosynthetic process	BP	10	46	620	21568	ENSMUSG00000024397,ENSMUSG00000076441,ENSMUSG00000022037,ENSMUSG00000037405,ENSMUSG00000025746,ENSMUSG00000000290,ENSMUSG00000003032,ENSMUSG00000027832,ENSMUSG00000006818,ENSMUSG00000027995	5.74419403049986e-07	1.19718703553874e-05	0.217391304347826
GO:1904407	positive regulation of nitric oxide metabolic process	BP	10	46	620	21568	ENSMUSG00000024397,ENSMUSG00000076441,ENSMUSG00000022037,ENSMUSG00000037405,ENSMUSG00000025746,ENSMUSG00000000290,ENSMUSG00000003032,ENSMUSG00000027832,ENSMUSG00000006818,ENSMUSG00000027995	5.74419403049986e-07	1.19718703553874e-05	0.217391304347826
GO:0018995	host	CC	7	19	620	21568	ENSMUSG00000040264,ENSMUSG00000028270,ENSMUSG00000028268,ENSMUSG00000029373,ENSMUSG00000054072,ENSMUSG00000104713,ENSMUSG00000029298	5.84849348296161e-07	1.2093520948145e-05	0.368421052631579
GO:0033643	host cell part	CC	7	19	620	21568	ENSMUSG00000040264,ENSMUSG00000028270,ENSMUSG00000028268,ENSMUSG00000029373,ENSMUSG00000054072,ENSMUSG00000104713,ENSMUSG00000029298	5.84849348296161e-07	1.2093520948145e-05	0.368421052631579
GO:0043657	host cell	CC	7	19	620	21568	ENSMUSG00000040264,ENSMUSG00000028270,ENSMUSG00000028268,ENSMUSG00000029373,ENSMUSG00000054072,ENSMUSG00000104713,ENSMUSG00000029298	5.84849348296161e-07	1.2093520948145e-05	0.368421052631579
GO:0002218	activation of innate immune response	BP	17	140	620	21568	ENSMUSG00000027995,ENSMUSG00000020400,ENSMUSG00000020227,ENSMUSG00000044162,ENSMUSG00000032000,ENSMUSG00000041135,ENSMUSG00000022126,ENSMUSG00000055994,ENSMUSG00000019850,ENSMUSG00000051439,ENSMUSG00000021025,ENSMUSG00000042306,ENSMUSG00000056130,ENSMUSG00000052688,ENSMUSG00000016024,ENSMUSG00000024901,ENSMUSG00000037921	5.88819559435088e-07	1.21122023436921e-05	0.121428571428571
GO:0050777	negative regulation of immune response	BP	17	140	620	21568	ENSMUSG00000026656,ENSMUSG00000023224,ENSMUSG00000030111,ENSMUSG00000055994,ENSMUSG00000022309,ENSMUSG00000055561,ENSMUSG00000026069,ENSMUSG00000024810,ENSMUSG00000021125,ENSMUSG00000020227,ENSMUSG00000042244,ENSMUSG00000031289,ENSMUSG00000025804,ENSMUSG00000022126,ENSMUSG00000019850,ENSMUSG00000034422,ENSMUSG00000049723	5.88819559435088e-07	1.21122023436921e-05	0.121428571428571
GO:0016020	membrane	CC	328	9328	620	21568	ENSMUSG00000000532,ENSMUSG00000018500,ENSMUSG00000022309,ENSMUSG00000049115,ENSMUSG00000068122,ENSMUSG00000024397,ENSMUSG00000069601,ENSMUSG00000006567,ENSMUSG00000031596,ENSMUSG00000053175,ENSMUSG00000041347,ENSMUSG00000029082,ENSMUSG00000027562,ENSMUSG00000033538,ENSMUSG00000051439,ENSMUSG00000028076,ENSMUSG00000026012,ENSMUSG00000029084,ENSMUSG00000015085,ENSMUSG00000030077,ENSMUSG00000025804,…	5.96437230473728e-07	1.2237032944187e-05	0.0351629502572899
GO:0042089	cytokine biosynthetic process	BP	15	110	620	21568	ENSMUSG00000022514,ENSMUSG00000029377,ENSMUSG00000016024,ENSMUSG00000027995,ENSMUSG00000053175,ENSMUSG00000028076,ENSMUSG00000025746,ENSMUSG00000020601,ENSMUSG00000028163,ENSMUSG00000026012,ENSMUSG00000027399,ENSMUSG00000000732,ENSMUSG00000056501,ENSMUSG00000003032,ENSMUSG00000026166	6.03371242843188e-07	1.23153215690396e-05	0.136363636363636
GO:0050729	positive regulation of inflammatory response	BP	15	110	620	21568	ENSMUSG00000024164,ENSMUSG00000025746,ENSMUSG00000026012,ENSMUSG00000018500,ENSMUSG00000040016,ENSMUSG00000016024,ENSMUSG00000105504,ENSMUSG00000055994,ENSMUSG00000055447,ENSMUSG00000026069,ENSMUSG00000021025,ENSMUSG00000000982,ENSMUSG00000027995,ENSMUSG00000020400,ENSMUSG00000024810	6.03371242843188e-07	1.23153215690396e-05	0.136363636363636
GO:0051336	regulation of hydrolase activity	BP	53	899	620	21568	ENSMUSG00000004446,ENSMUSG00000023030,ENSMUSG00000024066,ENSMUSG00000003955,ENSMUSG00000032691,ENSMUSG00000038007,ENSMUSG00000034997,ENSMUSG00000023224,ENSMUSG00000000983,ENSMUSG00000066361,ENSMUSG00000022875,ENSMUSG00000062345,ENSMUSG00000017002,ENSMUSG00000027834,ENSMUSG00000021091,ENSMUSG00000067780,ENSMUSG00000025780,ENSMUSG00000030111,ENSMUSG00000066363,ENSMUSG00000057666,ENSMUSG00000022114,…	6.50075862213392e-07	1.32344052464525e-05	0.0589543937708565
GO:0050870	positive regulation of T cell activation	BP	19	174	620	21568	ENSMUSG00000026012,ENSMUSG00000026009,ENSMUSG00000031304,ENSMUSG00000037440,ENSMUSG00000041135,ENSMUSG00000024397,ENSMUSG00000028076,ENSMUSG00000025746,ENSMUSG00000027962,ENSMUSG00000035678,ENSMUSG00000000732,ENSMUSG00000024610,ENSMUSG00000040329,ENSMUSG00000070942,ENSMUSG00000038037,ENSMUSG00000044813,ENSMUSG00000032691,ENSMUSG00000055447,ENSMUSG00000035385	6.84338041234238e-07	1.38801360403483e-05	0.109195402298851
GO:0055076	transition metal ion homeostasis	BP	16	126	620	21568	ENSMUSG00000026177,ENSMUSG00000006567,ENSMUSG00000023030,ENSMUSG00000003617,ENSMUSG00000024661,ENSMUSG00000021109,ENSMUSG00000030895,ENSMUSG00000031765,ENSMUSG00000031762,ENSMUSG00000053897,ENSMUSG00000063354,ENSMUSG00000022094,ENSMUSG00000024140,ENSMUSG00000026822,ENSMUSG00000006818,ENSMUSG00000012428	6.85308653720197e-07	1.38801360403483e-05	0.126984126984127
GO:0060548	negative regulation of cell death	BP	57	1001	620	21568	ENSMUSG00000024610,ENSMUSG00000022309,ENSMUSG00000024397,ENSMUSG00000053175,ENSMUSG00000078566,ENSMUSG00000022051,ENSMUSG00000029084,ENSMUSG00000053113,ENSMUSG00000022037,ENSMUSG00000007805,ENSMUSG00000024868,ENSMUSG00000024778,ENSMUSG00000028583,ENSMUSG00000021109,ENSMUSG00000003541,ENSMUSG00000025746,ENSMUSG00000019966,ENSMUSG00000017737,ENSMUSG00000028163,ENSMUSG00000029361,ENSMUSG00000062345,…	7.36868966463846e-07	1.48862607828591e-05	0.0569430569430569
GO:0042035	regulation of cytokine biosynthetic process	BP	14	98	620	21568	ENSMUSG00000029377,ENSMUSG00000016024,ENSMUSG00000027995,ENSMUSG00000053175,ENSMUSG00000028076,ENSMUSG00000025746,ENSMUSG00000020601,ENSMUSG00000028163,ENSMUSG00000026012,ENSMUSG00000027399,ENSMUSG00000000732,ENSMUSG00000056501,ENSMUSG00000003032,ENSMUSG00000026166	8.03271236612471e-07	1.61863252500049e-05	0.142857142857143
GO:0048002	antigen processing and presentation of peptide antigen	BP	11	59	620	21568	ENSMUSG00000061232,ENSMUSG00000016283,ENSMUSG00000079507,ENSMUSG00000067235,ENSMUSG00000035929,ENSMUSG00000060550,ENSMUSG00000073409,ENSMUSG00000056116,ENSMUSG00000026656,ENSMUSG00000024610,ENSMUSG00000026177	8.10540802166038e-07	1.62912513901006e-05	0.186440677966102
GO:0043436	oxoacid metabolic process	BP	52	882	620	21568	ENSMUSG00000027359,ENSMUSG00000055782,ENSMUSG00000036138,ENSMUSG00000052392,ENSMUSG00000076441,ENSMUSG00000024610,ENSMUSG00000050737,ENSMUSG00000026664,ENSMUSG00000072949,ENSMUSG00000020333,ENSMUSG00000013584,ENSMUSG00000046402,ENSMUSG00000021109,ENSMUSG00000004267,ENSMUSG00000057666,ENSMUSG00000028307,ENSMUSG00000021125,ENSMUSG00000029361,ENSMUSG00000020826,ENSMUSG00000061740,ENSMUSG00000024164,…	8.31778444411657e-07	1.66587641651996e-05	0.0589569160997732
GO:0050706	regulation of interleukin-1 beta secretion	BP	8	28	620	21568	ENSMUSG00000032691,ENSMUSG00000042677,ENSMUSG00000033538,ENSMUSG00000000982,ENSMUSG00000027995,ENSMUSG00000041135,ENSMUSG00000055994,ENSMUSG00000021125	8.33043656824136e-07	1.66587641651996e-05	0.285714285714286
GO:0032609	interferon-gamma production	BP	15	113	620	21568	ENSMUSG00000026069,ENSMUSG00000024810,ENSMUSG00000042244,ENSMUSG00000055994,ENSMUSG00000053175,ENSMUSG00000051439,ENSMUSG00000060550,ENSMUSG00000026177,ENSMUSG00000028525,ENSMUSG00000035678,ENSMUSG00000041135,ENSMUSG00000056130,ENSMUSG00000028076,ENSMUSG00000042677,ENSMUSG00000026068	8.57942553422836e-07	1.71133541148661e-05	0.132743362831858
GO:0032680	regulation of tumor necrosis factor production	BP	16	129	620	21568	ENSMUSG00000021125,ENSMUSG00000007805,ENSMUSG00000016024,ENSMUSG00000019850,ENSMUSG00000020227,ENSMUSG00000042677,ENSMUSG00000055994,ENSMUSG00000051439,ENSMUSG00000022037,ENSMUSG00000035385,ENSMUSG00000000982,ENSMUSG00000027995,ENSMUSG00000029373,ENSMUSG00000041135,ENSMUSG00000053175,ENSMUSG00000022309	9.44729381576875e-07	1.87970211210976e-05	0.124031007751938
GO:0042107	cytokine metabolic process	BP	15	114	620	21568	ENSMUSG00000022514,ENSMUSG00000029377,ENSMUSG00000016024,ENSMUSG00000027995,ENSMUSG00000053175,ENSMUSG00000028076,ENSMUSG00000025746,ENSMUSG00000020601,ENSMUSG00000028163,ENSMUSG00000026012,ENSMUSG00000027399,ENSMUSG00000000732,ENSMUSG00000056501,ENSMUSG00000003032,ENSMUSG00000026166	9.62139262223982e-07	1.90953216892142e-05	0.131578947368421
GO:0032611	interleukin-1 beta production	BP	11	60	620	21568	ENSMUSG00000067586,ENSMUSG00000019850,ENSMUSG00000055994,ENSMUSG00000105504,ENSMUSG00000021125,ENSMUSG00000032691,ENSMUSG00000042677,ENSMUSG00000033538,ENSMUSG00000000982,ENSMUSG00000027995,ENSMUSG00000041135	9.6699454671483e-07	1.91435837706778e-05	0.183333333333333
GO:0048771	tissue remodeling	BP	19	178	620	21568	ENSMUSG00000024140,ENSMUSG00000021732,ENSMUSG00000034394,ENSMUSG00000028780,ENSMUSG00000029287,ENSMUSG00000014776,ENSMUSG00000021109,ENSMUSG00000027399,ENSMUSG00000050953,ENSMUSG00000040329,ENSMUSG00000029084,ENSMUSG00000025746,ENSMUSG00000027562,ENSMUSG00000021490,ENSMUSG00000040046,ENSMUSG00000027339,ENSMUSG00000003051,ENSMUSG00000022479,ENSMUSG00000017737	9.70032505102549e-07	1.91557168945126e-05	0.106741573033708
GO:0044092	negative regulation of molecular function	BP	55	963	620	21568	ENSMUSG00000021025,ENSMUSG00000053113,ENSMUSG00000038037,ENSMUSG00000019929,ENSMUSG00000025746,ENSMUSG00000044813,ENSMUSG00000050896,ENSMUSG00000025496,ENSMUSG00000026390,ENSMUSG00000023224,ENSMUSG00000000983,ENSMUSG00000066361,ENSMUSG00000022875,ENSMUSG00000062345,ENSMUSG00000017002,ENSMUSG00000027834,ENSMUSG00000021091,ENSMUSG00000067780,ENSMUSG00000025780,ENSMUSG00000030111,ENSMUSG00000066363,…	1.06309972395684e-06	2.09412087768955e-05	0.0571131879543094
GO:0032651	regulation of interleukin-1 beta production	BP	10	49	620	21568	ENSMUSG00000019850,ENSMUSG00000055994,ENSMUSG00000021125,ENSMUSG00000032691,ENSMUSG00000042677,ENSMUSG00000033538,ENSMUSG00000000982,ENSMUSG00000027995,ENSMUSG00000041135,ENSMUSG00000067586	1.07153843665535e-06	2.10549306247278e-05	0.204081632653061
GO:0090023	positive regulation of neutrophil chemotaxis	BP	8	29	620	21568	ENSMUSG00000029380,ENSMUSG00000024610,ENSMUSG00000016024,ENSMUSG00000058427,ENSMUSG00000029371,ENSMUSG00000029373,ENSMUSG00000029372,ENSMUSG00000029379	1.12153861032988e-06	2.19827133573095e-05	0.275862068965517
GO:1904018	positive regulation of vasculature development	BP	18	163	620	21568	ENSMUSG00000030790,ENSMUSG00000024164,ENSMUSG00000064246,ENSMUSG00000038357,ENSMUSG00000024087,ENSMUSG00000036585,ENSMUSG00000031380,ENSMUSG00000021109,ENSMUSG00000027399,ENSMUSG00000000290,ENSMUSG00000017737,ENSMUSG00000079092,ENSMUSG00000020676,ENSMUSG00000031520,ENSMUSG00000044338,ENSMUSG00000015305,ENSMUSG00000042677,ENSMUSG00000046318	1.13639473569907e-06	2.22187673695222e-05	0.110429447852761
GO:0019752	carboxylic acid metabolic process	BP	50	843	620	21568	ENSMUSG00000027359,ENSMUSG00000055782,ENSMUSG00000036138,ENSMUSG00000052392,ENSMUSG00000076441,ENSMUSG00000024610,ENSMUSG00000050737,ENSMUSG00000026664,ENSMUSG00000072949,ENSMUSG00000020333,ENSMUSG00000013584,ENSMUSG00000046402,ENSMUSG00000021109,ENSMUSG00000004267,ENSMUSG00000057666,ENSMUSG00000028307,ENSMUSG00000021125,ENSMUSG00000029361,ENSMUSG00000020826,ENSMUSG00000061740,ENSMUSG00000024164,…	1.14762540021023e-06	2.23829457685447e-05	0.0593119810201661
GO:0032640	tumor necrosis factor production	BP	16	131	620	21568	ENSMUSG00000022309,ENSMUSG00000021125,ENSMUSG00000007805,ENSMUSG00000016024,ENSMUSG00000019850,ENSMUSG00000020227,ENSMUSG00000042677,ENSMUSG00000055994,ENSMUSG00000051439,ENSMUSG00000022037,ENSMUSG00000035385,ENSMUSG00000000982,ENSMUSG00000027995,ENSMUSG00000029373,ENSMUSG00000041135,ENSMUSG00000053175	1.16381168542178e-06	2.25870970593283e-05	0.122137404580153
GO:1903555	regulation of tumor necrosis factor superfamily cytokine production	BP	16	131	620	21568	ENSMUSG00000022309,ENSMUSG00000021125,ENSMUSG00000007805,ENSMUSG00000016024,ENSMUSG00000019850,ENSMUSG00000020227,ENSMUSG00000042677,ENSMUSG00000055994,ENSMUSG00000051439,ENSMUSG00000022037,ENSMUSG00000035385,ENSMUSG00000000982,ENSMUSG00000027995,ENSMUSG00000029373,ENSMUSG00000041135,ENSMUSG00000053175	1.16381168542178e-06	2.25870970593283e-05	0.122137404580153
GO:0051093	negative regulation of developmental process	BP	55	967	620	21568	ENSMUSG00000009248,ENSMUSG00000078566,ENSMUSG00000029287,ENSMUSG00000021025,ENSMUSG00000061232,ENSMUSG00000050896,ENSMUSG00000019929,ENSMUSG00000034855,ENSMUSG00000034394,ENSMUSG00000035385,ENSMUSG00000029373,ENSMUSG00000042286,ENSMUSG00000074766,ENSMUSG00000025804,ENSMUSG00000021109,ENSMUSG00000000182,ENSMUSG00000020902,ENSMUSG00000029005,ENSMUSG00000032363,ENSMUSG00000042244,ENSMUSG00000021466,…	1.20713572466589e-06	2.33705026694507e-05	0.0568769389865564
GO:0042611	MHC protein complex	CC	7	21	620	21568	ENSMUSG00000061232,ENSMUSG00000079507,ENSMUSG00000067235,ENSMUSG00000035929,ENSMUSG00000060550,ENSMUSG00000073409,ENSMUSG00000024610	1.28364346840836e-06	2.47909529509967e-05	0.333333333333333
GO:0032649	regulation of interferon-gamma production	BP	14	102	620	21568	ENSMUSG00000026069,ENSMUSG00000024810,ENSMUSG00000042244,ENSMUSG00000055994,ENSMUSG00000053175,ENSMUSG00000051439,ENSMUSG00000060550,ENSMUSG00000026177,ENSMUSG00000028525,ENSMUSG00000035678,ENSMUSG00000041135,ENSMUSG00000056130,ENSMUSG00000028076,ENSMUSG00000042677	1.3173015387899e-06	2.53789386704913e-05	0.137254901960784
GO:0045428	regulation of nitric oxide biosynthetic process	BP	11	62	620	21568	ENSMUSG00000042677,ENSMUSG00000024397,ENSMUSG00000076441,ENSMUSG00000022037,ENSMUSG00000037405,ENSMUSG00000025746,ENSMUSG00000000290,ENSMUSG00000003032,ENSMUSG00000027832,ENSMUSG00000006818,ENSMUSG00000027995	1.36144324383939e-06	2.61655478907235e-05	0.17741935483871
GO:0032612	interleukin-1 production	BP	12	75	620	21568	ENSMUSG00000032691,ENSMUSG00000067586,ENSMUSG00000019850,ENSMUSG00000055994,ENSMUSG00000105504,ENSMUSG00000021125,ENSMUSG00000042677,ENSMUSG00000033538,ENSMUSG00000000982,ENSMUSG00000027995,ENSMUSG00000041135,ENSMUSG00000026166	1.4319871159128e-06	2.74545296810564e-05	0.16
GO:0031348	negative regulation of defense response	BP	19	183	620	21568	ENSMUSG00000026656,ENSMUSG00000023224,ENSMUSG00000030111,ENSMUSG00000019850,ENSMUSG00000032691,ENSMUSG00000055561,ENSMUSG00000055994,ENSMUSG00000025804,ENSMUSG00000022126,ENSMUSG00000020227,ENSMUSG00000053113,ENSMUSG00000003541,ENSMUSG00000028163,ENSMUSG00000053475,ENSMUSG00000059588,ENSMUSG00000034422,ENSMUSG00000049723,ENSMUSG00000042677,ENSMUSG00000021125	1.47808445876607e-06	2.82697073602741e-05	0.103825136612022
GO:0032787	monocarboxylic acid metabolic process	BP	36	525	620	21568	ENSMUSG00000027359,ENSMUSG00000055782,ENSMUSG00000036138,ENSMUSG00000052392,ENSMUSG00000024610,ENSMUSG00000050737,ENSMUSG00000026664,ENSMUSG00000072949,ENSMUSG00000020333,ENSMUSG00000013584,ENSMUSG00000046402,ENSMUSG00000021109,ENSMUSG00000004267,ENSMUSG00000057666,ENSMUSG00000028307,ENSMUSG00000024164,ENSMUSG00000031613,ENSMUSG00000030945,ENSMUSG00000062480,ENSMUSG00000028583,ENSMUSG00000039519,…	1.53869207762559e-06	2.93577988433926e-05	0.0685714285714286
GO:0050701	interleukin-1 secretion	BP	9	40	620	21568	ENSMUSG00000105504,ENSMUSG00000021125,ENSMUSG00000032691,ENSMUSG00000042677,ENSMUSG00000033538,ENSMUSG00000000982,ENSMUSG00000027995,ENSMUSG00000041135,ENSMUSG00000055994	1.55906632741817e-06	2.9674855229581e-05	0.225
GO:0071706	tumor necrosis factor superfamily cytokine production	BP	16	134	620	21568	ENSMUSG00000027995,ENSMUSG00000022309,ENSMUSG00000021125,ENSMUSG00000007805,ENSMUSG00000016024,ENSMUSG00000019850,ENSMUSG00000020227,ENSMUSG00000042677,ENSMUSG00000055994,ENSMUSG00000051439,ENSMUSG00000022037,ENSMUSG00000035385,ENSMUSG00000000982,ENSMUSG00000029373,ENSMUSG00000041135,ENSMUSG00000053175	1.57884711323561e-06	2.99791186236732e-05	0.119402985074627
GO:0032652	regulation of interleukin-1 production	BP	11	63	620	21568	ENSMUSG00000067586,ENSMUSG00000019850,ENSMUSG00000055994,ENSMUSG00000021125,ENSMUSG00000032691,ENSMUSG00000042677,ENSMUSG00000033538,ENSMUSG00000000982,ENSMUSG00000027995,ENSMUSG00000041135,ENSMUSG00000026166	1.60707803648414e-06	3.03691612683928e-05	0.174603174603175
GO:0038061	NIK/NF-kappaB signaling	BP	11	63	620	21568	ENSMUSG00000064246,ENSMUSG00000032000,ENSMUSG00000027339,ENSMUSG00000051439,ENSMUSG00000027995,ENSMUSG00000015305,ENSMUSG00000021591,ENSMUSG00000055994,ENSMUSG00000028163,ENSMUSG00000025225,ENSMUSG00000002983	1.60707803648414e-06	3.03691612683928e-05	0.174603174603175
GO:0051607	defense response to virus	BP	20	202	620	21568	ENSMUSG00000042677,ENSMUSG00000049723,ENSMUSG00000037921,ENSMUSG00000078566,ENSMUSG00000022051,ENSMUSG00000022865,ENSMUSG00000040264,ENSMUSG00000060550,ENSMUSG00000034855,ENSMUSG00000034459,ENSMUSG00000074896,ENSMUSG00000022971,ENSMUSG00000025746,ENSMUSG00000029417,ENSMUSG00000032369,ENSMUSG00000066800,ENSMUSG00000025491,ENSMUSG00000024810,ENSMUSG00000032691,ENSMUSG00000056130	1.66213895658002e-06	3.13346912124716e-05	0.099009900990099
GO:0001505	regulation of neurotransmitter levels	BP	25	296	620	21568	ENSMUSG00000061740,ENSMUSG00000031596,ENSMUSG00000024087,ENSMUSG00000029361,ENSMUSG00000020826,ENSMUSG00000040046,ENSMUSG00000042677,ENSMUSG00000024397,ENSMUSG00000076441,ENSMUSG00000022037,ENSMUSG00000037405,ENSMUSG00000025746,ENSMUSG00000000290,ENSMUSG00000003032,ENSMUSG00000027832,ENSMUSG00000006818,ENSMUSG00000027995,ENSMUSG00000025496,ENSMUSG00000024211,ENSMUSG00000062785,ENSMUSG00000027220,…	1.70097789519365e-06	3.19905342717491e-05	0.0844594594594595
GO:0070661	leukocyte proliferation	BP	26	316	620	21568	ENSMUSG00000026177,ENSMUSG00000026656,ENSMUSG00000029082,ENSMUSG00000029084,ENSMUSG00000024610,ENSMUSG00000040329,ENSMUSG00000002308,ENSMUSG00000028076,ENSMUSG00000041135,ENSMUSG00000044813,ENSMUSG00000024397,ENSMUSG00000026012,ENSMUSG00000025746,ENSMUSG00000027962,ENSMUSG00000035678,ENSMUSG00000000732,ENSMUSG00000056501,ENSMUSG00000017009,ENSMUSG00000073412,ENSMUSG00000021732,ENSMUSG00000000290,…	1.72687152773986e-06	3.24003757663116e-05	0.0822784810126582
GO:0050880	regulation of blood vessel size	BP	18	168	620	21568	ENSMUSG00000068122,ENSMUSG00000006818,ENSMUSG00000030790,ENSMUSG00000018500,ENSMUSG00000050953,ENSMUSG00000029361,ENSMUSG00000020826,ENSMUSG00000037010,ENSMUSG00000034997,ENSMUSG00000049115,ENSMUSG00000037580,ENSMUSG00000022875,ENSMUSG00000021109,ENSMUSG00000029084,ENSMUSG00000037405,ENSMUSG00000040016,ENSMUSG00000029287,ENSMUSG00000019890	1.76589276286842e-06	3.30539974736911e-05	0.107142857142857
GO:0035150	regulation of tube size	BP	18	169	620	21568	ENSMUSG00000068122,ENSMUSG00000006818,ENSMUSG00000030790,ENSMUSG00000018500,ENSMUSG00000050953,ENSMUSG00000029361,ENSMUSG00000020826,ENSMUSG00000037010,ENSMUSG00000034997,ENSMUSG00000049115,ENSMUSG00000037580,ENSMUSG00000022875,ENSMUSG00000021109,ENSMUSG00000029084,ENSMUSG00000037405,ENSMUSG00000040016,ENSMUSG00000029287,ENSMUSG00000019890	1.92447889853288e-06	3.59372548924616e-05	0.106508875739645
GO:0051051	negative regulation of transport	BP	34	486	620	21568	ENSMUSG00000022309,ENSMUSG00000024610,ENSMUSG00000034997,ENSMUSG00000029361,ENSMUSG00000068122,ENSMUSG00000040016,ENSMUSG00000031289,ENSMUSG00000021596,ENSMUSG00000045658,ENSMUSG00000050556,ENSMUSG00000025746,ENSMUSG00000034394,ENSMUSG00000000182,ENSMUSG00000025496,ENSMUSG00000020806,ENSMUSG00000032691,ENSMUSG00000042677,ENSMUSG00000026656,ENSMUSG00000057729,ENSMUSG00000027995,ENSMUSG00000024810,…	1.93462447894112e-06	3.60415065074431e-05	0.0699588477366255
GO:0043616	keratinocyte proliferation	BP	9	41	620	21568	ENSMUSG00000021127,ENSMUSG00000007805,ENSMUSG00000021732,ENSMUSG00000027208,ENSMUSG00000022218,ENSMUSG00000022479,ENSMUSG00000029377,ENSMUSG00000021765,ENSMUSG00000021466	1.94698059902585e-06	3.61863523569535e-05	0.219512195121951
GO:0002819	regulation of adaptive immune response	BP	17	153	620	21568	ENSMUSG00000024164,ENSMUSG00000026656,ENSMUSG00000028076,ENSMUSG00000061232,ENSMUSG00000060550,ENSMUSG00000019850,ENSMUSG00000055994,ENSMUSG00000024610,ENSMUSG00000026069,ENSMUSG00000024810,ENSMUSG00000026177,ENSMUSG00000041135,ENSMUSG00000030895,ENSMUSG00000026399,ENSMUSG00000026012,ENSMUSG00000032691,ENSMUSG00000025746	2.06201041594778e-06	3.82343198957079e-05	0.111111111111111
GO:0019222	regulation of metabolic process	BP	222	5911	620	21568	ENSMUSG00000073802,ENSMUSG00000020473,ENSMUSG00000007805,ENSMUSG00000024868,ENSMUSG00000058665,ENSMUSG00000024140,ENSMUSG00000021974,ENSMUSG00000021765,ENSMUSG00000021109,ENSMUSG00000003032,ENSMUSG00000009248,ENSMUSG00000049723,ENSMUSG00000024042,ENSMUSG00000025025,ENSMUSG00000028163,ENSMUSG00000025225,ENSMUSG00000021466,ENSMUSG00000002983,ENSMUSG00000022479,ENSMUSG00000022306,ENSMUSG00000031965,…	2.15613378644297e-06	3.98859503023725e-05	0.0375570969379124
GO:0042116	macrophage activation	BP	11	65	620	21568	ENSMUSG00000024397,ENSMUSG00000022037,ENSMUSG00000027995,ENSMUSG00000016024,ENSMUSG00000024810,ENSMUSG00000035673,ENSMUSG00000031596,ENSMUSG00000028076,ENSMUSG00000026069,ENSMUSG00000018916,ENSMUSG00000026177	2.21751935509396e-06	4.0925666789456e-05	0.169230769230769
GO:0042493	response to drug	BP	46	766	620	21568	ENSMUSG00000025496,ENSMUSG00000040584,ENSMUSG00000020865,ENSMUSG00000042671,ENSMUSG00000034997,ENSMUSG00000029361,ENSMUSG00000039683,ENSMUSG00000061751,ENSMUSG00000021125,ENSMUSG00000027562,ENSMUSG00000032373,ENSMUSG00000050953,ENSMUSG00000002308,ENSMUSG00000021025,ENSMUSG00000019850,ENSMUSG00000055994,ENSMUSG00000020826,ENSMUSG00000028525,ENSMUSG00000031722,ENSMUSG00000006818,ENSMUSG00000022899,…	2.2397259617679e-06	4.12391500512929e-05	0.0600522193211488
GO:0031323	regulation of cellular metabolic process	BP	207	5435	620	21568	ENSMUSG00000073802,ENSMUSG00000020473,ENSMUSG00000007805,ENSMUSG00000024868,ENSMUSG00000058665,ENSMUSG00000024140,ENSMUSG00000021974,ENSMUSG00000021765,ENSMUSG00000021109,ENSMUSG00000003032,ENSMUSG00000009248,ENSMUSG00000049723,ENSMUSG00000024042,ENSMUSG00000025025,ENSMUSG00000028163,ENSMUSG00000025225,ENSMUSG00000021466,ENSMUSG00000002983,ENSMUSG00000022479,ENSMUSG00000022306,ENSMUSG00000031965,…	2.26298090056204e-06	4.15704328686966e-05	0.0380864765409384
GO:0070663	regulation of leukocyte proliferation	BP	21	225	620	21568	ENSMUSG00000026656,ENSMUSG00000029082,ENSMUSG00000029084,ENSMUSG00000024610,ENSMUSG00000040329,ENSMUSG00000002308,ENSMUSG00000028076,ENSMUSG00000041135,ENSMUSG00000024397,ENSMUSG00000026012,ENSMUSG00000025746,ENSMUSG00000027962,ENSMUSG00000035678,ENSMUSG00000000732,ENSMUSG00000056501,ENSMUSG00000017009,ENSMUSG00000073412,ENSMUSG00000021732,ENSMUSG00000035352,ENSMUSG00000019966,ENSMUSG00000021125	2.38649637102069e-06	4.37376678299128e-05	0.0933333333333333
GO:0045637	regulation of myeloid cell differentiation	BP	20	207	620	21568	ENSMUSG00000019966,ENSMUSG00000046402,ENSMUSG00000007805,ENSMUSG00000021025,ENSMUSG00000038067,ENSMUSG00000021127,ENSMUSG00000000532,ENSMUSG00000021109,ENSMUSG00000034394,ENSMUSG00000029373,ENSMUSG00000031750,ENSMUSG00000052688,ENSMUSG00000024610,ENSMUSG00000056501,ENSMUSG00000027339,ENSMUSG00000000248,ENSMUSG00000027562,ENSMUSG00000025804,ENSMUSG00000000982,ENSMUSG00000024778	2.42999997681886e-06	4.44318745761393e-05	0.0966183574879227
GO:0018108	peptidyl-tyrosine phosphorylation	BP	25	302	620	21568	ENSMUSG00000029377,ENSMUSG00000034394,ENSMUSG00000038037,ENSMUSG00000018916,ENSMUSG00000030895,ENSMUSG00000025746,ENSMUSG00000034422,ENSMUSG00000053113,ENSMUSG00000049115,ENSMUSG00000029082,ENSMUSG00000000290,ENSMUSG00000022309,ENSMUSG00000038067,ENSMUSG00000021732,ENSMUSG00000027208,ENSMUSG00000022144,ENSMUSG00000034997,ENSMUSG00000037405,ENSMUSG00000024610,ENSMUSG00000019966,ENSMUSG00000022425,…	2.44289428374504e-06	4.45644848667484e-05	0.0827814569536424
GO:0017144	drug metabolic process	BP	39	605	620	21568	ENSMUSG00000004267,ENSMUSG00000057666,ENSMUSG00000028307,ENSMUSG00000021109,ENSMUSG00000009876,ENSMUSG00000037580,ENSMUSG00000032561,ENSMUSG00000031596,ENSMUSG00000024087,ENSMUSG00000029361,ENSMUSG00000020826,ENSMUSG00000028527,ENSMUSG00000005686,ENSMUSG00000043613,ENSMUSG00000052974,ENSMUSG00000022126,ENSMUSG00000025496,ENSMUSG00000049115,ENSMUSG00000068122,ENSMUSG00000061740,ENSMUSG00000006818,…	2.55918678172519e-06	4.65783787761458e-05	0.0644628099173554
GO:0004866	endopeptidase inhibitor activity	MF	19	190	620	21568	ENSMUSG00000023224,ENSMUSG00000066361,ENSMUSG00000062345,ENSMUSG00000017002,ENSMUSG00000021403,ENSMUSG00000027834,ENSMUSG00000021091,ENSMUSG00000055561,ENSMUSG00000025780,ENSMUSG00000030111,ENSMUSG00000066363,ENSMUSG00000079014,ENSMUSG00000069792,ENSMUSG00000022875,ENSMUSG00000060459,ENSMUSG00000057666,ENSMUSG00000032000,ENSMUSG00000014776,ENSMUSG00000024164	2.59661833551079e-06	4.71510074303442e-05	0.1
GO:0035821	modification of morphology or physiology of other organism	BP	14	108	620	21568	ENSMUSG00000017737,ENSMUSG00000057666,ENSMUSG00000035385,ENSMUSG00000042244,ENSMUSG00000042677,ENSMUSG00000027832,ENSMUSG00000020826,ENSMUSG00000038357,ENSMUSG00000029373,ENSMUSG00000027995,ENSMUSG00000029371,ENSMUSG00000029380,ENSMUSG00000020400,ENSMUSG00000017002	2.64304891531376e-06	4.78840444542739e-05	0.12962962962963
GO:0001667	ameboidal-type cell migration	BP	27	344	620	21568	ENSMUSG00000022144,ENSMUSG00000021109,ENSMUSG00000019966,ENSMUSG00000025969,ENSMUSG00000028780,ENSMUSG00000045930,ENSMUSG00000022309,ENSMUSG00000036585,ENSMUSG00000015305,ENSMUSG00000042677,ENSMUSG00000046318,ENSMUSG00000019929,ENSMUSG00000014813,ENSMUSG00000021732,ENSMUSG00000029287,ENSMUSG00000022425,ENSMUSG00000017009,ENSMUSG00000020696,ENSMUSG00000079092,ENSMUSG00000031520,ENSMUSG00000024087,…	2.69033084928265e-06	4.86291152825712e-05	0.0784883720930233
GO:0002700	regulation of production of molecular mediator of immune response	BP	15	124	620	21568	ENSMUSG00000019850,ENSMUSG00000026656,ENSMUSG00000031289,ENSMUSG00000030895,ENSMUSG00000027995,ENSMUSG00000055994,ENSMUSG00000022309,ENSMUSG00000055561,ENSMUSG00000020227,ENSMUSG00000026012,ENSMUSG00000025746,ENSMUSG00000024990,ENSMUSG00000024810,ENSMUSG00000024610,ENSMUSG00000032691	2.8268773581196e-06	5.09806033145816e-05	0.120967741935484
GO:0018212	peptidyl-tyrosine modification	BP	25	305	620	21568	ENSMUSG00000029377,ENSMUSG00000034394,ENSMUSG00000038037,ENSMUSG00000018916,ENSMUSG00000030895,ENSMUSG00000025746,ENSMUSG00000034422,ENSMUSG00000053113,ENSMUSG00000049115,ENSMUSG00000029082,ENSMUSG00000000290,ENSMUSG00000022309,ENSMUSG00000038067,ENSMUSG00000021732,ENSMUSG00000027208,ENSMUSG00000022144,ENSMUSG00000034997,ENSMUSG00000037405,ENSMUSG00000024610,ENSMUSG00000019966,ENSMUSG00000022425,…	2.915775972102e-06	5.24640419217169e-05	0.0819672131147541
GO:0002377	immunoglobulin production	BP	14	109	620	21568	ENSMUSG00000008496,ENSMUSG00000055994,ENSMUSG00000019850,ENSMUSG00000026656,ENSMUSG00000031289,ENSMUSG00000030895,ENSMUSG00000020474,ENSMUSG00000000732,ENSMUSG00000026012,ENSMUSG00000025746,ENSMUSG00000024990,ENSMUSG00000024810,ENSMUSG00000024778,ENSMUSG00000031239	2.95369852813983e-06	5.30256015313102e-05	0.128440366972477
GO:0010035	response to inorganic substance	BP	31	430	620	21568	ENSMUSG00000006818,ENSMUSG00000023030,ENSMUSG00000076441,ENSMUSG00000064267,ENSMUSG00000028307,ENSMUSG00000024066,ENSMUSG00000021466,ENSMUSG00000031765,ENSMUSG00000031762,ENSMUSG00000021490,ENSMUSG00000057897,ENSMUSG00000031722,ENSMUSG00000006567,ENSMUSG00000003617,ENSMUSG00000027399,ENSMUSG00000072941,ENSMUSG00000030406,ENSMUSG00000078566,ENSMUSG00000024087,ENSMUSG00000025746,ENSMUSG00000026822,…	2.96992892483945e-06	5.31960738714441e-05	0.072093023255814
GO:0009611	response to wounding	BP	32	452	620	21568	ENSMUSG00000021109,ENSMUSG00000027399,ENSMUSG00000023224,ENSMUSG00000024164,ENSMUSG00000022875,ENSMUSG00000017446,ENSMUSG00000028583,ENSMUSG00000026580,ENSMUSG00000014776,ENSMUSG00000015085,ENSMUSG00000029373,ENSMUSG00000035459,ENSMUSG00000035273,ENSMUSG00000060459,ENSMUSG00000050896,ENSMUSG00000049723,ENSMUSG00000021732,ENSMUSG00000027208,ENSMUSG00000026177,ENSMUSG00000062345,ENSMUSG00000017009,…	3.01976218116789e-06	5.39662929163918e-05	0.0707964601769911
GO:0002822	regulation of adaptive immune response based on somatic recombination of immune receptors built from immunoglobulin superfamily domains	BP	16	141	620	21568	ENSMUSG00000024164,ENSMUSG00000026656,ENSMUSG00000028076,ENSMUSG00000061232,ENSMUSG00000060550,ENSMUSG00000019850,ENSMUSG00000055994,ENSMUSG00000026069,ENSMUSG00000024810,ENSMUSG00000026177,ENSMUSG00000041135,ENSMUSG00000030895,ENSMUSG00000026399,ENSMUSG00000026012,ENSMUSG00000032691,ENSMUSG00000025746	3.10807470558358e-06	5.54191469512521e-05	0.113475177304965
GO:0003018	vascular process in circulatory system	BP	19	193	620	21568	ENSMUSG00000068122,ENSMUSG00000006818,ENSMUSG00000030790,ENSMUSG00000018500,ENSMUSG00000050953,ENSMUSG00000029361,ENSMUSG00000020826,ENSMUSG00000037010,ENSMUSG00000034997,ENSMUSG00000049115,ENSMUSG00000037580,ENSMUSG00000022875,ENSMUSG00000022309,ENSMUSG00000021109,ENSMUSG00000029084,ENSMUSG00000037405,ENSMUSG00000040016,ENSMUSG00000029287,ENSMUSG00000019890	3.27678511406281e-06	5.8050076208431e-05	0.0984455958549223
GO:0050704	regulation of interleukin-1 secretion	BP	8	33	620	21568	ENSMUSG00000021125,ENSMUSG00000032691,ENSMUSG00000042677,ENSMUSG00000033538,ENSMUSG00000000982,ENSMUSG00000027995,ENSMUSG00000041135,ENSMUSG00000055994	3.27767236219271e-06	5.8050076208431e-05	0.242424242424242
GO:0042605	peptide antigen binding	MF	8	33	620	21568	ENSMUSG00000061232,ENSMUSG00000016283,ENSMUSG00000079507,ENSMUSG00000067235,ENSMUSG00000035929,ENSMUSG00000060550,ENSMUSG00000073409,ENSMUSG00000056116	3.27767236219271e-06	5.8050076208431e-05	0.242424242424242
GO:0070427	nucleotide-binding oligomerization domain containing 1 signaling pathway	BP	4	5	620	21568	ENSMUSG00000024901,ENSMUSG00000019850,ENSMUSG00000021025,ENSMUSG00000041135	3.3049679446704e-06	5.8402554351122e-05	0.8
GO:0044419	interspecies interaction between organisms	BP	27	348	620	21568	ENSMUSG00000027962,ENSMUSG00000017737,ENSMUSG00000057666,ENSMUSG00000035385,ENSMUSG00000042244,ENSMUSG00000038357,ENSMUSG00000016024,ENSMUSG00000027995,ENSMUSG00000055994,ENSMUSG00000017002,ENSMUSG00000040264,ENSMUSG00000028270,ENSMUSG00000037405,ENSMUSG00000028268,ENSMUSG00000104713,ENSMUSG00000029298,ENSMUSG00000042677,ENSMUSG00000027832,ENSMUSG00000032369,ENSMUSG00000066800,ENSMUSG00000025491,…	3.34247142785892e-06	5.86715151303502e-05	0.0775862068965517
GO:0045121	membrane raft	CC	27	348	620	21568	ENSMUSG00000000290,ENSMUSG00000057729,ENSMUSG00000029361,ENSMUSG00000021466,ENSMUSG00000028645,ENSMUSG00000022479,ENSMUSG00000022309,ENSMUSG00000032000,ENSMUSG00000051439,ENSMUSG00000026012,ENSMUSG00000062563,ENSMUSG00000022865,ENSMUSG00000026399,ENSMUSG00000004267,ENSMUSG00000024778,ENSMUSG00000026656,ENSMUSG00000050953,ENSMUSG00000028583,ENSMUSG00000031342,ENSMUSG00000035273,ENSMUSG00000037405,…	3.34247142785892e-06	5.86715151303502e-05	0.0775862068965517
GO:0098857	membrane microdomain	CC	27	348	620	21568	ENSMUSG00000022309,ENSMUSG00000032000,ENSMUSG00000051439,ENSMUSG00000026012,ENSMUSG00000062563,ENSMUSG00000022865,ENSMUSG00000026399,ENSMUSG00000004267,ENSMUSG00000024778,ENSMUSG00000026656,ENSMUSG00000050953,ENSMUSG00000028583,ENSMUSG00000031342,ENSMUSG00000035273,ENSMUSG00000037405,ENSMUSG00000000290,ENSMUSG00000029361,ENSMUSG00000026475,ENSMUSG00000021490,ENSMUSG00000028645,ENSMUSG00000017009,…	3.34247142785892e-06	5.86715151303502e-05	0.0775862068965517
GO:0052547	regulation of peptidase activity	BP	28	369	620	21568	ENSMUSG00000004446,ENSMUSG00000023030,ENSMUSG00000024066,ENSMUSG00000003955,ENSMUSG00000032691,ENSMUSG00000038007,ENSMUSG00000023224,ENSMUSG00000000983,ENSMUSG00000066361,ENSMUSG00000022875,ENSMUSG00000062345,ENSMUSG00000017002,ENSMUSG00000027834,ENSMUSG00000021091,ENSMUSG00000067780,ENSMUSG00000025780,ENSMUSG00000030111,ENSMUSG00000066363,ENSMUSG00000057666,ENSMUSG00000025746,ENSMUSG00000003032,…	3.38740950198778e-06	5.91972293278794e-05	0.0758807588075881
GO:0004857	enzyme inhibitor activity	MF	29	390	620	21568	ENSMUSG00000053113,ENSMUSG00000038037,ENSMUSG00000019929,ENSMUSG00000020601,ENSMUSG00000050896,ENSMUSG00000073802,ENSMUSG00000024164,ENSMUSG00000030111,ENSMUSG00000023224,ENSMUSG00000066361,ENSMUSG00000062345,ENSMUSG00000017002,ENSMUSG00000021403,ENSMUSG00000027834,ENSMUSG00000021091,ENSMUSG00000055561,ENSMUSG00000025780,ENSMUSG00000066363,ENSMUSG00000079014,ENSMUSG00000069792,ENSMUSG00000022875,…	3.38552896849169e-06	5.91972293278794e-05	0.0743589743589744
GO:0044406	adhesion of symbiont to host	BP	6	16	620	21568	ENSMUSG00000037405,ENSMUSG00000040264,ENSMUSG00000028270,ENSMUSG00000028268,ENSMUSG00000104713,ENSMUSG00000029298	3.4490483932867e-06	6.01413537716813e-05	0.375
GO:0010575	positive regulation of vascular endothelial growth factor production	BP	7	24	620	21568	ENSMUSG00000018500,ENSMUSG00000024164,ENSMUSG00000024087,ENSMUSG00000021109,ENSMUSG00000035273,ENSMUSG00000027399,ENSMUSG00000046318	3.54415011885842e-06	6.1258734767752e-05	0.291666666666667
GO:0044215	other organism	CC	7	24	620	21568	ENSMUSG00000040264,ENSMUSG00000028270,ENSMUSG00000028268,ENSMUSG00000029373,ENSMUSG00000054072,ENSMUSG00000104713,ENSMUSG00000029298	3.54415011885842e-06	6.1258734767752e-05	0.291666666666667
GO:0044216	other organism cell	CC	7	24	620	21568	ENSMUSG00000040264,ENSMUSG00000028270,ENSMUSG00000028268,ENSMUSG00000029373,ENSMUSG00000054072,ENSMUSG00000104713,ENSMUSG00000029298	3.54415011885842e-06	6.1258734767752e-05	0.291666666666667
GO:0044217	other organism part	CC	7	24	620	21568	ENSMUSG00000040264,ENSMUSG00000028270,ENSMUSG00000028268,ENSMUSG00000029373,ENSMUSG00000054072,ENSMUSG00000104713,ENSMUSG00000029298	3.54415011885842e-06	6.1258734767752e-05	0.291666666666667
GO:0061134	peptidase regulator activity	MF	21	231	620	21568	ENSMUSG00000024164,ENSMUSG00000030111,ENSMUSG00000023224,ENSMUSG00000066361,ENSMUSG00000062345,ENSMUSG00000017002,ENSMUSG00000021403,ENSMUSG00000027834,ENSMUSG00000021091,ENSMUSG00000055561,ENSMUSG00000025780,ENSMUSG00000066363,ENSMUSG00000079014,ENSMUSG00000069792,ENSMUSG00000022875,ENSMUSG00000060459,ENSMUSG00000000983,ENSMUSG00000067780,ENSMUSG00000057666,ENSMUSG00000032000,ENSMUSG00000014776	3.62522097226606e-06	6.25231887771389e-05	0.0909090909090909
GO:0045639	positive regulation of myeloid cell differentiation	BP	13	96	620	21568	ENSMUSG00000019966,ENSMUSG00000000532,ENSMUSG00000021109,ENSMUSG00000034394,ENSMUSG00000029373,ENSMUSG00000031750,ENSMUSG00000052688,ENSMUSG00000021127,ENSMUSG00000024610,ENSMUSG00000027562,ENSMUSG00000025804,ENSMUSG00000000982,ENSMUSG00000038067	3.6582197794477e-06	6.2954854112979e-05	0.135416666666667
GO:0061135	endopeptidase regulator activity	MF	19	196	620	21568	ENSMUSG00000024164,ENSMUSG00000030111,ENSMUSG00000023224,ENSMUSG00000066361,ENSMUSG00000062345,ENSMUSG00000017002,ENSMUSG00000021403,ENSMUSG00000027834,ENSMUSG00000021091,ENSMUSG00000055561,ENSMUSG00000025780,ENSMUSG00000066363,ENSMUSG00000079014,ENSMUSG00000069792,ENSMUSG00000022875,ENSMUSG00000060459,ENSMUSG00000057666,ENSMUSG00000032000,ENSMUSG00000014776	4.11429140272629e-06	7.06495386742065e-05	0.0969387755102041
GO:0010817	regulation of hormone levels	BP	34	504	620	21568	ENSMUSG00000049115,ENSMUSG00000068122,ENSMUSG00000013584,ENSMUSG00000046402,ENSMUSG00000016194,ENSMUSG00000090124,ENSMUSG00000020826,ENSMUSG00000032902,ENSMUSG00000030790,ENSMUSG00000024087,ENSMUSG00000040584,ENSMUSG00000033965,ENSMUSG00000028163,ENSMUSG00000021109,ENSMUSG00000029084,ENSMUSG00000050953,ENSMUSG00000024990,ENSMUSG00000021591,ENSMUSG00000030406,ENSMUSG00000036504,ENSMUSG00000038963,…	4.28383615925998e-06	7.34013488546521e-05	0.0674603174603175
GO:2001234	negative regulation of apoptotic signaling pathway	BP	20	215	620	21568	ENSMUSG00000038412,ENSMUSG00000014776,ENSMUSG00000003541,ENSMUSG00000037405,ENSMUSG00000019850,ENSMUSG00000020696,ENSMUSG00000024610,ENSMUSG00000006818,ENSMUSG00000037440,ENSMUSG00000004446,ENSMUSG00000022037,ENSMUSG00000044337,ENSMUSG00000021109,ENSMUSG00000040329,ENSMUSG00000024901,ENSMUSG00000018916,ENSMUSG00000021732,ENSMUSG00000022144,ENSMUSG00000029373,ENSMUSG00000017737	4.34555552388062e-06	7.42977123011538e-05	0.0930232558139535
GO:0006956	complement activation	BP	9	45	620	21568	ENSMUSG00000038521,ENSMUSG00000079343,ENSMUSG00000023224,ENSMUSG00000030111,ENSMUSG00000024164,ENSMUSG00000090231,ENSMUSG00000026399,ENSMUSG00000055172,ENSMUSG00000098470	4.44491303135884e-06	7.583232836869e-05	0.2
GO:1903428	positive regulation of reactive oxygen species biosynthetic process	BP	10	57	620	21568	ENSMUSG00000024397,ENSMUSG00000076441,ENSMUSG00000022037,ENSMUSG00000037405,ENSMUSG00000025746,ENSMUSG00000000290,ENSMUSG00000003032,ENSMUSG00000027832,ENSMUSG00000006818,ENSMUSG00000027995	4.57918252135574e-06	7.79546610693727e-05	0.175438596491228
GO:0060429	epithelium development	BP	59	1116	620	21568	ENSMUSG00000022309,ENSMUSG00000031965,ENSMUSG00000021125,ENSMUSG00000022144,ENSMUSG00000025934,ENSMUSG00000021466,ENSMUSG00000028780,ENSMUSG00000025491,ENSMUSG00000030790,ENSMUSG00000017009,ENSMUSG00000014813,ENSMUSG00000000532,ENSMUSG00000024868,ENSMUSG00000050953,ENSMUSG00000021109,ENSMUSG00000013584,ENSMUSG00000027562,ENSMUSG00000028463,ENSMUSG00000003032,ENSMUSG00000055561,ENSMUSG00000031520,…	4.92034312317036e-06	8.35823447955327e-05	0.0528673835125448
GO:0043900	regulation of multi-organism process	BP	28	377	620	21568	ENSMUSG00000042677,ENSMUSG00000022126,ENSMUSG00000055561,ENSMUSG00000055994,ENSMUSG00000015305,ENSMUSG00000038357,ENSMUSG00000016024,ENSMUSG00000027995,ENSMUSG00000027832,ENSMUSG00000017002,ENSMUSG00000032369,ENSMUSG00000066800,ENSMUSG00000025491,ENSMUSG00000024610,ENSMUSG00000049723,ENSMUSG00000020826,ENSMUSG00000042244,ENSMUSG00000057666,ENSMUSG00000025496,ENSMUSG00000029371,ENSMUSG00000029380,…	5.09618939348915e-06	8.63836910282635e-05	0.0742705570291777
GO:0044057	regulation of system process	BP	35	531	620	21568	ENSMUSG00000049115,ENSMUSG00000068122,ENSMUSG00000030790,ENSMUSG00000037010,ENSMUSG00000024140,ENSMUSG00000050953,ENSMUSG00000047976,ENSMUSG00000029361,ENSMUSG00000037580,ENSMUSG00000049281,ENSMUSG00000014776,ENSMUSG00000024397,ENSMUSG00000003032,ENSMUSG00000021109,ENSMUSG00000029084,ENSMUSG00000034997,ENSMUSG00000037405,ENSMUSG00000040016,ENSMUSG00000059588,ENSMUSG00000021125,ENSMUSG00000021732,…	5.16684182964863e-06	8.73937550586606e-05	0.0659133709981168
GO:0044425	membrane part	CC	250	6894	620	21568	ENSMUSG00000029082,ENSMUSG00000050370,ENSMUSG00000027359,ENSMUSG00000052852,ENSMUSG00000054072,ENSMUSG00000028517,ENSMUSG00000055561,ENSMUSG00000021087,ENSMUSG00000020806,ENSMUSG00000044337,ENSMUSG00000052353,ENSMUSG00000026475,ENSMUSG00000022218,ENSMUSG00000038412,ENSMUSG00000030162,ENSMUSG00000028307,ENSMUSG00000030428,ENSMUSG00000029361,ENSMUSG00000000532,ENSMUSG00000018500,ENSMUSG00000049115,…	5.28876738444097e-06	8.92649007899556e-05	0.0362634174644619
GO:0048659	smooth muscle cell proliferation	BP	16	147	620	21568	ENSMUSG00000059173,ENSMUSG00000024397,ENSMUSG00000029377,ENSMUSG00000021109,ENSMUSG00000025746,ENSMUSG00000059588,ENSMUSG00000020427,ENSMUSG00000003032,ENSMUSG00000043017,ENSMUSG00000019850,ENSMUSG00000011171,ENSMUSG00000004558,ENSMUSG00000031613,ENSMUSG00000017737,ENSMUSG00000014776,ENSMUSG00000061751	5.36177089623577e-06	9.03041115338302e-05	0.108843537414966
GO:0032501	multicellular organismal process	BP	279	7869	620	21568	ENSMUSG00000021765,ENSMUSG00000017737,ENSMUSG00000022479,ENSMUSG00000027339,ENSMUSG00000021943,ENSMUSG00000031342,ENSMUSG00000014813,ENSMUSG00000025491,ENSMUSG00000035673,ENSMUSG00000022309,ENSMUSG00000044337,ENSMUSG00000024087,ENSMUSG00000024140,ENSMUSG00000029377,ENSMUSG00000036585,ENSMUSG00000021974,ENSMUSG00000031380,ENSMUSG00000021109,ENSMUSG00000025969,ENSMUSG00000035352,ENSMUSG00000035385,…	6.14542293528229e-06	0.000103282331416585	0.0354555852077774
GO:0045582	positive regulation of T cell differentiation	BP	12	86	620	21568	ENSMUSG00000031304,ENSMUSG00000037440,ENSMUSG00000035678,ENSMUSG00000038037,ENSMUSG00000044813,ENSMUSG00000041135,ENSMUSG00000025746,ENSMUSG00000032691,ENSMUSG00000028076,ENSMUSG00000024610,ENSMUSG00000040329,ENSMUSG00000070942	6.28743693316984e-06	0.000105444722579848	0.13953488372093
GO:0010466	negative regulation of peptidase activity	BP	20	221	620	21568	ENSMUSG00000057666,ENSMUSG00000025746,ENSMUSG00000003032,ENSMUSG00000014776,ENSMUSG00000055561,ENSMUSG00000032000,ENSMUSG00000017737,ENSMUSG00000020696,ENSMUSG00000023224,ENSMUSG00000000983,ENSMUSG00000066361,ENSMUSG00000022875,ENSMUSG00000062345,ENSMUSG00000017002,ENSMUSG00000027834,ENSMUSG00000021091,ENSMUSG00000067780,ENSMUSG00000025780,ENSMUSG00000030111,ENSMUSG00000066363	6.5869302367472e-06	0.000110103101697228	0.0904977375565611
GO:0098589	membrane region	CC	27	361	620	21568	ENSMUSG00000022309,ENSMUSG00000032000,ENSMUSG00000051439,ENSMUSG00000026012,ENSMUSG00000062563,ENSMUSG00000022865,ENSMUSG00000026399,ENSMUSG00000004267,ENSMUSG00000024778,ENSMUSG00000026656,ENSMUSG00000050953,ENSMUSG00000028583,ENSMUSG00000031342,ENSMUSG00000035273,ENSMUSG00000037405,ENSMUSG00000000290,ENSMUSG00000029361,ENSMUSG00000026475,ENSMUSG00000021490,ENSMUSG00000028645,ENSMUSG00000017009,…	6.59308356789326e-06	0.000110103101697228	0.074792243767313
GO:1903426	regulation of reactive oxygen species biosynthetic process	BP	12	87	620	21568	ENSMUSG00000042677,ENSMUSG00000024397,ENSMUSG00000076441,ENSMUSG00000022037,ENSMUSG00000037405,ENSMUSG00000025746,ENSMUSG00000000290,ENSMUSG00000003032,ENSMUSG00000027832,ENSMUSG00000006818,ENSMUSG00000027995,ENSMUSG00000021125	7.10548307140606e-06	0.000118409727386153	0.137931034482759
GO:0048729	tissue morphogenesis	BP	39	632	620	21568	ENSMUSG00000022309,ENSMUSG00000031965,ENSMUSG00000022144,ENSMUSG00000021466,ENSMUSG00000024868,ENSMUSG00000030790,ENSMUSG00000017009,ENSMUSG00000050953,ENSMUSG00000021109,ENSMUSG00000013584,ENSMUSG00000027562,ENSMUSG00000028463,ENSMUSG00000029287,ENSMUSG00000022306,ENSMUSG00000014813,ENSMUSG00000031520,ENSMUSG00000021732,ENSMUSG00000027208,ENSMUSG00000021765,ENSMUSG00000049723,ENSMUSG00000028583,…	7.16748133867104e-06	0.0001191914423035	0.0617088607594937
GO:0050673	epithelial cell proliferation	BP	28	386	620	21568	ENSMUSG00000013584,ENSMUSG00000050953,ENSMUSG00000024066,ENSMUSG00000031380,ENSMUSG00000020676,ENSMUSG00000035385,ENSMUSG00000031520,ENSMUSG00000021127,ENSMUSG00000007805,ENSMUSG00000021732,ENSMUSG00000027208,ENSMUSG00000022218,ENSMUSG00000022479,ENSMUSG00000056501,ENSMUSG00000029377,ENSMUSG00000021765,ENSMUSG00000021466,ENSMUSG00000020427,ENSMUSG00000039519,ENSMUSG00000036585,ENSMUSG00000021974,…	7.93919730800174e-06	0.000131747309949382	0.0725388601036269
GO:0050830	defense response to Gram-positive bacterium	BP	12	88	620	21568	ENSMUSG00000055994,ENSMUSG00000038357,ENSMUSG00000040264,ENSMUSG00000028270,ENSMUSG00000016024,ENSMUSG00000027995,ENSMUSG00000028268,ENSMUSG00000009281,ENSMUSG00000104713,ENSMUSG00000041135,ENSMUSG00000029298,ENSMUSG00000042244	8.01542533542411e-06	0.000132455742101496	0.136363636363636
GO:0004896	cytokine receptor activity	MF	12	88	620	21568	ENSMUSG00000022514,ENSMUSG00000026069,ENSMUSG00000022971,ENSMUSG00000026068,ENSMUSG00000026072,ENSMUSG00000070942,ENSMUSG00000025804,ENSMUSG00000026271,ENSMUSG00000044337,ENSMUSG00000024610,ENSMUSG00000031289,ENSMUSG00000031304	8.01542533542411e-06	0.000132455742101496	0.136363636363636
GO:0097755	positive regulation of blood vessel diameter	BP	11	74	620	21568	ENSMUSG00000068122,ENSMUSG00000006818,ENSMUSG00000037580,ENSMUSG00000022875,ENSMUSG00000029361,ENSMUSG00000030790,ENSMUSG00000021109,ENSMUSG00000037010,ENSMUSG00000018500,ENSMUSG00000050953,ENSMUSG00000020826	8.19606259437704e-06	0.000135158034306857	0.148648648648649
GO:0001961	positive regulation of cytokine-mediated signaling pathway	BP	8	37	620	21568	ENSMUSG00000030895,ENSMUSG00000049723,ENSMUSG00000034422,ENSMUSG00000033538,ENSMUSG00000056130,ENSMUSG00000026072,ENSMUSG00000024610,ENSMUSG00000041135	8.23544128546504e-06	0.000135242724976899	0.216216216216216
GO:0048020	CCR chemokine receptor binding	MF	8	37	620	21568	ENSMUSG00000035352,ENSMUSG00000035385,ENSMUSG00000035373,ENSMUSG00000020676,ENSMUSG00000026166,ENSMUSG00000000982,ENSMUSG00000018927,ENSMUSG00000019122	8.23544128546504e-06	0.000135242724976899	0.216216216216216
GO:0031224	intrinsic component of membrane	CC	216	5829	620	21568	ENSMUSG00000000532,ENSMUSG00000018500,ENSMUSG00000049115,ENSMUSG00000068122,ENSMUSG00000006567,ENSMUSG00000031596,ENSMUSG00000041347,ENSMUSG00000078566,ENSMUSG00000022051,ENSMUSG00000028076,ENSMUSG00000026012,ENSMUSG00000029084,ENSMUSG00000015085,ENSMUSG00000050370,ENSMUSG00000030077,ENSMUSG00000025804,ENSMUSG00000044337,ENSMUSG00000022865,ENSMUSG00000025496,ENSMUSG00000067586,ENSMUSG00000021728,…	8.75052033935532e-06	0.000143403236847651	0.0370560988162635
GO:0009725	response to hormone	BP	40	663	620	21568	ENSMUSG00000042671,ENSMUSG00000026888,ENSMUSG00000031618,ENSMUSG00000029287,ENSMUSG00000028036,ENSMUSG00000050092,ENSMUSG00000042212,ENSMUSG00000055030,ENSMUSG00000024990,ENSMUSG00000021127,ENSMUSG00000024042,ENSMUSG00000039519,ENSMUSG00000049115,ENSMUSG00000027562,ENSMUSG00000022479,ENSMUSG00000066361,ENSMUSG00000029361,ENSMUSG00000021091,ENSMUSG00000028307,ENSMUSG00000066363,ENSMUSG00000079014,…	9.30913455445038e-06	0.000152241933427751	0.0603318250377074
GO:0002703	regulation of leukocyte mediated immunity	BP	18	189	620	21568	ENSMUSG00000024164,ENSMUSG00000026656,ENSMUSG00000028076,ENSMUSG00000061232,ENSMUSG00000060550,ENSMUSG00000055994,ENSMUSG00000027995,ENSMUSG00000030895,ENSMUSG00000026399,ENSMUSG00000031289,ENSMUSG00000018500,ENSMUSG00000000290,ENSMUSG00000026068,ENSMUSG00000026012,ENSMUSG00000029371,ENSMUSG00000029380,ENSMUSG00000025746,ENSMUSG00000032691	9.37932217354728e-06	0.00015307286332407	0.0952380952380952
GO:0060437	lung growth	BP	4	6	620	21568	ENSMUSG00000021732,ENSMUSG00000027208,ENSMUSG00000022114,ENSMUSG00000051920	9.68853159360105e-06	0.000157468541271306	0.666666666666667
GO:0071723	lipopeptide binding	MF	4	6	620	21568	ENSMUSG00000027995,ENSMUSG00000051439,ENSMUSG00000028076,ENSMUSG00000016024	9.68853159360105e-06	0.000157468541271306	0.666666666666667
GO:0045444	fat cell differentiation	BP	20	227	620	21568	ENSMUSG00000006818,ENSMUSG00000022306,ENSMUSG00000020601,ENSMUSG00000021127,ENSMUSG00000056501,ENSMUSG00000034997,ENSMUSG00000040046,ENSMUSG00000009281,ENSMUSG00000042677,ENSMUSG00000021732,ENSMUSG00000078566,ENSMUSG00000068874,ENSMUSG00000048834,ENSMUSG00000071637,ENSMUSG00000038037,ENSMUSG00000021943,ENSMUSG00000003032,ENSMUSG00000066800,ENSMUSG00000012428,ENSMUSG00000089665	9.82512207693539e-06	0.00015936065561748	0.0881057268722467
GO:0031640	killing of cells of other organism	BP	8	38	620	21568	ENSMUSG00000020826,ENSMUSG00000042244,ENSMUSG00000038357,ENSMUSG00000057666,ENSMUSG00000029373,ENSMUSG00000029371,ENSMUSG00000029380,ENSMUSG00000035385	1.01706589391958e-05	0.000163621252465799	0.210526315789474
GO:0044364	disruption of cells of other organism	BP	8	38	620	21568	ENSMUSG00000057666,ENSMUSG00000035385,ENSMUSG00000042244,ENSMUSG00000020826,ENSMUSG00000038357,ENSMUSG00000029373,ENSMUSG00000029371,ENSMUSG00000029380	1.01706589391958e-05	0.000163621252465799	0.210526315789474
GO:0046916	cellular transition metal ion homeostasis	BP	12	90	620	21568	ENSMUSG00000026177,ENSMUSG00000006567,ENSMUSG00000023030,ENSMUSG00000003617,ENSMUSG00000024661,ENSMUSG00000021109,ENSMUSG00000030895,ENSMUSG00000031765,ENSMUSG00000031762,ENSMUSG00000053897,ENSMUSG00000063354,ENSMUSG00000022094	1.01462902644396e-05	0.000163621252465799	0.133333333333333
GO:0061844	antimicrobial humoral immune response mediated by antimicrobial peptide	BP	8	38	620	21568	ENSMUSG00000055561,ENSMUSG00000055994,ENSMUSG00000038357,ENSMUSG00000057666,ENSMUSG00000035385,ENSMUSG00000029371,ENSMUSG00000029373,ENSMUSG00000042244	1.01706589391958e-05	0.000163621252465799	0.210526315789474
GO:0044403	symbiont process	BP	25	328	620	21568	ENSMUSG00000027962,ENSMUSG00000017737,ENSMUSG00000038357,ENSMUSG00000016024,ENSMUSG00000027995,ENSMUSG00000055994,ENSMUSG00000042244,ENSMUSG00000040264,ENSMUSG00000028270,ENSMUSG00000037405,ENSMUSG00000028268,ENSMUSG00000104713,ENSMUSG00000029298,ENSMUSG00000042677,ENSMUSG00000027832,ENSMUSG00000017002,ENSMUSG00000032369,ENSMUSG00000066800,ENSMUSG00000025491,ENSMUSG00000024610,ENSMUSG00000057666,…	1.04182715486106e-05	0.000167264079192023	0.0762195121951219
GO:0009914	hormone transport	BP	26	349	620	21568	ENSMUSG00000049115,ENSMUSG00000068122,ENSMUSG00000020826,ENSMUSG00000032902,ENSMUSG00000029084,ENSMUSG00000050953,ENSMUSG00000024990,ENSMUSG00000021591,ENSMUSG00000030406,ENSMUSG00000021109,ENSMUSG00000036504,ENSMUSG00000050556,ENSMUSG00000029361,ENSMUSG00000040016,ENSMUSG00000030790,ENSMUSG00000034997,ENSMUSG00000025746,ENSMUSG00000034394,ENSMUSG00000000182,ENSMUSG00000037010,ENSMUSG00000061751,…	1.04394622376873e-05	0.000167264324980715	0.0744985673352436
GO:0055085	transmembrane transport	BP	58	1119	620	21568	ENSMUSG00000031596,ENSMUSG00000040584,ENSMUSG00000020865,ENSMUSG00000020333,ENSMUSG00000024164,ENSMUSG00000014776,ENSMUSG00000050953,ENSMUSG00000061414,ENSMUSG00000025496,ENSMUSG00000047976,ENSMUSG00000050556,ENSMUSG00000062785,ENSMUSG00000047330,ENSMUSG00000064267,ENSMUSG00000028033,ENSMUSG00000049281,ENSMUSG00000032902,ENSMUSG00000021728,ENSMUSG00000025161,ENSMUSG00000045658,ENSMUSG00000034997,…	1.07037704216861e-05	0.000171151988989674	0.0518319928507596
GO:0070971	endoplasmic reticulum exit site	CC	6	19	620	21568	ENSMUSG00000061232,ENSMUSG00000079507,ENSMUSG00000067235,ENSMUSG00000035929,ENSMUSG00000060550,ENSMUSG00000073409	1.08552212606561e-05	0.000173223015632166	0.315789473684211
GO:0042056	chemoattractant activity	MF	7	28	620	21568	ENSMUSG00000021732,ENSMUSG00000027208,ENSMUSG00000031380,ENSMUSG00000057465,ENSMUSG00000040026,ENSMUSG00000040017,ENSMUSG00000031520	1.097037040807e-05	0.00017470757228497	0.25
GO:0015850	organic hydroxy compound transport	BP	19	210	620	21568	ENSMUSG00000049115,ENSMUSG00000068122,ENSMUSG00000040016,ENSMUSG00000018500,ENSMUSG00000050556,ENSMUSG00000021025,ENSMUSG00000021466,ENSMUSG00000034997,ENSMUSG00000020865,ENSMUSG00000024990,ENSMUSG00000032902,ENSMUSG00000021728,ENSMUSG00000025161,ENSMUSG00000027995,ENSMUSG00000022144,ENSMUSG00000031342,ENSMUSG00000029361,ENSMUSG00000020427,ENSMUSG00000017446	1.11832434700877e-05	0.000177452066979389	0.0904761904761905
GO:0097191	extrinsic apoptotic signaling pathway	BP	20	229	620	21568	ENSMUSG00000024778,ENSMUSG00000027399,ENSMUSG00000026822,ENSMUSG00000019966,ENSMUSG00000028262,ENSMUSG00000037405,ENSMUSG00000019850,ENSMUSG00000020696,ENSMUSG00000014776,ENSMUSG00000040329,ENSMUSG00000024901,ENSMUSG00000068122,ENSMUSG00000004446,ENSMUSG00000027322,ENSMUSG00000018916,ENSMUSG00000021732,ENSMUSG00000022144,ENSMUSG00000029373,ENSMUSG00000000532,ENSMUSG00000024810	1.11876350621263e-05	0.000177452066979389	0.0873362445414847
GO:0009719	response to endogenous stimulus	BP	66	1333	620	21568	ENSMUSG00000046634,ENSMUSG00000022144,ENSMUSG00000031613,ENSMUSG00000035385,ENSMUSG00000029287,ENSMUSG00000042671,ENSMUSG00000026888,ENSMUSG00000036585,ENSMUSG00000021732,ENSMUSG00000027208,ENSMUSG00000021974,ENSMUSG00000000182,ENSMUSG00000029084,ENSMUSG00000050578,ENSMUSG00000056501,ENSMUSG00000038037,ENSMUSG00000043613,ENSMUSG00000021765,ENSMUSG00000021943,ENSMUSG00000073802,ENSMUSG00000025427,…	1.13638164603515e-05	0.000179885343126886	0.0495123780945236
GO:0002366	leukocyte activation involved in immune response	BP	21	249	620	21568	ENSMUSG00000016024,ENSMUSG00000024810,ENSMUSG00000035673,ENSMUSG00000037405,ENSMUSG00000030142,ENSMUSG00000026177,ENSMUSG00000053175,ENSMUSG00000019850,ENSMUSG00000038608,ENSMUSG00000031239,ENSMUSG00000042244,ENSMUSG00000031289,ENSMUSG00000018500,ENSMUSG00000000290,ENSMUSG00000002983,ENSMUSG00000000732,ENSMUSG00000044813,ENSMUSG00000041135,ENSMUSG00000025746,ENSMUSG00000032691,ENSMUSG00000026012	1.16180651146849e-05	0.000183542192681792	0.0843373493975904
GO:0035296	regulation of tube diameter	BP	16	157	620	21568	ENSMUSG00000068122,ENSMUSG00000006818,ENSMUSG00000030790,ENSMUSG00000018500,ENSMUSG00000050953,ENSMUSG00000029361,ENSMUSG00000020826,ENSMUSG00000037010,ENSMUSG00000034997,ENSMUSG00000049115,ENSMUSG00000037580,ENSMUSG00000022875,ENSMUSG00000021109,ENSMUSG00000029084,ENSMUSG00000037405,ENSMUSG00000040016	1.24718054685676e-05	0.000196244604374931	0.101910828025478
GO:0097746	regulation of blood vessel diameter	BP	16	157	620	21568	ENSMUSG00000068122,ENSMUSG00000006818,ENSMUSG00000030790,ENSMUSG00000018500,ENSMUSG00000050953,ENSMUSG00000029361,ENSMUSG00000020826,ENSMUSG00000037010,ENSMUSG00000034997,ENSMUSG00000049115,ENSMUSG00000037580,ENSMUSG00000022875,ENSMUSG00000021109,ENSMUSG00000029084,ENSMUSG00000037405,ENSMUSG00000040016	1.24718054685676e-05	0.000196244604374931	0.101910828025478
GO:0070665	positive regulation of leukocyte proliferation	BP	15	140	620	21568	ENSMUSG00000029082,ENSMUSG00000029084,ENSMUSG00000024610,ENSMUSG00000040329,ENSMUSG00000002308,ENSMUSG00000041135,ENSMUSG00000024397,ENSMUSG00000028076,ENSMUSG00000026012,ENSMUSG00000025746,ENSMUSG00000027962,ENSMUSG00000035678,ENSMUSG00000000732,ENSMUSG00000021732,ENSMUSG00000019966	1.27006411237008e-05	0.00019944804023084	0.107142857142857
GO:0070423	nucleotide-binding oligomerization domain containing signaling pathway	BP	5	12	620	21568	ENSMUSG00000021025,ENSMUSG00000041135,ENSMUSG00000024901,ENSMUSG00000019850,ENSMUSG00000055994	1.29369967963356e-05	0.00020235512414704	0.416666666666667
GO:0070431	nucleotide-binding oligomerization domain containing 2 signaling pathway	BP	5	12	620	21568	ENSMUSG00000019850,ENSMUSG00000024901,ENSMUSG00000021025,ENSMUSG00000041135,ENSMUSG00000055994	1.29369967963356e-05	0.00020235512414704	0.416666666666667
GO:0002009	morphogenesis of an epithelium	BP	34	532	620	21568	ENSMUSG00000022309,ENSMUSG00000031965,ENSMUSG00000022144,ENSMUSG00000021466,ENSMUSG00000030790,ENSMUSG00000017009,ENSMUSG00000050953,ENSMUSG00000021109,ENSMUSG00000013584,ENSMUSG00000031520,ENSMUSG00000021732,ENSMUSG00000027208,ENSMUSG00000021765,ENSMUSG00000049723,ENSMUSG00000028583,ENSMUSG00000003032,ENSMUSG00000022114,ENSMUSG00000051920,ENSMUSG00000020676,ENSMUSG00000025746,ENSMUSG00000020902,…	1.34698787923922e-05	0.000210273858855941	0.0639097744360902
GO:0006958	complement activation, classical pathway	BP	7	29	620	21568	ENSMUSG00000026399,ENSMUSG00000023224,ENSMUSG00000024164,ENSMUSG00000038521,ENSMUSG00000055172,ENSMUSG00000079343,ENSMUSG00000098470	1.41040896164419e-05	0.000219740047101133	0.241379310344828
GO:1901652	response to peptide	BP	25	334	620	21568	ENSMUSG00000026888,ENSMUSG00000021025,ENSMUSG00000019850,ENSMUSG00000055994,ENSMUSG00000024990,ENSMUSG00000021127,ENSMUSG00000029287,ENSMUSG00000049115,ENSMUSG00000027562,ENSMUSG00000066361,ENSMUSG00000029361,ENSMUSG00000021091,ENSMUSG00000028307,ENSMUSG00000066363,ENSMUSG00000079014,ENSMUSG00000053113,ENSMUSG00000038037,ENSMUSG00000045658,ENSMUSG00000041135,ENSMUSG00000028163,ENSMUSG00000037161,…	1.41993092092015e-05	0.00022078807764465	0.0748502994011976
GO:0002263	cell activation involved in immune response	BP	21	253	620	21568	ENSMUSG00000016024,ENSMUSG00000024810,ENSMUSG00000035673,ENSMUSG00000037405,ENSMUSG00000030142,ENSMUSG00000026177,ENSMUSG00000053175,ENSMUSG00000019850,ENSMUSG00000038608,ENSMUSG00000031239,ENSMUSG00000042244,ENSMUSG00000031289,ENSMUSG00000018500,ENSMUSG00000000290,ENSMUSG00000002983,ENSMUSG00000000732,ENSMUSG00000044813,ENSMUSG00000041135,ENSMUSG00000025746,ENSMUSG00000032691,ENSMUSG00000026012	1.47989447189477e-05	0.000229659851345713	0.08300395256917
GO:0014070	response to organic cyclic compound	BP	43	750	620	21568	ENSMUSG00000025496,ENSMUSG00000034997,ENSMUSG00000029361,ENSMUSG00000039683,ENSMUSG00000061751,ENSMUSG00000031618,ENSMUSG00000028036,ENSMUSG00000050092,ENSMUSG00000042212,ENSMUSG00000055030,ENSMUSG00000039519,ENSMUSG00000074896,ENSMUSG00000057465,ENSMUSG00000040026,ENSMUSG00000021025,ENSMUSG00000020227,ENSMUSG00000041135,ENSMUSG00000055994,ENSMUSG00000022479,ENSMUSG00000037348,ENSMUSG00000076441,…	1.50395765120962e-05	0.000232936499743231	0.0573333333333333
GO:0002474	antigen processing and presentation of peptide antigen via MHC class I	BP	8	40	620	21568	ENSMUSG00000061232,ENSMUSG00000016283,ENSMUSG00000079507,ENSMUSG00000067235,ENSMUSG00000035929,ENSMUSG00000060550,ENSMUSG00000073409,ENSMUSG00000056116	1.52045212933823e-05	0.000235030359484201	0.2
GO:0045123	cellular extravasation	BP	9	52	620	21568	ENSMUSG00000026580,ENSMUSG00000037405,ENSMUSG00000035385,ENSMUSG00000027962,ENSMUSG00000057729,ENSMUSG00000027399,ENSMUSG00000026072,ENSMUSG00000040016,ENSMUSG00000000290	1.5427577385305e-05	0.000238012565950243	0.173076923076923
GO:0050670	regulation of lymphocyte proliferation	BP	19	215	620	21568	ENSMUSG00000026656,ENSMUSG00000029082,ENSMUSG00000029084,ENSMUSG00000024610,ENSMUSG00000040329,ENSMUSG00000002308,ENSMUSG00000028076,ENSMUSG00000041135,ENSMUSG00000024397,ENSMUSG00000026012,ENSMUSG00000025746,ENSMUSG00000027962,ENSMUSG00000035678,ENSMUSG00000000732,ENSMUSG00000056501,ENSMUSG00000017009,ENSMUSG00000021732,ENSMUSG00000021125,ENSMUSG00000073412	1.56196362916332e-05	0.000240505861730235	0.0883720930232558
GO:0098657	import into cell	BP	36	586	620	21568	ENSMUSG00000030790,ENSMUSG00000024868,ENSMUSG00000022309,ENSMUSG00000026390,ENSMUSG00000026712,ENSMUSG00000027322,ENSMUSG00000035459,ENSMUSG00000051439,ENSMUSG00000026656,ENSMUSG00000018920,ENSMUSG00000000290,ENSMUSG00000026177,ENSMUSG00000057729,ENSMUSG00000024397,ENSMUSG00000024164,ENSMUSG00000055447,ENSMUSG00000027832,ENSMUSG00000044337,ENSMUSG00000040016,ENSMUSG00000059588,ENSMUSG00000021596,…	1.77341451405269e-05	0.000272533098180977	0.0614334470989761
GO:0032944	regulation of mononuclear cell proliferation	BP	19	217	620	21568	ENSMUSG00000026656,ENSMUSG00000029082,ENSMUSG00000029084,ENSMUSG00000024610,ENSMUSG00000040329,ENSMUSG00000002308,ENSMUSG00000028076,ENSMUSG00000041135,ENSMUSG00000024397,ENSMUSG00000026012,ENSMUSG00000025746,ENSMUSG00000027962,ENSMUSG00000035678,ENSMUSG00000000732,ENSMUSG00000056501,ENSMUSG00000017009,ENSMUSG00000073412,ENSMUSG00000021732,ENSMUSG00000021125	1.77967423752909e-05	0.00027296401557752	0.0875576036866359
GO:0008015	blood circulation	BP	30	449	620	21568	ENSMUSG00000049115,ENSMUSG00000068122,ENSMUSG00000030790,ENSMUSG00000037010,ENSMUSG00000024140,ENSMUSG00000006818,ENSMUSG00000003541,ENSMUSG00000050953,ENSMUSG00000029361,ENSMUSG00000037580,ENSMUSG00000018500,ENSMUSG00000020826,ENSMUSG00000049281,ENSMUSG00000034997,ENSMUSG00000022875,ENSMUSG00000022309,ENSMUSG00000041347,ENSMUSG00000031520,ENSMUSG00000021109,ENSMUSG00000029084,ENSMUSG00000037405,…	1.87620312788857e-05	0.000287211792775035	0.066815144766147
GO:1902532	negative regulation of intracellular signal transduction	BP	32	495	620	21568	ENSMUSG00000003032,ENSMUSG00000021109,ENSMUSG00000053113,ENSMUSG00000038037,ENSMUSG00000034422,ENSMUSG00000026069,ENSMUSG00000019850,ENSMUSG00000020400,ENSMUSG00000042677,ENSMUSG00000044162,ENSMUSG00000022114,ENSMUSG00000020227,ENSMUSG00000024610,ENSMUSG00000044338,ENSMUSG00000053175,ENSMUSG00000019929,ENSMUSG00000050896,ENSMUSG00000032232,ENSMUSG00000043613,ENSMUSG00000024066,ENSMUSG00000034394,…	1.92172545421468e-05	0.000293611399668119	0.0646464646464646
GO:0008201	heparin binding	MF	15	145	620	21568	ENSMUSG00000036585,ENSMUSG00000021732,ENSMUSG00000027208,ENSMUSG00000021974,ENSMUSG00000034855,ENSMUSG00000025969,ENSMUSG00000021466,ENSMUSG00000035385,ENSMUSG00000035373,ENSMUSG00000026580,ENSMUSG00000029287,ENSMUSG00000004098,ENSMUSG00000029373,ENSMUSG00000033453,ENSMUSG00000051920	1.93738135302209e-05	0.000295431955743659	0.103448275862069
GO:0032102	negative regulation of response to external stimulus	BP	22	278	620	21568	ENSMUSG00000026656,ENSMUSG00000019850,ENSMUSG00000032691,ENSMUSG00000055561,ENSMUSG00000055994,ENSMUSG00000017446,ENSMUSG00000022875,ENSMUSG00000060459,ENSMUSG00000023224,ENSMUSG00000025020,ENSMUSG00000053113,ENSMUSG00000003541,ENSMUSG00000022126,ENSMUSG00000028163,ENSMUSG00000053475,ENSMUSG00000059588,ENSMUSG00000050953,ENSMUSG00000024397,ENSMUSG00000040016,ENSMUSG00000042677,ENSMUSG00000021125,…	1.96552727905934e-05	0.000299146435015216	0.079136690647482
GO:0022008	neurogenesis	BP	76	1631	620	21568	ENSMUSG00000030077,ENSMUSG00000027797,ENSMUSG00000050953,ENSMUSG00000025969,ENSMUSG00000020902,ENSMUSG00000031965,ENSMUSG00000023473,ENSMUSG00000021109,ENSMUSG00000079092,ENSMUSG00000031520,ENSMUSG00000047976,ENSMUSG00000020333,ENSMUSG00000069601,ENSMUSG00000025020,ENSMUSG00000025427,ENSMUSG00000075224,ENSMUSG00000026725,ENSMUSG00000061751,ENSMUSG00000047261,ENSMUSG00000028780,ENSMUSG00000029005,…	1.99271905950279e-05	0.000302701689442549	0.0465971796443899
GO:0034764	positive regulation of transmembrane transport	BP	18	200	620	21568	ENSMUSG00000020333,ENSMUSG00000024164,ENSMUSG00000061414,ENSMUSG00000025496,ENSMUSG00000041347,ENSMUSG00000034855,ENSMUSG00000044338,ENSMUSG00000052353,ENSMUSG00000040584,ENSMUSG00000029361,ENSMUSG00000047976,ENSMUSG00000075224,ENSMUSG00000021490,ENSMUSG00000069601,ENSMUSG00000021591,ENSMUSG00000027562,ENSMUSG00000066800,ENSMUSG00000009281	2.03266216355652e-05	0.000308176553357638	0.09
GO:0035872	nucleotide-binding domain, leucine rich repeat containing receptor signaling pathway	BP	5	13	620	21568	ENSMUSG00000021025,ENSMUSG00000041135,ENSMUSG00000024901,ENSMUSG00000019850,ENSMUSG00000055994	2.05252949654944e-05	0.000310592538184752	0.384615384615385
GO:0042110	T cell activation	BP	31	474	620	21568	ENSMUSG00000028076,ENSMUSG00000037405,ENSMUSG00000030142,ENSMUSG00000026177,ENSMUSG00000040329,ENSMUSG00000026012,ENSMUSG00000026009,ENSMUSG00000031304,ENSMUSG00000021127,ENSMUSG00000037440,ENSMUSG00000041135,ENSMUSG00000056501,ENSMUSG00000024397,ENSMUSG00000025746,ENSMUSG00000027962,ENSMUSG00000035678,ENSMUSG00000000732,ENSMUSG00000017009,ENSMUSG00000024610,ENSMUSG00000024778,ENSMUSG00000002983,…	2.06993073362437e-05	0.000312030207345398	0.0654008438818565
GO:0046688	response to copper ion	BP	6	21	620	21568	ENSMUSG00000031765,ENSMUSG00000031762,ENSMUSG00000006567,ENSMUSG00000003617,ENSMUSG00000027399,ENSMUSG00000072941	2.06704940588932e-05	0.000312030207345398	0.285714285714286
GO:0003823	antigen binding	MF	9	54	620	21568	ENSMUSG00000061232,ENSMUSG00000016283,ENSMUSG00000079507,ENSMUSG00000067235,ENSMUSG00000035929,ENSMUSG00000060550,ENSMUSG00000073409,ENSMUSG00000056116,ENSMUSG00000028076	2.11886815053882e-05	0.000318798848021069	0.166666666666667
GO:0043901	negative regulation of multi-organism process	BP	16	164	620	21568	ENSMUSG00000055561,ENSMUSG00000038357,ENSMUSG00000016024,ENSMUSG00000027995,ENSMUSG00000055994,ENSMUSG00000042677,ENSMUSG00000027832,ENSMUSG00000017002,ENSMUSG00000032369,ENSMUSG00000066800,ENSMUSG00000025491,ENSMUSG00000022126,ENSMUSG00000019850,ENSMUSG00000044813,ENSMUSG00000021125,ENSMUSG00000026888	2.15674800118252e-05	0.000323881225500774	0.0975609756097561
GO:0033256	I-kappaB/NF-kappaB complex	CC	4	7	620	21568	ENSMUSG00000053175,ENSMUSG00000025225,ENSMUSG00000028163,ENSMUSG00000002983	2.20909176608027e-05	0.000331112255413056	0.571428571428571
GO:0003013	circulatory system process	BP	30	453	620	21568	ENSMUSG00000049115,ENSMUSG00000068122,ENSMUSG00000030790,ENSMUSG00000037010,ENSMUSG00000024140,ENSMUSG00000006818,ENSMUSG00000003541,ENSMUSG00000050953,ENSMUSG00000031965,ENSMUSG00000050558,ENSMUSG00000029361,ENSMUSG00000037580,ENSMUSG00000018500,ENSMUSG00000020826,ENSMUSG00000049281,ENSMUSG00000034997,ENSMUSG00000022875,ENSMUSG00000022309,ENSMUSG00000041347,ENSMUSG00000031520,ENSMUSG00000021109,…	2.21832813704415e-05	0.000331249312450791	0.0662251655629139
GO:0060760	positive regulation of response to cytokine stimulus	BP	8	42	620	21568	ENSMUSG00000024610,ENSMUSG00000041135,ENSMUSG00000030895,ENSMUSG00000049723,ENSMUSG00000034422,ENSMUSG00000033538,ENSMUSG00000056130,ENSMUSG00000026072	2.21839329391655e-05	0.000331249312450791	0.19047619047619
GO:0030246	carbohydrate binding	MF	21	260	620	21568	ENSMUSG00000027832,ENSMUSG00000026712,ENSMUSG00000022425,ENSMUSG00000006342,ENSMUSG00000026664,ENSMUSG00000018906,ENSMUSG00000032374,ENSMUSG00000035105,ENSMUSG00000026580,ENSMUSG00000039013,ENSMUSG00000028307,ENSMUSG00000050423,ENSMUSG00000030187,ENSMUSG00000027322,ENSMUSG00000030142,ENSMUSG00000023349,ENSMUSG00000045930,ENSMUSG00000000248,ENSMUSG00000022707,ENSMUSG00000030162,ENSMUSG00000021069	2.22980437384999e-05	0.000332324995264926	0.0807692307692308
GO:0045619	regulation of lymphocyte differentiation	BP	16	165	620	21568	ENSMUSG00000042244,ENSMUSG00000031304,ENSMUSG00000028076,ENSMUSG00000037440,ENSMUSG00000021127,ENSMUSG00000024610,ENSMUSG00000040329,ENSMUSG00000070942,ENSMUSG00000035678,ENSMUSG00000026012,ENSMUSG00000038037,ENSMUSG00000044813,ENSMUSG00000041135,ENSMUSG00000025746,ENSMUSG00000032691,ENSMUSG00000024778	2.32604260440365e-05	0.000346015264259594	0.096969696969697
GO:0071705	nitrogen compound transport	BP	88	1977	620	21568	ENSMUSG00000053175,ENSMUSG00000021025,ENSMUSG00000021974,ENSMUSG00000049723,ENSMUSG00000018916,ENSMUSG00000049115,ENSMUSG00000027995,ENSMUSG00000055994,ENSMUSG00000008496,ENSMUSG00000022309,ENSMUSG00000024610,ENSMUSG00000031596,ENSMUSG00000004446,ENSMUSG00000037161,ENSMUSG00000022899,ENSMUSG00000024737,ENSMUSG00000025790,ENSMUSG00000020696,ENSMUSG00000024897,ENSMUSG00000020826,ENSMUSG00000032902,…	2.35627543070406e-05	0.000349853752389687	0.0445118866970157
GO:0002030	inhibitory G protein-coupled receptor phosphorylation	BP	3	3	620	21568	ENSMUSG00000040016,ENSMUSG00000044338,ENSMUSG00000057897	2.36429465030455e-05	0.000350385805680218	1
GO:0010959	regulation of metal ion transport	BP	27	388	620	21568	ENSMUSG00000024042,ENSMUSG00000029361,ENSMUSG00000034997,ENSMUSG00000069601,ENSMUSG00000029380,ENSMUSG00000049281,ENSMUSG00000014776,ENSMUSG00000061414,ENSMUSG00000025496,ENSMUSG00000041347,ENSMUSG00000034855,ENSMUSG00000044338,ENSMUSG00000052353,ENSMUSG00000050953,ENSMUSG00000022479,ENSMUSG00000037405,ENSMUSG00000014813,ENSMUSG00000025804,ENSMUSG00000035352,ENSMUSG00000040016,ENSMUSG00000026271,…	2.40398281019073e-05	0.000355600378608551	0.0695876288659794
GO:0045621	positive regulation of lymphocyte differentiation	BP	12	98	620	21568	ENSMUSG00000031304,ENSMUSG00000037440,ENSMUSG00000024610,ENSMUSG00000040329,ENSMUSG00000070942,ENSMUSG00000035678,ENSMUSG00000038037,ENSMUSG00000044813,ENSMUSG00000041135,ENSMUSG00000025746,ENSMUSG00000032691,ENSMUSG00000028076	2.44265061060152e-05	0.000360644806974606	0.122448979591837
GO:0050678	regulation of epithelial cell proliferation	BP	24	324	620	21568	ENSMUSG00000013584,ENSMUSG00000050953,ENSMUSG00000024066,ENSMUSG00000031380,ENSMUSG00000020676,ENSMUSG00000035385,ENSMUSG00000031520,ENSMUSG00000021127,ENSMUSG00000007805,ENSMUSG00000021732,ENSMUSG00000027208,ENSMUSG00000022218,ENSMUSG00000022479,ENSMUSG00000039519,ENSMUSG00000036585,ENSMUSG00000021974,ENSMUSG00000025746,ENSMUSG00000055994,ENSMUSG00000073802,ENSMUSG00000021466,ENSMUSG00000029287,…	2.4866926201586e-05	0.000366462406840164	0.0740740740740741
GO:0046883	regulation of hormone secretion	BP	22	283	620	21568	ENSMUSG00000049115,ENSMUSG00000068122,ENSMUSG00000020826,ENSMUSG00000032902,ENSMUSG00000029084,ENSMUSG00000050953,ENSMUSG00000024990,ENSMUSG00000021591,ENSMUSG00000030406,ENSMUSG00000021109,ENSMUSG00000036504,ENSMUSG00000050556,ENSMUSG00000029361,ENSMUSG00000040016,ENSMUSG00000025746,ENSMUSG00000034394,ENSMUSG00000000182,ENSMUSG00000037010,ENSMUSG00000061751,ENSMUSG00000020427,ENSMUSG00000017446,…	2.58527993080882e-05	0.000380281679207799	0.0777385159010601
GO:0010634	positive regulation of epithelial cell migration	BP	13	115	620	21568	ENSMUSG00000022309,ENSMUSG00000036585,ENSMUSG00000015305,ENSMUSG00000042677,ENSMUSG00000046318,ENSMUSG00000079092,ENSMUSG00000031520,ENSMUSG00000028517,ENSMUSG00000021732,ENSMUSG00000027208,ENSMUSG00000017737,ENSMUSG00000021109,ENSMUSG00000022425	2.69143688799763e-05	0.000394427828910821	0.11304347826087
GO:0043086	negative regulation of catalytic activity	BP	39	670	620	21568	ENSMUSG00000053113,ENSMUSG00000038037,ENSMUSG00000019929,ENSMUSG00000025746,ENSMUSG00000044813,ENSMUSG00000050896,ENSMUSG00000025496,ENSMUSG00000026390,ENSMUSG00000023224,ENSMUSG00000000983,ENSMUSG00000066361,ENSMUSG00000022875,ENSMUSG00000062345,ENSMUSG00000017002,ENSMUSG00000027834,ENSMUSG00000021091,ENSMUSG00000067780,ENSMUSG00000025780,ENSMUSG00000030111,ENSMUSG00000066363,ENSMUSG00000057666,…	2.68978960730631e-05	0.000394427828910821	0.0582089552238806
GO:0050671	positive regulation of lymphocyte proliferation	BP	14	132	620	21568	ENSMUSG00000029082,ENSMUSG00000029084,ENSMUSG00000024610,ENSMUSG00000040329,ENSMUSG00000002308,ENSMUSG00000041135,ENSMUSG00000024397,ENSMUSG00000028076,ENSMUSG00000026012,ENSMUSG00000025746,ENSMUSG00000027962,ENSMUSG00000035678,ENSMUSG00000000732,ENSMUSG00000021732	2.75454851099356e-05	0.000402184448952646	0.106060606060606
GO:2001233	regulation of apoptotic signaling pathway	BP	27	391	620	21568	ENSMUSG00000004446,ENSMUSG00000078566,ENSMUSG00000024778,ENSMUSG00000017737,ENSMUSG00000003955,ENSMUSG00000038412,ENSMUSG00000014776,ENSMUSG00000003541,ENSMUSG00000037405,ENSMUSG00000019850,ENSMUSG00000020696,ENSMUSG00000024610,ENSMUSG00000006818,ENSMUSG00000037440,ENSMUSG00000022037,ENSMUSG00000044337,ENSMUSG00000032369,ENSMUSG00000021109,ENSMUSG00000057897,ENSMUSG00000040329,ENSMUSG00000024901,…	2.75072718611605e-05	0.000402184448952646	0.0690537084398977
GO:0032753	positive regulation of interleukin-4 production	BP	6	22	620	21568	ENSMUSG00000028076,ENSMUSG00000000732,ENSMUSG00000026012,ENSMUSG00000056501,ENSMUSG00000024810,ENSMUSG00000032691	2.77333962624009e-05	0.00040343664286686	0.272727272727273
GO:0005797	Golgi medial cisterna	CC	6	22	620	21568	ENSMUSG00000061232,ENSMUSG00000079507,ENSMUSG00000067235,ENSMUSG00000035929,ENSMUSG00000060550,ENSMUSG00000073409	2.77333962624009e-05	0.00040343664286686	0.272727272727273
GO:0010632	regulation of epithelial cell migration	BP	17	186	620	21568	ENSMUSG00000022309,ENSMUSG00000036585,ENSMUSG00000015305,ENSMUSG00000042677,ENSMUSG00000046318,ENSMUSG00000019929,ENSMUSG00000014813,ENSMUSG00000029287,ENSMUSG00000021732,ENSMUSG00000021109,ENSMUSG00000022425,ENSMUSG00000079092,ENSMUSG00000031520,ENSMUSG00000028517,ENSMUSG00000027208,ENSMUSG00000017737,ENSMUSG00000003032	2.81454867386202e-05	0.000408678676008017	0.0913978494623656
GO:0051248	negative regulation of protein metabolic process	BP	52	1000	620	21568	ENSMUSG00000023224,ENSMUSG00000030111,ENSMUSG00000022309,ENSMUSG00000041347,ENSMUSG00000020427,ENSMUSG00000024066,ENSMUSG00000028517,ENSMUSG00000045658,ENSMUSG00000042677,ENSMUSG00000053113,ENSMUSG00000038037,ENSMUSG00000019929,ENSMUSG00000025746,ENSMUSG00000044813,ENSMUSG00000050896,ENSMUSG00000000983,ENSMUSG00000066361,ENSMUSG00000022875,ENSMUSG00000062345,ENSMUSG00000017002,ENSMUSG00000027834,…	2.85654835730415e-05	0.000414016063749459	0.052
GO:0034121	regulation of toll-like receptor signaling pathway	BP	9	56	620	21568	ENSMUSG00000020227,ENSMUSG00000027995,ENSMUSG00000022126,ENSMUSG00000055994,ENSMUSG00000019850,ENSMUSG00000056130,ENSMUSG00000052688,ENSMUSG00000016024,ENSMUSG00000032000	2.86822500412618e-05	0.000414947056915618	0.160714285714286
GO:0050863	regulation of T cell activation	BP	22	285	620	21568	ENSMUSG00000026012,ENSMUSG00000026009,ENSMUSG00000031304,ENSMUSG00000028076,ENSMUSG00000037440,ENSMUSG00000041135,ENSMUSG00000024397,ENSMUSG00000025746,ENSMUSG00000027962,ENSMUSG00000035678,ENSMUSG00000000732,ENSMUSG00000056501,ENSMUSG00000017009,ENSMUSG00000024610,ENSMUSG00000040329,ENSMUSG00000070942,ENSMUSG00000038037,ENSMUSG00000044813,ENSMUSG00000032691,ENSMUSG00000055447,ENSMUSG00000035385,…	2.87882053179835e-05	0.000415682362048881	0.0771929824561404
GO:0016021	integral component of membrane	CC	208	5671	620	21568	ENSMUSG00000000532,ENSMUSG00000025496,ENSMUSG00000067586,ENSMUSG00000021728,ENSMUSG00000024778,ENSMUSG00000026656,ENSMUSG00000031340,ENSMUSG00000024211,ENSMUSG00000034997,ENSMUSG00000037405,ENSMUSG00000022971,ENSMUSG00000024610,ENSMUSG00000055447,ENSMUSG00000047976,ENSMUSG00000026712,ENSMUSG00000023030,ENSMUSG00000049100,ENSMUSG00000022425,ENSMUSG00000029086,ENSMUSG00000021466,ENSMUSG00000032902,…	2.8838325661829e-05	0.000415682362048881	0.0366778345970728
GO:0012505	endomembrane system	CC	142	3592	620	21568	ENSMUSG00000078566,ENSMUSG00000022051,ENSMUSG00000074604,ENSMUSG00000049115,ENSMUSG00000006567,ENSMUSG00000028076,ENSMUSG00000044337,ENSMUSG00000050953,ENSMUSG00000026712,ENSMUSG00000023030,ENSMUSG00000021490,ENSMUSG00000026888,ENSMUSG00000059588,ENSMUSG00000020696,ENSMUSG00000011008,ENSMUSG00000063354,ENSMUSG00000021596,ENSMUSG00000012428,ENSMUSG00000056130,ENSMUSG00000052688,ENSMUSG00000036718,…	2.89068629736954e-05	0.00041591131262153	0.039532293986637
GO:1903531	negative regulation of secretion by cell	BP	18	206	620	21568	ENSMUSG00000022309,ENSMUSG00000068122,ENSMUSG00000040016,ENSMUSG00000031289,ENSMUSG00000050556,ENSMUSG00000029361,ENSMUSG00000025746,ENSMUSG00000034394,ENSMUSG00000000182,ENSMUSG00000025496,ENSMUSG00000020806,ENSMUSG00000032691,ENSMUSG00000042677,ENSMUSG00000024810,ENSMUSG00000061751,ENSMUSG00000021125,ENSMUSG00000020427,ENSMUSG00000028965	3.02154754104767e-05	0.000433949164122465	0.087378640776699
GO:0060255	regulation of macromolecule metabolic process	BP	203	5517	620	21568	ENSMUSG00000073802,ENSMUSG00000020473,ENSMUSG00000007805,ENSMUSG00000024868,ENSMUSG00000058665,ENSMUSG00000024140,ENSMUSG00000021974,ENSMUSG00000021765,ENSMUSG00000021109,ENSMUSG00000003032,ENSMUSG00000009248,ENSMUSG00000049723,ENSMUSG00000024042,ENSMUSG00000025025,ENSMUSG00000028163,ENSMUSG00000025225,ENSMUSG00000021466,ENSMUSG00000002983,ENSMUSG00000022479,ENSMUSG00000022306,ENSMUSG00000031965,…	3.13258359678437e-05	0.000449079452468235	0.0367953597969911
GO:0004867	serine-type endopeptidase inhibitor activity	MF	13	117	620	21568	ENSMUSG00000023224,ENSMUSG00000066361,ENSMUSG00000062345,ENSMUSG00000017002,ENSMUSG00000021403,ENSMUSG00000027834,ENSMUSG00000021091,ENSMUSG00000055561,ENSMUSG00000025780,ENSMUSG00000030111,ENSMUSG00000066363,ENSMUSG00000079014,ENSMUSG00000069792	3.23617611261794e-05	0.000463089766550165	0.111111111111111
GO:0032946	positive regulation of mononuclear cell proliferation	BP	14	134	620	21568	ENSMUSG00000029082,ENSMUSG00000029084,ENSMUSG00000024610,ENSMUSG00000040329,ENSMUSG00000002308,ENSMUSG00000041135,ENSMUSG00000024397,ENSMUSG00000028076,ENSMUSG00000026012,ENSMUSG00000025746,ENSMUSG00000027962,ENSMUSG00000035678,ENSMUSG00000000732,ENSMUSG00000021732	3.26187662779282e-05	0.000465923390288164	0.104477611940299
GO:0080090	regulation of primary metabolic process	BP	196	5296	620	21568	ENSMUSG00000073802,ENSMUSG00000020473,ENSMUSG00000007805,ENSMUSG00000024868,ENSMUSG00000058665,ENSMUSG00000024140,ENSMUSG00000021974,ENSMUSG00000021765,ENSMUSG00000021109,ENSMUSG00000003032,ENSMUSG00000009248,ENSMUSG00000049723,ENSMUSG00000024042,ENSMUSG00000025025,ENSMUSG00000028163,ENSMUSG00000025225,ENSMUSG00000021466,ENSMUSG00000002983,ENSMUSG00000022479,ENSMUSG00000022306,ENSMUSG00000031965,…	3.27296051393156e-05	0.000466662727428618	0.0370090634441088
GO:0006874	cellular calcium ion homeostasis	BP	28	418	620	21568	ENSMUSG00000006567,ENSMUSG00000030790,ENSMUSG00000049115,ENSMUSG00000029084,ENSMUSG00000025804,ENSMUSG00000050953,ENSMUSG00000029380,ENSMUSG00000034997,ENSMUSG00000022875,ENSMUSG00000040016,ENSMUSG00000000982,ENSMUSG00000058427,ENSMUSG00000017446,ENSMUSG00000026271,ENSMUSG00000029379,ENSMUSG00000030406,ENSMUSG00000060459,ENSMUSG00000014776,ENSMUSG00000041347,ENSMUSG00000034855,ENSMUSG00000044338,…	3.38199485864444e-05	0.000481340133124908	0.0669856459330144
GO:0002705	positive regulation of leukocyte mediated immunity	BP	13	118	620	21568	ENSMUSG00000024164,ENSMUSG00000028076,ENSMUSG00000061232,ENSMUSG00000060550,ENSMUSG00000055994,ENSMUSG00000030895,ENSMUSG00000018500,ENSMUSG00000000290,ENSMUSG00000026068,ENSMUSG00000026012,ENSMUSG00000029380,ENSMUSG00000025746,ENSMUSG00000032691	3.54294863654669e-05	0.000503340850361193	0.110169491525424
GO:0010038	response to metal ion	BP	19	229	620	21568	ENSMUSG00000023030,ENSMUSG00000076441,ENSMUSG00000064267,ENSMUSG00000028307,ENSMUSG00000024066,ENSMUSG00000031765,ENSMUSG00000031762,ENSMUSG00000021490,ENSMUSG00000057897,ENSMUSG00000006567,ENSMUSG00000003617,ENSMUSG00000027399,ENSMUSG00000072941,ENSMUSG00000030406,ENSMUSG00000017737,ENSMUSG00000078566,ENSMUSG00000024778,ENSMUSG00000069601,ENSMUSG00000047976	3.75725636167475e-05	0.000532828868956353	0.0829694323144105
GO:0045776	negative regulation of blood pressure	BP	9	58	620	21568	ENSMUSG00000068122,ENSMUSG00000006818,ENSMUSG00000003541,ENSMUSG00000041347,ENSMUSG00000037580,ENSMUSG00000029361,ENSMUSG00000020826,ENSMUSG00000031520,ENSMUSG00000037010	3.83094242116576e-05	0.000541334779692098	0.155172413793103
GO:0072376	protein activation cascade	BP	9	58	620	21568	ENSMUSG00000038521,ENSMUSG00000079343,ENSMUSG00000023224,ENSMUSG00000030111,ENSMUSG00000024164,ENSMUSG00000090231,ENSMUSG00000026399,ENSMUSG00000055172,ENSMUSG00000098470	3.83094242116576e-05	0.000541334779692098	0.155172413793103
GO:0002761	regulation of myeloid leukocyte differentiation	BP	13	119	620	21568	ENSMUSG00000019966,ENSMUSG00000046402,ENSMUSG00000034394,ENSMUSG00000029373,ENSMUSG00000031750,ENSMUSG00000021127,ENSMUSG00000024610,ENSMUSG00000056501,ENSMUSG00000027339,ENSMUSG00000000248,ENSMUSG00000027562,ENSMUSG00000025804,ENSMUSG00000000982	3.87478619054113e-05	0.000546552430697935	0.109243697478992
GO:0070838	divalent metal ion transport	BP	29	444	620	21568	ENSMUSG00000061414,ENSMUSG00000057897,ENSMUSG00000025804,ENSMUSG00000022479,ENSMUSG00000059588,ENSMUSG00000011008,ENSMUSG00000046634,ENSMUSG00000053897,ENSMUSG00000063354,ENSMUSG00000022094,ENSMUSG00000014776,ENSMUSG00000023030,ENSMUSG00000034997,ENSMUSG00000041347,ENSMUSG00000034855,ENSMUSG00000044338,ENSMUSG00000052353,ENSMUSG00000050953,ENSMUSG00000037405,ENSMUSG00000029361,ENSMUSG00000014813,…	3.8927056786681e-05	0.000548101286199632	0.0653153153153153
GO:0002821	positive regulation of adaptive immune response	BP	12	103	620	21568	ENSMUSG00000024164,ENSMUSG00000028076,ENSMUSG00000061232,ENSMUSG00000060550,ENSMUSG00000026177,ENSMUSG00000041135,ENSMUSG00000030895,ENSMUSG00000055994,ENSMUSG00000026012,ENSMUSG00000032691,ENSMUSG00000025746,ENSMUSG00000024610	4.0367040747098e-05	0.000566437202286428	0.116504854368932
GO:0030162	regulation of proteolysis	BP	38	658	620	21568	ENSMUSG00000023224,ENSMUSG00000030111,ENSMUSG00000024164,ENSMUSG00000004446,ENSMUSG00000023030,ENSMUSG00000024066,ENSMUSG00000003955,ENSMUSG00000032691,ENSMUSG00000038007,ENSMUSG00000000983,ENSMUSG00000066361,ENSMUSG00000022875,ENSMUSG00000062345,ENSMUSG00000017002,ENSMUSG00000027834,ENSMUSG00000021091,ENSMUSG00000067780,ENSMUSG00000025780,ENSMUSG00000066363,ENSMUSG00000057666,ENSMUSG00000046318,…	4.03727237482287e-05	0.000566437202286428	0.0577507598784195
GO:0062012	regulation of small molecule metabolic process	BP	23	314	620	21568	ENSMUSG00000046794,ENSMUSG00000021109,ENSMUSG00000006494,ENSMUSG00000020427,ENSMUSG00000017446,ENSMUSG00000028163,ENSMUSG00000030747,ENSMUSG00000002308,ENSMUSG00000018500,ENSMUSG00000029361,ENSMUSG00000020826,ENSMUSG00000055782,ENSMUSG00000016194,ENSMUSG00000036585,ENSMUSG00000025746,ENSMUSG00000024042,ENSMUSG00000050423,ENSMUSG00000003541,ENSMUSG00000034997,ENSMUSG00000022479,ENSMUSG00000075520,…	4.34314391713667e-05	0.000608271166692599	0.0732484076433121
GO:0019229	regulation of vasoconstriction	BP	10	73	620	21568	ENSMUSG00000030790,ENSMUSG00000021109,ENSMUSG00000029361,ENSMUSG00000037010,ENSMUSG00000029084,ENSMUSG00000050953,ENSMUSG00000034997,ENSMUSG00000037405,ENSMUSG00000040016,ENSMUSG00000049115	4.36248933802702e-05	0.000608821612739849	0.136986301369863
GO:0051341	regulation of oxidoreductase activity	BP	10	73	620	21568	ENSMUSG00000028163,ENSMUSG00000022479,ENSMUSG00000000182,ENSMUSG00000022144,ENSMUSG00000068122,ENSMUSG00000037580,ENSMUSG00000021125,ENSMUSG00000055994,ENSMUSG00000031722,ENSMUSG00000039958	4.36248933802702e-05	0.000608821612739849	0.136986301369863
GO:0002763	positive regulation of myeloid leukocyte differentiation	BP	9	59	620	21568	ENSMUSG00000034394,ENSMUSG00000029373,ENSMUSG00000031750,ENSMUSG00000021127,ENSMUSG00000024610,ENSMUSG00000027562,ENSMUSG00000025804,ENSMUSG00000000982,ENSMUSG00000019966	4.40662241327923e-05	0.000611738320606197	0.152542372881356
GO:0031343	positive regulation of cell killing	BP	9	59	620	21568	ENSMUSG00000035385,ENSMUSG00000028076,ENSMUSG00000061232,ENSMUSG00000060550,ENSMUSG00000026068,ENSMUSG00000020826,ENSMUSG00000042244,ENSMUSG00000057666,ENSMUSG00000029380	4.40662241327923e-05	0.000611738320606197	0.152542372881356
GO:0072511	divalent inorganic cation transport	BP	29	447	620	21568	ENSMUSG00000061414,ENSMUSG00000057897,ENSMUSG00000025804,ENSMUSG00000022479,ENSMUSG00000059588,ENSMUSG00000011008,ENSMUSG00000046634,ENSMUSG00000023030,ENSMUSG00000053897,ENSMUSG00000063354,ENSMUSG00000022094,ENSMUSG00000014776,ENSMUSG00000034997,ENSMUSG00000041347,ENSMUSG00000034855,ENSMUSG00000044338,ENSMUSG00000052353,ENSMUSG00000050953,ENSMUSG00000037405,ENSMUSG00000029361,ENSMUSG00000014813,…	4.39399287076391e-05	0.000611738320606197	0.0648769574944072
GO:0031663	lipopolysaccharide-mediated signaling pathway	BP	8	46	620	21568	ENSMUSG00000015305,ENSMUSG00000022126,ENSMUSG00000019850,ENSMUSG00000051439,ENSMUSG00000016024,ENSMUSG00000021025,ENSMUSG00000035352,ENSMUSG00000041135	4.43271743886931e-05	0.000613205517506632	0.173913043478261
GO:0060761	negative regulation of response to cytokine stimulus	BP	8	46	620	21568	ENSMUSG00000020227,ENSMUSG00000020696,ENSMUSG00000014776,ENSMUSG00000024901,ENSMUSG00000034422,ENSMUSG00000049723,ENSMUSG00000025746,ENSMUSG00000003032	4.43271743886931e-05	0.000613205517506632	0.173913043478261
GO:0002792	negative regulation of peptide secretion	BP	14	138	620	21568	ENSMUSG00000022309,ENSMUSG00000050556,ENSMUSG00000029361,ENSMUSG00000040016,ENSMUSG00000025496,ENSMUSG00000020806,ENSMUSG00000025746,ENSMUSG00000032691,ENSMUSG00000042677,ENSMUSG00000024810,ENSMUSG00000061751,ENSMUSG00000021125,ENSMUSG00000028965,ENSMUSG00000024610	4.52756379089531e-05	0.000625231230494442	0.101449275362319
GO:0002830	positive regulation of type 2 immune response	BP	5	15	620	21568	ENSMUSG00000025746,ENSMUSG00000032691,ENSMUSG00000024610,ENSMUSG00000024810,ENSMUSG00000055994	4.56554858308661e-05	0.000627187274048716	0.333333333333333
GO:0042416	dopamine biosynthetic process	BP	5	15	620	21568	ENSMUSG00000024140,ENSMUSG00000049115,ENSMUSG00000068122,ENSMUSG00000037580,ENSMUSG00000061740	4.56554858308661e-05	0.000627187274048716	0.333333333333333
GO:0051709	regulation of killing of cells of other organism	BP	5	15	620	21568	ENSMUSG00000020826,ENSMUSG00000042244,ENSMUSG00000057666,ENSMUSG00000029371,ENSMUSG00000029380	4.56554858308661e-05	0.000627187274048716	0.333333333333333
GO:0034762	regulation of transmembrane transport	BP	32	518	620	21568	ENSMUSG00000020333,ENSMUSG00000024164,ENSMUSG00000014776,ENSMUSG00000050953,ENSMUSG00000061414,ENSMUSG00000025496,ENSMUSG00000047976,ENSMUSG00000050556,ENSMUSG00000062785,ENSMUSG00000047330,ENSMUSG00000064267,ENSMUSG00000028033,ENSMUSG00000049281,ENSMUSG00000045658,ENSMUSG00000041347,ENSMUSG00000034855,ENSMUSG00000044338,ENSMUSG00000052353,ENSMUSG00000040016,ENSMUSG00000026271,ENSMUSG00000040584,…	4.6384383657714e-05	0.000636094177972714	0.0617760617760618
GO:0006882	cellular zinc ion homeostasis	BP	6	24	620	21568	ENSMUSG00000006567,ENSMUSG00000031765,ENSMUSG00000031762,ENSMUSG00000053897,ENSMUSG00000063354,ENSMUSG00000022094	4.76361527189433e-05	0.000648755121253334	0.25
GO:0050718	positive regulation of interleukin-1 beta secretion	BP	6	24	620	21568	ENSMUSG00000033538,ENSMUSG00000000982,ENSMUSG00000027995,ENSMUSG00000041135,ENSMUSG00000032691,ENSMUSG00000055994	4.76361527189433e-05	0.000648755121253334	0.25
GO:0051048	negative regulation of secretion	BP	19	233	620	21568	ENSMUSG00000022309,ENSMUSG00000024610,ENSMUSG00000068122,ENSMUSG00000040016,ENSMUSG00000031289,ENSMUSG00000050556,ENSMUSG00000029361,ENSMUSG00000025746,ENSMUSG00000034394,ENSMUSG00000000182,ENSMUSG00000025496,ENSMUSG00000020806,ENSMUSG00000032691,ENSMUSG00000042677,ENSMUSG00000024810,ENSMUSG00000061751,ENSMUSG00000021125,ENSMUSG00000020427,ENSMUSG00000028965	4.75851353936285e-05	0.000648755121253334	0.0815450643776824
GO:1901681	sulfur compound binding	MF	19	233	620	21568	ENSMUSG00000036585,ENSMUSG00000021732,ENSMUSG00000027208,ENSMUSG00000021974,ENSMUSG00000034855,ENSMUSG00000025969,ENSMUSG00000021466,ENSMUSG00000035385,ENSMUSG00000035373,ENSMUSG00000026580,ENSMUSG00000029287,ENSMUSG00000004098,ENSMUSG00000029373,ENSMUSG00000033453,ENSMUSG00000051920,ENSMUSG00000008540,ENSMUSG00000050737,ENSMUSG00000021765,ENSMUSG00000025020	4.75851353936285e-05	0.000648755121253334	0.0815450643776824
GO:0050679	positive regulation of epithelial cell proliferation	BP	16	175	620	21568	ENSMUSG00000031380,ENSMUSG00000020676,ENSMUSG00000035385,ENSMUSG00000031520,ENSMUSG00000007805,ENSMUSG00000021732,ENSMUSG00000027208,ENSMUSG00000022218,ENSMUSG00000022865,ENSMUSG00000049723,ENSMUSG00000019850,ENSMUSG00000039519,ENSMUSG00000036585,ENSMUSG00000021974,ENSMUSG00000025746,ENSMUSG00000055994	4.78613584828759e-05	0.000650591693739972	0.0914285714285714
GO:0042802	identical protein binding	MF	79	1759	620	21568	ENSMUSG00000078566,ENSMUSG00000022051,ENSMUSG00000057897,ENSMUSG00000026012,ENSMUSG00000056501,ENSMUSG00000071637,ENSMUSG00000004267,ENSMUSG00000031380,ENSMUSG00000037580,ENSMUSG00000022144,ENSMUSG00000031722,ENSMUSG00000031613,ENSMUSG00000026822,ENSMUSG00000028163,ENSMUSG00000029361,ENSMUSG00000020826,ENSMUSG00000026177,ENSMUSG00000032902,ENSMUSG00000021490,ENSMUSG00000020303,ENSMUSG00000024066,…	4.79357343659531e-05	0.000650591693739972	0.0449118817509949
GO:0019955	cytokine binding	MF	12	105	620	21568	ENSMUSG00000026069,ENSMUSG00000029287,ENSMUSG00000044337,ENSMUSG00000028583,ENSMUSG00000025804,ENSMUSG00000030111,ENSMUSG00000022971,ENSMUSG00000026072,ENSMUSG00000031304,ENSMUSG00000024610,ENSMUSG00000024778,ENSMUSG00000028965	4.89071146864201e-05	0.000662636876343108	0.114285714285714
GO:0031012	extracellular matrix	CC	26	382	620	21568	ENSMUSG00000021974,ENSMUSG00000020902,ENSMUSG00000026840,ENSMUSG00000004098,ENSMUSG00000020473,ENSMUSG00000022037,ENSMUSG00000019929,ENSMUSG00000021732,ENSMUSG00000057666,ENSMUSG00000021943,ENSMUSG00000037405,ENSMUSG00000022875,ENSMUSG00000049723,ENSMUSG00000047562,ENSMUSG00000050578,ENSMUSG00000043613,ENSMUSG00000017737,ENSMUSG00000057729,ENSMUSG00000017002,ENSMUSG00000072941,ENSMUSG00000032369,…	4.91163171182252e-05	0.00066433183033709	0.0680628272251309
GO:0032623	interleukin-2 production	BP	9	60	620	21568	ENSMUSG00000019850,ENSMUSG00000055994,ENSMUSG00000028525,ENSMUSG00000041135,ENSMUSG00000022514,ENSMUSG00000028076,ENSMUSG00000026012,ENSMUSG00000027399,ENSMUSG00000026177	5.05368676849766e-05	0.000682377295459197	0.15
GO:0032633	interleukin-4 production	BP	7	35	620	21568	ENSMUSG00000026012,ENSMUSG00000056501,ENSMUSG00000024810,ENSMUSG00000032691,ENSMUSG00000028076,ENSMUSG00000000732,ENSMUSG00000022514	5.23178968256282e-05	0.000705220250896992	0.2
GO:0046914	transition metal ion binding	MF	48	924	620	21568	ENSMUSG00000050370,ENSMUSG00000024087,ENSMUSG00000052974,ENSMUSG00000039519,ENSMUSG00000024661,ENSMUSG00000026822,ENSMUSG00000029361,ENSMUSG00000020826,ENSMUSG00000023030,ENSMUSG00000018906,ENSMUSG00000040046,ENSMUSG00000024066,ENSMUSG00000032374,ENSMUSG00000035105,ENSMUSG00000006567,ENSMUSG00000003617,ENSMUSG00000027399,ENSMUSG00000031765,ENSMUSG00000072941,ENSMUSG00000026664,ENSMUSG00000020473,…	5.97200683203108e-05	0.000803626609305171	0.051948051948052
GO:0050716	positive regulation of interleukin-1 secretion	BP	6	25	620	21568	ENSMUSG00000033538,ENSMUSG00000000982,ENSMUSG00000027995,ENSMUSG00000041135,ENSMUSG00000032691,ENSMUSG00000055994	6.1163117575488e-05	0.000818860111404711	0.24
GO:0055069	zinc ion homeostasis	BP	6	25	620	21568	ENSMUSG00000006567,ENSMUSG00000031765,ENSMUSG00000031762,ENSMUSG00000053897,ENSMUSG00000063354,ENSMUSG00000022094	6.1163117575488e-05	0.000818860111404711	0.24
GO:0071354	cellular response to interleukin-6	BP	6	25	620	21568	ENSMUSG00000025746,ENSMUSG00000015085,ENSMUSG00000028163,ENSMUSG00000026580,ENSMUSG00000045658,ENSMUSG00000035673	6.1163117575488e-05	0.000818860111404711	0.24
GO:0048660	regulation of smooth muscle cell proliferation	BP	14	142	620	21568	ENSMUSG00000024397,ENSMUSG00000029377,ENSMUSG00000021109,ENSMUSG00000025746,ENSMUSG00000059588,ENSMUSG00000020427,ENSMUSG00000003032,ENSMUSG00000043017,ENSMUSG00000019850,ENSMUSG00000011171,ENSMUSG00000004558,ENSMUSG00000031613,ENSMUSG00000017737,ENSMUSG00000059173	6.20358890413971e-05	0.000829139572822327	0.0985915492957746
GO:0055074	calcium ion homeostasis	BP	28	433	620	21568	ENSMUSG00000006567,ENSMUSG00000025804,ENSMUSG00000034997,ENSMUSG00000035385,ENSMUSG00000014813,ENSMUSG00000020303,ENSMUSG00000022479,ENSMUSG00000030790,ENSMUSG00000049115,ENSMUSG00000029084,ENSMUSG00000050953,ENSMUSG00000029380,ENSMUSG00000022875,ENSMUSG00000040016,ENSMUSG00000000982,ENSMUSG00000058427,ENSMUSG00000017446,ENSMUSG00000026271,ENSMUSG00000029379,ENSMUSG00000030406,ENSMUSG00000060459,…	6.27036585577508e-05	0.000836648984708908	0.0646651270207852
GO:0097028	dendritic cell differentiation	BP	7	36	620	21568	ENSMUSG00000018916,ENSMUSG00000002983,ENSMUSG00000035678,ENSMUSG00000026630,ENSMUSG00000057729,ENSMUSG00000029810,ENSMUSG00000023367	6.33483172201358e-05	0.000843825223814255	0.194444444444444
GO:0002544	chronic inflammatory response	BP	5	16	620	21568	ENSMUSG00000056501,ENSMUSG00000019850,ENSMUSG00000018500,ENSMUSG00000050953,ENSMUSG00000037440	6.48402301206751e-05	0.000857833541252017	0.3125
GO:0050864	regulation of B cell activation	BP	13	125	620	21568	ENSMUSG00000026656,ENSMUSG00000029082,ENSMUSG00000029084,ENSMUSG00000024610,ENSMUSG00000040329,ENSMUSG00000002308,ENSMUSG00000021127,ENSMUSG00000031304,ENSMUSG00000026012,ENSMUSG00000024778,ENSMUSG00000019850,ENSMUSG00000025746,ENSMUSG00000055994	6.4942962105166e-05	0.000857833541252017	0.104
GO:0051852	disruption by host of symbiont cells	BP	5	16	620	21568	ENSMUSG00000038357,ENSMUSG00000057666,ENSMUSG00000029373,ENSMUSG00000029371,ENSMUSG00000029380	6.48402301206751e-05	0.000857833541252017	0.3125
GO:0051873	killing by host of symbiont cells	BP	5	16	620	21568	ENSMUSG00000029371,ENSMUSG00000029380,ENSMUSG00000038357,ENSMUSG00000057666,ENSMUSG00000029373	6.48402301206751e-05	0.000857833541252017	0.3125
GO:0060979	vasculogenesis involved in coronary vascular morphogenesis	BP	5	16	620	21568	ENSMUSG00000022309,ENSMUSG00000036585,ENSMUSG00000021974,ENSMUSG00000029287,ENSMUSG00000022306	6.48402301206751e-05	0.000857833541252017	0.3125
GO:0046651	lymphocyte proliferation	BP	22	301	620	21568	ENSMUSG00000026177,ENSMUSG00000026656,ENSMUSG00000029082,ENSMUSG00000029084,ENSMUSG00000024610,ENSMUSG00000040329,ENSMUSG00000002308,ENSMUSG00000028076,ENSMUSG00000041135,ENSMUSG00000044813,ENSMUSG00000024397,ENSMUSG00000026012,ENSMUSG00000025746,ENSMUSG00000027962,ENSMUSG00000035678,ENSMUSG00000000732,ENSMUSG00000056501,ENSMUSG00000017009,ENSMUSG00000073412,ENSMUSG00000021732,ENSMUSG00000000290,…	6.53544131103055e-05	0.000861827227309354	0.0730897009966777
GO:0042108	positive regulation of cytokine biosynthetic process	BP	9	62	620	21568	ENSMUSG00000016024,ENSMUSG00000027995,ENSMUSG00000028076,ENSMUSG00000053175,ENSMUSG00000026012,ENSMUSG00000027399,ENSMUSG00000000732,ENSMUSG00000029377,ENSMUSG00000026166	6.59026847925402e-05	0.000866165236566182	0.145161290322581
GO:0098590	plasma membrane region	CC	50	980	620	21568	ENSMUSG00000069601,ENSMUSG00000025790,ENSMUSG00000049115,ENSMUSG00000006567,ENSMUSG00000027562,ENSMUSG00000022865,ENSMUSG00000028583,ENSMUSG00000031613,ENSMUSG00000021490,ENSMUSG00000028645,ENSMUSG00000020865,ENSMUSG00000028463,ENSMUSG00000048779,ENSMUSG00000055994,ENSMUSG00000026399,ENSMUSG00000024778,ENSMUSG00000050953,ENSMUSG00000047976,ENSMUSG00000023030,ENSMUSG00000040584,ENSMUSG00000029086,…	6.58459850988205e-05	0.000866165236566182	0.0510204081632653
GO:0010631	epithelial cell migration	BP	19	239	620	21568	ENSMUSG00000045930,ENSMUSG00000022309,ENSMUSG00000036585,ENSMUSG00000015305,ENSMUSG00000042677,ENSMUSG00000046318,ENSMUSG00000019929,ENSMUSG00000014813,ENSMUSG00000029287,ENSMUSG00000021732,ENSMUSG00000021109,ENSMUSG00000022425,ENSMUSG00000079092,ENSMUSG00000031520,ENSMUSG00000024087,ENSMUSG00000000290,ENSMUSG00000027208,ENSMUSG00000017737,ENSMUSG00000003032	6.70634156379492e-05	0.000879956677947112	0.0794979079497908
GO:0035265	organ growth	BP	16	180	620	21568	ENSMUSG00000050578,ENSMUSG00000014813,ENSMUSG00000040329,ENSMUSG00000036585,ENSMUSG00000029287,ENSMUSG00000022865,ENSMUSG00000050953,ENSMUSG00000024990,ENSMUSG00000021974,ENSMUSG00000022306,ENSMUSG00000031965,ENSMUSG00000022114,ENSMUSG00000051920,ENSMUSG00000021732,ENSMUSG00000027208,ENSMUSG00000068122	6.71751772783103e-05	0.000879961401859656	0.0888888888888889
GO:0051171	regulation of nitrogen compound metabolic process	BP	190	5166	620	21568	ENSMUSG00000073802,ENSMUSG00000020473,ENSMUSG00000007805,ENSMUSG00000024868,ENSMUSG00000058665,ENSMUSG00000024140,ENSMUSG00000021974,ENSMUSG00000021765,ENSMUSG00000021109,ENSMUSG00000003032,ENSMUSG00000009248,ENSMUSG00000049723,ENSMUSG00000024042,ENSMUSG00000025025,ENSMUSG00000028163,ENSMUSG00000025225,ENSMUSG00000021466,ENSMUSG00000002983,ENSMUSG00000022479,ENSMUSG00000022306,ENSMUSG00000031965,…	6.75865200652154e-05	0.000883883976813139	0.0367789392179636
GO:0032943	mononuclear cell proliferation	BP	22	303	620	21568	ENSMUSG00000026177,ENSMUSG00000026656,ENSMUSG00000029082,ENSMUSG00000029084,ENSMUSG00000024610,ENSMUSG00000040329,ENSMUSG00000002308,ENSMUSG00000028076,ENSMUSG00000041135,ENSMUSG00000044813,ENSMUSG00000024397,ENSMUSG00000026012,ENSMUSG00000025746,ENSMUSG00000027962,ENSMUSG00000035678,ENSMUSG00000000732,ENSMUSG00000056501,ENSMUSG00000017009,ENSMUSG00000073412,ENSMUSG00000021732,ENSMUSG00000000290,…	7.20585520854345e-05	0.000940810748632805	0.0726072607260726
GO:0110110	positive regulation of animal organ morphogenesis	BP	11	93	620	21568	ENSMUSG00000036585,ENSMUSG00000021732,ENSMUSG00000022144,ENSMUSG00000022479,ENSMUSG00000027208,ENSMUSG00000034394,ENSMUSG00000024868,ENSMUSG00000049115,ENSMUSG00000068122,ENSMUSG00000028780,ENSMUSG00000019850	7.30632786342627e-05	0.000952354518039672	0.118279569892473
GO:0090132	epithelium migration	BP	19	241	620	21568	ENSMUSG00000045930,ENSMUSG00000022309,ENSMUSG00000036585,ENSMUSG00000015305,ENSMUSG00000042677,ENSMUSG00000046318,ENSMUSG00000019929,ENSMUSG00000014813,ENSMUSG00000021732,ENSMUSG00000029287,ENSMUSG00000021109,ENSMUSG00000022425,ENSMUSG00000079092,ENSMUSG00000031520,ENSMUSG00000024087,ENSMUSG00000000290,ENSMUSG00000027208,ENSMUSG00000017737,ENSMUSG00000003032	7.49721325237255e-05	0.000975625823401825	0.0788381742738589
GO:0032621	interleukin-18 production	BP	4	9	620	21568	ENSMUSG00000055994,ENSMUSG00000027995,ENSMUSG00000105504,ENSMUSG00000032691	7.5945694967681e-05	0.00098666948116729	0.444444444444444
GO:0032732	positive regulation of interleukin-1 production	BP	7	37	620	21568	ENSMUSG00000055994,ENSMUSG00000033538,ENSMUSG00000000982,ENSMUSG00000027995,ENSMUSG00000041135,ENSMUSG00000032691,ENSMUSG00000026166	7.62079882715589e-05	0.000986830982552531	0.189189189189189
GO:0042092	type 2 immune response	BP	7	37	620	21568	ENSMUSG00000021125,ENSMUSG00000024610,ENSMUSG00000024810,ENSMUSG00000032691,ENSMUSG00000055994,ENSMUSG00000053175,ENSMUSG00000025746	7.62079882715589e-05	0.000986830982552531	0.189189189189189
GO:0042113	B cell activation	BP	20	262	620	21568	ENSMUSG00000053175,ENSMUSG00000019850,ENSMUSG00000038608,ENSMUSG00000031239,ENSMUSG00000008496,ENSMUSG00000020474,ENSMUSG00000026656,ENSMUSG00000029082,ENSMUSG00000029084,ENSMUSG00000024610,ENSMUSG00000040329,ENSMUSG00000002308,ENSMUSG00000044813,ENSMUSG00000000732,ENSMUSG00000021127,ENSMUSG00000031304,ENSMUSG00000026012,ENSMUSG00000024778,ENSMUSG00000025746,ENSMUSG00000055994	7.6615493745388e-05	0.000990484099991522	0.0763358778625954
GO:0002029	desensitization of G protein-coupled receptor signaling pathway	BP	6	26	620	21568	ENSMUSG00000057897,ENSMUSG00000030790,ENSMUSG00000037010,ENSMUSG00000040016,ENSMUSG00000044338,ENSMUSG00000030406	7.75899062935536e-05	0.000999808596758206	0.230769230769231
GO:0022401	negative adaptation of signaling pathway	BP	6	26	620	21568	ENSMUSG00000040016,ENSMUSG00000030406,ENSMUSG00000057897,ENSMUSG00000030790,ENSMUSG00000037010,ENSMUSG00000044338	7.75899062935536e-05	0.000999808596758206	0.230769230769231
GO:0005783	endoplasmic reticulum	CC	71	1561	620	21568	ENSMUSG00000021087,ENSMUSG00000016194,ENSMUSG00000035385,ENSMUSG00000042677,ENSMUSG00000069601,ENSMUSG00000057897,ENSMUSG00000029361,ENSMUSG00000024066,ENSMUSG00000014776,ENSMUSG00000028307,ENSMUSG00000027359,ENSMUSG00000050370,ENSMUSG00000052852,ENSMUSG00000054072,ENSMUSG00000028517,ENSMUSG00000055561,ENSMUSG00000020806,ENSMUSG00000018906,ENSMUSG00000030747,ENSMUSG00000030428,ENSMUSG00000061232,…	8.13529595230713e-05	0.00104659124962987	0.045483664317745
GO:0032720	negative regulation of tumor necrosis factor production	BP	8	50	620	21568	ENSMUSG00000053175,ENSMUSG00000021125,ENSMUSG00000042677,ENSMUSG00000007805,ENSMUSG00000016024,ENSMUSG00000019850,ENSMUSG00000020227,ENSMUSG00000055994	8.24468772384614e-05	0.0010555184627355	0.16
GO:0001540	amyloid-beta binding	MF	8	50	620	21568	ENSMUSG00000022037,ENSMUSG00000026656,ENSMUSG00000024610,ENSMUSG00000000290,ENSMUSG00000031239,ENSMUSG00000026390,ENSMUSG00000039934,ENSMUSG00000024897	8.24468772384614e-05	0.0010555184627355	0.16
GO:0046983	protein dimerization activity	MF	62	1312	620	21568	ENSMUSG00000078566,ENSMUSG00000022051,ENSMUSG00000057897,ENSMUSG00000026012,ENSMUSG00000056501,ENSMUSG00000071637,ENSMUSG00000004267,ENSMUSG00000031380,ENSMUSG00000037580,ENSMUSG00000022144,ENSMUSG00000031722,ENSMUSG00000031613,ENSMUSG00000026822,ENSMUSG00000028163,ENSMUSG00000029361,ENSMUSG00000020826,ENSMUSG00000026177,ENSMUSG00000032902,ENSMUSG00000021490,ENSMUSG00000020303,ENSMUSG00000024066,…	8.2447764464844e-05	0.0010555184627355	0.0472560975609756
GO:0051186	cofactor metabolic process	BP	28	440	620	21568	ENSMUSG00000004267,ENSMUSG00000057666,ENSMUSG00000028307,ENSMUSG00000026664,ENSMUSG00000052392,ENSMUSG00000021109,ENSMUSG00000025150,ENSMUSG00000001663,ENSMUSG00000006818,ENSMUSG00000008540,ENSMUSG00000072949,ENSMUSG00000030945,ENSMUSG00000037580,ENSMUSG00000039450,ENSMUSG00000074604,ENSMUSG00000064120,ENSMUSG00000023030,ENSMUSG00000006494,ENSMUSG00000043613,ENSMUSG00000037440,ENSMUSG00000020010,…	8.2612903238763e-05	0.00105592123411487	0.0636363636363636
GO:0090130	tissue migration	BP	19	243	620	21568	ENSMUSG00000045930,ENSMUSG00000022309,ENSMUSG00000036585,ENSMUSG00000015305,ENSMUSG00000042677,ENSMUSG00000046318,ENSMUSG00000019929,ENSMUSG00000014813,ENSMUSG00000021732,ENSMUSG00000029287,ENSMUSG00000021109,ENSMUSG00000022425,ENSMUSG00000079092,ENSMUSG00000031520,ENSMUSG00000024087,ENSMUSG00000000290,ENSMUSG00000027208,ENSMUSG00000017737,ENSMUSG00000003032	8.36957956241671e-05	0.00106803407049321	0.0781893004115226
GO:0034767	positive regulation of ion transmembrane transport	BP	14	146	620	21568	ENSMUSG00000020333,ENSMUSG00000061414,ENSMUSG00000025496,ENSMUSG00000041347,ENSMUSG00000034855,ENSMUSG00000044338,ENSMUSG00000052353,ENSMUSG00000040584,ENSMUSG00000029361,ENSMUSG00000047976,ENSMUSG00000075224,ENSMUSG00000021490,ENSMUSG00000069601,ENSMUSG00000021591	8.39716408683414e-05	0.00106982579228876	0.0958904109589041
GO:0038034	signal transduction in absence of ligand	BP	10	79	620	21568	ENSMUSG00000024778,ENSMUSG00000027399,ENSMUSG00000026822,ENSMUSG00000019966,ENSMUSG00000028262,ENSMUSG00000018916,ENSMUSG00000021732,ENSMUSG00000022144,ENSMUSG00000040329,ENSMUSG00000029373	8.6698900407804e-05	0.00110102028025923	0.126582278481013
GO:0097192	extrinsic apoptotic signaling pathway in absence of ligand	BP	10	79	620	21568	ENSMUSG00000018916,ENSMUSG00000021732,ENSMUSG00000022144,ENSMUSG00000040329,ENSMUSG00000029373,ENSMUSG00000024778,ENSMUSG00000027399,ENSMUSG00000026822,ENSMUSG00000019966,ENSMUSG00000028262	8.6698900407804e-05	0.00110102028025923	0.126582278481013
GO:0050878	regulation of body fluid levels	BP	23	329	620	21568	ENSMUSG00000030790,ENSMUSG00000040016,ENSMUSG00000050953,ENSMUSG00000023224,ENSMUSG00000024164,ENSMUSG00000022875,ENSMUSG00000006567,ENSMUSG00000021109,ENSMUSG00000022479,ENSMUSG00000024066,ENSMUSG00000061751,ENSMUSG00000017446,ENSMUSG00000028583,ENSMUSG00000026580,ENSMUSG00000015085,ENSMUSG00000029373,ENSMUSG00000035459,ENSMUSG00000035273,ENSMUSG00000060459,ENSMUSG00000021732,ENSMUSG00000050578,…	8.8436703762458e-05	0.00112128655380362	0.0699088145896656
GO:0007204	positive regulation of cytosolic calcium ion concentration	BP	21	286	620	21568	ENSMUSG00000014776,ENSMUSG00000034997,ENSMUSG00000041347,ENSMUSG00000034855,ENSMUSG00000044338,ENSMUSG00000052353,ENSMUSG00000049115,ENSMUSG00000026271,ENSMUSG00000030790,ENSMUSG00000029084,ENSMUSG00000025804,ENSMUSG00000050953,ENSMUSG00000029380,ENSMUSG00000022875,ENSMUSG00000040016,ENSMUSG00000000982,ENSMUSG00000058427,ENSMUSG00000017446,ENSMUSG00000029379,ENSMUSG00000030406,ENSMUSG00000060459	8.91407713590701e-05	0.00112840216821361	0.0734265734265734
GO:0042886	amide transport	BP	76	1707	620	21568	ENSMUSG00000053175,ENSMUSG00000021025,ENSMUSG00000021974,ENSMUSG00000049723,ENSMUSG00000049115,ENSMUSG00000027995,ENSMUSG00000055994,ENSMUSG00000008496,ENSMUSG00000022309,ENSMUSG00000024610,ENSMUSG00000004446,ENSMUSG00000037161,ENSMUSG00000022899,ENSMUSG00000024737,ENSMUSG00000025790,ENSMUSG00000020696,ENSMUSG00000024897,ENSMUSG00000020826,ENSMUSG00000032902,ENSMUSG00000031342,ENSMUSG00000068874,…	8.93900227330775e-05	0.00112974686330973	0.044522554188635
GO:1903522	regulation of blood circulation	BP	18	224	620	21568	ENSMUSG00000030790,ENSMUSG00000037010,ENSMUSG00000024140,ENSMUSG00000050953,ENSMUSG00000029361,ENSMUSG00000068122,ENSMUSG00000037580,ENSMUSG00000049281,ENSMUSG00000049115,ENSMUSG00000021109,ENSMUSG00000029084,ENSMUSG00000034997,ENSMUSG00000037405,ENSMUSG00000040016,ENSMUSG00000042677,ENSMUSG00000028525,ENSMUSG00000014813,ENSMUSG00000022865	9.01970099201397e-05	0.00113812489035013	0.0803571428571429
GO:0034220	ion transmembrane transport	BP	42	785	620	21568	ENSMUSG00000031596,ENSMUSG00000020333,ENSMUSG00000014776,ENSMUSG00000061414,ENSMUSG00000025496,ENSMUSG00000047976,ENSMUSG00000050556,ENSMUSG00000062785,ENSMUSG00000047330,ENSMUSG00000064267,ENSMUSG00000028033,ENSMUSG00000049281,ENSMUSG00000032902,ENSMUSG00000021728,ENSMUSG00000025161,ENSMUSG00000034997,ENSMUSG00000041347,ENSMUSG00000034855,ENSMUSG00000044338,ENSMUSG00000052353,ENSMUSG00000006567,…	9.10703633081386e-05	0.0011473122803365	0.0535031847133758
GO:0072521	purine-containing compound metabolic process	BP	29	466	620	21568	ENSMUSG00000004267,ENSMUSG00000057666,ENSMUSG00000028307,ENSMUSG00000052392,ENSMUSG00000021109,ENSMUSG00000009876,ENSMUSG00000032561,ENSMUSG00000036278,ENSMUSG00000058624,ENSMUSG00000024066,ENSMUSG00000030790,ENSMUSG00000059588,ENSMUSG00000005686,ENSMUSG00000059173,ENSMUSG00000028525,ENSMUSG00000072949,ENSMUSG00000030945,ENSMUSG00000028527,ENSMUSG00000006494,ENSMUSG00000018500,ENSMUSG00000029361,…	9.170505911663e-05	0.0011534685700036	0.0622317596566524
GO:0015691	cadmium ion transport	BP	3	4	620	21568	ENSMUSG00000026177,ENSMUSG00000023030,ENSMUSG00000053897	9.25424285358481e-05	0.00115663392880485	0.75
GO:0070346	positive regulation of fat cell proliferation	BP	3	4	620	21568	ENSMUSG00000021732,ENSMUSG00000048834,ENSMUSG00000045658	9.25424285358481e-05	0.00115663392880485	0.75
GO:0070574	cadmium ion transmembrane transport	BP	3	4	620	21568	ENSMUSG00000026177,ENSMUSG00000023030,ENSMUSG00000053897	9.25424285358481e-05	0.00115663392880485	0.75
GO:0031727	CCR2 chemokine receptor binding	MF	3	4	620	21568	ENSMUSG00000035352,ENSMUSG00000035385,ENSMUSG00000035373	9.25424285358481e-05	0.00115663392880485	0.75
GO:0005506	iron ion binding	MF	15	166	620	21568	ENSMUSG00000026664,ENSMUSG00000024661,ENSMUSG00000050370,ENSMUSG00000024087,ENSMUSG00000052974,ENSMUSG00000039519,ENSMUSG00000026822,ENSMUSG00000029361,ENSMUSG00000020826,ENSMUSG00000023030,ENSMUSG00000018906,ENSMUSG00000040046,ENSMUSG00000024066,ENSMUSG00000032374,ENSMUSG00000035105	9.34614267491301e-05	0.00116627458118701	0.0903614457831325
GO:0045824	negative regulation of innate immune response	BP	8	51	620	21568	ENSMUSG00000023224,ENSMUSG00000030111,ENSMUSG00000034422,ENSMUSG00000049723,ENSMUSG00000025804,ENSMUSG00000022126,ENSMUSG00000019850,ENSMUSG00000020227	9.53508918058505e-05	0.00118610503051089	0.156862745098039
GO:1903556	negative regulation of tumor necrosis factor superfamily cytokine production	BP	8	51	620	21568	ENSMUSG00000021125,ENSMUSG00000007805,ENSMUSG00000016024,ENSMUSG00000019850,ENSMUSG00000020227,ENSMUSG00000042677,ENSMUSG00000055994,ENSMUSG00000053175	9.53508918058505e-05	0.00118610503051089	0.156862745098039
GO:0002691	regulation of cellular extravasation	BP	6	27	620	21568	ENSMUSG00000037405,ENSMUSG00000035385,ENSMUSG00000027399,ENSMUSG00000026072,ENSMUSG00000040016,ENSMUSG00000026580	9.73481541716377e-05	0.00120525559530057	0.222222222222222
GO:0030947	regulation of vascular endothelial growth factor receptor signaling pathway	BP	6	27	620	21568	ENSMUSG00000022309,ENSMUSG00000021732,ENSMUSG00000021974,ENSMUSG00000021109,ENSMUSG00000031380,ENSMUSG00000031520	9.73481541716377e-05	0.00120525559530057	0.222222222222222
GO:0070741	response to interleukin-6	BP	6	27	620	21568	ENSMUSG00000025746,ENSMUSG00000015085,ENSMUSG00000028163,ENSMUSG00000026580,ENSMUSG00000045658,ENSMUSG00000035673	9.73481541716377e-05	0.00120525559530057	0.222222222222222
GO:0010876	lipid localization	BP	23	332	620	21568	ENSMUSG00000049115,ENSMUSG00000068122,ENSMUSG00000016024,ENSMUSG00000020333,ENSMUSG00000021025,ENSMUSG00000021466,ENSMUSG00000024164,ENSMUSG00000042349,ENSMUSG00000043421,ENSMUSG00000048834,ENSMUSG00000042677,ENSMUSG00000020865,ENSMUSG00000025790,ENSMUSG00000027359,ENSMUSG00000056671,ENSMUSG00000030747,ENSMUSG00000027399,ENSMUSG00000020826,ENSMUSG00000024990,ENSMUSG00000040584,ENSMUSG00000025496,…	0.000101315393232374	0.00125241047127156	0.0692771084337349
GO:0002824	positive regulation of adaptive immune response based on somatic recombination of immune receptors built from immunoglobulin superfamily domains	BP	11	97	620	21568	ENSMUSG00000024164,ENSMUSG00000028076,ENSMUSG00000061232,ENSMUSG00000060550,ENSMUSG00000026177,ENSMUSG00000041135,ENSMUSG00000030895,ENSMUSG00000055994,ENSMUSG00000026012,ENSMUSG00000032691,ENSMUSG00000025746	0.000107501365463512	0.00132680200905669	0.11340206185567
GO:0015833	peptide transport	BP	75	1691	620	21568	ENSMUSG00000053175,ENSMUSG00000021025,ENSMUSG00000021974,ENSMUSG00000049723,ENSMUSG00000049115,ENSMUSG00000027995,ENSMUSG00000055994,ENSMUSG00000008496,ENSMUSG00000022309,ENSMUSG00000024610,ENSMUSG00000004446,ENSMUSG00000037161,ENSMUSG00000022899,ENSMUSG00000024737,ENSMUSG00000025790,ENSMUSG00000020696,ENSMUSG00000024897,ENSMUSG00000020826,ENSMUSG00000032902,ENSMUSG00000031342,ENSMUSG00000068874,…	0.000112541275168206	0.00138683858432709	0.0443524541691307
GO:0023061	signal release	BP	28	449	620	21568	ENSMUSG00000049115,ENSMUSG00000068122,ENSMUSG00000020826,ENSMUSG00000032902,ENSMUSG00000029084,ENSMUSG00000050953,ENSMUSG00000024990,ENSMUSG00000021591,ENSMUSG00000030406,ENSMUSG00000021109,ENSMUSG00000036504,ENSMUSG00000050556,ENSMUSG00000029361,ENSMUSG00000040016,ENSMUSG00000030790,ENSMUSG00000034997,ENSMUSG00000025746,ENSMUSG00000034394,ENSMUSG00000000182,ENSMUSG00000025496,ENSMUSG00000024211,…	0.000116477919833283	0.00143311384542539	0.0623608017817372
GO:0050764	regulation of phagocytosis	BP	10	82	620	21568	ENSMUSG00000026656,ENSMUSG00000057729,ENSMUSG00000027995,ENSMUSG00000024164,ENSMUSG00000055447,ENSMUSG00000026177,ENSMUSG00000027832,ENSMUSG00000055994,ENSMUSG00000016024,ENSMUSG00000035385	0.000119197312959045	0.00146429171860575	0.121951219512195
GO:0023058	adaptation of signaling pathway	BP	6	28	620	21568	ENSMUSG00000040016,ENSMUSG00000030406,ENSMUSG00000057897,ENSMUSG00000030790,ENSMUSG00000037010,ENSMUSG00000044338	0.000120905731561701	0.00147584019368566	0.214285714285714
GO:0032673	regulation of interleukin-4 production	BP	6	28	620	21568	ENSMUSG00000026012,ENSMUSG00000056501,ENSMUSG00000024810,ENSMUSG00000032691,ENSMUSG00000028076,ENSMUSG00000000732	0.000120905731561701	0.00147584019368566	0.214285714285714
GO:0032695	negative regulation of interleukin-12 production	BP	5	18	620	21568	ENSMUSG00000028163,ENSMUSG00000028965,ENSMUSG00000027995,ENSMUSG00000020227,ENSMUSG00000055994	0.000121258423307	0.00147584019368566	0.277777777777778
GO:0060712	spongiotrophoblast layer development	BP	5	18	620	21568	ENSMUSG00000053113,ENSMUSG00000034394,ENSMUSG00000009248,ENSMUSG00000030790,ENSMUSG00000021127	0.000121258423307	0.00147584019368566	0.277777777777778
GO:0090026	positive regulation of monocyte chemotaxis	BP	5	18	620	21568	ENSMUSG00000024397,ENSMUSG00000025804,ENSMUSG00000034855,ENSMUSG00000035385,ENSMUSG00000042306	0.000121258423307	0.00147584019368566	0.277777777777778
GO:0097242	amyloid-beta clearance	BP	5	18	620	21568	ENSMUSG00000022037,ENSMUSG00000024164,ENSMUSG00000000290,ENSMUSG00000026390,ENSMUSG00000027820	0.000121258423307	0.00147584019368566	0.277777777777778
GO:0051924	regulation of calcium ion transport	BP	19	250	620	21568	ENSMUSG00000014776,ENSMUSG00000061414,ENSMUSG00000041347,ENSMUSG00000034855,ENSMUSG00000044338,ENSMUSG00000052353,ENSMUSG00000037405,ENSMUSG00000029361,ENSMUSG00000014813,ENSMUSG00000025804,ENSMUSG00000035352,ENSMUSG00000025496,ENSMUSG00000026271,ENSMUSG00000028525,ENSMUSG00000031880,ENSMUSG00000040016,ENSMUSG00000020303,ENSMUSG00000050953,ENSMUSG00000022479	0.000121719225665148	0.00147916948235231	0.076
GO:0010838	positive regulation of keratinocyte proliferation	BP	4	10	620	21568	ENSMUSG00000007805,ENSMUSG00000021732,ENSMUSG00000027208,ENSMUSG00000022218	0.000123697209931537	0.00149173169656368	0.4
GO:0032754	positive regulation of interleukin-5 production	BP	4	10	620	21568	ENSMUSG00000022514,ENSMUSG00000026069,ENSMUSG00000024810,ENSMUSG00000032691	0.000123697209931537	0.00149173169656368	0.4
GO:0070391	response to lipoteichoic acid	BP	4	10	620	21568	ENSMUSG00000051439,ENSMUSG00000016024,ENSMUSG00000027995,ENSMUSG00000041135	0.000123697209931537	0.00149173169656368	0.4
GO:0071223	cellular response to lipoteichoic acid	BP	4	10	620	21568	ENSMUSG00000051439,ENSMUSG00000016024,ENSMUSG00000027995,ENSMUSG00000041135	0.000123697209931537	0.00149173169656368	0.4
GO:0005041	low-density lipoprotein particle receptor activity	MF	4	10	620	21568	ENSMUSG00000018920,ENSMUSG00000030162,ENSMUSG00000042286,ENSMUSG00000035459	0.000123697209931537	0.00149173169656368	0.4
GO:0031341	regulation of cell killing	BP	10	83	620	21568	ENSMUSG00000035385,ENSMUSG00000028076,ENSMUSG00000061232,ENSMUSG00000060550,ENSMUSG00000026068,ENSMUSG00000020826,ENSMUSG00000042244,ENSMUSG00000057666,ENSMUSG00000029371,ENSMUSG00000029380	0.000132092556930225	0.00158812649496476	0.120481927710843
GO:1905954	positive regulation of lipid localization	BP	10	83	620	21568	ENSMUSG00000020333,ENSMUSG00000021025,ENSMUSG00000021466,ENSMUSG00000024164,ENSMUSG00000042349,ENSMUSG00000043421,ENSMUSG00000048834,ENSMUSG00000042677,ENSMUSG00000027399,ENSMUSG00000017446	0.000132092556930225	0.00158812649496476	0.120481927710843
GO:0015718	monocarboxylic acid transport	BP	13	134	620	21568	ENSMUSG00000020333,ENSMUSG00000024897,ENSMUSG00000020865,ENSMUSG00000025790,ENSMUSG00000027359,ENSMUSG00000068122,ENSMUSG00000027399,ENSMUSG00000020826,ENSMUSG00000032902,ENSMUSG00000021728,ENSMUSG00000025161,ENSMUSG00000025496,ENSMUSG00000037762	0.000132583373463337	0.00159160496502569	0.0970149253731343
GO:0048699	generation of neurons	BP	69	1531	620	21568	ENSMUSG00000030077,ENSMUSG00000027797,ENSMUSG00000050953,ENSMUSG00000025969,ENSMUSG00000020902,ENSMUSG00000031965,ENSMUSG00000023473,ENSMUSG00000021109,ENSMUSG00000079092,ENSMUSG00000031520,ENSMUSG00000047976,ENSMUSG00000020333,ENSMUSG00000069601,ENSMUSG00000025020,ENSMUSG00000025427,ENSMUSG00000075224,ENSMUSG00000026725,ENSMUSG00000061751,ENSMUSG00000047261,ENSMUSG00000028780,ENSMUSG00000029005,…	0.0001352594124287	0.00162126570375462	0.0450685826257348
GO:0051345	positive regulation of hydrolase activity	BP	29	477	620	21568	ENSMUSG00000004446,ENSMUSG00000023030,ENSMUSG00000024066,ENSMUSG00000003955,ENSMUSG00000032691,ENSMUSG00000038007,ENSMUSG00000034997,ENSMUSG00000049115,ENSMUSG00000057897,ENSMUSG00000068122,ENSMUSG00000021732,ENSMUSG00000028307,ENSMUSG00000037405,ENSMUSG00000057729,ENSMUSG00000026475,ENSMUSG00000020676,ENSMUSG00000035352,ENSMUSG00000035385,ENSMUSG00000026166,ENSMUSG00000000982,ENSMUSG00000018927,…	0.000137131612611346	0.00164121607275307	0.0607966457023061
GO:0030879	mammary gland development	BP	13	135	620	21568	ENSMUSG00000006567,ENSMUSG00000021109,ENSMUSG00000022479,ENSMUSG00000024066,ENSMUSG00000061751,ENSMUSG00000056501,ENSMUSG00000003051,ENSMUSG00000050953,ENSMUSG00000020676,ENSMUSG00000021732,ENSMUSG00000020902,ENSMUSG00000021466,ENSMUSG00000040046	0.000142933681523022	0.00170548814252319	0.0962962962962963
GO:0045580	regulation of T cell differentiation	BP	13	135	620	21568	ENSMUSG00000031304,ENSMUSG00000028076,ENSMUSG00000037440,ENSMUSG00000024610,ENSMUSG00000040329,ENSMUSG00000070942,ENSMUSG00000035678,ENSMUSG00000026012,ENSMUSG00000038037,ENSMUSG00000044813,ENSMUSG00000041135,ENSMUSG00000025746,ENSMUSG00000032691	0.000142933681523022	0.00170548814252319	0.0962962962962963
GO:0046879	hormone secretion	BP	23	340	620	21568	ENSMUSG00000049115,ENSMUSG00000068122,ENSMUSG00000020826,ENSMUSG00000032902,ENSMUSG00000029084,ENSMUSG00000050953,ENSMUSG00000024990,ENSMUSG00000021591,ENSMUSG00000030406,ENSMUSG00000021109,ENSMUSG00000036504,ENSMUSG00000050556,ENSMUSG00000029361,ENSMUSG00000040016,ENSMUSG00000034997,ENSMUSG00000025746,ENSMUSG00000034394,ENSMUSG00000000182,ENSMUSG00000037010,ENSMUSG00000061751,ENSMUSG00000020427,…	0.000144186830604929	0.00171784581440171	0.0676470588235294
GO:0051346	negative regulation of hydrolase activity	BP	24	363	620	21568	ENSMUSG00000023224,ENSMUSG00000000983,ENSMUSG00000066361,ENSMUSG00000022875,ENSMUSG00000062345,ENSMUSG00000017002,ENSMUSG00000027834,ENSMUSG00000021091,ENSMUSG00000067780,ENSMUSG00000025780,ENSMUSG00000030111,ENSMUSG00000066363,ENSMUSG00000057666,ENSMUSG00000022114,ENSMUSG00000025746,ENSMUSG00000003032,ENSMUSG00000014776,ENSMUSG00000027832,ENSMUSG00000002289,ENSMUSG00000055561,ENSMUSG00000032000,…	0.000147572844660591	0.00175553900598495	0.0661157024793388
GO:0034765	regulation of ion transmembrane transport	BP	27	432	620	21568	ENSMUSG00000020333,ENSMUSG00000014776,ENSMUSG00000061414,ENSMUSG00000025496,ENSMUSG00000041347,ENSMUSG00000034855,ENSMUSG00000044338,ENSMUSG00000052353,ENSMUSG00000050953,ENSMUSG00000040016,ENSMUSG00000026271,ENSMUSG00000040584,ENSMUSG00000028525,ENSMUSG00000031880,ENSMUSG00000069601,ENSMUSG00000029361,ENSMUSG00000047976,ENSMUSG00000075224,ENSMUSG00000021490,ENSMUSG00000049281,ENSMUSG00000021591,…	0.000147918643555745	0.0017570065645817	0.0625
GO:1905952	regulation of lipid localization	BP	13	136	620	21568	ENSMUSG00000049115,ENSMUSG00000068122,ENSMUSG00000020333,ENSMUSG00000021025,ENSMUSG00000021466,ENSMUSG00000024164,ENSMUSG00000042349,ENSMUSG00000043421,ENSMUSG00000048834,ENSMUSG00000042677,ENSMUSG00000027399,ENSMUSG00000020427,ENSMUSG00000017446	0.0001539720486231	0.0018261639820929	0.0955882352941176
GO:0051090	regulation of DNA-binding transcription factor activity	BP	24	365	620	21568	ENSMUSG00000021025,ENSMUSG00000024087,ENSMUSG00000022126,ENSMUSG00000003032,ENSMUSG00000019850,ENSMUSG00000020227,ENSMUSG00000032691,ENSMUSG00000042677,ENSMUSG00000055994,ENSMUSG00000024042,ENSMUSG00000062563,ENSMUSG00000021466,ENSMUSG00000020601,ENSMUSG00000026656,ENSMUSG00000025746,ENSMUSG00000028517,ENSMUSG00000022037,ENSMUSG00000037405,ENSMUSG00000022514,ENSMUSG00000000290,ENSMUSG00000029287,…	0.000160311032720384	0.00189849602317589	0.0657534246575342
GO:0002693	positive regulation of cellular extravasation	BP	5	19	620	21568	ENSMUSG00000027399,ENSMUSG00000026072,ENSMUSG00000040016,ENSMUSG00000037405,ENSMUSG00000035385	0.000160688138323551	0.00190011318056547	0.263157894736842
GO:0002673	regulation of acute inflammatory response	BP	8	55	620	21568	ENSMUSG00000024164,ENSMUSG00000026656,ENSMUSG00000023224,ENSMUSG00000030111,ENSMUSG00000032691,ENSMUSG00000025746,ENSMUSG00000026399,ENSMUSG00000040016	0.000164844326850144	0.00194634579639654	0.145454545454545
GO:0002831	regulation of response to biotic stimulus	BP	13	137	620	21568	ENSMUSG00000042677,ENSMUSG00000022126,ENSMUSG00000055561,ENSMUSG00000055994,ENSMUSG00000015305,ENSMUSG00000049723,ENSMUSG00000029371,ENSMUSG00000029380,ENSMUSG00000019850,ENSMUSG00000037921,ENSMUSG00000021125,ENSMUSG00000027995,ENSMUSG00000041135	0.000165735760144627	0.00195395040206329	0.0948905109489051
GO:0045596	negative regulation of cell differentiation	BP	39	730	620	21568	ENSMUSG00000009248,ENSMUSG00000029287,ENSMUSG00000021025,ENSMUSG00000061232,ENSMUSG00000050896,ENSMUSG00000020902,ENSMUSG00000029005,ENSMUSG00000032363,ENSMUSG00000042244,ENSMUSG00000024868,ENSMUSG00000024610,ENSMUSG00000006818,ENSMUSG00000022306,ENSMUSG00000020601,ENSMUSG00000024066,ENSMUSG00000007805,ENSMUSG00000021127,ENSMUSG00000029373,ENSMUSG00000034855,ENSMUSG00000079092,ENSMUSG00000019122,…	0.000166506836468972	0.00196011550114517	0.0534246575342466
GO:0015711	organic anion transport	BP	24	366	620	21568	ENSMUSG00000031596,ENSMUSG00000020333,ENSMUSG00000021125,ENSMUSG00000024897,ENSMUSG00000040016,ENSMUSG00000032902,ENSMUSG00000037762,ENSMUSG00000025161,ENSMUSG00000020865,ENSMUSG00000025790,ENSMUSG00000038178,ENSMUSG00000050953,ENSMUSG00000027359,ENSMUSG00000056671,ENSMUSG00000068122,ENSMUSG00000027399,ENSMUSG00000020826,ENSMUSG00000021728,ENSMUSG00000023947,ENSMUSG00000029321,ENSMUSG00000038963,…	0.000167038801343414	0.00196345162471969	0.0655737704918033
GO:0045177	apical part of cell	CC	25	389	620	21568	ENSMUSG00000026399,ENSMUSG00000024778,ENSMUSG00000050953,ENSMUSG00000028583,ENSMUSG00000047976,ENSMUSG00000023030,ENSMUSG00000040584,ENSMUSG00000029086,ENSMUSG00000021490,ENSMUSG00000028645,ENSMUSG00000014813,ENSMUSG00000020334,ENSMUSG00000047330,ENSMUSG00000063354,ENSMUSG00000025790,ENSMUSG00000048779,ENSMUSG00000031298,ENSMUSG00000006567,ENSMUSG00000027562,ENSMUSG00000030077,ENSMUSG00000016194,…	0.000168128018270453	0.00197331830062155	0.06426735218509
GO:0001960	negative regulation of cytokine-mediated signaling pathway	BP	7	42	620	21568	ENSMUSG00000020696,ENSMUSG00000014776,ENSMUSG00000024901,ENSMUSG00000034422,ENSMUSG00000049723,ENSMUSG00000025746,ENSMUSG00000020227	0.000176345525798299	0.00206462502908997	0.166666666666667
GO:0009892	negative regulation of metabolic process	BP	107	2657	620	21568	ENSMUSG00000020473,ENSMUSG00000007805,ENSMUSG00000024868,ENSMUSG00000058665,ENSMUSG00000024140,ENSMUSG00000021974,ENSMUSG00000021765,ENSMUSG00000021109,ENSMUSG00000003032,ENSMUSG00000009248,ENSMUSG00000049723,ENSMUSG00000024042,ENSMUSG00000025025,ENSMUSG00000028163,ENSMUSG00000025225,ENSMUSG00000021466,ENSMUSG00000002983,ENSMUSG00000022479,ENSMUSG00000022306,ENSMUSG00000031965,ENSMUSG00000048385,…	0.000176430167696636	0.00206462502908997	0.0402709823108769
GO:0031328	positive regulation of cellular biosynthetic process	BP	76	1745	620	21568	ENSMUSG00000055994,ENSMUSG00000034997,ENSMUSG00000030747,ENSMUSG00000020333,ENSMUSG00000021109,ENSMUSG00000053175,ENSMUSG00000024087,ENSMUSG00000025746,ENSMUSG00000073565,ENSMUSG00000018500,ENSMUSG00000029361,ENSMUSG00000020826,ENSMUSG00000001542,ENSMUSG00000029377,ENSMUSG00000016024,ENSMUSG00000027995,ENSMUSG00000028076,ENSMUSG00000026012,ENSMUSG00000027399,ENSMUSG00000000732,ENSMUSG00000024397,…	0.000178046891900989	0.00207749056704269	0.0435530085959885
GO:0032963	collagen metabolic process	BP	10	86	620	21568	ENSMUSG00000047562,ENSMUSG00000050578,ENSMUSG00000043613,ENSMUSG00000017737,ENSMUSG00000057729,ENSMUSG00000018500,ENSMUSG00000025746,ENSMUSG00000035385,ENSMUSG00000021109,ENSMUSG00000029287	0.000178055591073288	0.00207749056704269	0.116279069767442
GO:0002828	regulation of type 2 immune response	BP	6	30	620	21568	ENSMUSG00000021125,ENSMUSG00000024610,ENSMUSG00000024810,ENSMUSG00000032691,ENSMUSG00000055994,ENSMUSG00000025746	0.000181473074497795	0.00210802325802659	0.2
GO:0010837	regulation of keratinocyte proliferation	BP	6	30	620	21568	ENSMUSG00000007805,ENSMUSG00000021732,ENSMUSG00000027208,ENSMUSG00000022218,ENSMUSG00000022479,ENSMUSG00000021127	0.000181473074497795	0.00210802325802659	0.2
GO:0034122	negative regulation of toll-like receptor signaling pathway	BP	6	30	620	21568	ENSMUSG00000022126,ENSMUSG00000055994,ENSMUSG00000019850,ENSMUSG00000056130,ENSMUSG00000052688,ENSMUSG00000020227	0.000181473074497795	0.00210802325802659	0.2
GO:0043270	positive regulation of ion transport	BP	20	280	620	21568	ENSMUSG00000020333,ENSMUSG00000069601,ENSMUSG00000029380,ENSMUSG00000049281,ENSMUSG00000061414,ENSMUSG00000027399,ENSMUSG00000025496,ENSMUSG00000041347,ENSMUSG00000034855,ENSMUSG00000044338,ENSMUSG00000052353,ENSMUSG00000025804,ENSMUSG00000035352,ENSMUSG00000014813,ENSMUSG00000040584,ENSMUSG00000029361,ENSMUSG00000047976,ENSMUSG00000075224,ENSMUSG00000021490,ENSMUSG00000021591	0.000188331626168852	0.00218448093261052	0.0714285714285714
GO:0001867	complement activation, lectin pathway	BP	4	11	620	21568	ENSMUSG00000023224,ENSMUSG00000030111,ENSMUSG00000038521,ENSMUSG00000079343	0.000189964437634417	0.00218736019369426	0.363636363636364
GO:0002921	negative regulation of humoral immune response	BP	4	11	620	21568	ENSMUSG00000023224,ENSMUSG00000030111,ENSMUSG00000055561,ENSMUSG00000026656	0.000189964437634417	0.00218736019369426	0.363636363636364
GO:0002923	regulation of humoral immune response mediated by circulating immunoglobulin	BP	4	11	620	21568	ENSMUSG00000026656,ENSMUSG00000030895,ENSMUSG00000055994,ENSMUSG00000026399	0.000189964437634417	0.00218736019369426	0.363636363636364
GO:0009636	response to toxic substance	BP	22	324	620	21568	ENSMUSG00000025496,ENSMUSG00000026822,ENSMUSG00000076441,ENSMUSG00000031765,ENSMUSG00000031762,ENSMUSG00000006818,ENSMUSG00000031722,ENSMUSG00000031613,ENSMUSG00000025934,ENSMUSG00000021109,ENSMUSG00000078566,ENSMUSG00000024087,ENSMUSG00000025746,ENSMUSG00000019850,ENSMUSG00000028163,ENSMUSG00000035373,ENSMUSG00000021591,ENSMUSG00000014776,ENSMUSG00000042677,ENSMUSG00000037580,ENSMUSG00000052974,…	0.000189355719652369	0.00218736019369426	0.0679012345679012
GO:0004955	prostaglandin receptor activity	MF	4	11	620	21568	ENSMUSG00000031613,ENSMUSG00000040016,ENSMUSG00000028036,ENSMUSG00000043017	0.000189964437634417	0.00218736019369426	0.363636363636364
GO:0061138	morphogenesis of a branching epithelium	BP	17	217	620	21568	ENSMUSG00000022309,ENSMUSG00000031965,ENSMUSG00000022144,ENSMUSG00000021466,ENSMUSG00000021732,ENSMUSG00000022114,ENSMUSG00000051920,ENSMUSG00000020676,ENSMUSG00000027208,ENSMUSG00000025746,ENSMUSG00000028780,ENSMUSG00000030790,ENSMUSG00000053113,ENSMUSG00000036585,ENSMUSG00000022479,ENSMUSG00000049115,ENSMUSG00000068122	0.000190316403937232	0.0021882231072783	0.0783410138248848
GO:0046427	positive regulation of JAK-STAT cascade	BP	9	71	620	21568	ENSMUSG00000038037,ENSMUSG00000018916,ENSMUSG00000030895,ENSMUSG00000025746,ENSMUSG00000034394,ENSMUSG00000034422,ENSMUSG00000049115,ENSMUSG00000024087,ENSMUSG00000029371	0.000192396269520008	0.00220571572269744	0.126760563380282
GO:1904894	positive regulation of STAT cascade	BP	9	71	620	21568	ENSMUSG00000038037,ENSMUSG00000018916,ENSMUSG00000030895,ENSMUSG00000025746,ENSMUSG00000034394,ENSMUSG00000034422,ENSMUSG00000049115,ENSMUSG00000024087,ENSMUSG00000029371	0.000192396269520008	0.00220571572269744	0.126760563380282
GO:0051817	modification of morphology or physiology of other organism involved in symbiotic interaction	BP	10	87	620	21568	ENSMUSG00000017737,ENSMUSG00000042677,ENSMUSG00000027832,ENSMUSG00000038357,ENSMUSG00000057666,ENSMUSG00000029373,ENSMUSG00000027995,ENSMUSG00000029371,ENSMUSG00000029380,ENSMUSG00000020400	0.000196088590881313	0.00224153947810635	0.114942528735632
GO:0055072	iron ion homeostasis	BP	10	87	620	21568	ENSMUSG00000003617,ENSMUSG00000024661,ENSMUSG00000021109,ENSMUSG00000030895,ENSMUSG00000026177,ENSMUSG00000023030,ENSMUSG00000024140,ENSMUSG00000026822,ENSMUSG00000006818,ENSMUSG00000012428	0.000196088590881313	0.00224153947810635	0.114942528735632
GO:0001503	ossification	BP	25	393	620	21568	ENSMUSG00000007805,ENSMUSG00000021974,ENSMUSG00000021943,ENSMUSG00000050953,ENSMUSG00000020427,ENSMUSG00000029287,ENSMUSG00000051920,ENSMUSG00000050578,ENSMUSG00000026725,ENSMUSG00000024868,ENSMUSG00000021109,ENSMUSG00000040046,ENSMUSG00000035673,ENSMUSG00000000182,ENSMUSG00000031342,ENSMUSG00000025804,ENSMUSG00000027339,ENSMUSG00000021466,ENSMUSG00000056501,ENSMUSG00000071637,ENSMUSG00000073489,…	0.000196710424295672	0.00224539832588369	0.0636132315521628
GO:0034599	cellular response to oxidative stress	BP	18	239	620	21568	ENSMUSG00000024087,ENSMUSG00000006818,ENSMUSG00000006494,ENSMUSG00000017737,ENSMUSG00000024140,ENSMUSG00000021109,ENSMUSG00000078566,ENSMUSG00000025746,ENSMUSG00000026822,ENSMUSG00000019850,ENSMUSG00000008540,ENSMUSG00000021591,ENSMUSG00000037440,ENSMUSG00000014776,ENSMUSG00000043613,ENSMUSG00000037580,ENSMUSG00000023030,ENSMUSG00000042677	0.000203708935506999	0.00232192912203432	0.0753138075313808
GO:0009891	positive regulation of biosynthetic process	BP	77	1782	620	21568	ENSMUSG00000055994,ENSMUSG00000034997,ENSMUSG00000030747,ENSMUSG00000020333,ENSMUSG00000021109,ENSMUSG00000018500,ENSMUSG00000027399,ENSMUSG00000053175,ENSMUSG00000024087,ENSMUSG00000025746,ENSMUSG00000073565,ENSMUSG00000029361,ENSMUSG00000020826,ENSMUSG00000035385,ENSMUSG00000001542,ENSMUSG00000029377,ENSMUSG00000016024,ENSMUSG00000027995,ENSMUSG00000028076,ENSMUSG00000026012,ENSMUSG00000000732,…	0.000205548714936706	0.00233280071736356	0.0432098765432099
GO:0048010	vascular endothelial growth factor receptor signaling pathway	BP	7	43	620	21568	ENSMUSG00000031380,ENSMUSG00000031520,ENSMUSG00000022309,ENSMUSG00000021732,ENSMUSG00000021974,ENSMUSG00000021109,ENSMUSG00000035385	0.000205467762654299	0.00233280071736356	0.162790697674419
GO:0005044	scavenger receptor activity	MF	7	43	620	21568	ENSMUSG00000044337,ENSMUSG00000026390,ENSMUSG00000022425,ENSMUSG00000018920,ENSMUSG00000006342,ENSMUSG00000042286,ENSMUSG00000035459	0.000205467762654299	0.00233280071736356	0.162790697674419
GO:0051480	regulation of cytosolic calcium ion concentration	BP	22	326	620	21568	ENSMUSG00000030790,ENSMUSG00000049115,ENSMUSG00000029084,ENSMUSG00000025804,ENSMUSG00000050953,ENSMUSG00000029380,ENSMUSG00000034997,ENSMUSG00000022875,ENSMUSG00000040016,ENSMUSG00000000982,ENSMUSG00000058427,ENSMUSG00000017446,ENSMUSG00000026271,ENSMUSG00000029379,ENSMUSG00000030406,ENSMUSG00000060459,ENSMUSG00000014776,ENSMUSG00000041347,ENSMUSG00000034855,ENSMUSG00000044338,ENSMUSG00000052353,…	0.00020650149501182	0.00234025151950985	0.0674846625766871
GO:0051818	disruption of cells of other organism involved in symbiotic interaction	BP	5	20	620	21568	ENSMUSG00000038357,ENSMUSG00000057666,ENSMUSG00000029373,ENSMUSG00000029371,ENSMUSG00000029380	0.000209207053134674	0.00236412948885664	0.25
GO:0051883	killing of cells in other organism involved in symbiotic interaction	BP	5	20	620	21568	ENSMUSG00000038357,ENSMUSG00000057666,ENSMUSG00000029373,ENSMUSG00000029371,ENSMUSG00000029380	0.000209207053134674	0.00236412948885664	0.25
GO:0030808	regulation of nucleotide biosynthetic process	BP	8	57	620	21568	ENSMUSG00000021109,ENSMUSG00000006494,ENSMUSG00000018500,ENSMUSG00000029361,ENSMUSG00000020826,ENSMUSG00000003541,ENSMUSG00000034997,ENSMUSG00000045658	0.000212735790990461	0.00239032718781458	0.140350877192982
GO:0050766	positive regulation of phagocytosis	BP	8	57	620	21568	ENSMUSG00000016024,ENSMUSG00000024164,ENSMUSG00000035385,ENSMUSG00000026656,ENSMUSG00000055447,ENSMUSG00000026177,ENSMUSG00000027832,ENSMUSG00000055994	0.000212735790990461	0.00239032718781458	0.140350877192982
GO:1900371	regulation of purine nucleotide biosynthetic process	BP	8	57	620	21568	ENSMUSG00000021109,ENSMUSG00000006494,ENSMUSG00000018500,ENSMUSG00000029361,ENSMUSG00000020826,ENSMUSG00000003541,ENSMUSG00000034997,ENSMUSG00000045658	0.000212735790990461	0.00239032718781458	0.140350877192982
GO:1901222	regulation of NIK/NF-kappaB signaling	BP	8	57	620	21568	ENSMUSG00000064246,ENSMUSG00000027339,ENSMUSG00000051439,ENSMUSG00000027995,ENSMUSG00000015305,ENSMUSG00000021591,ENSMUSG00000055994,ENSMUSG00000032000	0.000212735790990461	0.00239032718781458	0.140350877192982
GO:0014855	striated muscle cell proliferation	BP	9	72	620	21568	ENSMUSG00000022309,ENSMUSG00000036585,ENSMUSG00000029287,ENSMUSG00000022865,ENSMUSG00000050953,ENSMUSG00000024990,ENSMUSG00000021974,ENSMUSG00000022306,ENSMUSG00000031965	0.000214362897044322	0.00240518824396747	0.125
GO:0007267	cell-cell signaling	BP	66	1471	620	21568	ENSMUSG00000025496,ENSMUSG00000049115,ENSMUSG00000068122,ENSMUSG00000024868,ENSMUSG00000004558,ENSMUSG00000029005,ENSMUSG00000051920,ENSMUSG00000036596,ENSMUSG00000031343,ENSMUSG00000025892,ENSMUSG00000024211,ENSMUSG00000068696,ENSMUSG00000051242,ENSMUSG00000050558,ENSMUSG00000024897,ENSMUSG00000020826,ENSMUSG00000032902,ENSMUSG00000028517,ENSMUSG00000021732,ENSMUSG00000027995,ENSMUSG00000021974,…	0.000215874990373558	0.00241871850916417	0.0448674371176071
GO:0032731	positive regulation of interleukin-1 beta production	BP	6	31	620	21568	ENSMUSG00000033538,ENSMUSG00000000982,ENSMUSG00000027995,ENSMUSG00000041135,ENSMUSG00000032691,ENSMUSG00000055994	0.000219601477489405	0.00245698593581985	0.193548387096774
GO:0006575	cellular modified amino acid metabolic process	BP	14	160	620	21568	ENSMUSG00000076441,ENSMUSG00000001663,ENSMUSG00000006818,ENSMUSG00000008540,ENSMUSG00000032369,ENSMUSG00000074604,ENSMUSG00000020334,ENSMUSG00000037440,ENSMUSG00000020010,ENSMUSG00000018906,ENSMUSG00000035105,ENSMUSG00000038963,ENSMUSG00000037580,ENSMUSG00000032374	0.000222247189415354	0.00248307008372261	0.0875
GO:0010966	regulation of phosphate transport	BP	3	5	620	21568	ENSMUSG00000020303,ENSMUSG00000021490,ENSMUSG00000000182	0.000226398619422615	0.00249417391188178	0.6
GO:0015727	lactate transport	BP	3	5	620	21568	ENSMUSG00000032902,ENSMUSG00000021728,ENSMUSG00000025161	0.000226398619422615	0.00249417391188178	0.6
GO:0031284	positive regulation of guanylate cyclase activity	BP	3	5	620	21568	ENSMUSG00000018500,ENSMUSG00000029361,ENSMUSG00000020826	0.000226398619422615	0.00249417391188178	0.6
GO:0035873	lactate transmembrane transport	BP	3	5	620	21568	ENSMUSG00000021728,ENSMUSG00000032902,ENSMUSG00000025161	0.000226398619422615	0.00249417391188178	0.6
GO:0035879	plasma membrane lactate transport	BP	3	5	620	21568	ENSMUSG00000021728,ENSMUSG00000032902,ENSMUSG00000025161	0.000226398619422615	0.00249417391188178	0.6
GO:0061743	motor learning	BP	3	5	620	21568	ENSMUSG00000024868,ENSMUSG00000058665,ENSMUSG00000068696	0.000226398619422615	0.00249417391188178	0.6
GO:0071224	cellular response to peptidoglycan	BP	3	5	620	21568	ENSMUSG00000027995,ENSMUSG00000041135,ENSMUSG00000055994	0.000226398619422615	0.00249417391188178	0.6
GO:0071608	macrophage inflammatory protein-1 alpha production	BP	3	5	620	21568	ENSMUSG00000021125,ENSMUSG00000011008,ENSMUSG00000055994	0.000226398619422615	0.00249417391188178	0.6
GO:0048248	CXCR3 chemokine receptor binding	MF	3	5	620	21568	ENSMUSG00000034855,ENSMUSG00000029417,ENSMUSG00000029373	0.000226398619422615	0.00249417391188178	0.6
GO:0070891	lipoteichoic acid binding	MF	3	5	620	21568	ENSMUSG00000051439,ENSMUSG00000016024,ENSMUSG00000027995	0.000226398619422615	0.00249417391188178	0.6
GO:0032088	negative regulation of NF-kappaB transcription factor activity	BP	9	73	620	21568	ENSMUSG00000021025,ENSMUSG00000024087,ENSMUSG00000022126,ENSMUSG00000003032,ENSMUSG00000019850,ENSMUSG00000020227,ENSMUSG00000032691,ENSMUSG00000042677,ENSMUSG00000055994	0.000238372928809578	0.00260070133241279	0.123287671232877
GO:0032729	positive regulation of interferon-gamma production	BP	9	73	620	21568	ENSMUSG00000028076,ENSMUSG00000053175,ENSMUSG00000051439,ENSMUSG00000060550,ENSMUSG00000026177,ENSMUSG00000028525,ENSMUSG00000035678,ENSMUSG00000041135,ENSMUSG00000056130	0.000238372928809578	0.00260070133241279	0.123287671232877
GO:0042088	T-helper 1 type immune response	BP	7	44	620	21568	ENSMUSG00000026069,ENSMUSG00000024810,ENSMUSG00000026177,ENSMUSG00000041135,ENSMUSG00000026068,ENSMUSG00000002983,ENSMUSG00000053175	0.000238348675906275	0.00260070133241279	0.159090909090909
GO:0048662	negative regulation of smooth muscle cell proliferation	BP	7	44	620	21568	ENSMUSG00000024397,ENSMUSG00000020427,ENSMUSG00000003032,ENSMUSG00000043017,ENSMUSG00000019850,ENSMUSG00000011171,ENSMUSG00000004558	0.000238348675906275	0.00260070133241279	0.159090909090909
GO:0051259	protein complex oligomerization	BP	32	566	620	21568	ENSMUSG00000004446,ENSMUSG00000043613,ENSMUSG00000022037,ENSMUSG00000024778,ENSMUSG00000022309,ENSMUSG00000015085,ENSMUSG00000037580,ENSMUSG00000047976,ENSMUSG00000050556,ENSMUSG00000062785,ENSMUSG00000021490,ENSMUSG00000006818,ENSMUSG00000042349,ENSMUSG00000017446,ENSMUSG00000002289,ENSMUSG00000061535,ENSMUSG00000051401,ENSMUSG00000025150,ENSMUSG00000032561,ENSMUSG00000039450,ENSMUSG00000105504,…	0.000236792812849146	0.00260070133241279	0.0565371024734982
GO:0071456	cellular response to hypoxia	BP	10	89	620	21568	ENSMUSG00000021109,ENSMUSG00000006494,ENSMUSG00000014776,ENSMUSG00000078566,ENSMUSG00000022051,ENSMUSG00000021127,ENSMUSG00000024140,ENSMUSG00000038412,ENSMUSG00000037161,ENSMUSG00000003955	0.000236781867455257	0.00260070133241279	0.112359550561798
GO:0090199	regulation of release of cytochrome c from mitochondria	BP	7	44	620	21568	ENSMUSG00000004446,ENSMUSG00000078566,ENSMUSG00000024778,ENSMUSG00000017737,ENSMUSG00000003955,ENSMUSG00000038412,ENSMUSG00000014776	0.000238348675906275	0.00260070133241279	0.159090909090909
GO:0060038	cardiac muscle cell proliferation	BP	8	58	620	21568	ENSMUSG00000022865,ENSMUSG00000050953,ENSMUSG00000024990,ENSMUSG00000021974,ENSMUSG00000029287,ENSMUSG00000022306,ENSMUSG00000031965,ENSMUSG00000036585	0.000240644009675069	0.00261824660113412	0.137931034482759
GO:0031985	Golgi cisterna	CC	8	58	620	21568	ENSMUSG00000061232,ENSMUSG00000079507,ENSMUSG00000067235,ENSMUSG00000035929,ENSMUSG00000060550,ENSMUSG00000073409,ENSMUSG00000032561,ENSMUSG00000030643	0.000240644009675069	0.00261824660113412	0.137931034482759
GO:0030098	lymphocyte differentiation	BP	24	376	620	21568	ENSMUSG00000028076,ENSMUSG00000030142,ENSMUSG00000053175,ENSMUSG00000019850,ENSMUSG00000038608,ENSMUSG00000031239,ENSMUSG00000008496,ENSMUSG00000040329,ENSMUSG00000020474,ENSMUSG00000042244,ENSMUSG00000031304,ENSMUSG00000021127,ENSMUSG00000037440,ENSMUSG00000024610,ENSMUSG00000026012,ENSMUSG00000024778,ENSMUSG00000002983,ENSMUSG00000070942,ENSMUSG00000035678,ENSMUSG00000038037,ENSMUSG00000044813,…	0.000249403195982285	0.00270981546776351	0.0638297872340425
GO:2001236	regulation of extrinsic apoptotic signaling pathway	BP	14	162	620	21568	ENSMUSG00000037405,ENSMUSG00000019850,ENSMUSG00000020696,ENSMUSG00000014776,ENSMUSG00000040329,ENSMUSG00000024901,ENSMUSG00000068122,ENSMUSG00000004446,ENSMUSG00000024778,ENSMUSG00000027322,ENSMUSG00000018916,ENSMUSG00000021732,ENSMUSG00000022144,ENSMUSG00000029373	0.000252860290863888	0.00274360362298605	0.0864197530864197
GO:0002285	lymphocyte activation involved in immune response	BP	15	182	620	21568	ENSMUSG00000037405,ENSMUSG00000030142,ENSMUSG00000026177,ENSMUSG00000053175,ENSMUSG00000019850,ENSMUSG00000038608,ENSMUSG00000031239,ENSMUSG00000042244,ENSMUSG00000002983,ENSMUSG00000000732,ENSMUSG00000044813,ENSMUSG00000041135,ENSMUSG00000025746,ENSMUSG00000032691,ENSMUSG00000026012	0.000258904884120581	0.0028053356374053	0.0824175824175824
GO:0002701	negative regulation of production of molecular mediator of immune response	BP	6	32	620	21568	ENSMUSG00000026656,ENSMUSG00000031289,ENSMUSG00000022309,ENSMUSG00000055561,ENSMUSG00000020227,ENSMUSG00000024810	0.000263766220542679	0.0028540950357077	0.1875
GO:0035455	response to interferon-alpha	BP	5	21	620	21568	ENSMUSG00000073489,ENSMUSG00000034459,ENSMUSG00000074896,ENSMUSG00000022971,ENSMUSG00000032369	0.000268124727845855	0.00289728758584735	0.238095238095238
GO:0006857	oligopeptide transport	BP	4	12	620	21568	ENSMUSG00000022899,ENSMUSG00000027562,ENSMUSG00000024737,ENSMUSG00000025790	0.000278478158053459	0.00299278771491737	0.333333333333333
GO:0032494	response to peptidoglycan	BP	4	12	620	21568	ENSMUSG00000055994,ENSMUSG00000027995,ENSMUSG00000041135,ENSMUSG00000020227	0.000278478158053459	0.00299278771491737	0.333333333333333
GO:0045906	negative regulation of vasoconstriction	BP	4	12	620	21568	ENSMUSG00000030790,ENSMUSG00000021109,ENSMUSG00000029361,ENSMUSG00000037010	0.000278478158053459	0.00299278771491737	0.333333333333333
GO:0004954	prostanoid receptor activity	MF	4	12	620	21568	ENSMUSG00000040016,ENSMUSG00000028036,ENSMUSG00000031613,ENSMUSG00000043017	0.000278478158053459	0.00299278771491737	0.333333333333333
GO:0001776	leukocyte homeostasis	BP	11	108	620	21568	ENSMUSG00000028525,ENSMUSG00000025746,ENSMUSG00000038608,ENSMUSG00000021109,ENSMUSG00000019850,ENSMUSG00000024610,ENSMUSG00000024778,ENSMUSG00000019966,ENSMUSG00000026656,ENSMUSG00000035385,ENSMUSG00000029371	0.000280702275296033	0.00300850376195844	0.101851851851852
GO:0042060	wound healing	BP	23	356	620	21568	ENSMUSG00000021109,ENSMUSG00000027399,ENSMUSG00000023224,ENSMUSG00000024164,ENSMUSG00000022875,ENSMUSG00000017446,ENSMUSG00000028583,ENSMUSG00000026580,ENSMUSG00000015085,ENSMUSG00000029373,ENSMUSG00000035459,ENSMUSG00000035273,ENSMUSG00000060459,ENSMUSG00000049723,ENSMUSG00000050953,ENSMUSG00000022865,ENSMUSG00000035385,ENSMUSG00000040016,ENSMUSG00000021732,ENSMUSG00000027208,ENSMUSG00000026177,…	0.000280604650412972	0.00300850376195844	0.0646067415730337
GO:0042326	negative regulation of phosphorylation	BP	27	450	620	21568	ENSMUSG00000022309,ENSMUSG00000041347,ENSMUSG00000020427,ENSMUSG00000024066,ENSMUSG00000028517,ENSMUSG00000045658,ENSMUSG00000042677,ENSMUSG00000053113,ENSMUSG00000038037,ENSMUSG00000019929,ENSMUSG00000025746,ENSMUSG00000044813,ENSMUSG00000050896,ENSMUSG00000022114,ENSMUSG00000024868,ENSMUSG00000029361,ENSMUSG00000027339,ENSMUSG00000034422,ENSMUSG00000020227,ENSMUSG00000019850,ENSMUSG00000003541,…	0.000284491260645738	0.00304498166374076	0.06
GO:0008152	metabolic process	BP	335	10167	620	21568	ENSMUSG00000027359,ENSMUSG00000055782,ENSMUSG00000036138,ENSMUSG00000052392,ENSMUSG00000021125,ENSMUSG00000076441,ENSMUSG00000073802,ENSMUSG00000020473,ENSMUSG00000007805,ENSMUSG00000024868,ENSMUSG00000058665,ENSMUSG00000024140,ENSMUSG00000021974,ENSMUSG00000021765,ENSMUSG00000021109,ENSMUSG00000003032,ENSMUSG00000009248,ENSMUSG00000049723,ENSMUSG00000024042,ENSMUSG00000025025,ENSMUSG00000028163,…	0.00028576336742061	0.00305445851049445	0.0329497393528081
GO:0098552	side of membrane	CC	29	499	620	21568	ENSMUSG00000051439,ENSMUSG00000028076,ENSMUSG00000026012,ENSMUSG00000025804,ENSMUSG00000026399,ENSMUSG00000024778,ENSMUSG00000026656,ENSMUSG00000028583,ENSMUSG00000061232,ENSMUSG00000060550,ENSMUSG00000037405,ENSMUSG00000034855,ENSMUSG00000024610,ENSMUSG00000031304,ENSMUSG00000025746,ENSMUSG00000026069,ENSMUSG00000029417,ENSMUSG00000026580,ENSMUSG00000029287,ENSMUSG00000028965,ENSMUSG00000027962,…	0.000292244378799098	0.00311951128126226	0.0581162324649299
GO:0033036	macromolecule localization	BP	106	2663	620	21568	ENSMUSG00000053175,ENSMUSG00000021025,ENSMUSG00000021974,ENSMUSG00000049723,ENSMUSG00000049115,ENSMUSG00000068122,ENSMUSG00000027995,ENSMUSG00000055994,ENSMUSG00000008496,ENSMUSG00000022309,ENSMUSG00000004446,ENSMUSG00000037161,ENSMUSG00000016024,ENSMUSG00000024610,ENSMUSG00000020696,ENSMUSG00000024897,ENSMUSG00000020826,ENSMUSG00000032902,ENSMUSG00000020333,ENSMUSG00000021466,ENSMUSG00000024164,…	0.00029383042744366	0.00313220856461197	0.0398047315058205
GO:0006629	lipid metabolic process	BP	55	1180	620	21568	ENSMUSG00000027359,ENSMUSG00000055782,ENSMUSG00000036138,ENSMUSG00000052392,ENSMUSG00000024610,ENSMUSG00000050737,ENSMUSG00000013584,ENSMUSG00000009281,ENSMUSG00000026664,ENSMUSG00000040710,ENSMUSG00000047878,ENSMUSG00000072949,ENSMUSG00000020333,ENSMUSG00000046402,ENSMUSG00000024164,ENSMUSG00000031613,ENSMUSG00000030945,ENSMUSG00000062480,ENSMUSG00000020334,ENSMUSG00000022425,ENSMUSG00000028517,…	0.000295135301481795	0.00314187836442681	0.0466101694915254
GO:0001906	cell killing	BP	12	127	620	21568	ENSMUSG00000035385,ENSMUSG00000028076,ENSMUSG00000061232,ENSMUSG00000060550,ENSMUSG00000057666,ENSMUSG00000042244,ENSMUSG00000026068,ENSMUSG00000020826,ENSMUSG00000038357,ENSMUSG00000029373,ENSMUSG00000029371,ENSMUSG00000029380	0.000304323046271606	0.00323097814852072	0.094488188976378
GO:0015698	inorganic anion transport	BP	12	127	620	21568	ENSMUSG00000021490,ENSMUSG00000031343,ENSMUSG00000031340,ENSMUSG00000055026,ENSMUSG00000030428,ENSMUSG00000028262,ENSMUSG00000000182,ENSMUSG00000026177,ENSMUSG00000048779,ENSMUSG00000020303,ENSMUSG00000027562,ENSMUSG00000040584	0.000304323046271606	0.00323097814852072	0.094488188976378
GO:0006909	phagocytosis	BP	14	165	620	21568	ENSMUSG00000024397,ENSMUSG00000024164,ENSMUSG00000026656,ENSMUSG00000000290,ENSMUSG00000055447,ENSMUSG00000027832,ENSMUSG00000026390,ENSMUSG00000057729,ENSMUSG00000027995,ENSMUSG00000026177,ENSMUSG00000055994,ENSMUSG00000016024,ENSMUSG00000055069,ENSMUSG00000035385	0.000305547514568602	0.00323962391621126	0.0848484848484849
GO:0002753	cytoplasmic pattern recognition receptor signaling pathway	BP	6	33	620	21568	ENSMUSG00000021025,ENSMUSG00000041135,ENSMUSG00000024901,ENSMUSG00000019850,ENSMUSG00000055994,ENSMUSG00000037921	0.000314617288406891	0.00333131630177753	0.181818181818182
GO:0006464	cellular protein modification process	BP	126	3280	620	21568	ENSMUSG00000073802,ENSMUSG00000021127,ENSMUSG00000026177,ENSMUSG00000035352,ENSMUSG00000000182,ENSMUSG00000025496,ENSMUSG00000036585,ENSMUSG00000021732,ENSMUSG00000024610,ENSMUSG00000015305,ENSMUSG00000020642,ENSMUSG00000025427,ENSMUSG00000047496,ENSMUSG00000053113,ENSMUSG00000038037,ENSMUSG00000023473,ENSMUSG00000022309,ENSMUSG00000041347,ENSMUSG00000020427,ENSMUSG00000024066,ENSMUSG00000028517,…	0.000315719395067569	0.00333404746208386	0.0384146341463415
GO:0036211	protein modification process	BP	126	3280	620	21568	ENSMUSG00000073802,ENSMUSG00000021127,ENSMUSG00000026177,ENSMUSG00000035352,ENSMUSG00000000182,ENSMUSG00000025496,ENSMUSG00000036585,ENSMUSG00000021732,ENSMUSG00000024610,ENSMUSG00000015305,ENSMUSG00000020642,ENSMUSG00000025427,ENSMUSG00000047496,ENSMUSG00000053113,ENSMUSG00000038037,ENSMUSG00000023473,ENSMUSG00000022309,ENSMUSG00000041347,ENSMUSG00000020427,ENSMUSG00000024066,ENSMUSG00000028517,…	0.000315719395067569	0.00333404746208386	0.0384146341463415
GO:0060043	regulation of cardiac muscle cell proliferation	BP	7	46	620	21568	ENSMUSG00000022865,ENSMUSG00000050953,ENSMUSG00000024990,ENSMUSG00000021974,ENSMUSG00000029287,ENSMUSG00000022306,ENSMUSG00000031965	0.000316800313644909	0.00333654090330818	0.152173913043478
GO:0070542	response to fatty acid	BP	7	46	620	21568	ENSMUSG00000029287,ENSMUSG00000048779,ENSMUSG00000045658,ENSMUSG00000030747,ENSMUSG00000028036,ENSMUSG00000042677,ENSMUSG00000027995	0.000316800313644909	0.00333654090330818	0.152173913043478
GO:0098662	inorganic cation transmembrane transport	BP	31	551	620	21568	ENSMUSG00000014776,ENSMUSG00000061414,ENSMUSG00000025496,ENSMUSG00000049281,ENSMUSG00000034997,ENSMUSG00000041347,ENSMUSG00000034855,ENSMUSG00000044338,ENSMUSG00000052353,ENSMUSG00000006567,ENSMUSG00000026177,ENSMUSG00000023030,ENSMUSG00000053897,ENSMUSG00000011008,ENSMUSG00000046634,ENSMUSG00000022094,ENSMUSG00000063354,ENSMUSG00000047976,ENSMUSG00000050556,ENSMUSG00000062785,ENSMUSG00000047330,…	0.000320699808740324	0.00337311290178405	0.0562613430127042
GO:0022857	transmembrane transporter activity	MF	48	993	620	21568	ENSMUSG00000031596,ENSMUSG00000006567,ENSMUSG00000053897,ENSMUSG00000063354,ENSMUSG00000022094,ENSMUSG00000040584,ENSMUSG00000055782,ENSMUSG00000020865,ENSMUSG00000009876,ENSMUSG00000040280,ENSMUSG00000023030,ENSMUSG00000025892,ENSMUSG00000031343,ENSMUSG00000055026,ENSMUSG00000047976,ENSMUSG00000050556,ENSMUSG00000062785,ENSMUSG00000064267,ENSMUSG00000028033,ENSMUSG00000028262,ENSMUSG00000050953,…	0.000321830725429081	0.00338050651617594	0.0483383685800604
GO:0043491	protein kinase B signaling	BP	14	166	620	21568	ENSMUSG00000022309,ENSMUSG00000026012,ENSMUSG00000064246,ENSMUSG00000038067,ENSMUSG00000035273,ENSMUSG00000025746,ENSMUSG00000022114,ENSMUSG00000017446,ENSMUSG00000036136,ENSMUSG00000003032,ENSMUSG00000043613,ENSMUSG00000024066,ENSMUSG00000021127,ENSMUSG00000035352	0.000325081759499342	0.00341012060861262	0.0843373493975904
GO:0010884	positive regulation of lipid storage	BP	5	22	620	21568	ENSMUSG00000024164,ENSMUSG00000042349,ENSMUSG00000043421,ENSMUSG00000048834,ENSMUSG00000042677	0.000338828060664519	0.00354960590343374	0.227272727272727
GO:0098660	inorganic ion transmembrane transport	BP	33	603	620	21568	ENSMUSG00000014776,ENSMUSG00000061414,ENSMUSG00000025496,ENSMUSG00000049281,ENSMUSG00000034997,ENSMUSG00000041347,ENSMUSG00000034855,ENSMUSG00000044338,ENSMUSG00000052353,ENSMUSG00000006567,ENSMUSG00000026177,ENSMUSG00000023030,ENSMUSG00000053897,ENSMUSG00000011008,ENSMUSG00000046634,ENSMUSG00000022094,ENSMUSG00000063354,ENSMUSG00000047976,ENSMUSG00000050556,ENSMUSG00000062785,ENSMUSG00000047330,…	0.000341342399045184	0.0035712100795469	0.054726368159204
GO:0001836	release of cytochrome c from mitochondria	BP	8	61	620	21568	ENSMUSG00000004446,ENSMUSG00000078566,ENSMUSG00000024778,ENSMUSG00000017737,ENSMUSG00000003955,ENSMUSG00000038412,ENSMUSG00000014776,ENSMUSG00000006818	0.000342856620676528	0.00358230746921151	0.131147540983607
GO:0005215	transporter activity	MF	55	1188	620	21568	ENSMUSG00000031596,ENSMUSG00000006567,ENSMUSG00000053897,ENSMUSG00000063354,ENSMUSG00000022094,ENSMUSG00000040584,ENSMUSG00000055782,ENSMUSG00000020865,ENSMUSG00000060131,ENSMUSG00000009876,ENSMUSG00000040280,ENSMUSG00000023030,ENSMUSG00000025892,ENSMUSG00000031343,ENSMUSG00000055026,ENSMUSG00000047976,ENSMUSG00000050556,ENSMUSG00000062785,ENSMUSG00000064267,ENSMUSG00000028033,ENSMUSG00000028262,…	0.000347950759667357	0.0036307305820508	0.0462962962962963
GO:0050709	negative regulation of protein secretion	BP	12	129	620	21568	ENSMUSG00000022309,ENSMUSG00000050556,ENSMUSG00000029361,ENSMUSG00000040016,ENSMUSG00000025746,ENSMUSG00000032691,ENSMUSG00000042677,ENSMUSG00000024810,ENSMUSG00000021125,ENSMUSG00000028965,ENSMUSG00000025496,ENSMUSG00000020806	0.000351551116433102	0.00366345945739456	0.0930232558139535
GO:0051260	protein homooligomerization	BP	22	339	620	21568	ENSMUSG00000022037,ENSMUSG00000004446,ENSMUSG00000024778,ENSMUSG00000006818,ENSMUSG00000032561,ENSMUSG00000039450,ENSMUSG00000105504,ENSMUSG00000026822,ENSMUSG00000028965,ENSMUSG00000008540,ENSMUSG00000022309,ENSMUSG00000015085,ENSMUSG00000037580,ENSMUSG00000047976,ENSMUSG00000050556,ENSMUSG00000062785,ENSMUSG00000021490,ENSMUSG00000042349,ENSMUSG00000017446,ENSMUSG00000002289,ENSMUSG00000061535,…	0.00035525055232575	0.00369713321847312	0.0648967551622419
GO:0055086	nucleobase-containing small molecule metabolic process	BP	33	605	620	21568	ENSMUSG00000004267,ENSMUSG00000057666,ENSMUSG00000028307,ENSMUSG00000052392,ENSMUSG00000021109,ENSMUSG00000025150,ENSMUSG00000009876,ENSMUSG00000032561,ENSMUSG00000036278,ENSMUSG00000058624,ENSMUSG00000024066,ENSMUSG00000028527,ENSMUSG00000030790,ENSMUSG00000059588,ENSMUSG00000005686,ENSMUSG00000059173,ENSMUSG00000028525,ENSMUSG00000072949,ENSMUSG00000030945,ENSMUSG00000039450,ENSMUSG00000015085,…	0.000361923509354615	0.00376162342156856	0.0545454545454545
GO:0032653	regulation of interleukin-10 production	BP	7	47	620	21568	ENSMUSG00000026656,ENSMUSG00000026012,ENSMUSG00000027995,ENSMUSG00000055994,ENSMUSG00000020601,ENSMUSG00000053175,ENSMUSG00000028965	0.000363124988490366	0.00376915149025677	0.148936170212766
GO:0035690	cellular response to drug	BP	22	340	620	21568	ENSMUSG00000042671,ENSMUSG00000078566,ENSMUSG00000024087,ENSMUSG00000025746,ENSMUSG00000026822,ENSMUSG00000019850,ENSMUSG00000041135,ENSMUSG00000055994,ENSMUSG00000028163,ENSMUSG00000035373,ENSMUSG00000022126,ENSMUSG00000049115,ENSMUSG00000068122,ENSMUSG00000022144,ENSMUSG00000041974,ENSMUSG00000021591,ENSMUSG00000014776,ENSMUSG00000042677,ENSMUSG00000040016,ENSMUSG00000021127,ENSMUSG00000020826,…	0.000369852445023418	0.00383394286514433	0.0647058823529412
GO:0007595	lactation	BP	6	34	620	21568	ENSMUSG00000050953,ENSMUSG00000006567,ENSMUSG00000021109,ENSMUSG00000022479,ENSMUSG00000024066,ENSMUSG00000061751	0.000372840150352523	0.00385479626653741	0.176470588235294
GO:0031424	keratinization	BP	6	34	620	21568	ENSMUSG00000027399,ENSMUSG00000050092,ENSMUSG00000042212,ENSMUSG00000055030,ENSMUSG00000042157,ENSMUSG00000022218	0.000372840150352523	0.00385479626653741	0.176470588235294
GO:0031324	negative regulation of cellular metabolic process	BP	94	2320	620	21568	ENSMUSG00000020473,ENSMUSG00000007805,ENSMUSG00000024868,ENSMUSG00000058665,ENSMUSG00000024140,ENSMUSG00000021974,ENSMUSG00000021765,ENSMUSG00000021109,ENSMUSG00000003032,ENSMUSG00000009248,ENSMUSG00000049723,ENSMUSG00000024042,ENSMUSG00000025025,ENSMUSG00000028163,ENSMUSG00000025225,ENSMUSG00000021466,ENSMUSG00000002983,ENSMUSG00000022479,ENSMUSG00000022306,ENSMUSG00000031965,ENSMUSG00000048385,…	0.000377830200692629	0.00390128203303409	0.0405172413793103
GO:0048871	multicellular organismal homeostasis	BP	21	318	620	21568	ENSMUSG00000034997,ENSMUSG00000089665,ENSMUSG00000027399,ENSMUSG00000040016,ENSMUSG00000022865,ENSMUSG00000024990,ENSMUSG00000055994,ENSMUSG00000037010,ENSMUSG00000024140,ENSMUSG00000027208,ENSMUSG00000040329,ENSMUSG00000029086,ENSMUSG00000021803,ENSMUSG00000029084,ENSMUSG00000025746,ENSMUSG00000027562,ENSMUSG00000018012,ENSMUSG00000026177,ENSMUSG00000023030,ENSMUSG00000005686,ENSMUSG00000042761	0.000381285398621075	0.00393181901267346	0.0660377358490566
GO:0051092	positive regulation of NF-kappaB transcription factor activity	BP	11	112	620	21568	ENSMUSG00000022037,ENSMUSG00000037405,ENSMUSG00000022514,ENSMUSG00000000290,ENSMUSG00000029287,ENSMUSG00000027995,ENSMUSG00000020227,ENSMUSG00000041135,ENSMUSG00000032691,ENSMUSG00000052688,ENSMUSG00000055994	0.000385185651767465	0.00396685979571213	0.0982142857142857
GO:0030217	T cell differentiation	BP	18	252	620	21568	ENSMUSG00000028076,ENSMUSG00000030142,ENSMUSG00000040329,ENSMUSG00000031304,ENSMUSG00000021127,ENSMUSG00000037440,ENSMUSG00000024610,ENSMUSG00000026012,ENSMUSG00000024778,ENSMUSG00000002983,ENSMUSG00000053175,ENSMUSG00000070942,ENSMUSG00000035678,ENSMUSG00000038037,ENSMUSG00000044813,ENSMUSG00000041135,ENSMUSG00000025746,ENSMUSG00000032691	0.000388004711097293	0.00399068907937176	0.0714285714285714
GO:0030449	regulation of complement activation	BP	4	13	620	21568	ENSMUSG00000023224,ENSMUSG00000030111,ENSMUSG00000024164,ENSMUSG00000026399	0.000393123874981442	0.00402760763745578	0.307692307692308
GO:0042268	regulation of cytolysis	BP	4	13	620	21568	ENSMUSG00000018916,ENSMUSG00000029373,ENSMUSG00000016024,ENSMUSG00000042244	0.000393123874981442	0.00402760763745578	0.307692307692308
GO:0072672	neutrophil extravasation	BP	4	13	620	21568	ENSMUSG00000027399,ENSMUSG00000026072,ENSMUSG00000040016,ENSMUSG00000057729	0.000393123874981442	0.00402760763745578	0.307692307692308
GO:0032760	positive regulation of tumor necrosis factor production	BP	9	78	620	21568	ENSMUSG00000016024,ENSMUSG00000027995,ENSMUSG00000051439,ENSMUSG00000022037,ENSMUSG00000035385,ENSMUSG00000000982,ENSMUSG00000029373,ENSMUSG00000041135,ENSMUSG00000055994	0.000394396021200171	0.00403540695784994	0.115384615384615
GO:0002708	positive regulation of lymphocyte mediated immunity	BP	10	95	620	21568	ENSMUSG00000024164,ENSMUSG00000028076,ENSMUSG00000061232,ENSMUSG00000060550,ENSMUSG00000030895,ENSMUSG00000055994,ENSMUSG00000026068,ENSMUSG00000026012,ENSMUSG00000025746,ENSMUSG00000032691	0.000403548672836168	0.0041237140578692	0.105263157894737
GO:0001892	embryonic placenta development	BP	11	113	620	21568	ENSMUSG00000027962,ENSMUSG00000030790,ENSMUSG00000053113,ENSMUSG00000020911,ENSMUSG00000034394,ENSMUSG00000009248,ENSMUSG00000021127,ENSMUSG00000056501,ENSMUSG00000018916,ENSMUSG00000024140,ENSMUSG00000021109	0.000415878617702021	0.00424421860623807	0.0973451327433628
GO:0071677	positive regulation of mononuclear cell migration	BP	5	23	620	21568	ENSMUSG00000024397,ENSMUSG00000025804,ENSMUSG00000034855,ENSMUSG00000035385,ENSMUSG00000042306	0.000422776646385518	0.00430904868361188	0.217391304347826
GO:0048872	homeostasis of number of cells	BP	20	298	620	21568	ENSMUSG00000029371,ENSMUSG00000028525,ENSMUSG00000025746,ENSMUSG00000038608,ENSMUSG00000021109,ENSMUSG00000019850,ENSMUSG00000024610,ENSMUSG00000024778,ENSMUSG00000024140,ENSMUSG00000019966,ENSMUSG00000026656,ENSMUSG00000005686,ENSMUSG00000035385,ENSMUSG00000021127,ENSMUSG00000000532,ENSMUSG00000023030,ENSMUSG00000040329,ENSMUSG00000018012,ENSMUSG00000029287,ENSMUSG00000027339	0.000423875776287045	0.0043146839650662	0.0671140939597315
GO:0098655	cation transmembrane transport	BP	33	611	620	21568	ENSMUSG00000014776,ENSMUSG00000061414,ENSMUSG00000025496,ENSMUSG00000049281,ENSMUSG00000034997,ENSMUSG00000041347,ENSMUSG00000034855,ENSMUSG00000044338,ENSMUSG00000052353,ENSMUSG00000006567,ENSMUSG00000026177,ENSMUSG00000023030,ENSMUSG00000053897,ENSMUSG00000011008,ENSMUSG00000046634,ENSMUSG00000022094,ENSMUSG00000063354,ENSMUSG00000047976,ENSMUSG00000050556,ENSMUSG00000062785,ENSMUSG00000047330,…	0.000430443840079998	0.00437590204992523	0.0540098199672668
GO:1903557	positive regulation of tumor necrosis factor superfamily cytokine production	BP	9	79	620	21568	ENSMUSG00000051439,ENSMUSG00000022037,ENSMUSG00000016024,ENSMUSG00000035385,ENSMUSG00000000982,ENSMUSG00000027995,ENSMUSG00000029373,ENSMUSG00000041135,ENSMUSG00000055994	0.000433957079587762	0.00440594726434927	0.113924050632911
GO:0042310	vasoconstriction	BP	10	96	620	21568	ENSMUSG00000034997,ENSMUSG00000049115,ENSMUSG00000030790,ENSMUSG00000021109,ENSMUSG00000029361,ENSMUSG00000037010,ENSMUSG00000029084,ENSMUSG00000050953,ENSMUSG00000037405,ENSMUSG00000040016	0.00043910020538092	0.00445244226226429	0.104166666666667
GO:0042427	serotonin biosynthetic process	BP	3	6	620	21568	ENSMUSG00000061740,ENSMUSG00000037580,ENSMUSG00000040046	0.000443108707251628	0.00447585125138185	0.5
GO:0060708	spongiotrophoblast differentiation	BP	3	6	620	21568	ENSMUSG00000053113,ENSMUSG00000034394,ENSMUSG00000009248	0.000443108707251628	0.00447585125138185	0.5
GO:1901162	primary amino compound biosynthetic process	BP	3	6	620	21568	ENSMUSG00000061740,ENSMUSG00000040046,ENSMUSG00000037580	0.000443108707251628	0.00447585125138185	0.5
GO:0051130	positive regulation of cellular component organization	BP	56	1228	620	21568	ENSMUSG00000022309,ENSMUSG00000037161,ENSMUSG00000057897,ENSMUSG00000025746,ENSMUSG00000034394,ENSMUSG00000029371,ENSMUSG00000027834,ENSMUSG00000020333,ENSMUSG00000070866,ENSMUSG00000038067,ENSMUSG00000037405,ENSMUSG00000020676,ENSMUSG00000058624,ENSMUSG00000041974,ENSMUSG00000026822,ENSMUSG00000079092,ENSMUSG00000004446,ENSMUSG00000043613,ENSMUSG00000022037,ENSMUSG00000024778,ENSMUSG00000029361,…	0.000444592165219348	0.00448510027211702	0.0456026058631922
GO:0071363	cellular response to growth factor stimulus	BP	31	562	620	21568	ENSMUSG00000022144,ENSMUSG00000031613,ENSMUSG00000035385,ENSMUSG00000029287,ENSMUSG00000036585,ENSMUSG00000021732,ENSMUSG00000027208,ENSMUSG00000021974,ENSMUSG00000000182,ENSMUSG00000021765,ENSMUSG00000021943,ENSMUSG00000073802,ENSMUSG00000025427,ENSMUSG00000024868,ENSMUSG00000031380,ENSMUSG00000031520,ENSMUSG00000022309,ENSMUSG00000021109,ENSMUSG00000025746,ENSMUSG00000025969,ENSMUSG00000022114,…	0.000448211471275411	0.0045158449127608	0.0551601423487545
GO:0098797	plasma membrane protein complex	CC	28	488	620	21568	ENSMUSG00000024186,ENSMUSG00000049281,ENSMUSG00000028525,ENSMUSG00000050953,ENSMUSG00000047976,ENSMUSG00000050556,ENSMUSG00000062785,ENSMUSG00000047330,ENSMUSG00000028033,ENSMUSG00000075224,ENSMUSG00000020911,ENSMUSG00000024778,ENSMUSG00000029287,ENSMUSG00000027962,ENSMUSG00000061232,ENSMUSG00000079507,ENSMUSG00000067235,ENSMUSG00000035929,ENSMUSG00000060550,ENSMUSG00000073409,ENSMUSG00000024610,…	0.000452565776181857	0.00455390709052291	0.0573770491803279
GO:0001666	response to hypoxia	BP	15	192	620	21568	ENSMUSG00000021109,ENSMUSG00000078566,ENSMUSG00000022051,ENSMUSG00000021127,ENSMUSG00000024140,ENSMUSG00000038412,ENSMUSG00000037161,ENSMUSG00000003955,ENSMUSG00000014776,ENSMUSG00000006494,ENSMUSG00000029084,ENSMUSG00000031380,ENSMUSG00000020826,ENSMUSG00000072941,ENSMUSG00000031520	0.000458651161802764	0.00460926911842243	0.078125
GO:0043433	negative regulation of DNA-binding transcription factor activity	BP	13	152	620	21568	ENSMUSG00000021025,ENSMUSG00000024087,ENSMUSG00000022126,ENSMUSG00000003032,ENSMUSG00000019850,ENSMUSG00000020227,ENSMUSG00000032691,ENSMUSG00000042677,ENSMUSG00000055994,ENSMUSG00000024042,ENSMUSG00000062563,ENSMUSG00000021466,ENSMUSG00000020601	0.000459512194831296	0.00461205441800814	0.0855263157894737
GO:0051172	negative regulation of nitrogen compound metabolic process	BP	88	2155	620	21568	ENSMUSG00000020473,ENSMUSG00000007805,ENSMUSG00000024868,ENSMUSG00000058665,ENSMUSG00000024140,ENSMUSG00000021974,ENSMUSG00000021765,ENSMUSG00000021109,ENSMUSG00000003032,ENSMUSG00000009248,ENSMUSG00000049723,ENSMUSG00000024042,ENSMUSG00000025025,ENSMUSG00000028163,ENSMUSG00000025225,ENSMUSG00000021466,ENSMUSG00000002983,ENSMUSG00000022479,ENSMUSG00000022306,ENSMUSG00000031965,ENSMUSG00000048385,…	0.0004627041328437	0.004638197900168	0.0408352668213457
GO:0006766	vitamin metabolic process	BP	8	64	620	21568	ENSMUSG00000032561,ENSMUSG00000046402,ENSMUSG00000028163,ENSMUSG00000037440,ENSMUSG00000020010,ENSMUSG00000002308,ENSMUSG00000000182,ENSMUSG00000022479	0.000477937237354307	0.00477272596442689	0.125
GO:0032637	interleukin-8 production	BP	8	64	620	21568	ENSMUSG00000016024,ENSMUSG00000027995,ENSMUSG00000055994,ENSMUSG00000053175,ENSMUSG00000003032,ENSMUSG00000064246,ENSMUSG00000020826,ENSMUSG00000051439	0.000477937237354307	0.00477272596442689	0.125
GO:2001237	negative regulation of extrinsic apoptotic signaling pathway	BP	10	97	620	21568	ENSMUSG00000037405,ENSMUSG00000019850,ENSMUSG00000020696,ENSMUSG00000014776,ENSMUSG00000018916,ENSMUSG00000021732,ENSMUSG00000022144,ENSMUSG00000040329,ENSMUSG00000029373,ENSMUSG00000024901	0.000477215014566829	0.00477272596442689	0.103092783505155
GO:0001763	morphogenesis of a branching structure	BP	17	235	620	21568	ENSMUSG00000022309,ENSMUSG00000031965,ENSMUSG00000022144,ENSMUSG00000021466,ENSMUSG00000021732,ENSMUSG00000022114,ENSMUSG00000051920,ENSMUSG00000020676,ENSMUSG00000027208,ENSMUSG00000025746,ENSMUSG00000028780,ENSMUSG00000030790,ENSMUSG00000053113,ENSMUSG00000036585,ENSMUSG00000022479,ENSMUSG00000049115,ENSMUSG00000068122	0.000482560592474245	0.00481281075751775	0.0723404255319149
GO:0006753	nucleoside phosphate metabolic process	BP	30	540	620	21568	ENSMUSG00000004267,ENSMUSG00000057666,ENSMUSG00000028307,ENSMUSG00000052392,ENSMUSG00000021109,ENSMUSG00000025150,ENSMUSG00000009876,ENSMUSG00000028527,ENSMUSG00000030790,ENSMUSG00000059588,ENSMUSG00000005686,ENSMUSG00000059173,ENSMUSG00000028525,ENSMUSG00000072949,ENSMUSG00000030945,ENSMUSG00000039450,ENSMUSG00000032561,ENSMUSG00000015085,ENSMUSG00000006494,ENSMUSG00000018500,ENSMUSG00000029361,…	0.00049036507147236	0.00488271373641213	0.0555555555555556
GO:0006816	calcium ion transport	BP	24	394	620	21568	ENSMUSG00000061414,ENSMUSG00000014776,ENSMUSG00000034997,ENSMUSG00000041347,ENSMUSG00000034855,ENSMUSG00000044338,ENSMUSG00000052353,ENSMUSG00000050953,ENSMUSG00000022479,ENSMUSG00000037405,ENSMUSG00000029361,ENSMUSG00000014813,ENSMUSG00000025804,ENSMUSG00000011008,ENSMUSG00000046634,ENSMUSG00000035352,ENSMUSG00000025496,ENSMUSG00000026271,ENSMUSG00000028525,ENSMUSG00000031880,ENSMUSG00000040016,…	0.000490805761072444	0.00488271373641213	0.0609137055837563
GO:0098805	whole membrane	CC	50	1068	620	21568	ENSMUSG00000026712,ENSMUSG00000026177,ENSMUSG00000020696,ENSMUSG00000049115,ENSMUSG00000019832,ENSMUSG00000026580,ENSMUSG00000023030,ENSMUSG00000052353,ENSMUSG00000027359,ENSMUSG00000055782,ENSMUSG00000008540,ENSMUSG00000076441,ENSMUSG00000078566,ENSMUSG00000022051,ENSMUSG00000050953,ENSMUSG00000029361,ENSMUSG00000037161,ENSMUSG00000047363,ENSMUSG00000020333,ENSMUSG00000003617,ENSMUSG00000032561,…	0.000502984737447142	0.00499758042905028	0.0468164794007491
GO:0043434	response to peptide hormone	BP	19	280	620	21568	ENSMUSG00000026888,ENSMUSG00000024990,ENSMUSG00000021127,ENSMUSG00000029287,ENSMUSG00000049115,ENSMUSG00000027562,ENSMUSG00000053113,ENSMUSG00000038037,ENSMUSG00000045658,ENSMUSG00000028163,ENSMUSG00000037161,ENSMUSG00000066800,ENSMUSG00000009281,ENSMUSG00000066361,ENSMUSG00000029361,ENSMUSG00000021091,ENSMUSG00000028307,ENSMUSG00000066363,ENSMUSG00000079014	0.000511251072013749	0.00507333193195553	0.0678571428571429
GO:0042311	vasodilation	BP	6	36	620	21568	ENSMUSG00000068122,ENSMUSG00000006818,ENSMUSG00000018500,ENSMUSG00000037580,ENSMUSG00000022875,ENSMUSG00000029361	0.000514316455785679	0.00509734715715317	0.166666666666667
GO:0002335	mature B cell differentiation	BP	5	24	620	21568	ENSMUSG00000053175,ENSMUSG00000019850,ENSMUSG00000038608,ENSMUSG00000031239,ENSMUSG00000008496	0.000521497828929354	0.00514913918839121	0.208333333333333
GO:0030574	collagen catabolic process	BP	5	24	620	21568	ENSMUSG00000047562,ENSMUSG00000050578,ENSMUSG00000043613,ENSMUSG00000017737,ENSMUSG00000057729	0.000521497828929354	0.00514913918839121	0.208333333333333
GO:0090025	regulation of monocyte chemotaxis	BP	5	24	620	21568	ENSMUSG00000024397,ENSMUSG00000025804,ENSMUSG00000034855,ENSMUSG00000035385,ENSMUSG00000042306	0.000521497828929354	0.00514913918839121	0.208333333333333
GO:0002833	positive regulation of response to biotic stimulus	BP	7	50	620	21568	ENSMUSG00000022126,ENSMUSG00000055994,ENSMUSG00000015305,ENSMUSG00000029380,ENSMUSG00000037921,ENSMUSG00000027995,ENSMUSG00000041135	0.000535413574564865	0.00526506082880455	0.14
GO:0030949	positive regulation of vascular endothelial growth factor receptor signaling pathway	BP	4	14	620	21568	ENSMUSG00000022309,ENSMUSG00000021732,ENSMUSG00000021974,ENSMUSG00000021109	0.000537904049733545	0.00526506082880455	0.285714285714286
GO:0032613	interleukin-10 production	BP	7	50	620	21568	ENSMUSG00000026656,ENSMUSG00000026012,ENSMUSG00000027995,ENSMUSG00000055994,ENSMUSG00000020601,ENSMUSG00000053175,ENSMUSG00000028965	0.000535413574564865	0.00526506082880455	0.14
GO:0034134	toll-like receptor 2 signaling pathway	BP	4	14	620	21568	ENSMUSG00000022126,ENSMUSG00000055994,ENSMUSG00000027995,ENSMUSG00000041135	0.000537904049733545	0.00526506082880455	0.285714285714286
GO:0051712	positive regulation of killing of cells of other organism	BP	4	14	620	21568	ENSMUSG00000042244,ENSMUSG00000057666,ENSMUSG00000029380,ENSMUSG00000020826	0.000537904049733545	0.00526506082880455	0.285714285714286
GO:2000257	regulation of protein activation cascade	BP	4	14	620	21568	ENSMUSG00000023224,ENSMUSG00000030111,ENSMUSG00000024164,ENSMUSG00000026399	0.000537904049733545	0.00526506082880455	0.285714285714286
GO:0004089	carbonate dehydratase activity	MF	4	14	620	21568	ENSMUSG00000027562,ENSMUSG00000027555,ENSMUSG00000032373,ENSMUSG00000028463	0.000537904049733545	0.00526506082880455	0.285714285714286
GO:0010821	regulation of mitochondrion organization	BP	15	196	620	21568	ENSMUSG00000078566,ENSMUSG00000037161,ENSMUSG00000019929,ENSMUSG00000004446,ENSMUSG00000024778,ENSMUSG00000017737,ENSMUSG00000003955,ENSMUSG00000038412,ENSMUSG00000014776,ENSMUSG00000045658,ENSMUSG00000003541,ENSMUSG00000022051,ENSMUSG00000021109,ENSMUSG00000000794,ENSMUSG00000036718	0.000569384830093849	0.00556630046152391	0.076530612244898
GO:0050871	positive regulation of B cell activation	BP	9	82	620	21568	ENSMUSG00000029082,ENSMUSG00000029084,ENSMUSG00000024610,ENSMUSG00000040329,ENSMUSG00000002308,ENSMUSG00000031304,ENSMUSG00000026012,ENSMUSG00000025746,ENSMUSG00000055994	0.000572662471657508	0.00559142257555335	0.109756097560976
GO:0009888	tissue development	BP	75	1786	620	21568	ENSMUSG00000022309,ENSMUSG00000031965,ENSMUSG00000021125,ENSMUSG00000022144,ENSMUSG00000025934,ENSMUSG00000021466,ENSMUSG00000024868,ENSMUSG00000021109,ENSMUSG00000019966,ENSMUSG00000025969,ENSMUSG00000028780,ENSMUSG00000025491,ENSMUSG00000029287,ENSMUSG00000030790,ENSMUSG00000017009,ENSMUSG00000014813,ENSMUSG00000000532,ENSMUSG00000050953,ENSMUSG00000013584,ENSMUSG00000027562,ENSMUSG00000028463,…	0.000575726810028176	0.00561004791474324	0.041993281075028
GO:0010605	negative regulation of macromolecule metabolic process	BP	97	2440	620	21568	ENSMUSG00000020473,ENSMUSG00000007805,ENSMUSG00000024868,ENSMUSG00000058665,ENSMUSG00000024140,ENSMUSG00000021974,ENSMUSG00000021765,ENSMUSG00000021109,ENSMUSG00000003032,ENSMUSG00000009248,ENSMUSG00000049723,ENSMUSG00000024042,ENSMUSG00000025025,ENSMUSG00000028163,ENSMUSG00000025225,ENSMUSG00000021466,ENSMUSG00000002983,ENSMUSG00000022479,ENSMUSG00000022306,ENSMUSG00000031965,ENSMUSG00000048385,…	0.000575990487258738	0.00561004791474324	0.0397540983606557
GO:0032269	negative regulation of cellular protein metabolic process	BP	45	938	620	21568	ENSMUSG00000023224,ENSMUSG00000030111,ENSMUSG00000022309,ENSMUSG00000041347,ENSMUSG00000020427,ENSMUSG00000024066,ENSMUSG00000028517,ENSMUSG00000045658,ENSMUSG00000042677,ENSMUSG00000053113,ENSMUSG00000038037,ENSMUSG00000019929,ENSMUSG00000025746,ENSMUSG00000044813,ENSMUSG00000050896,ENSMUSG00000000983,ENSMUSG00000066361,ENSMUSG00000022875,ENSMUSG00000062345,ENSMUSG00000017002,ENSMUSG00000027834,…	0.000577172345096569	0.00561463590383965	0.0479744136460554
GO:0002637	regulation of immunoglobulin production	BP	8	66	620	21568	ENSMUSG00000026656,ENSMUSG00000031289,ENSMUSG00000030895,ENSMUSG00000026012,ENSMUSG00000025746,ENSMUSG00000024990,ENSMUSG00000024810,ENSMUSG00000019850	0.000589847521395304	0.00573088016174847	0.121212121212121
GO:0019216	regulation of lipid metabolic process	BP	20	306	620	21568	ENSMUSG00000006494,ENSMUSG00000034997,ENSMUSG00000024164,ENSMUSG00000030747,ENSMUSG00000020333,ENSMUSG00000024042,ENSMUSG00000049115,ENSMUSG00000018500,ENSMUSG00000027399,ENSMUSG00000028163,ENSMUSG00000055782,ENSMUSG00000020901,ENSMUSG00000055994,ENSMUSG00000036585,ENSMUSG00000002289,ENSMUSG00000009281,ENSMUSG00000022479,ENSMUSG00000075520,ENSMUSG00000057074,ENSMUSG00000039958	0.000592645092207683	0.00575098720313082	0.065359477124183
GO:0009620	response to fungus	BP	6	37	620	21568	ENSMUSG00000027832,ENSMUSG00000027995,ENSMUSG00000057666,ENSMUSG00000023349,ENSMUSG00000009281,ENSMUSG00000029380	0.000599111643046475	0.00580660474653264	0.162162162162162
GO:0006979	response to oxidative stress	BP	23	376	620	21568	ENSMUSG00000006818,ENSMUSG00000024087,ENSMUSG00000006494,ENSMUSG00000029084,ENSMUSG00000023030,ENSMUSG00000042677,ENSMUSG00000017737,ENSMUSG00000031722,ENSMUSG00000024140,ENSMUSG00000021109,ENSMUSG00000078566,ENSMUSG00000025746,ENSMUSG00000026822,ENSMUSG00000019850,ENSMUSG00000008540,ENSMUSG00000021591,ENSMUSG00000037440,ENSMUSG00000014776,ENSMUSG00000021596,ENSMUSG00000043613,ENSMUSG00000037580,…	0.000602250339763727	0.00582987185513931	0.0611702127659574
GO:0001974	blood vessel remodeling	BP	7	51	620	21568	ENSMUSG00000050953,ENSMUSG00000024140,ENSMUSG00000021732,ENSMUSG00000034394,ENSMUSG00000028780,ENSMUSG00000029287,ENSMUSG00000014776	0.000605423546821981	0.00585341566260321	0.137254901960784
GO:0097367	carbohydrate derivative binding	MF	84	2056	620	21568	ENSMUSG00000051439,ENSMUSG00000016024,ENSMUSG00000026580,ENSMUSG00000027995,ENSMUSG00000000532,ENSMUSG00000028527,ENSMUSG00000076441,ENSMUSG00000006567,ENSMUSG00000057897,ENSMUSG00000015085,ENSMUSG00000027797,ENSMUSG00000033826,ENSMUSG00000024042,ENSMUSG00000040584,ENSMUSG00000066800,ENSMUSG00000024235,ENSMUSG00000027359,ENSMUSG00000055782,ENSMUSG00000020334,ENSMUSG00000042349,ENSMUSG00000027078,…	0.000620402083857	0.00599089982932328	0.0408560311284047
GO:0070997	neuron death	BP	23	377	620	21568	ENSMUSG00000035105,ENSMUSG00000022309,ENSMUSG00000056501,ENSMUSG00000030077,ENSMUSG00000058665,ENSMUSG00000022144,ENSMUSG00000021109,ENSMUSG00000031765,ENSMUSG00000035352,ENSMUSG00000006818,ENSMUSG00000029005,ENSMUSG00000024778,ENSMUSG00000000982,ENSMUSG00000078566,ENSMUSG00000057666,ENSMUSG00000003955,ENSMUSG00000022037,ENSMUSG00000038067,ENSMUSG00000025746,ENSMUSG00000026656,ENSMUSG00000029361,…	0.00062452961358922	0.00602339367245574	0.0610079575596817
GO:0006140	regulation of nucleotide metabolic process	BP	9	83	620	21568	ENSMUSG00000021109,ENSMUSG00000006494,ENSMUSG00000018500,ENSMUSG00000029361,ENSMUSG00000020826,ENSMUSG00000016194,ENSMUSG00000003541,ENSMUSG00000034997,ENSMUSG00000045658	0.000626245299124339	0.0060252273054606	0.108433734939759
GO:0035710	CD4-positive, alpha-beta T cell activation	BP	9	83	620	21568	ENSMUSG00000031304,ENSMUSG00000056501,ENSMUSG00000002983,ENSMUSG00000053175,ENSMUSG00000044813,ENSMUSG00000041135,ENSMUSG00000025746,ENSMUSG00000032691,ENSMUSG00000021125	0.000626245299124339	0.0060252273054606	0.108433734939759
GO:0030278	regulation of ossification	BP	16	219	620	21568	ENSMUSG00000024868,ENSMUSG00000021109,ENSMUSG00000040046,ENSMUSG00000050953,ENSMUSG00000000182,ENSMUSG00000031342,ENSMUSG00000025804,ENSMUSG00000027339,ENSMUSG00000007805,ENSMUSG00000021943,ENSMUSG00000021466,ENSMUSG00000026725,ENSMUSG00000056501,ENSMUSG00000071637,ENSMUSG00000073489,ENSMUSG00000019359	0.000628787626384171	0.00604232781120263	0.0730593607305936
GO:0043372	positive regulation of CD4-positive, alpha-beta T cell differentiation	BP	5	25	620	21568	ENSMUSG00000031304,ENSMUSG00000044813,ENSMUSG00000041135,ENSMUSG00000025746,ENSMUSG00000032691	0.000636581506767819	0.00608869023754463	0.2
GO:0044117	growth of symbiont in host	BP	5	25	620	21568	ENSMUSG00000038357,ENSMUSG00000016024,ENSMUSG00000027995,ENSMUSG00000055994,ENSMUSG00000042244	0.000636581506767819	0.00608869023754463	0.2
GO:0048148	behavioral response to cocaine	BP	5	25	620	21568	ENSMUSG00000025496,ENSMUSG00000034997,ENSMUSG00000029361,ENSMUSG00000039683,ENSMUSG00000061751	0.000636581506767819	0.00608869023754463	0.2
GO:0070848	response to growth factor	BP	31	574	620	21568	ENSMUSG00000022144,ENSMUSG00000031613,ENSMUSG00000035385,ENSMUSG00000029287,ENSMUSG00000036585,ENSMUSG00000021732,ENSMUSG00000027208,ENSMUSG00000021974,ENSMUSG00000000182,ENSMUSG00000021765,ENSMUSG00000021943,ENSMUSG00000073802,ENSMUSG00000025427,ENSMUSG00000024868,ENSMUSG00000031380,ENSMUSG00000031520,ENSMUSG00000022309,ENSMUSG00000021109,ENSMUSG00000025746,ENSMUSG00000025969,ENSMUSG00000022114,…	0.000636695548324075	0.00608869023754463	0.054006968641115
GO:1901568	fatty acid derivative metabolic process	BP	11	119	620	21568	ENSMUSG00000024610,ENSMUSG00000050737,ENSMUSG00000027995,ENSMUSG00000028583,ENSMUSG00000031613,ENSMUSG00000024087,ENSMUSG00000061740,ENSMUSG00000074604,ENSMUSG00000052974,ENSMUSG00000030747,ENSMUSG00000030945	0.000646300082028596	0.00616560911587425	0.092436974789916
GO:0036477	somatodendritic compartment	CC	44	916	620	21568	ENSMUSG00000076441,ENSMUSG00000033538,ENSMUSG00000025804,ENSMUSG00000025496,ENSMUSG00000004267,ENSMUSG00000024778,ENSMUSG00000025892,ENSMUSG00000024211,ENSMUSG00000034997,ENSMUSG00000047976,ENSMUSG00000050556,ENSMUSG00000059173,ENSMUSG00000040016,ENSMUSG00000035385,ENSMUSG00000027834,ENSMUSG00000062591,ENSMUSG00000019890,ENSMUSG00000021591,ENSMUSG00000000794,ENSMUSG00000018012,ENSMUSG00000035131,…	0.00064597295516814	0.00616560911587425	0.0480349344978166
GO:0051896	regulation of protein kinase B signaling	BP	12	138	620	21568	ENSMUSG00000022309,ENSMUSG00000026012,ENSMUSG00000064246,ENSMUSG00000038067,ENSMUSG00000035273,ENSMUSG00000025746,ENSMUSG00000022114,ENSMUSG00000017446,ENSMUSG00000036136,ENSMUSG00000003032,ENSMUSG00000043613,ENSMUSG00000024066	0.000648184663276135	0.00617612865526923	0.0869565217391304
GO:0060627	regulation of vesicle-mediated transport	BP	27	475	620	21568	ENSMUSG00000024868,ENSMUSG00000022309,ENSMUSG00000021700,ENSMUSG00000033595,ENSMUSG00000027220,ENSMUSG00000058420,ENSMUSG00000046314,ENSMUSG00000031289,ENSMUSG00000018500,ENSMUSG00000000290,ENSMUSG00000021596,ENSMUSG00000051439,ENSMUSG00000021591,ENSMUSG00000050556,ENSMUSG00000022037,ENSMUSG00000026656,ENSMUSG00000057729,ENSMUSG00000027995,ENSMUSG00000024164,ENSMUSG00000055447,ENSMUSG00000026177,…	0.000654851994607593	0.00623213964506672	0.0568421052631579
GO:0044444	cytoplasmic part	CC	263	7805	620	21568	ENSMUSG00000046794,ENSMUSG00000062563,ENSMUSG00000062591,ENSMUSG00000050953,ENSMUSG00000028527,ENSMUSG00000021125,ENSMUSG00000076441,ENSMUSG00000004446,ENSMUSG00000078566,ENSMUSG00000022051,ENSMUSG00000033538,ENSMUSG00000025150,ENSMUSG00000022037,ENSMUSG00000024087,ENSMUSG00000024778,ENSMUSG00000024661,ENSMUSG00000057666,ENSMUSG00000074896,ENSMUSG00000022126,ENSMUSG00000026664,ENSMUSG00000043613,…	0.000678060161032065	0.00644524333573078	0.0336963484945548
GO:0002367	cytokine production involved in immune response	BP	9	84	620	21568	ENSMUSG00000026177,ENSMUSG00000027995,ENSMUSG00000055994,ENSMUSG00000022309,ENSMUSG00000020227,ENSMUSG00000026068,ENSMUSG00000024610,ENSMUSG00000025746,ENSMUSG00000032691	0.000683857275892652	0.0064847402428284	0.107142857142857
GO:0002702	positive regulation of production of molecular mediator of immune response	BP	9	84	620	21568	ENSMUSG00000030895,ENSMUSG00000055994,ENSMUSG00000026012,ENSMUSG00000025746,ENSMUSG00000024990,ENSMUSG00000024810,ENSMUSG00000024610,ENSMUSG00000027995,ENSMUSG00000032691	0.000683857275892652	0.0064847402428284	0.107142857142857
GO:0002698	negative regulation of immune effector process	BP	11	120	620	21568	ENSMUSG00000026656,ENSMUSG00000023224,ENSMUSG00000030111,ENSMUSG00000019850,ENSMUSG00000031289,ENSMUSG00000055994,ENSMUSG00000022309,ENSMUSG00000055561,ENSMUSG00000020227,ENSMUSG00000042244,ENSMUSG00000024810	0.000693467286131181	0.00655286830295716	0.0916666666666667
GO:0048468	cell development	BP	87	2153	620	21568	ENSMUSG00000024868,ENSMUSG00000026840,ENSMUSG00000029377,ENSMUSG00000022144,ENSMUSG00000021109,ENSMUSG00000019966,ENSMUSG00000025969,ENSMUSG00000028780,ENSMUSG00000014813,ENSMUSG00000079092,ENSMUSG00000031520,ENSMUSG00000050953,ENSMUSG00000026725,ENSMUSG00000005202,ENSMUSG00000040829,ENSMUSG00000069601,ENSMUSG00000027797,ENSMUSG00000020902,ENSMUSG00000025020,ENSMUSG00000025427,ENSMUSG00000075224,…	0.00069366976195473	0.00655286830295716	0.0404087320018579
GO:1903523	negative regulation of blood circulation	BP	6	38	620	21568	ENSMUSG00000068122,ENSMUSG00000029361,ENSMUSG00000030790,ENSMUSG00000021109,ENSMUSG00000037010,ENSMUSG00000042677	0.000694360143002297	0.00655286830295716	0.157894736842105
GO:0046915	transition metal ion transmembrane transporter activity	MF	6	38	620	21568	ENSMUSG00000006567,ENSMUSG00000023030,ENSMUSG00000026177,ENSMUSG00000022094,ENSMUSG00000053897,ENSMUSG00000063354	0.000694360143002297	0.00655286830295716	0.157894736842105
GO:0044267	cellular protein metabolic process	BP	155	4261	620	21568	ENSMUSG00000073802,ENSMUSG00000021127,ENSMUSG00000026177,ENSMUSG00000035352,ENSMUSG00000000182,ENSMUSG00000025496,ENSMUSG00000036585,ENSMUSG00000021732,ENSMUSG00000024610,ENSMUSG00000015305,ENSMUSG00000020642,ENSMUSG00000025427,ENSMUSG00000047496,ENSMUSG00000027078,ENSMUSG00000023224,ENSMUSG00000030111,ENSMUSG00000053113,ENSMUSG00000038037,ENSMUSG00000023473,ENSMUSG00000022309,ENSMUSG00000041347,…	0.000705157428270052	0.00664682401659324	0.0363764374559962
GO:0097756	negative regulation of blood vessel diameter	BP	10	102	620	21568	ENSMUSG00000034997,ENSMUSG00000049115,ENSMUSG00000030790,ENSMUSG00000021109,ENSMUSG00000029361,ENSMUSG00000037010,ENSMUSG00000029084,ENSMUSG00000050953,ENSMUSG00000037405,ENSMUSG00000040016	0.000711358508591966	0.00669728350341828	0.0980392156862745
GO:0061041	regulation of wound healing	BP	12	140	620	21568	ENSMUSG00000017446,ENSMUSG00000028583,ENSMUSG00000026580,ENSMUSG00000023224,ENSMUSG00000035459,ENSMUSG00000035273,ENSMUSG00000022875,ENSMUSG00000060459,ENSMUSG00000028517,ENSMUSG00000050953,ENSMUSG00000035385,ENSMUSG00000040016	0.000736847422952624	0.00692899737369378	0.0857142857142857
GO:0002606	positive regulation of dendritic cell antigen processing and presentation	BP	3	7	620	21568	ENSMUSG00000024610,ENSMUSG00000026177,ENSMUSG00000055994	0.000758872049444746	0.00700272233477108	0.428571428571429
GO:0002759	regulation of antimicrobial humoral response	BP	3	7	620	21568	ENSMUSG00000022126,ENSMUSG00000055561,ENSMUSG00000055994	0.000758872049444746	0.00700272233477108	0.428571428571429
GO:0015677	copper ion import	BP	3	7	620	21568	ENSMUSG00000023030,ENSMUSG00000006567,ENSMUSG00000012428	0.000758872049444746	0.00700272233477108	0.428571428571429
GO:0031282	regulation of guanylate cyclase activity	BP	3	7	620	21568	ENSMUSG00000018500,ENSMUSG00000029361,ENSMUSG00000020826	0.000758872049444746	0.00700272233477108	0.428571428571429
GO:0034144	negative regulation of toll-like receptor 4 signaling pathway	BP	3	7	620	21568	ENSMUSG00000022126,ENSMUSG00000056130,ENSMUSG00000052688	0.000758872049444746	0.00700272233477108	0.428571428571429
GO:0035931	mineralocorticoid secretion	BP	3	7	620	21568	ENSMUSG00000049115,ENSMUSG00000068122,ENSMUSG00000017446	0.000758872049444746	0.00700272233477108	0.428571428571429
GO:0035932	aldosterone secretion	BP	3	7	620	21568	ENSMUSG00000049115,ENSMUSG00000068122,ENSMUSG00000017446	0.000758872049444746	0.00700272233477108	0.428571428571429
GO:0071649	regulation of chemokine (C-C motif) ligand 5 production	BP	3	7	620	21568	ENSMUSG00000021125,ENSMUSG00000056130,ENSMUSG00000011008	0.000758872049444746	0.00700272233477108	0.428571428571429
GO:0071704	organic substance metabolic process	BP	317	9659	620	21568	ENSMUSG00000027359,ENSMUSG00000055782,ENSMUSG00000036138,ENSMUSG00000052392,ENSMUSG00000021125,ENSMUSG00000076441,ENSMUSG00000073802,ENSMUSG00000020473,ENSMUSG00000007805,ENSMUSG00000024868,ENSMUSG00000058665,ENSMUSG00000024140,ENSMUSG00000021974,ENSMUSG00000021765,ENSMUSG00000021109,ENSMUSG00000003032,ENSMUSG00000009248,ENSMUSG00000049723,ENSMUSG00000024042,ENSMUSG00000025025,ENSMUSG00000028163,…	0.000750863767867544	0.00700272233477108	0.0328191324153639
GO:0097193	intrinsic apoptotic signaling pathway	BP	19	289	620	21568	ENSMUSG00000003541,ENSMUSG00000006818,ENSMUSG00000042349,ENSMUSG00000024087,ENSMUSG00000006494,ENSMUSG00000053175,ENSMUSG00000073489,ENSMUSG00000033538,ENSMUSG00000056501,ENSMUSG00000024610,ENSMUSG00000037440,ENSMUSG00000014776,ENSMUSG00000004446,ENSMUSG00000022037,ENSMUSG00000044337,ENSMUSG00000032369,ENSMUSG00000021109,ENSMUSG00000078566,ENSMUSG00000017737	0.000749797302194793	0.00700272233477108	0.0657439446366782
GO:2000389	regulation of neutrophil extravasation	BP	3	7	620	21568	ENSMUSG00000027399,ENSMUSG00000026072,ENSMUSG00000040016	0.000758872049444746	0.00700272233477108	0.428571428571429
GO:2000391	positive regulation of neutrophil extravasation	BP	3	7	620	21568	ENSMUSG00000027399,ENSMUSG00000026072,ENSMUSG00000040016	0.000758872049444746	0.00700272233477108	0.428571428571429
GO:2000698	positive regulation of epithelial cell differentiation involved in kidney development	BP	3	7	620	21568	ENSMUSG00000022144,ENSMUSG00000034394,ENSMUSG00000029086	0.000758872049444746	0.00700272233477108	0.428571428571429
GO:2000855	regulation of mineralocorticoid secretion	BP	3	7	620	21568	ENSMUSG00000049115,ENSMUSG00000068122,ENSMUSG00000017446	0.000758872049444746	0.00700272233477108	0.428571428571429
GO:2000858	regulation of aldosterone secretion	BP	3	7	620	21568	ENSMUSG00000049115,ENSMUSG00000068122,ENSMUSG00000017446	0.000758872049444746	0.00700272233477108	0.428571428571429
GO:0005384	manganese ion transmembrane transporter activity	MF	3	7	620	21568	ENSMUSG00000026177,ENSMUSG00000023030,ENSMUSG00000022094	0.000758872049444746	0.00700272233477108	0.428571428571429
GO:0009713	catechol-containing compound biosynthetic process	BP	5	26	620	21568	ENSMUSG00000049115,ENSMUSG00000068122,ENSMUSG00000037580,ENSMUSG00000061740,ENSMUSG00000024140	0.000769674744975979	0.00706116238160889	0.192307692307692
GO:0042423	catecholamine biosynthetic process	BP	5	26	620	21568	ENSMUSG00000049115,ENSMUSG00000068122,ENSMUSG00000037580,ENSMUSG00000061740,ENSMUSG00000024140	0.000769674744975979	0.00706116238160889	0.192307692307692
GO:0044110	growth involved in symbiotic interaction	BP	5	26	620	21568	ENSMUSG00000038357,ENSMUSG00000016024,ENSMUSG00000027995,ENSMUSG00000055994,ENSMUSG00000042244	0.000769674744975979	0.00706116238160889	0.192307692307692
GO:0044116	growth of symbiont involved in interaction with host	BP	5	26	620	21568	ENSMUSG00000038357,ENSMUSG00000016024,ENSMUSG00000027995,ENSMUSG00000055994,ENSMUSG00000042244	0.000769674744975979	0.00706116238160889	0.192307692307692
GO:0005104	fibroblast growth factor receptor binding	MF	5	26	620	21568	ENSMUSG00000000182,ENSMUSG00000021732,ENSMUSG00000027208,ENSMUSG00000036585,ENSMUSG00000021974	0.000769674744975979	0.00706116238160889	0.192307692307692
GO:0043542	endothelial cell migration	BP	13	161	620	21568	ENSMUSG00000045930,ENSMUSG00000022309,ENSMUSG00000036585,ENSMUSG00000015305,ENSMUSG00000042677,ENSMUSG00000046318,ENSMUSG00000019929,ENSMUSG00000014813,ENSMUSG00000079092,ENSMUSG00000031520,ENSMUSG00000003032,ENSMUSG00000024087,ENSMUSG00000000290	0.00079191297848546	0.00725675245598219	0.0807453416149068
GO:0010594	regulation of endothelial cell migration	BP	11	122	620	21568	ENSMUSG00000022309,ENSMUSG00000036585,ENSMUSG00000015305,ENSMUSG00000042677,ENSMUSG00000046318,ENSMUSG00000019929,ENSMUSG00000014813,ENSMUSG00000079092,ENSMUSG00000031520,ENSMUSG00000028517,ENSMUSG00000003032	0.000796411957959655	0.00728952266039782	0.0901639344262295
GO:0001868	regulation of complement activation, lectin pathway	BP	2	2	620	21568	ENSMUSG00000023224,ENSMUSG00000030111	0.000825054667127312	0.00731437353045863	1
GO:0001869	negative regulation of complement activation, lectin pathway	BP	2	2	620	21568	ENSMUSG00000023224,ENSMUSG00000030111	0.000825054667127312	0.00731437353045863	1
GO:0001933	negative regulation of protein phosphorylation	BP	24	408	620	21568	ENSMUSG00000053113,ENSMUSG00000038037,ENSMUSG00000019929,ENSMUSG00000025746,ENSMUSG00000044813,ENSMUSG00000050896,ENSMUSG00000022114,ENSMUSG00000024868,ENSMUSG00000029361,ENSMUSG00000027339,ENSMUSG00000034422,ENSMUSG00000020227,ENSMUSG00000019850,ENSMUSG00000003032,ENSMUSG00000034394,ENSMUSG00000004558,ENSMUSG00000020400,ENSMUSG00000022309,ENSMUSG00000041347,ENSMUSG00000020427,ENSMUSG00000024066,…	0.000801027948445299	0.00731437353045863	0.0588235294117647
GO:0002266	follicular dendritic cell activation	BP	2	2	620	21568	ENSMUSG00000053175,ENSMUSG00000025225	0.000825054667127312	0.00731437353045863	1
GO:0002268	follicular dendritic cell differentiation	BP	2	2	620	21568	ENSMUSG00000053175,ENSMUSG00000025225	0.000825054667127312	0.00731437353045863	1
GO:0009117	nucleotide metabolic process	BP	29	532	620	21568	ENSMUSG00000004267,ENSMUSG00000057666,ENSMUSG00000028307,ENSMUSG00000052392,ENSMUSG00000021109,ENSMUSG00000025150,ENSMUSG00000009876,ENSMUSG00000028527,ENSMUSG00000030790,ENSMUSG00000059588,ENSMUSG00000005686,ENSMUSG00000059173,ENSMUSG00000028525,ENSMUSG00000072949,ENSMUSG00000030945,ENSMUSG00000039450,ENSMUSG00000006494,ENSMUSG00000018500,ENSMUSG00000029361,ENSMUSG00000020826,ENSMUSG00000064120,…	0.000814877651270482	0.00731437353045863	0.0545112781954887
GO:0015939	pantothenate metabolic process	BP	2	2	620	21568	ENSMUSG00000037440,ENSMUSG00000020010	0.000825054667127312	0.00731437353045863	1
GO:0030193	regulation of blood coagulation	BP	9	86	620	21568	ENSMUSG00000017446,ENSMUSG00000028583,ENSMUSG00000026580,ENSMUSG00000035273,ENSMUSG00000022875,ENSMUSG00000060459,ENSMUSG00000023224,ENSMUSG00000040016,ENSMUSG00000035459	0.000812073433750874	0.00731437353045863	0.104651162790698
GO:0035691	macrophage migration inhibitory factor signaling pathway	BP	2	2	620	21568	ENSMUSG00000022309,ENSMUSG00000024610	0.000825054667127312	0.00731437353045863	1
GO:0045861	negative regulation of proteolysis	BP	20	314	620	21568	ENSMUSG00000023224,ENSMUSG00000030111,ENSMUSG00000000983,ENSMUSG00000066361,ENSMUSG00000022875,ENSMUSG00000062345,ENSMUSG00000017002,ENSMUSG00000027834,ENSMUSG00000021091,ENSMUSG00000067780,ENSMUSG00000025780,ENSMUSG00000066363,ENSMUSG00000057666,ENSMUSG00000025746,ENSMUSG00000003032,ENSMUSG00000014776,ENSMUSG00000055561,ENSMUSG00000032000,ENSMUSG00000017737,ENSMUSG00000020696	0.000816744972771516	0.00731437353045863	0.0636942675159236
GO:0061033	secretion by lung epithelial cell involved in lung growth	BP	2	2	620	21568	ENSMUSG00000021732,ENSMUSG00000027208	0.000825054667127312	0.00731437353045863	1
GO:0061517	macrophage proliferation	BP	2	2	620	21568	ENSMUSG00000022037,ENSMUSG00000024810	0.000825054667127312	0.00731437353045863	1
GO:0061518	microglial cell proliferation	BP	2	2	620	21568	ENSMUSG00000022037,ENSMUSG00000024810	0.000825054667127312	0.00731437353045863	1
GO:0070352	positive regulation of white fat cell proliferation	BP	2	2	620	21568	ENSMUSG00000021732,ENSMUSG00000048834	0.000825054667127312	0.00731437353045863	1
GO:0072573	tolerance induction to lipopolysaccharide	BP	2	2	620	21568	ENSMUSG00000022126,ENSMUSG00000019850	0.000825054667127312	0.00731437353045863	1
GO:0097089	methyl-branched fatty acid metabolic process	BP	2	2	620	21568	ENSMUSG00000026664,ENSMUSG00000027359	0.000825054667127312	0.00731437353045863	1
GO:1900046	regulation of hemostasis	BP	9	86	620	21568	ENSMUSG00000017446,ENSMUSG00000028583,ENSMUSG00000026580,ENSMUSG00000023224,ENSMUSG00000035459,ENSMUSG00000035273,ENSMUSG00000022875,ENSMUSG00000060459,ENSMUSG00000040016	0.000812073433750874	0.00731437353045863	0.104651162790698
GO:1904323	regulation of inhibitory G protein-coupled receptor phosphorylation	BP	2	2	620	21568	ENSMUSG00000040016,ENSMUSG00000044338	0.000825054667127312	0.00731437353045863	1
GO:1904325	positive regulation of inhibitory G protein-coupled receptor phosphorylation	BP	2	2	620	21568	ENSMUSG00000040016,ENSMUSG00000044338	0.000825054667127312	0.00731437353045863	1
GO:1904328	regulation of myofibroblast contraction	BP	2	2	620	21568	ENSMUSG00000040016,ENSMUSG00000028583	0.000825054667127312	0.00731437353045863	1
GO:1990764	myofibroblast contraction	BP	2	2	620	21568	ENSMUSG00000028583,ENSMUSG00000040016	0.000825054667127312	0.00731437353045863	1
GO:0002114	interleukin-33 receptor activity	MF	2	2	620	21568	ENSMUSG00000022514,ENSMUSG00000026069	0.000825054667127312	0.00731437353045863	1
GO:0004909	interleukin-1, type I, activating receptor activity	MF	2	2	620	21568	ENSMUSG00000026072,ENSMUSG00000070942	0.000825054667127312	0.00731437353045863	1
GO:0017159	pantetheine hydrolase activity	MF	2	2	620	21568	ENSMUSG00000037440,ENSMUSG00000020010	0.000825054667127312	0.00731437353045863	1
GO:0043185	vascular endothelial growth factor receptor 3 binding	MF	2	2	620	21568	ENSMUSG00000031380,ENSMUSG00000031520	0.000825054667127312	0.00731437353045863	1
GO:0050135	NAD(P)+ nucleosidase activity	MF	2	2	620	21568	ENSMUSG00000029082,ENSMUSG00000029084	0.000825054667127312	0.00731437353045863	1
GO:0061809	NAD+ nucleotidase, cyclic ADP-ribose generating	MF	2	2	620	21568	ENSMUSG00000029082,ENSMUSG00000029084	0.000825054667127312	0.00731437353045863	1
GO:0033257	Bcl3/NF-kappaB2 complex	CC	2	2	620	21568	ENSMUSG00000053175,ENSMUSG00000025225	0.000825054667127312	0.00731437353045863	1
GO:0043902	positive regulation of multi-organism process	BP	13	162	620	21568	ENSMUSG00000022126,ENSMUSG00000055994,ENSMUSG00000015305,ENSMUSG00000024610,ENSMUSG00000020826,ENSMUSG00000042244,ENSMUSG00000057666,ENSMUSG00000025496,ENSMUSG00000029380,ENSMUSG00000037921,ENSMUSG00000000532,ENSMUSG00000027995,ENSMUSG00000041135	0.00083894442102962	0.00742917262523875	0.0802469135802469
GO:0050728	negative regulation of inflammatory response	BP	11	123	620	21568	ENSMUSG00000026656,ENSMUSG00000019850,ENSMUSG00000032691,ENSMUSG00000055994,ENSMUSG00000042677,ENSMUSG00000053113,ENSMUSG00000003541,ENSMUSG00000022126,ENSMUSG00000028163,ENSMUSG00000053475,ENSMUSG00000059588	0.000852452372571858	0.00754033739187582	0.0894308943089431
GO:0048608	reproductive structure development	BP	25	435	620	21568	ENSMUSG00000022309,ENSMUSG00000056501,ENSMUSG00000027208,ENSMUSG00000019966,ENSMUSG00000029377,ENSMUSG00000009248,ENSMUSG00000000730,ENSMUSG00000018916,ENSMUSG00000024140,ENSMUSG00000021109,ENSMUSG00000021974,ENSMUSG00000024990,ENSMUSG00000021765,ENSMUSG00000042212,ENSMUSG00000021732,ENSMUSG00000034394,ENSMUSG00000027962,ENSMUSG00000030790,ENSMUSG00000053113,ENSMUSG00000020911,ENSMUSG00000021127,…	0.000876055680561814	0.00774045170107133	0.0574712643678161
GO:0002706	regulation of lymphocyte mediated immunity	BP	12	143	620	21568	ENSMUSG00000024164,ENSMUSG00000026656,ENSMUSG00000028076,ENSMUSG00000061232,ENSMUSG00000060550,ENSMUSG00000055994,ENSMUSG00000030895,ENSMUSG00000026399,ENSMUSG00000026068,ENSMUSG00000026012,ENSMUSG00000025746,ENSMUSG00000032691	0.000888708733267517	0.00784347517774314	0.0839160839160839
GO:0044070	regulation of anion transport	BP	10	105	620	21568	ENSMUSG00000020333,ENSMUSG00000021125,ENSMUSG00000000182,ENSMUSG00000068122,ENSMUSG00000027399,ENSMUSG00000040584,ENSMUSG00000020303,ENSMUSG00000021490,ENSMUSG00000027562,ENSMUSG00000014813	0.000892427671232777	0.00786750689181664	0.0952380952380952
GO:0010765	positive regulation of sodium ion transport	BP	6	40	620	21568	ENSMUSG00000025496,ENSMUSG00000029361,ENSMUSG00000069601,ENSMUSG00000021591,ENSMUSG00000029380,ENSMUSG00000049281	0.000919648254758825	0.00808042443196881	0.15
GO:0010883	regulation of lipid storage	BP	6	40	620	21568	ENSMUSG00000024164,ENSMUSG00000042349,ENSMUSG00000043421,ENSMUSG00000048834,ENSMUSG00000042677,ENSMUSG00000021025	0.000919648254758825	0.00808042443196881	0.15
GO:0032768	regulation of monooxygenase activity	BP	6	40	620	21568	ENSMUSG00000028163,ENSMUSG00000022144,ENSMUSG00000068122,ENSMUSG00000037580,ENSMUSG00000021125,ENSMUSG00000022479	0.000919648254758825	0.00808042443196881	0.15
GO:0055114	oxidation-reduction process	BP	43	905	620	21568	ENSMUSG00000026664,ENSMUSG00000027359,ENSMUSG00000021069,ENSMUSG00000046794,ENSMUSG00000022707,ENSMUSG00000042761,ENSMUSG00000025150,ENSMUSG00000028307,ENSMUSG00000006818,ENSMUSG00000009876,ENSMUSG00000055782,ENSMUSG00000036138,ENSMUSG00000062480,ENSMUSG00000004446,ENSMUSG00000050423,ENSMUSG00000030747,ENSMUSG00000040181,ENSMUSG00000078566,ENSMUSG00000021109,ENSMUSG00000039958,ENSMUSG00000050370,…	0.00092095919144382	0.00808295183690526	0.0475138121546961
GO:0090200	positive regulation of release of cytochrome c from mitochondria	BP	5	27	620	21568	ENSMUSG00000004446,ENSMUSG00000078566,ENSMUSG00000024778,ENSMUSG00000017737,ENSMUSG00000003955	0.000922476242886057	0.00808728062436955	0.185185185185185
GO:0002922	positive regulation of humoral immune response	BP	4	16	620	21568	ENSMUSG00000024164,ENSMUSG00000022126,ENSMUSG00000030895,ENSMUSG00000055994	0.000934257959981557	0.00814536824050145	0.25
GO:0032495	response to muramyl dipeptide	BP	4	16	620	21568	ENSMUSG00000055994,ENSMUSG00000041135,ENSMUSG00000021025,ENSMUSG00000019850	0.000934257959981557	0.00814536824050145	0.25
GO:0032674	regulation of interleukin-5 production	BP	4	16	620	21568	ENSMUSG00000022514,ENSMUSG00000026069,ENSMUSG00000024810,ENSMUSG00000032691	0.000934257959981557	0.00814536824050145	0.25
GO:0004953	icosanoid receptor activity	MF	4	16	620	21568	ENSMUSG00000040016,ENSMUSG00000028036,ENSMUSG00000031613,ENSMUSG00000043017	0.000934257959981557	0.00814536824050145	0.25
GO:0030228	lipoprotein particle receptor activity	MF	4	16	620	21568	ENSMUSG00000018920,ENSMUSG00000030162,ENSMUSG00000042286,ENSMUSG00000035459	0.000934257959981557	0.00814536824050145	0.25
GO:0009410	response to xenobiotic stimulus	BP	13	164	620	21568	ENSMUSG00000025496,ENSMUSG00000024087,ENSMUSG00000034997,ENSMUSG00000029361,ENSMUSG00000039683,ENSMUSG00000061751,ENSMUSG00000052974,ENSMUSG00000054545,ENSMUSG00000090124,ENSMUSG00000090145,ENSMUSG00000049115,ENSMUSG00000068122,ENSMUSG00000022144	0.000940063010813447	0.0081869434646256	0.0792682926829268
GO:0045807	positive regulation of endocytosis	BP	12	144	620	21568	ENSMUSG00000022309,ENSMUSG00000022037,ENSMUSG00000024164,ENSMUSG00000026656,ENSMUSG00000055447,ENSMUSG00000026177,ENSMUSG00000027832,ENSMUSG00000055994,ENSMUSG00000016024,ENSMUSG00000037010,ENSMUSG00000035385,ENSMUSG00000051439	0.000944786827371599	0.00821902108965667	0.0833333333333333
GO:0000041	transition metal ion transport	BP	9	88	620	21568	ENSMUSG00000023030,ENSMUSG00000006567,ENSMUSG00000003617,ENSMUSG00000024661,ENSMUSG00000026177,ENSMUSG00000022094,ENSMUSG00000053897,ENSMUSG00000063354,ENSMUSG00000012428	0.000959194900826299	0.00831688311923923	0.102272727272727
GO:0006732	coenzyme metabolic process	BP	19	295	620	21568	ENSMUSG00000004267,ENSMUSG00000057666,ENSMUSG00000028307,ENSMUSG00000052392,ENSMUSG00000021109,ENSMUSG00000025150,ENSMUSG00000072949,ENSMUSG00000030945,ENSMUSG00000037580,ENSMUSG00000039450,ENSMUSG00000064120,ENSMUSG00000006494,ENSMUSG00000037440,ENSMUSG00000020010,ENSMUSG00000030747,ENSMUSG00000016194,ENSMUSG00000003541,ENSMUSG00000034997,ENSMUSG00000040181	0.000957399361752104	0.00831688311923923	0.0644067796610169
GO:0051897	positive regulation of protein kinase B signaling	BP	9	88	620	21568	ENSMUSG00000022309,ENSMUSG00000026012,ENSMUSG00000064246,ENSMUSG00000038067,ENSMUSG00000035273,ENSMUSG00000025746,ENSMUSG00000022114,ENSMUSG00000017446,ENSMUSG00000036136	0.000959194900826299	0.00831688311923923	0.102272727272727
GO:0032663	regulation of interleukin-2 production	BP	7	55	620	21568	ENSMUSG00000019850,ENSMUSG00000055994,ENSMUSG00000028525,ENSMUSG00000041135,ENSMUSG00000028076,ENSMUSG00000026012,ENSMUSG00000027399	0.000961270307923953	0.00832573921303871	0.127272727272727
GO:0015031	protein transport	BP	69	1645	620	21568	ENSMUSG00000053175,ENSMUSG00000021025,ENSMUSG00000021974,ENSMUSG00000049723,ENSMUSG00000049115,ENSMUSG00000027995,ENSMUSG00000055994,ENSMUSG00000008496,ENSMUSG00000022309,ENSMUSG00000004446,ENSMUSG00000037161,ENSMUSG00000024610,ENSMUSG00000020696,ENSMUSG00000024897,ENSMUSG00000020826,ENSMUSG00000032902,ENSMUSG00000022037,ENSMUSG00000029084,ENSMUSG00000050953,ENSMUSG00000024990,ENSMUSG00000021591,…	0.000992501192314289	0.00858682028268408	0.0419452887537994
GO:0006109	regulation of carbohydrate metabolic process	BP	13	165	620	21568	ENSMUSG00000046794,ENSMUSG00000021109,ENSMUSG00000020427,ENSMUSG00000017446,ENSMUSG00000006494,ENSMUSG00000030747,ENSMUSG00000016194,ENSMUSG00000025746,ENSMUSG00000024042,ENSMUSG00000050423,ENSMUSG00000003541,ENSMUSG00000034997,ENSMUSG00000028163	0.000994330783518596	0.0085932372636908	0.0787878787878788
GO:0061458	reproductive system development	BP	25	439	620	21568	ENSMUSG00000022309,ENSMUSG00000056501,ENSMUSG00000027208,ENSMUSG00000019966,ENSMUSG00000029377,ENSMUSG00000009248,ENSMUSG00000000730,ENSMUSG00000018916,ENSMUSG00000024140,ENSMUSG00000021109,ENSMUSG00000021974,ENSMUSG00000024990,ENSMUSG00000021765,ENSMUSG00000042212,ENSMUSG00000021732,ENSMUSG00000034394,ENSMUSG00000027962,ENSMUSG00000030790,ENSMUSG00000053113,ENSMUSG00000020911,ENSMUSG00000021127,…	0.000996386191462157	0.00860158964629462	0.0569476082004556
GO:0008277	regulation of G protein-coupled receptor signaling pathway	BP	10	107	620	21568	ENSMUSG00000040016,ENSMUSG00000030406,ENSMUSG00000057897,ENSMUSG00000030790,ENSMUSG00000024164,ENSMUSG00000042671,ENSMUSG00000032561,ENSMUSG00000037010,ENSMUSG00000044338,ENSMUSG00000051401	0.00103293954152648	0.00889928616199685	0.0934579439252336
GO:0040007	growth	BP	48	1048	620	21568	ENSMUSG00000029377,ENSMUSG00000029287,ENSMUSG00000026725,ENSMUSG00000020427,ENSMUSG00000050578,ENSMUSG00000014813,ENSMUSG00000005202,ENSMUSG00000029084,ENSMUSG00000018920,ENSMUSG00000000532,ENSMUSG00000041347,ENSMUSG00000050953,ENSMUSG00000031880,ENSMUSG00000020902,ENSMUSG00000029005,ENSMUSG00000038357,ENSMUSG00000016024,ENSMUSG00000027995,ENSMUSG00000055994,ENSMUSG00000021127,ENSMUSG00000058665,…	0.00103312386511598	0.00889928616199685	0.0458015267175573
GO:0001570	vasculogenesis	BP	9	89	620	21568	ENSMUSG00000022309,ENSMUSG00000036585,ENSMUSG00000021974,ENSMUSG00000029287,ENSMUSG00000022306,ENSMUSG00000024066,ENSMUSG00000030790,ENSMUSG00000021127,ENSMUSG00000044337	0.00104046636708054	0.00894302919866069	0.101123595505618
GO:0055017	cardiac muscle tissue growth	BP	9	89	620	21568	ENSMUSG00000036585,ENSMUSG00000029287,ENSMUSG00000022865,ENSMUSG00000050953,ENSMUSG00000024990,ENSMUSG00000021974,ENSMUSG00000022306,ENSMUSG00000031965,ENSMUSG00000068122	0.00104046636708054	0.00894302919866069	0.101123595505618
GO:0042417	dopamine metabolic process	BP	6	41	620	21568	ENSMUSG00000025496,ENSMUSG00000049115,ENSMUSG00000068122,ENSMUSG00000037580,ENSMUSG00000061740,ENSMUSG00000024140	0.00105147619666232	0.00901803526323089	0.146341463414634
GO:0046638	positive regulation of alpha-beta T cell differentiation	BP	6	41	620	21568	ENSMUSG00000031304,ENSMUSG00000044813,ENSMUSG00000041135,ENSMUSG00000025746,ENSMUSG00000032691,ENSMUSG00000028076	0.00105147619666232	0.00901803526323089	0.146341463414634
GO:0043412	macromolecule modification	BP	130	3507	620	21568	ENSMUSG00000073802,ENSMUSG00000021127,ENSMUSG00000026177,ENSMUSG00000035352,ENSMUSG00000000182,ENSMUSG00000025496,ENSMUSG00000036585,ENSMUSG00000021732,ENSMUSG00000024610,ENSMUSG00000015305,ENSMUSG00000020642,ENSMUSG00000025427,ENSMUSG00000047496,ENSMUSG00000053113,ENSMUSG00000038037,ENSMUSG00000023473,ENSMUSG00000022309,ENSMUSG00000041347,ENSMUSG00000020427,ENSMUSG00000024066,ENSMUSG00000028517,…	0.00105328975238453	0.00902379149033123	0.0370687197034502
GO:0010595	positive regulation of endothelial cell migration	BP	8	72	620	21568	ENSMUSG00000022309,ENSMUSG00000079092,ENSMUSG00000031520,ENSMUSG00000028517,ENSMUSG00000036585,ENSMUSG00000015305,ENSMUSG00000042677,ENSMUSG00000046318	0.00105769564675996	0.00904192414908758	0.111111111111111
GO:0038024	cargo receptor activity	MF	8	72	620	21568	ENSMUSG00000018920,ENSMUSG00000030162,ENSMUSG00000042286,ENSMUSG00000035459,ENSMUSG00000044337,ENSMUSG00000026390,ENSMUSG00000022425,ENSMUSG00000006342	0.00105769564675996	0.00904192414908758	0.111111111111111
GO:0097237	cellular response to toxic substance	BP	12	146	620	21568	ENSMUSG00000006818,ENSMUSG00000078566,ENSMUSG00000024087,ENSMUSG00000025746,ENSMUSG00000026822,ENSMUSG00000019850,ENSMUSG00000028163,ENSMUSG00000035373,ENSMUSG00000021591,ENSMUSG00000014776,ENSMUSG00000042677,ENSMUSG00000037580	0.00106580392640304	0.00910138942125148	0.0821917808219178
GO:0045600	positive regulation of fat cell differentiation	BP	7	56	620	21568	ENSMUSG00000048834,ENSMUSG00000021127,ENSMUSG00000056501,ENSMUSG00000034997,ENSMUSG00000040046,ENSMUSG00000009281,ENSMUSG00000042677	0.00107180349386762	0.00914273844282973	0.125
GO:0030810	positive regulation of nucleotide biosynthetic process	BP	5	28	620	21568	ENSMUSG00000018500,ENSMUSG00000029361,ENSMUSG00000020826,ENSMUSG00000034997,ENSMUSG00000045658	0.00109673070186961	0.00931513528394416	0.178571428571429
GO:0042036	negative regulation of cytokine biosynthetic process	BP	5	28	620	21568	ENSMUSG00000053175,ENSMUSG00000025746,ENSMUSG00000020601,ENSMUSG00000028163,ENSMUSG00000003032	0.00109673070186961	0.00931513528394416	0.178571428571429
GO:0044003	modification by symbiont of host morphology or physiology	BP	5	28	620	21568	ENSMUSG00000017737,ENSMUSG00000042677,ENSMUSG00000027995,ENSMUSG00000057666,ENSMUSG00000020400	0.00109673070186961	0.00931513528394416	0.178571428571429
GO:1900373	positive regulation of purine nucleotide biosynthetic process	BP	5	28	620	21568	ENSMUSG00000018500,ENSMUSG00000029361,ENSMUSG00000020826,ENSMUSG00000034997,ENSMUSG00000045658	0.00109673070186961	0.00931513528394416	0.178571428571429
GO:0008630	intrinsic apoptotic signaling pathway in response to DNA damage	BP	10	108	620	21568	ENSMUSG00000053175,ENSMUSG00000073489,ENSMUSG00000024610,ENSMUSG00000004446,ENSMUSG00000022037,ENSMUSG00000044337,ENSMUSG00000032369,ENSMUSG00000003541,ENSMUSG00000006818,ENSMUSG00000042349	0.00110969844624388	0.0094001837604121	0.0925925925925926
GO:0045184	establishment of protein localization	BP	72	1740	620	21568	ENSMUSG00000053175,ENSMUSG00000021025,ENSMUSG00000021974,ENSMUSG00000049723,ENSMUSG00000049115,ENSMUSG00000027995,ENSMUSG00000055994,ENSMUSG00000008496,ENSMUSG00000022309,ENSMUSG00000004446,ENSMUSG00000037161,ENSMUSG00000024610,ENSMUSG00000020696,ENSMUSG00000024897,ENSMUSG00000020826,ENSMUSG00000032902,ENSMUSG00000031342,ENSMUSG00000068874,ENSMUSG00000068877,ENSMUSG00000059588,ENSMUSG00000024737,…	0.00110835163775597	0.0094001837604121	0.0413793103448276
GO:0071453	cellular response to oxygen levels	BP	11	127	620	21568	ENSMUSG00000021109,ENSMUSG00000024778,ENSMUSG00000078566,ENSMUSG00000022051,ENSMUSG00000021127,ENSMUSG00000024140,ENSMUSG00000038412,ENSMUSG00000037161,ENSMUSG00000003955,ENSMUSG00000014776,ENSMUSG00000006494	0.00111031414716603	0.0094001837604121	0.0866141732283465
GO:0005575	cellular_component	CC	614	20957	620	21568	ENSMUSG00000000532,ENSMUSG00000018500,ENSMUSG00000049115,ENSMUSG00000068122,ENSMUSG00000024397,ENSMUSG00000069601,ENSMUSG00000006567,ENSMUSG00000031596,ENSMUSG00000041347,ENSMUSG00000004446,ENSMUSG00000078566,ENSMUSG00000022051,ENSMUSG00000029082,ENSMUSG00000057897,ENSMUSG00000027562,ENSMUSG00000033538,ENSMUSG00000051439,ENSMUSG00000028076,ENSMUSG00000026012,ENSMUSG00000029084,ENSMUSG00000015085,…	0.00111450861471167	0.00942559266339134	0.0292980865581906
GO:0050818	regulation of coagulation	BP	9	90	620	21568	ENSMUSG00000017446,ENSMUSG00000028583,ENSMUSG00000026580,ENSMUSG00000023224,ENSMUSG00000035459,ENSMUSG00000035273,ENSMUSG00000022875,ENSMUSG00000060459,ENSMUSG00000040016	0.00112722443122681	0.00951276258788525	0.1
GO:2000181	negative regulation of blood vessel morphogenesis	BP	9	90	620	21568	ENSMUSG00000019929,ENSMUSG00000034855,ENSMUSG00000034394,ENSMUSG00000035385,ENSMUSG00000029373,ENSMUSG00000042286,ENSMUSG00000074766,ENSMUSG00000003032,ENSMUSG00000024066	0.00112722443122681	0.00951276258788525	0.1
GO:0006897	endocytosis	BP	28	518	620	21568	ENSMUSG00000030790,ENSMUSG00000024868,ENSMUSG00000022309,ENSMUSG00000051439,ENSMUSG00000026656,ENSMUSG00000026712,ENSMUSG00000018920,ENSMUSG00000000290,ENSMUSG00000026177,ENSMUSG00000057729,ENSMUSG00000024397,ENSMUSG00000024164,ENSMUSG00000055447,ENSMUSG00000027832,ENSMUSG00000044337,ENSMUSG00000040016,ENSMUSG00000059588,ENSMUSG00000026390,ENSMUSG00000021596,ENSMUSG00000022037,ENSMUSG00000027995,…	0.00112931325745148	0.00952021923224041	0.0540540540540541
GO:0022612	gland morphogenesis	BP	12	147	620	21568	ENSMUSG00000021732,ENSMUSG00000003051,ENSMUSG00000022479,ENSMUSG00000020676,ENSMUSG00000027208,ENSMUSG00000025746,ENSMUSG00000020902,ENSMUSG00000021466,ENSMUSG00000028780,ENSMUSG00000039519,ENSMUSG00000056501,ENSMUSG00000019850	0.0011309779854278	0.00952408860010044	0.0816326530612245
GO:0030100	regulation of endocytosis	BP	16	232	620	21568	ENSMUSG00000024868,ENSMUSG00000022309,ENSMUSG00000021596,ENSMUSG00000051439,ENSMUSG00000022037,ENSMUSG00000026656,ENSMUSG00000057729,ENSMUSG00000027995,ENSMUSG00000024164,ENSMUSG00000055447,ENSMUSG00000026177,ENSMUSG00000027832,ENSMUSG00000055994,ENSMUSG00000016024,ENSMUSG00000037010,ENSMUSG00000035385	0.00116162794318064	0.00977177755397642	0.0689655172413793
GO:0002523	leukocyte migration involved in inflammatory response	BP	4	17	620	21568	ENSMUSG00000016024,ENSMUSG00000000290,ENSMUSG00000035385,ENSMUSG00000029372	0.00119412503770938	0.00983565555043416	0.235294117647059
GO:0002604	regulation of dendritic cell antigen processing and presentation	BP	3	8	620	21568	ENSMUSG00000024610,ENSMUSG00000026177,ENSMUSG00000055994	0.00118829027746987	0.00983565555043416	0.375
GO:0006525	arginine metabolic process	BP	4	17	620	21568	ENSMUSG00000076441,ENSMUSG00000029361,ENSMUSG00000020826,ENSMUSG00000021125	0.00119412503770938	0.00983565555043416	0.235294117647059
GO:0006825	copper ion transport	BP	4	17	620	21568	ENSMUSG00000006567,ENSMUSG00000012428,ENSMUSG00000023030,ENSMUSG00000003617	0.00119412503770938	0.00983565555043416	0.235294117647059
GO:0032634	interleukin-5 production	BP	4	17	620	21568	ENSMUSG00000022514,ENSMUSG00000026069,ENSMUSG00000024810,ENSMUSG00000032691	0.00119412503770938	0.00983565555043416	0.235294117647059
GO:0032656	regulation of interleukin-13 production	BP	4	17	620	21568	ENSMUSG00000022514,ENSMUSG00000024810,ENSMUSG00000032691,ENSMUSG00000021125	0.00119412503770938	0.00983565555043416	0.235294117647059
GO:0034143	regulation of toll-like receptor 4 signaling pathway	BP	4	17	620	21568	ENSMUSG00000022126,ENSMUSG00000056130,ENSMUSG00000052688,ENSMUSG00000016024	0.00119412503770938	0.00983565555043416	0.235294117647059
GO:0035584	calcium-mediated signaling using intracellular calcium source	BP	4	17	620	21568	ENSMUSG00000028036,ENSMUSG00000026166,ENSMUSG00000026580,ENSMUSG00000027962	0.00119412503770938	0.00983565555043416	0.235294117647059
GO:0042435	indole-containing compound biosynthetic process	BP	3	8	620	21568	ENSMUSG00000061740,ENSMUSG00000040046,ENSMUSG00000037580	0.00118829027746987	0.00983565555043416	0.375
GO:0045657	positive regulation of monocyte differentiation	BP	3	8	620	21568	ENSMUSG00000021127,ENSMUSG00000024610,ENSMUSG00000031750	0.00118829027746987	0.00983565555043416	0.375
GO:0046425	regulation of JAK-STAT cascade	BP	13	168	620	21568	ENSMUSG00000038037,ENSMUSG00000034394,ENSMUSG00000018916,ENSMUSG00000030895,ENSMUSG00000025746,ENSMUSG00000034422,ENSMUSG00000053113,ENSMUSG00000049115,ENSMUSG00000053175,ENSMUSG00000019929,ENSMUSG00000050896,ENSMUSG00000024087,ENSMUSG00000029371	0.00117309960020701	0.00983565555043416	0.0773809523809524
GO:0052696	flavonoid glucuronidation	BP	3	8	620	21568	ENSMUSG00000054545,ENSMUSG00000090124,ENSMUSG00000090145	0.00118829027746987	0.00983565555043416	0.375
GO:0052697	xenobiotic glucuronidation	BP	3	8	620	21568	ENSMUSG00000054545,ENSMUSG00000090124,ENSMUSG00000090145	0.00118829027746987	0.00983565555043416	0.375
GO:0071578	zinc ion import across plasma membrane	BP	3	8	620	21568	ENSMUSG00000053897,ENSMUSG00000063354,ENSMUSG00000022094	0.00118829027746987	0.00983565555043416	0.375
GO:0071609	chemokine (C-C motif) ligand 5 production	BP	3	8	620	21568	ENSMUSG00000021125,ENSMUSG00000056130,ENSMUSG00000011008	0.00118829027746987	0.00983565555043416	0.375
GO:1902176	negative regulation of oxidative stress-induced intrinsic apoptotic signaling pathway	BP	4	17	620	21568	ENSMUSG00000021109,ENSMUSG00000006818,ENSMUSG00000037440,ENSMUSG00000014776	0.00119412503770938	0.00983565555043416	0.235294117647059
GO:1904415	regulation of xenophagy	BP	3	8	620	21568	ENSMUSG00000027995,ENSMUSG00000041135,ENSMUSG00000055994	0.00118829027746987	0.00983565555043416	0.375
GO:1904417	positive regulation of xenophagy	BP	3	8	620	21568	ENSMUSG00000027995,ENSMUSG00000041135,ENSMUSG00000055994	0.00118829027746987	0.00983565555043416	0.375
GO:1904892	regulation of STAT cascade	BP	13	168	620	21568	ENSMUSG00000038037,ENSMUSG00000034394,ENSMUSG00000018916,ENSMUSG00000030895,ENSMUSG00000025746,ENSMUSG00000034422,ENSMUSG00000053113,ENSMUSG00000049115,ENSMUSG00000053175,ENSMUSG00000019929,ENSMUSG00000050896,ENSMUSG00000024087,ENSMUSG00000029371	0.00117309960020701	0.00983565555043416	0.0773809523809524
GO:0042910	xenobiotic transmembrane transporter activity	MF	3	8	620	21568	ENSMUSG00000040584,ENSMUSG00000020865,ENSMUSG00000028645	0.00118829027746987	0.00983565555043416	0.375
GO:0051353	positive regulation of oxidoreductase activity	BP	6	42	620	21568	ENSMUSG00000022479,ENSMUSG00000000182,ENSMUSG00000022144,ENSMUSG00000068122,ENSMUSG00000037580,ENSMUSG00000055994	0.00119733130847299	0.00985179167252931	0.142857142857143
GO:0090276	regulation of peptide hormone secretion	BP	15	211	620	21568	ENSMUSG00000020826,ENSMUSG00000032902,ENSMUSG00000029084,ENSMUSG00000050953,ENSMUSG00000024990,ENSMUSG00000021591,ENSMUSG00000030406,ENSMUSG00000021109,ENSMUSG00000036504,ENSMUSG00000050556,ENSMUSG00000029361,ENSMUSG00000040016,ENSMUSG00000034394,ENSMUSG00000037010,ENSMUSG00000061751	0.0012100039974335	0.00994570403301479	0.0710900473933649
GO:2001243	negative regulation of intrinsic apoptotic signaling pathway	BP	9	91	620	21568	ENSMUSG00000024610,ENSMUSG00000006818,ENSMUSG00000037440,ENSMUSG00000014776,ENSMUSG00000004446,ENSMUSG00000022037,ENSMUSG00000044337,ENSMUSG00000021109,ENSMUSG00000017737	0.00121973784098281	0.0100152902348474	0.0989010989010989
[truncated: 6,937 more rows]
